# Supplementary material for: Hyperosmotic priming of Arabidopsis seedlings establishes a long-term somatic memory accompanied by specific changes of the epigenome
Source: Genome Biol. 2013 Jun 14;14(6):R59. doi: 10.1186/gb-2013-14-6-r59 (PMC3707022; doi:10.1186/gb-2013-14-6-r59)
Supplement: Additional file 2 — Enrichment of functional terms among genes with mapped differences in H3K4me3 and H3K27me3 as determined by DAVID. Enrichment calculated over genes with mapped islands in control (background C) or primed samples (background P). Upstream and downstreams sequences included were either 100 bp or 100 pb. [file gb-2013-14-6-r59-S2.XLS]

## Sheet: Sheet1
K4me3	gene + 100 bp	background P												K4me3	gene +100 bp	background C
Annotation Cluster 1	Enrichment Score: 9.432852033917845													Annotation Cluster 1	Enrichment Score: 8.436320776476197
Category	Term	Count	%	PValue	Genes	List Total	Pop Hits	Pop Total	Fold Enrichment	Bonferroni	Benjamini	FDR		Category	Term	Count	%	PValue	Genes	List Total	Pop Hits	Pop Total	Fold Enrichment	Bonferroni	Benjamini	FDR
GOTERM_MF_FAT	GO:0003700~transcription factor activity	165	11.4108	2.13305e-14	AT3G58710, AT3G61630, AT3G14180, AT5G44210, AT3G21150, AT4G17500, AT5G05090, AT3G16350, AT4G17600, AT5G08330, AT4G36870, AT3G28920, AT5G49520, AT4G25480, AT1G27730, AT5G58900, AT2G39880, AT5G57660, AT1G47655, AT1G32640, AT1G25440, AT5G42780, AT2G45160, AT4G00150, AT2G44840, AT3G20640, AT5G52020, AT4G34430, AT3G15030, AT1G78080, AT4G28790, AT4G29190, AT4G38340, AT2G44940, AT1G64380, AT1G68520, AT5…	862	1099	10234	1.78248	1.26406e-11	1.26406e-11	3.14304e-11		GOTERM_MF_FAT	GO:0003700~transcription factor activity	161	11.1342	8.41299e-14	AT3G58710, AT3G61630, AT3G14180, AT5G44210, AT3G21150, AT4G17500, AT5G05090, AT3G16350, AT4G17600, AT5G08330, AT4G36870, AT3G28920, AT5G49520, AT4G25480, AT1G27730, AT5G58900, AT2G39880, AT5G57660, AT1G47655, AT1G32640, AT1G25440, AT5G42780, AT2G45160, AT4G00150, AT2G44840, AT3G20640, AT5G52020, AT4G34430, AT3G15030, AT1G78080, AT4G29190, AT4G38340, AT2G44940, AT1G64380, AT1G68520, AT5G35770, AT2…	850	1092	10216	1.77201	4.99039e-11	4.99039e-11	1.2409e-10
SP_PIR_KEYWORDS	transcription regulation	127	8.78285	1.15183e-13	AT3G58710, AT3G61630, AT5G44210, AT4G17500, AT5G08330, AT4G36870, AT5G49520, AT4G25480, AT5G22250, AT1G47655, AT1G32640, AT2G45160, AT4G00150, AT2G44840, AT3G20640, AT5G52020, AT3G15030, AT4G34430, AT1G78080, AT4G28790, AT2G44940, AT1G64380, AT5G35770, AT4G25490, AT1G77200, AT5G66320, AT3G03450, AT5G41920, AT3G06740, AT5G02460, AT2G20180, AT3G60630, AT1G74850, AT5G57390, AT3G51080, AT1G55580, AT1…	1394	803	17361	1.9697	3.3618e-11	3.3618e-11	1.53211e-10		SP_PIR_KEYWORDS	transcription regulation	123	8.50622	3.63136e-13	AT3G58710, AT3G61630, AT5G44210, AT4G17500, AT5G08330, AT4G36870, AT5G49520, AT4G25480, AT5G22250, AT1G47655, AT1G32640, AT2G45160, AT4G00150, AT2G44840, AT3G20640, AT5G52020, AT3G15030, AT4G34430, AT1G78080, AT2G44940, AT1G64380, AT5G35770, AT4G25490, AT1G77200, AT5G66320, AT3G03450, AT5G41920, AT3G06740, AT5G02460, AT2G20180, AT3G60630, AT1G74850, AT3G51080, AT1G55580, AT4G31800, AT1G51700, AT4…	1366	793	17304	1.96484	1.05678e-10	1.05678e-10	4.83025e-10
GOTERM_BP_FAT	GO:0045449~regulation of transcription	184	12.7248	4.02981e-13	AT3G58710, AT3G61630, AT3G14180, AT5G44210, AT4G17500, AT3G21150, AT5G05090, AT3G16350, AT4G17600, AT5G08330, AT4G36870, AT3G28920, AT5G49520, AT2G35350, AT4G25480, AT5G22250, AT5G58900, AT1G73500, AT2G39880, AT5G57660, AT1G47655, AT5G09790, AT1G32640, AT1G25440, AT5G42780, AT2G45160, AT4G00150, AT2G44840, AT3G20640, AT5G52020, AT4G34430, AT3G15030, AT1G78080, AT4G28790, AT4G29190, AT4G38340, AT2…	770	1358	9394	1.65302	4.99331e-10	4.99331e-10	6.54132e-10		GOTERM_BP_FAT	GO:0045449~regulation of transcription	180	12.4481	1.33271e-12	AT3G58710, AT3G61630, AT3G14180, AT5G44210, AT4G17500, AT3G21150, AT5G05090, AT3G16350, AT4G17600, AT5G08330, AT4G36870, AT3G28920, AT5G49520, AT2G35350, AT4G25480, AT5G22250, AT5G58900, AT1G73500, AT2G39880, AT5G57660, AT1G47655, AT5G09790, AT1G32640, AT1G25440, AT5G42780, AT2G45160, AT4G00150, AT2G44840, AT3G20640, AT5G52020, AT4G34430, AT3G15030, AT1G78080, AT4G29190, AT4G38340, AT2G44940, AT1…	760	1351	9373	1.64317	1.65123e-09	1.65123e-09	2.16313e-09
SP_PIR_KEYWORDS	Transcription	124	8.57538	8.48442e-12	AT3G58710, AT3G61630, AT5G44210, AT4G17500, AT5G08330, AT4G36870, AT5G49520, AT4G25480, AT5G22250, AT1G47655, AT1G32640, AT2G45160, AT4G00150, AT2G44840, AT3G20640, AT5G52020, AT3G15030, AT4G34430, AT1G78080, AT4G28790, AT2G44940, AT1G64380, AT5G35770, AT4G25490, AT1G77200, AT5G66320, AT3G03450, AT5G41920, AT3G06740, AT5G02460, AT2G20180, AT3G60630, AT1G74850, AT5G57390, AT3G51080, AT1G55580, AT1…	1394	825	17361	1.87189	2.47746e-09	1.23873e-09	1.1291e-08		SP_PIR_KEYWORDS	Transcription	120	8.29876	2.47449e-11	AT3G61630, AT3G58710, AT5G44210, AT4G17500, AT5G08330, AT4G36870, AT5G49520, AT4G25480, AT5G22250, AT1G47655, AT1G32640, AT2G45160, AT2G44840, AT4G00150, AT3G20640, AT5G52020, AT3G15030, AT4G34430, AT1G78080, AT2G44940, AT1G64380, AT5G35770, AT4G25490, AT1G77200, AT5G66320, AT3G03450, AT5G41920, AT3G06740, AT5G02460, AT2G20180, AT3G60630, AT1G74850, AT3G51080, AT1G55580, AT4G31800, AT1G51700, AT4…	1366	815	17304	1.86517	7.20076e-09	3.60038e-09	3.2913e-08
SP_PIR_KEYWORDS	dna-binding	134	9.26694	3.77699e-11	AT3G58710, AT3G14180, AT3G61630, AT5G44210, AT4G17500, AT5G08330, AT3G04570, AT4G36870, AT5G49520, AT4G25480, AT3G51120, AT2G39880, AT1G47655, AT3G18490, AT1G32640, AT2G44840, AT3G20640, AT5G52020, AT4G34430, AT3G15030, AT1G48620, AT1G78080, AT4G28790, AT4G29190, AT2G44940, AT1G64380, AT2G17870, AT2G45850, AT2G16440, AT4G25490, AT5G49700, AT1G77200, AT5G66320, AT3G06740, AT5G02460, AT2G20180, AT5…	1394	937	17361	1.78105	1.10288e-08	3.67627e-09	5.02639e-08		SP_PIR_KEYWORDS	dna-binding	130	8.99032	8.67307e-11	AT3G58710, AT3G14180, AT3G61630, AT5G44210, AT4G17500, AT5G08330, AT3G04570, AT4G36870, AT5G49520, AT4G25480, AT3G51120, AT2G39880, AT1G47655, AT3G18490, AT1G32640, AT2G44840, AT3G20640, AT5G52020, AT4G34430, AT3G15030, AT1G48620, AT1G78080, AT4G29190, AT2G44940, AT1G64380, AT2G17870, AT2G45850, AT2G16440, AT4G25490, AT5G49700, AT1G77200, AT5G66320, AT3G06740, AT5G02460, AT2G20180, AT3G51080, AT4…	1366	926	17304	1.77839	2.52386e-08	8.41288e-09	1.1536e-07
GOTERM_MF_FAT	GO:0003677~DNA binding	214	14.7994	2.33187e-10	AT3G61630, AT3G58710, AT5G44210, AT4G17500, AT3G16350, AT4G17600, AT5G08330, AT4G36870, AT4G25480, AT5G58900, AT1G27730, AT3G51120, AT3G18490, AT1G25440, AT4G00150, AT5G52020, AT4G29190, AT4G38340, AT1G64380, AT2G17870, AT1G68520, AT3G52800, AT5G35770, AT2G44730, AT4G25490, AT5G66320, AT3G03450, AT3G06740, AT1G14687, AT3G58630, AT3G60630, AT1G55580, AT1G68840, AT4G31800, AT2G27580, AT4G32890, AT4…	862	1712	10234	1.48405	1.3828e-07	6.91399e-08	3.43846e-07		GOTERM_MF_FAT	GO:0003677~DNA binding	210	14.5228	4.65875e-10	AT3G61630, AT3G58710, AT5G44210, AT4G17500, AT3G16350, AT4G17600, AT5G08330, AT4G36870, AT4G25480, AT5G58900, AT1G27730, AT3G51120, AT3G18490, AT1G25440, AT4G00150, AT5G52020, AT4G29190, AT4G38340, AT1G64380, AT2G17870, AT1G68520, AT3G52800, AT5G35770, AT2G44730, AT4G25490, AT5G66320, AT3G03450, AT3G06740, AT1G14687, AT3G58630, AT3G60630, AT1G55580, AT4G31800, AT2G27580, AT4G32890, AT4G36710, AT2…	850	1706	10216	1.47946	2.76264e-07	1.38132e-07	6.86958e-07
GOTERM_MF_FAT	GO:0030528~transcription regulator activity	171	11.8257	2.68647e-10	AT3G58710, AT3G61630, AT3G14180, AT5G44210, AT3G21150, AT4G17500, AT5G05090, AT3G16350, AT4G17600, AT1G64280, AT5G08330, AT4G36870, AT3G28920, AT5G49520, AT4G25480, AT1G27730, AT5G58900, AT2G39880, AT5G57660, AT5G01840, AT1G47655, AT1G32640, AT1G25440, AT5G42780, AT2G45160, AT4G00150, AT2G44840, AT3G20640, AT5G52020, AT4G34430, AT3G15030, AT1G78080, AT4G28790, AT4G29190, AT4G38340, AT2G44940, AT1…	862	1286	10234	1.57868	1.59308e-07	5.31026e-08	3.96134e-07		GOTERM_MF_FAT	GO:0030528~transcription regulator activity	167	11.5491	9.94456e-10	AT3G58710, AT3G61630, AT3G14180, AT5G44210, AT3G21150, AT4G17500, AT5G05090, AT3G16350, AT4G17600, AT1G64280, AT5G08330, AT4G36870, AT3G28920, AT5G49520, AT4G25480, AT1G27730, AT5G58900, AT2G39880, AT5G57660, AT5G01840, AT1G47655, AT1G32640, AT1G25440, AT5G42780, AT2G45160, AT4G00150, AT2G44840, AT3G20640, AT5G52020, AT4G34430, AT3G15030, AT1G78080, AT4G29190, AT4G38340, AT2G44940, AT1G64380, AT1…	850	1284	10216	1.5632	5.89712e-07	1.96571e-07	1.46638e-06
GOTERM_BP_FAT	GO:0006350~transcription	126	8.71369	7.86846e-10	AT3G58710, AT3G61630, AT5G44210, AT4G17500, AT5G08330, AT4G36870, AT5G49520, AT4G25480, AT5G22250, AT3G51120, AT1G47655, AT1G32640, AT2G45160, AT4G00150, AT2G44840, AT3G20640, AT5G52020, AT3G15030, AT4G34430, AT1G78080, AT4G28790, AT2G44940, AT1G64380, AT5G49530, AT5G35770, AT4G25490, AT1G77200, AT5G66320, AT3G03450, AT5G41920, AT3G10070, AT3G06740, AT5G02460, AT2G20180, AT3G60630, AT1G74850, AT5…	770	900	9394	1.708	9.74902e-07	4.87451e-07	1.27713e-06		GOTERM_BP_FAT	GO:0006350~transcription	122	8.43707	3.8639e-09	AT3G61630, AT3G58710, AT5G44210, AT4G17500, AT5G08330, AT4G36870, AT5G49520, AT4G25480, AT5G22250, AT3G51120, AT1G47655, AT1G32640, AT2G45160, AT4G00150, AT2G44840, AT3G20640, AT5G52020, AT3G15030, AT4G34430, AT1G78080, AT2G44940, AT1G64380, AT5G49530, AT5G35770, AT4G25490, AT1G77200, AT5G66320, AT3G03450, AT5G41920, AT3G10070, AT3G06740, AT5G02460, AT2G20180, AT3G60630, AT1G74850, AT3G51080, AT1…	760	894	9373	1.68301	4.78736e-06	1.59579e-06	6.2715e-06
SP_PIR_KEYWORDS	nucleus	176	12.1715	3.373e-07	AT3G58710, AT3G61630, AT5G20540, AT5G44210, AT4G17500, AT5G05090, AT3G16350, AT5G08330, AT4G36870, AT3G09400, AT5G49520, AT2G35350, AT2G28890, AT4G25480, AT5G22250, AT5G11030, AT5G58900, AT2G39880, AT5G57660, AT1G47655, AT5G09790, AT1G32640, AT1G25440, AT2G45160, AT4G00150, AT2G44840, AT3G20640, AT5G52020, AT4G34430, AT3G15030, AT1G48620, AT1G78080, AT4G28790, AT2G44940, AT1G64380, AT1G68520, AT4…	1394	1517	17361	1.4449	9.84868e-05	1.96981e-05	0.000448876		SP_PIR_KEYWORDS	nucleus	172	11.8949	4.50513e-07	AT3G58710, AT3G61630, AT5G20540, AT5G44210, AT4G17500, AT5G05090, AT3G16350, AT5G08330, AT4G36870, AT3G09400, AT5G49520, AT2G35350, AT2G28890, AT4G25480, AT5G22250, AT5G11030, AT5G58900, AT2G39880, AT5G57660, AT1G47655, AT5G09790, AT1G32640, AT1G25440, AT2G45160, AT4G00150, AT2G44840, AT3G20640, AT5G52020, AT4G34430, AT3G15030, AT1G48620, AT1G78080, AT2G44940, AT1G64380, AT1G68520, AT4G25630, AT3…	1366	1507	17304	1.44581	0.000131091	2.62195e-05	0.000599223
GOTERM_BP_FAT	GO:0006355~regulation of transcription, DNA-dependent	89	6.15491	4.89305e-05	AT3G58710, AT3G61630, AT5G44210, AT1G03800, AT4G17500, AT5G02030, AT1G27050, AT4G13940, AT4G36870, AT1G28440, AT1G62990, AT4G23750, AT5G49520, AT3G24050, AT4G25480, AT1G14900, AT5G67300, AT2G23340, AT4G11660, AT5G09790, AT4G38680, AT1G32640, AT2G45160, AT2G44840, AT5G52020, AT1G78080, AT5G25830, AT2G40750, AT1G79350, AT2G44940, AT1G64380, AT2G17870, AT5G11060, AT5G67190, AT5G21960, AT4G25490, AT1…	770	715	9394	1.5186	0.0588252	0.00503946	0.0793896		GOTERM_BP_FAT	GO:0006355~regulation of transcription, DNA-dependent	86	5.94744	9.54001e-05	AT3G58710, AT3G61630, AT5G44210, AT1G03800, AT4G17500, AT5G02030, AT1G27050, AT4G13940, AT4G36870, AT1G28440, AT1G62990, AT4G23750, AT5G49520, AT3G24050, AT4G25480, AT1G14900, AT5G67300, AT2G23340, AT4G11660, AT5G09790, AT4G38680, AT1G32640, AT2G45160, AT2G44840, AT5G52020, AT1G78080, AT5G25830, AT2G40750, AT1G79350, AT2G44940, AT1G64380, AT2G17870, AT5G11060, AT5G21960, AT4G25490, AT1G77200, AT5…	760	705	9373	1.50444	0.111487	0.00980218	0.154732
GOTERM_BP_FAT	GO:0051252~regulation of RNA metabolic process	89	6.15491	6.71141e-05	AT3G58710, AT3G61630, AT5G44210, AT1G03800, AT4G17500, AT5G02030, AT1G27050, AT4G13940, AT4G36870, AT1G28440, AT1G62990, AT4G23750, AT5G49520, AT3G24050, AT4G25480, AT1G14900, AT5G67300, AT2G23340, AT4G11660, AT5G09790, AT4G38680, AT1G32640, AT2G45160, AT2G44840, AT5G52020, AT1G78080, AT5G25830, AT2G40750, AT1G79350, AT2G44940, AT1G64380, AT2G17870, AT5G11060, AT5G67190, AT5G21960, AT4G25490, AT1…	770	721	9394	1.50596	0.0797935	0.00637629	0.108877		GOTERM_BP_FAT	GO:0051252~regulation of RNA metabolic process	86	5.94744	0.000130114	AT3G58710, AT3G61630, AT5G44210, AT1G03800, AT4G17500, AT5G02030, AT1G27050, AT4G13940, AT4G36870, AT1G28440, AT1G62990, AT4G23750, AT5G49520, AT3G24050, AT4G25480, AT1G14900, AT5G67300, AT2G23340, AT4G11660, AT5G09790, AT4G38680, AT1G32640, AT2G45160, AT2G44840, AT5G52020, AT1G78080, AT5G25830, AT2G40750, AT1G79350, AT2G44940, AT1G64380, AT2G17870, AT5G11060, AT5G21960, AT4G25490, AT1G77200, AT5…	760	711	9373	1.49174	0.148897	0.0123251	0.210979
K4me3	gene +1000 bp	background P												K4me3	gene + 1000 bp	background C
Annotation Cluster 1	Enrichment Score: 9.60864911125164													Annotation Cluster 1	Enrichment Score: 9.015318262044834
Category	Term	Count	%	PValue	Genes	List Total	Pop Hits	Pop Total	Fold Enrichment	Bonferroni	Benjamini	FDR		Category	Term	Count	%	PValue	Genes	List Total	Pop Hits	Pop Total	Fold Enrichment	Bonferroni	Benjamini	FDR
GOTERM_MF_FAT	GO:0003700~transcription factor activity	168	11.5385	1.53717e-14	AT3G58710, AT3G61630, AT3G14180, AT5G44210, AT3G21150, AT4G17500, AT5G05090, AT3G16350, AT4G17600, AT5G08330, AT4G36870, AT3G28920, AT5G49520, AT4G25480, AT1G27730, AT5G58900, AT2G39880, AT5G57660, AT1G47655, AT1G32640, AT1G25440, AT5G42780, AT2G45160, AT4G00150, AT2G44840, AT3G20640, AT5G52020, AT4G34430, AT3G15030, AT1G78080, AT4G28790, AT4G29190, AT4G38340, AT2G44940, AT1G64380, AT1G68520, AT5…	875	1121	10386	1.77887	9.10072e-12	9.10072e-12	2.2593e-11		GOTERM_MF_FAT	GO:0003700~transcription factor activity	166	11.4011	1.51654e-14	AT3G58710, AT3G61630, AT3G14180, AT5G44210, AT3G21150, AT4G17500, AT5G05090, AT3G16350, AT4G17600, AT5G08330, AT4G36870, AT3G28920, AT5G49520, AT4G25480, AT1G27730, AT5G58900, AT2G39880, AT5G57660, AT1G47655, AT1G32640, AT1G25440, AT5G42780, AT2G45160, AT4G00150, AT2G44840, AT3G20640, AT5G52020, AT4G34430, AT3G15030, AT1G78080, AT4G29190, AT4G38340, AT2G44940, AT1G64380, AT1G68520, AT5G35770, AT2…	865	1117	10395	1.78593	9.03477e-12	9.03477e-12	2.24376e-11
SP_PIR_KEYWORDS	transcription regulation	129	8.85989	4.96834e-14	AT3G58710, AT3G61630, AT5G44210, AT4G17500, AT5G08330, AT4G36870, AT5G49520, AT4G25480, AT5G22250, AT1G47655, AT1G32640, AT2G45160, AT4G00150, AT2G44840, AT3G20640, AT5G52020, AT4G34430, AT3G15030, AT1G78080, AT4G28790, AT2G44940, AT1G64380, AT5G35770, AT4G25490, AT1G77200, AT5G66320, AT3G03450, AT5G41920, AT3G06740, AT5G02460, AT2G20180, AT3G60630, AT5G57390, AT1G74850, AT3G51080, AT1G55580, AT1…	1421	812	17714	1.98042	1.46727e-11	1.46727e-11	6.62914e-11		SP_PIR_KEYWORDS	transcription regulation	127	8.72253	4.32486e-14	AT3G58710, AT3G61630, AT5G44210, AT4G17500, AT5G08330, AT4G36870, AT5G49520, AT4G25480, AT5G22250, AT1G47655, AT1G32640, AT2G45160, AT4G00150, AT2G44840, AT3G20640, AT5G52020, AT3G15030, AT4G34430, AT1G78080, AT2G44940, AT1G64380, AT5G35770, AT4G25490, AT1G77200, AT5G66320, AT3G03450, AT5G41920, AT3G06740, AT5G02460, AT2G20180, AT3G60630, AT1G74850, AT3G51080, AT1G55580, AT1G68840, AT4G31800, AT1…	1397	806	17712	1.99774	1.27731e-11	1.27731e-11	5.77094e-11
GOTERM_BP_FAT	GO:0045449~regulation of transcription	188	12.9121	2.62856e-13	AT3G58710, AT3G61630, AT3G14180, AT5G44210, AT4G17500, AT3G21150, AT5G05090, AT3G16350, AT4G17600, AT5G08330, AT4G36870, AT3G28920, AT5G49520, AT2G35350, AT4G25480, AT5G22250, AT5G58900, AT1G73500, AT2G39880, AT5G57660, AT5G09790, AT1G47655, AT1G32640, AT1G25440, AT5G42780, AT2G45160, AT4G00150, AT2G44840, AT3G20640, AT5G52020, AT4G34430, AT3G15030, AT1G78080, AT4G28790, AT4G29190, AT4G38340, AT2…	785	1383	9527	1.64977	3.281e-10	3.281e-10	4.27103e-10		GOTERM_BP_FAT	GO:0045449~regulation of transcription	186	12.7747	3.28289e-13	AT3G58710, AT3G61630, AT3G14180, AT5G44210, AT4G17500, AT3G21150, AT5G05090, AT3G16350, AT4G17600, AT5G08330, AT4G36870, AT3G28920, AT5G49520, AT2G35350, AT4G25480, AT5G22250, AT5G58900, AT1G73500, AT2G39880, AT5G57660, AT5G09790, AT1G47655, AT1G32640, AT1G25440, AT5G42780, AT2G45160, AT4G00150, AT2G44840, AT3G20640, AT5G52020, AT4G34430, AT3G15030, AT1G78080, AT4G29190, AT4G38340, AT2G44940, AT1…	778	1381	9540	1.65154	4.0971e-10	4.0971e-10	5.33329e-10
SP_PIR_KEYWORDS	Transcription	126	8.65385	3.74703e-12	AT3G58710, AT3G61630, AT5G44210, AT4G17500, AT5G08330, AT4G36870, AT5G49520, AT4G25480, AT5G22250, AT1G47655, AT1G32640, AT2G45160, AT4G00150, AT2G44840, AT3G20640, AT5G52020, AT3G15030, AT4G34430, AT1G78080, AT4G28790, AT2G44940, AT1G64380, AT5G35770, AT4G25490, AT1G77200, AT5G66320, AT3G03450, AT5G41920, AT3G06740, AT5G02460, AT2G20180, AT3G60630, AT1G74850, AT5G57390, AT3G51080, AT1G55580, AT1…	1421	834	17714	1.88333	1.10537e-09	5.52683e-10	4.99429e-09		SP_PIR_KEYWORDS	Transcription	124	8.51648	3.11087e-12	AT3G58710, AT3G61630, AT5G44210, AT4G17500, AT5G08330, AT4G36870, AT5G49520, AT4G25480, AT5G22250, AT1G47655, AT1G32640, AT2G45160, AT4G00150, AT2G44840, AT3G20640, AT5G52020, AT3G15030, AT4G34430, AT1G78080, AT2G44940, AT1G64380, AT5G35770, AT4G25490, AT1G77200, AT5G66320, AT3G03450, AT5G41920, AT3G06740, AT5G02460, AT2G20180, AT3G60630, AT1G74850, AT3G51080, AT1G55580, AT1G68840, AT4G31800, AT1…	1397	827	17712	1.90102	9.17699e-10	4.5885e-10	4.14637e-09
SP_PIR_KEYWORDS	dna-binding	137	9.40934	1.82974e-11	AT3G58710, AT3G14180, AT3G61630, AT5G44210, AT4G17500, AT5G08330, AT3G04570, AT4G36870, AT5G49520, AT4G25480, AT3G51120, AT2G39880, AT1G47655, AT3G18490, AT1G32640, AT2G44840, AT3G20640, AT5G52020, AT4G34430, AT3G15030, AT1G48620, AT1G78080, AT4G28790, AT4G29190, AT2G44940, AT1G64380, AT2G17870, AT2G45850, AT2G16440, AT4G25490, AT5G49700, AT1G77200, AT5G66320, AT3G06740, AT5G02460, AT2G20180, AT5…	1421	956	17714	1.78643	5.39776e-09	1.79925e-09	2.43883e-08		SP_PIR_KEYWORDS	dna-binding	135	9.27198	1.26696e-11	AT3G58710, AT3G14180, AT3G61630, AT5G44210, AT4G17500, AT5G08330, AT3G04570, AT4G36870, AT5G49520, AT4G25480, AT3G51120, AT2G39880, AT1G47655, AT3G18490, AT1G32640, AT2G44840, AT3G20640, AT5G52020, AT4G34430, AT3G15030, AT1G48620, AT1G78080, AT4G29190, AT2G44940, AT1G64380, AT2G17870, AT2G45850, AT2G16440, AT4G25490, AT5G49700, AT1G77200, AT5G66320, AT3G06740, AT5G02460, AT2G20180, AT3G51080, AT1…	1397	948	17712	1.8055	3.73754e-09	1.24585e-09	1.68871e-08
GOTERM_MF_FAT	GO:0003677~DNA binding	219	15.0412	1.19223e-10	AT3G58710, AT3G61630, AT5G44210, AT4G17500, AT3G16350, AT4G17600, AT5G08330, AT4G36870, AT4G25480, AT5G58900, AT1G27730, AT3G51120, AT3G18490, AT1G25440, AT4G00150, AT5G52020, AT4G29190, AT4G38340, AT1G64380, AT2G17870, AT1G68520, AT3G52800, AT5G35770, AT2G44730, AT4G25490, AT5G66320, AT3G03450, AT3G06740, AT1G14687, AT3G58630, AT3G60630, AT1G55580, AT1G68840, AT4G31800, AT2G27580, AT4G32890, AT1…	875	1749	10386	1.48626	7.08184e-08	3.54092e-08	1.75841e-07		GOTERM_MF_FAT	GO:0003677~DNA binding	217	14.9038	9.16266e-11	AT3G58710, AT3G61630, AT5G44210, AT4G17500, AT3G16350, AT4G17600, AT5G08330, AT4G36870, AT4G25480, AT5G58900, AT1G27730, AT3G51120, AT3G18490, AT1G25440, AT4G00150, AT5G52020, AT4G29190, AT4G38340, AT1G64380, AT2G17870, AT1G68520, AT3G52800, AT5G35770, AT2G44730, AT4G25490, AT5G66320, AT3G03450, AT3G06740, AT1G14687, AT3G58630, AT3G60630, AT1G55580, AT1G68840, AT4G31800, AT2G27580, AT4G32890, AT1…	865	1746	10395	1.49356	5.44262e-08	2.72131e-08	1.35139e-07
GOTERM_MF_FAT	GO:0030528~transcription regulator activity	174	11.9505	2.26617e-10	AT3G58710, AT3G61630, AT3G14180, AT5G44210, AT3G21150, AT4G17500, AT5G05090, AT3G16350, AT4G17600, AT1G64280, AT5G08330, AT4G36870, AT3G28920, AT5G49520, AT4G25480, AT1G27730, AT5G58900, AT2G39880, AT5G57660, AT5G01840, AT1G47655, AT1G32640, AT1G25440, AT5G42780, AT2G45160, AT4G00150, AT2G44840, AT3G20640, AT5G52020, AT4G34430, AT3G15030, AT1G78080, AT4G28790, AT4G29190, AT4G38340, AT2G44940, AT1…	875	1311	10386	1.57539	1.34611e-07	4.48702e-08	3.34236e-07		GOTERM_MF_FAT	GO:0030528~transcription regulator activity	172	11.8132	2.6956e-10	AT3G58710, AT3G61630, AT3G14180, AT5G44210, AT3G21150, AT4G17500, AT5G05090, AT3G16350, AT4G17600, AT1G64280, AT5G08330, AT4G36870, AT3G28920, AT5G49520, AT4G25480, AT1G27730, AT5G58900, AT2G39880, AT5G57660, AT5G01840, AT1G47655, AT1G32640, AT1G25440, AT5G42780, AT2G45160, AT4G00150, AT2G44840, AT3G20640, AT5G52020, AT4G34430, AT3G15030, AT1G78080, AT4G29190, AT4G38340, AT2G44940, AT1G64380, AT1…	865	1311	10395	1.57665	1.60119e-07	5.33729e-08	3.97572e-07
GOTERM_BP_FAT	GO:0006350~transcription	128	8.79121	5.71456e-10	AT3G58710, AT3G61630, AT5G44210, AT4G17500, AT5G08330, AT4G36870, AT5G49520, AT4G25480, AT5G22250, AT3G51120, AT1G47655, AT1G32640, AT2G45160, AT4G00150, AT2G44840, AT3G20640, AT5G52020, AT3G15030, AT4G34430, AT1G78080, AT4G28790, AT2G44940, AT1G64380, AT5G49530, AT5G35770, AT4G25490, AT1G77200, AT5G66320, AT3G03450, AT5G41920, AT3G10070, AT3G06740, AT5G02460, AT2G20180, AT3G60630, AT5G57390, AT1…	785	910	9527	1.70708	7.13177e-07	2.37726e-07	9.28363e-07		GOTERM_BP_FAT	GO:0006350~transcription	126	8.65385	9.51372e-10	AT3G58710, AT3G61630, AT5G44210, AT4G17500, AT5G08330, AT4G36870, AT5G49520, AT4G25480, AT5G22250, AT3G51120, AT1G47655, AT1G32640, AT2G45160, AT4G00150, AT2G44840, AT3G20640, AT5G52020, AT3G15030, AT4G34430, AT1G78080, AT2G44940, AT1G64380, AT5G49530, AT5G35770, AT4G25490, AT1G77200, AT5G66320, AT3G03450, AT5G41920, AT3G10070, AT3G06740, AT5G02460, AT2G20180, AT3G60630, AT1G74850, AT3G51080, AT1…	778	907	9540	1.70346	1.18731e-06	3.95771e-07	1.54556e-06
SP_PIR_KEYWORDS	nucleus	179	12.294	1.72818e-07	AT3G58710, AT3G61630, AT5G20540, AT5G44210, AT4G17500, AT5G05090, AT3G16350, AT5G08330, AT4G36870, AT3G09400, AT5G49520, AT2G35350, AT2G28890, AT4G25480, AT5G22250, AT5G11030, AT5G58900, AT2G39880, AT5G57660, AT1G47655, AT5G09790, AT1G32640, AT1G25440, AT2G45160, AT4G00150, AT2G44840, AT3G20640, AT5G52020, AT4G34430, AT3G15030, AT1G48620, AT1G78080, AT4G28790, AT2G44940, AT1G64380, AT1G68520, AT4…	1421	1534	17714	1.45462	5.09799e-05	1.01962e-05	0.000230345		SP_PIR_KEYWORDS	nucleus	177	12.1566	1.11076e-07	AT3G58710, AT3G61630, AT5G20540, AT5G44210, AT4G17500, AT5G05090, AT3G16350, AT5G08330, AT4G36870, AT3G09400, AT5G49520, AT2G35350, AT2G28890, AT4G25480, AT5G22250, AT5G11030, AT5G58900, AT2G39880, AT5G57660, AT1G47655, AT5G09790, AT1G32640, AT1G25440, AT2G45160, AT4G00150, AT2G44840, AT3G20640, AT5G52020, AT4G34430, AT3G15030, AT1G48620, AT1G78080, AT2G44940, AT1G64380, AT1G68520, AT4G25630, AT3…	1397	1529	17712	1.4677	3.27668e-05	6.55345e-06	0.00014805
GOTERM_BP_FAT	GO:0006355~regulation of transcription, DNA-dependent	90	6.18132	6.38268e-05	AT3G58710, AT3G61630, AT5G44210, AT1G03800, AT4G17500, AT5G02030, AT1G27050, AT4G13940, AT4G36870, AT1G28440, AT1G62990, AT4G23750, AT5G49520, AT3G24050, AT4G25480, AT1G14900, AT5G67300, AT2G23340, AT4G11660, AT4G38680, AT5G09790, AT1G32640, AT2G45160, AT2G44840, AT5G52020, AT1G78080, AT5G25830, AT2G40750, AT1G79350, AT2G44940, AT1G64380, AT2G17870, AT5G11060, AT5G67190, AT5G21960, AT4G25490, AT1…	785	726	9527	1.5045	0.0765683	0.00661622	0.10364		GOTERM_BP_FAT	GO:0006355~regulation of transcription, DNA-dependent	89	6.11264	5.02878e-05	AT3G58710, AT3G61630, AT5G44210, AT1G03800, AT4G17500, AT5G02030, AT1G27050, AT4G13940, AT4G36870, AT1G28440, AT1G62990, AT4G23750, AT5G49520, AT3G24050, AT4G25480, AT1G14900, AT5G67300, AT2G23340, AT4G11660, AT4G38680, AT5G09790, AT1G32640, AT2G45160, AT2G44840, AT5G52020, AT1G78080, AT5G25830, AT2G40750, AT1G79350, AT2G44940, AT1G64380, AT2G17870, AT5G11060, AT5G67190, AT5G21960, AT4G25490, AT1…	778	719	9540	1.51785	0.0608318	0.00521641	0.0816641
GOTERM_BP_FAT	GO:0051252~regulation of RNA metabolic process	90	6.18132	8.60806e-05	AT3G58710, AT3G61630, AT5G44210, AT1G03800, AT4G17500, AT5G02030, AT1G27050, AT4G13940, AT4G36870, AT1G28440, AT1G62990, AT4G23750, AT5G49520, AT3G24050, AT4G25480, AT1G14900, AT5G67300, AT2G23340, AT4G11660, AT4G38680, AT5G09790, AT1G32640, AT2G45160, AT2G44840, AT5G52020, AT1G78080, AT5G25830, AT2G40750, AT1G79350, AT2G44940, AT1G64380, AT2G17870, AT5G11060, AT5G67190, AT5G21960, AT4G25490, AT1…	785	732	9527	1.49217	0.101863	0.00823004	0.139751		GOTERM_BP_FAT	GO:0051252~regulation of RNA metabolic process	89	6.11264	6.97468e-05	AT3G58710, AT3G61630, AT5G44210, AT1G03800, AT4G17500, AT5G02030, AT1G27050, AT4G13940, AT4G36870, AT1G28440, AT1G62990, AT4G23750, AT5G49520, AT3G24050, AT4G25480, AT1G14900, AT5G67300, AT2G23340, AT4G11660, AT4G38680, AT5G09790, AT1G32640, AT2G45160, AT2G44840, AT5G52020, AT1G78080, AT5G25830, AT2G40750, AT1G79350, AT2G44940, AT1G64380, AT2G17870, AT5G11060, AT5G67190, AT5G21960, AT4G25490, AT1…	778	725	9540	1.50529	0.0833661	0.00667356	0.113248
K27me3	gene +100 bp	background P												K27me3	gene + 100 bp	background C
Annotation Cluster 1	Enrichment Score: 5.226078757401749													Annotation Cluster 1	Enrichment Score: 3.550447207049179
Category	Term	Count	%	PValue	Genes	List Total	Pop Hits	Pop Total	Fold Enrichment	Bonferroni	Benjamini	FDR		Category	Term	Count	%	PValue	Genes	List Total	Pop Hits	Pop Total	Fold Enrichment	Bonferroni	Benjamini	FDR
SP_PIR_KEYWORDS	dna-binding	156	5.85586	3.28647e-09	AT2G25230, AT3G02940, AT4G37730, AT4G21040, AT5G51780, AT4G12350, AT1G03840, AT4G36870, AT3G28857, AT1G49770, AT4G25480, AT1G25340, AT4G01720, AT1G03490, AT1G47655, AT5G46350, AT2G28510, AT3G20640, AT4G09820, AT2G46590, AT2G23760, AT2G24740, AT3G02310, AT1G73410, AT5G65080, AT2G27070, AT3G27920, AT2G44940, AT5G06839, AT5G06250, AT5G07500, AT3G28910, AT4G32880, AT5G44160, AT5G15310, AT1G74430, AT5…	1442	372	5135	1.49333	8.11757e-07	8.11757e-07	4.26133e-06		INTERPRO	IPR012287:Homeodomain-related	35	1.31381	1.50128e-05	AT5G17320, AT2G32370, AT5G15210, AT2G26950, AT1G34650, AT2G02060, AT5G41410, AT1G23380, AT4G24660, AT3G28920, AT5G11050, AT2G22800, AT5G16560, AT3G27785, AT4G04890, AT2G23760, AT2G30420, AT3G06490, AT2G27070, AT1G32240, AT3G01530, AT1G52150, AT5G11060, AT4G32880, AT2G01430, AT2G35940, AT2G18550, AT5G15310, AT5G07210, AT1G74430, AT4G21750, AT1G69600, AT5G62320, AT1G05230, AT4G25530	783	75	3382	2.01567	0.00996364	0.00996364	0.0224915
SP_PIR_KEYWORDS	nucleus	176	6.60661	8.73934e-09	AT2G25230, AT1G54040, AT3G02940, AT4G37730, AT4G21040, AT5G51780, AT4G12350, AT1G73870, AT1G03840, AT4G36870, AT5G13220, AT1G49770, AT1G02580, AT4G25480, AT1G25340, AT4G01720, AT1G03490, AT1G47655, AT3G63110, AT1G25440, AT5G46350, AT2G28510, AT3G20640, AT5G56840, AT2G46590, AT4G09820, AT2G23760, AT2G24740, AT3G02310, AT1G73410, AT5G65080, AT2G27070, AT3G27920, AT2G44940, AT5G06839, AT5G06250, AT5…	1442	436	5135	1.43748	2.15861e-06	1.07931e-06	1.13317e-05		SMART	SM00389:HOX	20	0.750751	2.79001e-05	AT5G17320, AT2G23760, AT4G04890, AT2G32370, AT4G36870, AT1G52150, AT1G34650, AT1G23380, AT5G41410, AT5G11060, AT4G24660, AT4G32880, AT2G01430, AT2G35940, AT2G18550, AT2G22800, AT4G21750, AT5G45980, AT4G25530, AT1G05230	267	35	1194	2.55538	0.00270269	0.00270269	0.0307852
GOTERM_BP_FAT	GO:0045449~regulation of transcription	205	7.6952	3.01278e-08	AT2G25230, AT4G37730, AT4G21040, AT5G51780, AT4G36870, AT4G25480, AT1G25340, AT1G03490, AT1G25440, AT5G46350, AT2G28510, AT2G46590, AT2G26880, AT2G23760, AT1G73410, AT2G27070, AT4G38340, AT3G27920, AT4G32880, AT1G08290, AT5G15310, AT5G62165, AT1G74650, AT3G27810, AT1G12540, AT5G50915, AT1G55580, AT4G37850, AT1G34650, AT4G08150, AT5G07160, AT3G58120, AT1G27660, AT1G34790, AT3G19184, AT2G21235, AT2…	817	494	2645	1.34348	2.99165e-05	2.99165e-05	4.75585e-05		INTERPRO	IPR017970:Homeobox, conserved site	20	0.750751	3.43732e-05	AT5G17320, AT2G23760, AT4G04890, AT2G32370, AT4G36870, AT1G52150, AT1G34650, AT1G23380, AT5G41410, AT5G11060, AT4G24660, AT4G32880, AT2G01430, AT2G35940, AT2G18550, AT2G22800, AT4G21750, AT5G45980, AT4G25530, AT1G05230	783	34	3382	2.54076	0.0226665	0.0113982	0.0514894
GOTERM_MF_FAT	GO:0003700~transcription factor activity	192	7.20721	1.3027e-07	AT5G56200, AT2G25230, AT3G02940, AT5G51780, AT4G21040, AT4G37730, AT4G12350, AT1G73870, AT1G03840, AT2G24430, AT4G36870, AT3G28920, AT1G49770, AT1G02580, AT5G37270, AT4G25480, AT1G25340, AT4G01720, AT1G03490, AT1G47655, AT1G25440, AT5G46350, AT2G28510, AT3G20640, AT5G56840, AT2G26880, AT2G46590, AT4G09820, AT2G23760, AT3G02310, AT1G73410, AT5G65080, AT2G27070, AT4G38340, AT3G27920, AT2G44940, AT5…	898	460	2891	1.34374	7.38602e-05	7.38602e-05	0.000190908		SP_PIR_KEYWORDS	Homeobox	20	0.750751	4.99644e-05	AT5G17320, AT2G23760, AT4G04890, AT2G32370, AT4G36870, AT1G52150, AT1G34650, AT1G23380, AT5G41410, AT5G11060, AT4G24660, AT4G32880, AT2G01430, AT2G35940, AT2G18550, AT2G22800, AT4G21750, AT5G45980, AT4G25530, AT1G05230	889	36	4027	2.51656	0.0114757	0.00575441	0.0640818
GOTERM_MF_FAT	GO:0030528~transcription regulator activity	199	7.46997	2.31583e-07	AT2G25230, AT4G37730, AT4G21040, AT5G51780, AT4G36870, AT5G37270, AT4G25480, AT1G25340, AT1G03490, AT1G25440, AT5G46350, AT2G28510, AT2G46590, AT2G26880, AT2G23760, AT1G73410, AT2G27070, AT4G38340, AT3G27920, AT4G32880, AT5G15310, AT1G08290, AT5G62165, AT1G74650, AT3G27810, AT1G12540, AT5G50915, AT1G55580, AT4G37850, AT1G34650, AT4G08150, AT5G07160, AT3G58120, AT1G27660, AT1G34790, AT2G21235, AT2…	898	483	2891	1.32641	0.000131299	6.56518e-05	0.000339382		INTERPRO	IPR001356:Homeobox	20	0.750751	5.91182e-05	AT5G17320, AT2G23760, AT4G04890, AT2G32370, AT4G36870, AT1G52150, AT1G34650, AT1G23380, AT5G41410, AT5G11060, AT4G24660, AT4G32880, AT2G01430, AT2G35940, AT2G18550, AT2G22800, AT4G21750, AT5G45980, AT4G25530, AT1G05230	783	35	3382	2.46816	0.0386656	0.0130583	0.0885409
SP_PIR_KEYWORDS	transcription regulation	124	4.65465	4.24509e-06	AT4G21040, AT5G51780, AT1G03840, AT4G36870, AT5G13220, AT1G49770, AT1G02580, AT4G25480, AT4G01720, AT1G03490, AT1G47655, AT5G46350, AT2G28510, AT3G20640, AT4G09820, AT2G46590, AT2G23760, AT3G02310, AT5G65080, AT2G27070, AT3G27920, AT2G44940, AT5G06250, AT5G07500, AT4G32880, AT5G44160, AT5G07210, AT2G42830, AT4G25530, AT1G66470, AT3G46130, AT5G43650, AT5G62165, AT5G27910, AT3G27810, AT2G32370, AT1…	1442	311	5135	1.41983	0.00104799	0.000349452	0.00550416		GOTERM_MF_FAT	GO:0043565~sequence-specific DNA binding	44	1.65165	0.000545033	AT5G62165, AT5G17320, AT5G27910, AT2G32370, AT4G37730, AT5G54070, AT1G34650, AT4G36870, AT1G23380, AT5G41410, AT3G58780, AT4G24660, AT1G02580, AT3G58120, AT5G15130, AT4G37940, AT2G22800, AT4G01720, AT2G45050, AT5G45980, AT2G21235, AT5G10140, AT4G04890, AT2G23760, AT3G02310, AT5G65080, AT3G22830, AT5G06839, AT1G52150, AT5G11060, AT1G57820, AT4G32880, AT2G01430, AT4G11880, AT2G35940, AT2G18550, AT1…	571	109	2263	1.59983	0.222657	0.222657	0.773349
SP_PIR_KEYWORDS	Transcription	121	4.54204	2.6445e-05	AT4G21040, AT5G51780, AT1G03840, AT4G36870, AT5G13220, AT1G49770, AT1G02580, AT4G25480, AT4G01720, AT1G03490, AT1G47655, AT5G46350, AT2G28510, AT3G20640, AT4G09820, AT2G46590, AT2G23760, AT3G02310, AT5G65080, AT2G27070, AT3G27920, AT2G44940, AT5G06250, AT5G07500, AT4G32880, AT5G44160, AT5G07210, AT2G42830, AT4G25530, AT1G66470, AT3G46130, AT5G43650, AT5G62165, AT5G27910, AT3G27810, AT2G32370, AT1…	1442	312	5135	1.38104	0.00651072	0.00163167	0.0342839		UP_SEQ_FEATURE	DNA-binding region:Homeobox	17	0.638138	0.000743603	AT5G17320, AT2G23760, AT4G04890, AT2G32370, AT4G36870, AT1G52150, AT1G34650, AT5G41410, AT4G24660, AT4G32880, AT2G01430, AT2G35940, AT2G18550, AT2G22800, AT4G21750, AT4G25530, AT1G05230	362	30	1440	2.25414	0.430568	0.430568	1.12717
GOTERM_MF_FAT	GO:0003677~DNA binding	211	7.92042	2.80625e-05	AT2G25230, AT4G37730, AT4G21040, AT5G51780, AT5G61280, AT4G36870, AT5G37270, AT4G25480, AT1G25340, AT1G03490, AT1G25440, AT5G46350, AT2G28510, AT2G46590, AT2G26880, AT2G23760, AT2G24740, AT1G73410, AT2G27070, AT4G38340, AT3G27920, AT4G32880, AT1G08290, AT5G15310, AT5G62165, AT1G74650, AT3G27810, AT1G12540, AT5G50915, AT1G55580, AT4G37850, AT1G34650, AT4G08150, AT5G07160, AT3G58120, AT1G27660, AT1…	898	547	2891	1.24184	0.0157857	0.00528984	0.0411173		SMART	SM00234:START	10	0.375375	0.000824964	AT4G32880, AT5G17320, AT5G07260, AT4G04890, AT2G32370, AT4G21750, AT4G25530, AT1G05230, AT1G34650, AT1G52150	267	14	1194	3.19422	0.076934	0.0392367	0.906642
GOTERM_MF_FAT	GO:0043565~sequence-specific DNA binding	63	2.36486	0.000302671	AT1G65360, AT5G17320, AT4G37730, AT5G46010, AT2G14210, AT4G36870, AT5G41410, AT1G62990, AT4G39410, AT1G23380, AT3G50870, AT5G50490, AT1G02580, AT2G17950, AT2G40210, AT2G22800, AT4G01720, AT5G46350, AT5G10140, AT4G04890, AT2G23760, AT3G02310, AT5G22570, AT5G65080, AT3G22830, AT4G00730, AT5G06839, AT5G11060, AT4G32880, AT3G03260, AT5G15830, AT4G11880, AT1G62300, AT2G42830, AT4G25530, AT2G28700, AT5…	898	138	2891	1.46972	0.157718	0.0420025	0.442645		INTERPRO	IPR002913:Lipid-binding START	10	0.375375	0.00115747	AT4G32880, AT5G17320, AT5G07260, AT4G04890, AT2G32370, AT4G21750, AT4G25530, AT1G05230, AT1G34650, AT1G52150	783	14	3382	3.0852	0.538132	0.120803	1.72028
GOTERM_BP_FAT	GO:0006350~transcription	122	4.57958	0.00357628	AT4G21040, AT5G51780, AT1G03840, AT4G36870, AT5G13220, AT1G49770, AT1G02580, AT4G25480, AT4G01720, AT1G03490, AT1G47655, AT5G46350, AT2G28510, AT3G20640, AT4G09820, AT2G46590, AT2G23760, AT3G02310, AT5G65080, AT2G27070, AT3G27920, AT2G44940, AT5G06250, AT5G07500, AT4G32880, AT5G44160, AT5G07210, AT2G42830, AT5G27310, AT4G25530, AT1G66470, AT3G46130, AT5G43650, AT5G62165, AT5G27910, AT3G27810, AT2…	817	322	2645	1.22661	0.971493	0.29936	5.49854		UP_SEQ_FEATURE	domain:START	9	0.337838	0.0027217	AT4G32880, AT5G17320, AT4G04890, AT2G32370, AT4G21750, AT4G25530, AT1G05230, AT1G34650, AT1G52150	362	12	1440	2.98343	0.872946	0.643553	4.06809
GOTERM_BP_FAT	GO:0006355~regulation of transcription, DNA-dependent	99	3.71622	0.00466428	AT3G02940, AT4G37730, AT4G36870, AT4G25480, AT4G01720, AT5G46350, AT2G23760, AT3G02310, AT1G73410, AT2G27070, AT5G65080, AT2G44940, AT5G06839, AT5G06250, AT4G32880, AT1G74430, AT5G07210, AT5G15310, AT2G42830, AT4G25530, AT3G46130, AT5G62165, AT1G74650, AT5G27910, AT3G27810, AT2G32370, AT5G54070, AT1G34650, AT4G08150, AT5G07160, AT3G24650, AT1G29280, AT5G12870, AT3G58120, AT3G19184, AT2G21235, AT2…	817	256	2645	1.25198	0.990366	0.320822	7.11431		SP_PIR_KEYWORDS	coiled coil	21	0.788288	0.0196728	AT5G17320, AT3G23430, AT4G09820, AT4G04890, AT1G33960, AT3G02310, AT2G32370, AT4G13250, AT5G65100, AT1G73870, AT1G34650, AT1G52150, AT2G46970, AT1G58602, AT4G32880, AT1G34790, AT2G47450, AT4G21750, AT4G25530, AT1G05230, AT1G25440	889	58	4027	1.6401	0.989844	0.341141	22.5009
K27me3	gene +1000 bp	background: P												K27me3	gene +1000 bp	background C
Annotation Cluster 1	Enrichment Score: 17.24690849038654													Annotation Cluster 1	Enrichment Score: 5.082993536091212
Category	Term	Count	%	PValue	Genes	List Total	Pop Hits	Pop Total	Fold Enrichment	Bonferroni	Benjamini	FDR		Category	Term	Count	%	PValue	Genes	List Total	Pop Hits	Pop Total	Fold Enrichment	Bonferroni	Benjamini	FDR
GOTERM_MF_FAT	GO:0003700~transcription factor activity	188	6.26876	2.79639e-30	AT5G56200, AT3G10000, AT3G49950, AT2G22630, AT4G27330, AT4G37730, AT5G18560, AT4G12350, AT1G73870, AT1G56160, AT1G03840, AT3G57670, AT4G36870, AT5G22500, AT3G28920, AT5G49520, AT4G25480, AT4G22950, AT2G39880, AT5G03680, AT1G47655, AT5G65330, AT5G46350, AT2G28510, AT2G34830, AT2G46590, AT2G41130, AT3G02310, AT5G66990, AT3G55370, AT2G44940, AT3G49690, AT1G69690, AT1G18860, AT5G06839, AT5G06250, AT4…	756	1121	10386	2.30398	1.62191e-27	1.62191e-27	4.1109e-27		GOTERM_MF_FAT	GO:0003700~transcription factor activity	202	6.73558	3.57987e-08	AT1G18790, AT4G21040, AT4G37730, AT5G18560, AT1G32770, AT4G36870, AT5G49330, AT4G25480, AT1G25340, AT4G22950, AT5G65330, AT2G28510, AT2G35670, AT2G34830, AT2G46590, AT4G21050, AT5G08141, AT2G27070, AT4G17810, AT5G46880, AT1G68320, AT5G15310, AT4G36740, AT5G10280, AT5G62165, AT4G37750, AT4G00260, AT1G74650, AT1G80580, AT2G34820, AT1G12540, AT5G07160, AT3G58120, AT2G21235, AT1G02340, AT1G74660, AT3…	1016	566	3904	1.37136	2.21949e-05	2.21949e-05	5.31091e-05
GOTERM_MF_FAT	GO:0030528~transcription regulator activity	197	6.56886	1.82335e-25	AT3G49950, AT3G10000, AT4G37730, AT4G27330, AT2G22630, AT5G18560, AT4G36870, AT3G57670, AT4G25480, AT4G22950, AT5G03680, AT5G65330, AT5G46350, AT2G28510, AT2G34830, AT2G46590, AT2G41130, AT3G55370, AT3G49690, AT4G17810, AT1G24590, AT5G46880, AT2G40260, AT5G15310, AT5G60480, AT4G36740, AT5G10280, AT4G17710, AT1G75510, AT5G62165, AT4G37750, AT5G61850, AT1G80580, AT4G37850, AT4G13040, AT1G03790, AT3…	756	1311	10386	2.06438	1.05754e-22	5.28772e-23	2.68046e-22		GOTERM_MF_FAT	GO:0030528~transcription regulator activity	214	7.13571	6.13673e-08	AT1G18790, AT4G21040, AT4G37730, AT5G18560, AT1G32770, AT4G36870, AT5G49330, AT4G25480, AT1G25340, AT4G22950, AT5G65330, AT2G28510, AT2G35670, AT2G34830, AT4G21050, AT2G46590, AT5G08141, AT2G27070, AT4G17810, AT5G46880, AT1G68320, AT5G15310, AT4G36740, AT5G10280, AT1G75510, AT5G62165, AT4G37750, AT4G00260, AT1G74650, AT1G80580, AT2G34820, AT1G12540, AT5G07160, AT3G58120, AT2G21235, AT2G20100, AT4…	1016	610	3904	1.34803	3.8047e-05	1.90237e-05	9.10415e-05
SP_PIR_KEYWORDS	dna-binding	150	5.00167	2.06564e-23	AT2G22630, AT4G37730, AT5G18560, AT4G12350, AT3G47120, AT1G56160, AT1G03840, AT4G36870, AT5G49520, AT4G25480, AT4G22950, AT2G39880, AT1G47655, AT5G65330, AT5G46350, AT2G28510, AT2G34830, AT2G46590, AT2G41130, AT3G02310, AT3G55370, AT2G44940, AT3G49690, AT1G69690, AT1G18860, AT5G06839, AT5G06250, AT2G14760, AT3G28910, AT1G24590, AT5G44160, AT5G46880, AT1G77200, AT5G15310, AT3G20840, AT4G36740, AT5…	1183	956	17714	2.34944	5.32936e-21	5.32936e-21	2.69676e-20		GOTERM_BP_FAT	GO:0045449~regulation of transcription	216	7.2024	3.58791e-07	AT1G18790, AT4G21040, AT4G37730, AT5G18560, AT1G32770, AT4G36870, AT5G49330, AT4G25480, AT1G25340, AT4G22950, AT5G65330, AT2G28510, AT5G15040, AT2G35670, AT2G34830, AT4G21050, AT2G46590, AT5G08141, AT2G27070, AT3G53790, AT4G17810, AT5G46880, AT5G15310, AT1G68320, AT4G36740, AT5G10280, AT5G62165, AT4G37750, AT4G00260, AT1G74650, AT1G80580, AT2G34820, AT1G12540, AT5G07160, AT3G58120, AT2G21235, AT2…	937	631	3605	1.31701	0.000408579	0.000408579	0.000576278
SP_PIR_KEYWORDS	transcription regulation	130	4.33478	4.59694e-21	AT3G49950, AT2G22630, AT5G18560, AT1G03840, AT4G36870, AT5G49520, AT4G25480, AT5G63670, AT4G22950, AT1G47655, AT5G65330, AT5G46350, AT2G28510, AT2G34830, AT2G46590, AT2G41130, AT3G02310, AT3G55370, AT2G44940, AT3G49690, AT1G69690, AT1G18860, AT5G06250, AT2G14760, AT1G24590, AT5G44160, AT5G46880, AT3G20740, AT1G77200, AT3G20840, AT4G36740, AT5G02460, AT4G17710, AT3G46130, AT5G62165, AT3G50330, AT4…	1183	812	17714	2.39728	1.18601e-18	5.93005e-19	6.00145e-18		SP_PIR_KEYWORDS	dna-binding	164	5.46849	6.15227e-07	AT4G37730, AT4G21040, AT5G18560, AT3G47120, AT1G32770, AT1G56160, AT4G36870, AT5G49330, AT5G49520, AT1G49770, AT4G25480, AT1G25340, AT4G22950, AT2G39880, AT5G65330, AT2G28510, AT2G34830, AT4G21050, AT4G09820, AT2G46590, AT2G24740, AT3G02310, AT5G65080, AT2G27070, AT2G44940, AT1G18860, AT5G06839, AT5G06250, AT2G14760, AT5G44160, AT5G46880, AT3G30210, AT5G15310, AT1G74430, AT1G68320, AT3G20840, AT4…	1755	479	7183	1.40132	0.000156256	0.000156256	0.000801232
SP_PIR_KEYWORDS	Transcription	128	4.26809	3.52902e-19	AT3G49950, AT2G22630, AT5G18560, AT1G03840, AT4G36870, AT5G49520, AT4G25480, AT5G63670, AT4G22950, AT1G47655, AT5G65330, AT5G46350, AT2G28510, AT2G34830, AT2G46590, AT2G41130, AT3G02310, AT3G55370, AT2G44940, AT1G69690, AT1G18860, AT3G49690, AT5G06250, AT2G14760, AT1G24590, AT5G44160, AT5G46880, AT3G20740, AT1G77200, AT3G20840, AT4G36740, AT5G02460, AT4G17710, AT3G46130, AT5G62165, AT3G50330, AT4…	1183	834	17714	2.29814	9.10487e-17	3.03496e-17	4.60725e-16		SP_PIR_KEYWORDS	nucleus	194	6.46882	2.07905e-06	AT3G21860, AT4G21040, AT4G37730, AT5G18560, AT1G32770, AT4G36870, AT5G49330, AT4G25480, AT1G25340, AT4G10180, AT4G22950, AT5G65330, AT2G28510, AT2G35670, AT2G34830, AT2G46590, AT4G21050, AT2G24740, AT2G27070, AT3G53790, AT5G46880, AT1G68320, AT5G15310, AT4G36740, AT5G10280, AT5G62165, AT4G37750, AT4G00260, AT1G74650, AT2G34820, AT1G80580, AT1G12540, AT5G07160, AT3G58120, AT2G21235, AT2G20100, AT2…	1755	594	7183	1.33673	0.000527939	0.000264004	0.00270759
GOTERM_BP_FAT	GO:0045449~regulation of transcription	190	6.33545	4.95868e-19	AT3G10000, AT3G49950, AT2G22630, AT4G37730, AT5G18560, AT4G12350, AT1G73870, AT1G56160, AT1G03840, AT3G57670, AT4G36870, AT3G47610, AT3G28920, AT5G49520, AT4G25480, AT5G63670, AT4G22950, AT2G39880, AT5G03680, AT1G47655, AT1G64100, AT5G65330, AT5G46350, AT2G28510, AT2G34830, AT2G46590, AT2G41130, AT3G02310, AT3G55370, AT2G44940, AT3G49690, AT1G18860, AT1G69690, AT5G06839, AT5G06250, AT4G17810, AT3…	709	1383	9527	1.84604	5.80166e-16	5.80166e-16	7.99129e-16		SP_PIR_KEYWORDS	transcription regulation	139	4.63488	5.05495e-06	AT4G21040, AT5G18560, AT1G32770, AT4G36870, AT5G49520, AT1G49770, AT1G02580, AT4G25480, AT5G63670, AT4G22950, AT5G65330, AT2G28510, AT2G34830, AT2G35670, AT4G21050, AT4G09820, AT2G46590, AT3G02310, AT5G65080, AT2G27070, AT2G44940, AT1G18860, AT5G06250, AT2G14760, AT5G44160, AT5G46880, AT3G20740, AT3G20840, AT4G36740, AT2G42830, AT2G39250, AT4G25530, AT3G46130, AT5G62165, AT4G37750, AT4G00260, AT2…	1755	406	7183	1.40126	0.00128314	0.000427895	0.00658306
GOTERM_BP_FAT	GO:0006350~transcription	130	4.33478	8.28327e-14	AT1G02680, AT3G49950, AT2G22630, AT5G18560, AT1G03840, AT4G36870, AT5G49520, AT4G25480, AT5G63670, AT4G22950, AT1G47655, AT5G65330, AT5G46350, AT2G28510, AT2G34830, AT2G46590, AT2G41130, AT3G02310, AT3G55370, AT2G44940, AT1G69690, AT1G18860, AT3G49690, AT5G06250, AT2G14760, AT1G24590, AT5G44160, AT5G46880, AT3G20740, AT1G77200, AT3G20840, AT4G36740, AT5G02460, AT4G17710, AT3G46130, AT1G75510, AT5…	709	910	9527	1.91961	9.69025e-11	4.84512e-11	1.33471e-10		SP_PIR_KEYWORDS	Transcription	138	4.60153	1.48301e-05	AT4G21040, AT5G18560, AT1G32770, AT4G36870, AT5G49520, AT1G49770, AT1G02580, AT4G25480, AT5G63670, AT4G22950, AT5G65330, AT2G28510, AT2G34830, AT2G35670, AT4G21050, AT4G09820, AT2G46590, AT3G02310, AT5G65080, AT2G27070, AT2G44940, AT1G18860, AT5G06250, AT2G14760, AT5G44160, AT5G46880, AT3G20740, AT3G20840, AT4G36740, AT2G42830, AT2G39250, AT4G25530, AT3G46130, AT5G62165, AT4G37750, AT4G00260, AT2…	1755	410	7183	1.3776	0.00375979	0.000941275	0.0193121
GOTERM_MF_FAT	GO:0003677~DNA binding	202	6.73558	1.27035e-12	AT3G10000, AT3G49950, AT4G37730, AT4G27330, AT2G22630, AT5G18560, AT4G36870, AT3G57670, AT4G25480, AT4G22950, AT5G03680, AT5G65330, AT5G46350, AT2G28510, AT2G34830, AT2G46590, AT2G41130, AT3G55370, AT3G49690, AT4G17810, AT1G24590, AT5G46880, AT2G40260, AT5G15310, AT5G60480, AT4G36740, AT5G10280, AT4G17710, AT5G62165, AT4G37750, AT5G61850, AT1G80580, AT4G37850, AT4G13040, AT1G03790, AT3G58120, AT4…	756	1749	10386	1.58668	7.36784e-10	2.45595e-10	1.86746e-09		GOTERM_BP_FAT	GO:0051252~regulation of RNA metabolic process	123	4.10137	2.58241e-05	AT4G37730, AT5G18560, AT1G56160, AT4G36870, AT5G49330, AT5G49520, AT4G25480, AT4G22950, AT5G65330, AT5G15040, AT2G34830, AT3G02310, AT5G65080, AT5G08141, AT2G27070, AT2G44940, AT1G18860, AT5G06839, AT5G06250, AT5G46880, AT3G30210, AT5G15310, AT1G74430, AT1G68320, AT3G20840, AT4G36740, AT2G42830, AT5G10280, AT2G39250, AT4G25530, AT3G46130, AT5G62165, AT4G37750, AT4G00260, AT1G74650, AT1G80580, AT2…	937	344	3605	1.37566	0.0289857	0.0145994	0.0414699
GOTERM_BP_FAT	GO:0006355~regulation of transcription, DNA-dependent	104	3.46782	4.04072e-11	AT4G37730, AT2G22630, AT5G18560, AT1G56160, AT4G36870, AT5G49520, AT4G25480, AT4G22950, AT5G65330, AT5G46350, AT2G34830, AT3G02310, AT2G44940, AT1G18860, AT3G49690, AT5G06839, AT5G06250, AT1G24590, AT5G46880, AT5G15310, AT1G77200, AT3G20840, AT4G36740, AT5G10280, AT4G17710, AT3G46130, AT5G62165, AT4G37750, AT1G80580, AT4G18170, AT5G57390, AT5G03720, AT4G13040, AT3G15540, AT4G24660, AT3G24650, AT3…	709	726	9527	1.92489	4.72765e-08	1.57588e-08	6.51193e-08		GOTERM_BP_FAT	GO:0006355~regulation of transcription, DNA-dependent	123	4.10137	2.58241e-05	AT4G37730, AT5G18560, AT1G56160, AT4G36870, AT5G49330, AT5G49520, AT4G25480, AT4G22950, AT5G65330, AT5G15040, AT2G34830, AT3G02310, AT5G65080, AT5G08141, AT2G27070, AT2G44940, AT1G18860, AT5G06839, AT5G06250, AT5G46880, AT3G30210, AT5G15310, AT1G74430, AT1G68320, AT3G20840, AT4G36740, AT2G42830, AT5G10280, AT2G39250, AT4G25530, AT3G46130, AT5G62165, AT4G37750, AT4G00260, AT1G74650, AT1G80580, AT2…	937	344	3605	1.37566	0.0289857	0.0145994	0.0414699
GOTERM_BP_FAT	GO:0051252~regulation of RNA metabolic process	104	3.46782	6.66007e-11	AT4G37730, AT2G22630, AT5G18560, AT1G56160, AT4G36870, AT5G49520, AT4G25480, AT4G22950, AT5G65330, AT5G46350, AT2G34830, AT3G02310, AT2G44940, AT1G18860, AT3G49690, AT5G06839, AT5G06250, AT1G24590, AT5G46880, AT5G15310, AT1G77200, AT3G20840, AT4G36740, AT5G10280, AT4G17710, AT3G46130, AT5G62165, AT4G37750, AT1G80580, AT4G18170, AT5G57390, AT5G03720, AT4G13040, AT3G15540, AT4G24660, AT3G24650, AT3…	709	732	9527	1.90912	7.79228e-08	1.94807e-08	1.07332e-07		GOTERM_MF_FAT	GO:0003677~DNA binding	225	7.5025	0.000882927	AT1G18790, AT4G21040, AT4G37730, AT5G18560, AT1G32770, AT5G61280, AT4G36870, AT5G49330, AT4G25480, AT1G25340, AT4G22950, AT5G65330, AT2G28510, AT2G35670, AT2G34830, AT4G21050, AT2G46590, AT2G24740, AT5G08141, AT2G27070, AT3G53790, AT4G17810, AT5G46880, AT5G15310, AT1G68320, AT4G36740, AT5G10280, AT5G62165, AT4G37750, AT4G00260, AT1G74650, AT1G80580, AT2G34820, AT1G12540, AT3G43990, AT5G07160, AT3…	1016	730	3904	1.18434	0.421697	0.166859	1.3019
SP_PIR_KEYWORDS	nucleus	168	5.60187	8.01548e-11	AT3G49950, AT2G22630, AT4G37730, AT5G18560, AT4G12350, AT1G73870, AT1G56160, AT1G03840, AT4G36870, AT5G22500, AT5G49520, AT4G25480, AT5G63670, AT4G10180, AT4G22950, AT2G39880, AT1G47655, AT3G63110, AT5G65330, AT5G46350, AT2G28510, AT2G34830, AT2G46590, AT2G41130, AT3G02310, AT3G55370, AT2G44940, AT3G49690, AT1G69690, AT1G18860, AT5G06839, AT5G06250, AT2G14760, AT3G28910, AT1G24590, AT5G44160, AT5…	1183	1534	17714	1.63989	2.06799e-08	5.16998e-09	1.04645e-07		GOTERM_BP_FAT	GO:0006350~transcription	141	4.70157	0.000942673	AT1G02680, AT4G21040, AT5G18560, AT1G32770, AT4G36870, AT5G49520, AT1G49770, AT1G02580, AT4G25480, AT5G63670, AT4G22950, AT5G65330, AT2G28510, AT2G34830, AT2G35670, AT4G21050, AT4G09820, AT2G46590, AT3G02310, AT5G65080, AT2G27070, AT2G44940, AT1G18860, AT5G06250, AT2G14760, AT5G44160, AT5G46880, AT3G20740, AT3G20840, AT4G36740, AT2G42830, AT5G27310, AT2G39250, AT4G25530, AT3G46130, AT1G75510, AT5…	937	433	3605	1.25284	0.658433	0.235515	1.50339
