# Supplementary material for: Hyperosmotic priming of Arabidopsis seedlings establishes a long-term somatic memory accompanied by specific changes of the epigenome
Source: Genome Biol. 2013 Jun 14;14(6):R59. doi: 10.1186/gb-2013-14-6-r59 (PMC3707022; doi:10.1186/gb-2013-14-6-r59)
Supplement: Additional file 3 — Reads200_CRH3K4me2.wig. WIG file containing sequence read counts over 200 bp windows in sample 24h CRH3K4me2. [file gb-2013-14-6-r59-S3.WIG]

track type=bedGraph name=CRH3K4me2.uni.bins
Chr1	0	199	7
Chr1	200	399	3
Chr1	400	599	9
Chr1	600	799	10
Chr1	800	999	3
Chr1	1200	1399	2
Chr1	1400	1599	7
Chr1	1600	1799	9
Chr1	1800	1999	4
Chr1	2000	2199	3
Chr1	2200	2399	5
Chr1	2400	2599	6
Chr1	2600	2799	8
Chr1	2800	2999	4
Chr1	3000	3199	1
Chr1	3200	3399	1
Chr1	3400	3599	2
Chr1	3600	3799	81
Chr1	3800	3999	129
Chr1	4000	4199	137
Chr1	4200	4399	16
Chr1	4400	4599	94
Chr1	4600	4799	101
Chr1	4800	4999	55
Chr1	5000	5199	50
Chr1	5200	5399	46
Chr1	5400	5599	48
Chr1	5600	5799	7
Chr1	5800	5999	4
Chr1	6000	6199	13
Chr1	6200	6399	7
Chr1	6400	6599	18
Chr1	6600	6799	16
Chr1	6800	6999	9
Chr1	7000	7199	10
Chr1	7200	7399	23
Chr1	7400	7599	15
Chr1	7600	7799	22
Chr1	7800	7999	32
Chr1	8000	8199	53
Chr1	8200	8399	75
Chr1	8400	8599	40
Chr1	8600	8799	15
Chr1	8800	8999	7
Chr1	9000	9199	6
Chr1	9200	9399	6
Chr1	9400	9599	3
Chr1	9600	9799	7
Chr1	9800	9999	2
Chr1	10000	10199	4
Chr1	10200	10399	8
Chr1	10400	10599	17
Chr1	10600	10799	20
Chr1	10800	10999	6
Chr1	11000	11199	6
Chr1	11200	11399	31
Chr1	11400	11599	20
Chr1	11600	11799	13
Chr1	11800	11999	79
Chr1	12000	12199	160
Chr1	12200	12399	164
Chr1	12400	12599	230
Chr1	12600	12799	213
Chr1	12800	12999	164
Chr1	13000	13199	50
Chr1	13200	13399	36
Chr1	13400	13599	38
Chr1	13600	13799	31
Chr1	13800	13999	2
Chr1	14000	14199	3
Chr1	14200	14399	7
Chr1	14400	14599	8
Chr1	14600	14799	6
Chr1	14800	14999	8
Chr1	15000	15199	6
Chr1	15200	15399	2
Chr1	15400	15599	2
Chr1	15600	15799	3
Chr1	15800	15999	2
Chr1	16000	16199	6
Chr1	16200	16399	3
Chr1	16400	16599	8
Chr1	16600	16799	15
Chr1	16800	16999	1
Chr1	17000	17199	1
Chr1	17600	17799	1
Chr1	17800	17999	1
Chr1	18400	18599	3
Chr1	18800	18999	3
Chr1	19000	19199	7
Chr1	19200	19399	8
Chr1	19400	19599	3
Chr1	19600	19799	5
Chr1	19800	19999	6
Chr1	20000	20199	5
Chr1	20200	20399	4
Chr1	20400	20599	2
Chr1	20600	20799	3
Chr1	20800	20999	9
Chr1	21000	21199	16
Chr1	21200	21399	9
Chr1	21400	21599	6
Chr1	21600	21799	9
Chr1	21800	21999	6
Chr1	22000	22199	1
Chr1	22200	22399	19
Chr1	22400	22599	8
Chr1	22800	22999	1
Chr1	23000	23199	11
Chr1	23200	23399	64
Chr1	23400	23599	44
Chr1	23600	23799	165
Chr1	23800	23999	140
Chr1	24000	24199	78
Chr1	24200	24399	79
Chr1	24400	24599	32
Chr1	24600	24799	33
Chr1	24800	24999	23
Chr1	25000	25199	50
Chr1	25200	25399	52
Chr1	25400	25599	23
Chr1	25600	25799	38
Chr1	25800	25999	29
Chr1	26000	26199	23
Chr1	26200	26399	21
Chr1	26400	26599	39
Chr1	26600	26799	43
Chr1	26800	26999	44
Chr1	27000	27199	67
Chr1	27200	27399	36
Chr1	27400	27599	36
Chr1	27600	27799	36
Chr1	27800	27999	43
Chr1	28000	28199	39
Chr1	28200	28399	31
Chr1	28400	28599	22
Chr1	28600	28799	22
Chr1	28800	28999	30
Chr1	29000	29199	19
Chr1	29200	29399	33
Chr1	29400	29599	47
Chr1	29600	29799	39
Chr1	29800	29999	43
Chr1	30000	30199	15
Chr1	30200	30399	17
Chr1	30400	30599	33
Chr1	30600	30799	24
Chr1	30800	30999	10
Chr1	31000	31199	5
Chr1	31200	31399	10
Chr1	31400	31599	16
Chr1	31600	31799	28
Chr1	31800	31999	19
Chr1	32000	32199	29
Chr1	32200	32399	28
Chr1	32400	32599	42
Chr1	32600	32799	74
Chr1	32800	32999	43
Chr1	33000	33199	30
Chr1	33200	33399	7
Chr1	33400	33599	5
Chr1	33600	33799	5
Chr1	33800	33999	16
Chr1	34000	34199	41
Chr1	34200	34399	52
Chr1	34400	34599	45
Chr1	34600	34799	35
Chr1	34800	34999	62
Chr1	35000	35199	62
Chr1	35200	35399	54
Chr1	35400	35599	48
Chr1	35600	35799	26
Chr1	35800	35999	60
Chr1	36000	36199	47
Chr1	36200	36399	30
Chr1	36400	36599	65
Chr1	36600	36799	79
Chr1	36800	36999	121
Chr1	37000	37199	86
Chr1	37200	37399	133
Chr1	37400	37599	173
Chr1	37600	37799	50
Chr1	37800	37999	14
Chr1	38000	38199	6
Chr1	38200	38399	4
Chr1	38400	38599	4
Chr1	38600	38799	3
Chr1	38800	38999	12
Chr1	39000	39199	7
Chr1	39200	39399	6
Chr1	39400	39599	17
Chr1	39600	39799	28
Chr1	39800	39999	10
Chr1	40000	40199	11
Chr1	40200	40399	7
Chr1	40400	40599	5
Chr1	40600	40799	14
Chr1	40800	40999	23
Chr1	41000	41199	12
Chr1	41200	41399	1
Chr1	41400	41599	1
Chr1	41600	41799	1
Chr1	41800	41999	8
Chr1	42000	42199	18
Chr1	42200	42399	2
Chr1	42400	42599	1
Chr1	42600	42799	1
Chr1	42800	42999	5
Chr1	43000	43199	5
Chr1	43200	43399	2
Chr1	43400	43599	4
Chr1	43600	43799	7
Chr1	43800	43999	5
Chr1	44000	44199	4
Chr1	44200	44399	9
Chr1	44400	44599	12
Chr1	44600	44799	3
Chr1	44800	44999	3
Chr1	45000	45199	53
Chr1	45200	45399	65
Chr1	45400	45599	84
Chr1	45600	45799	136
Chr1	45800	45999	111
Chr1	46000	46199	141
Chr1	46200	46399	168
Chr1	46400	46599	199
Chr1	46600	46799	67
Chr1	46800	46999	5
Chr1	47000	47199	17
Chr1	47200	47399	32
Chr1	47400	47599	15
Chr1	47600	47799	33
Chr1	47800	47999	43
Chr1	48000	48199	73
Chr1	48200	48399	90
Chr1	48400	48599	182
Chr1	48600	48799	217
Chr1	48800	48999	101
Chr1	49000	49199	130
Chr1	49200	49399	5
Chr1	49400	49599	7
Chr1	49600	49799	3
Chr1	49800	49999	4
Chr1	50000	50199	6
Chr1	50200	50399	19
Chr1	50400	50599	88
Chr1	50600	50799	49
Chr1	50800	50999	58
Chr1	51000	51199	30
Chr1	51200	51399	1
Chr1	51400	51599	2
Chr1	51600	51799	6
Chr1	51800	51999	10
Chr1	52000	52199	56
Chr1	52200	52399	104
Chr1	52400	52599	117
Chr1	52600	52799	113
Chr1	52800	52999	39
Chr1	53000	53199	80
Chr1	53200	53399	42
Chr1	53400	53599	39
Chr1	53600	53799	63
Chr1	53800	53999	84
Chr1	54000	54199	100
Chr1	54200	54399	88
Chr1	54400	54599	32
Chr1	54600	54799	7
Chr1	54800	54999	18
Chr1	55000	55199	6
Chr1	55200	55399	3
Chr1	55400	55599	6
Chr1	55600	55799	2
Chr1	56000	56199	6
Chr1	56400	56599	6
Chr1	56600	56799	6
Chr1	57000	57199	1
Chr1	57200	57399	1
Chr1	57400	57599	113
Chr1	57600	57799	229
Chr1	57800	57999	249
Chr1	58000	58199	194
Chr1	58200	58399	125
Chr1	58400	58599	65
Chr1	58600	58799	78
Chr1	58800	58999	43
Chr1	59000	59199	11
Chr1	59200	59399	3
Chr1	59400	59599	3
Chr1	59600	59799	2
Chr1	59800	59999	11
Chr1	60000	60199	9
Chr1	60200	60399	7
Chr1	60400	60599	8
Chr1	60600	60799	8
Chr1	60800	60999	2
Chr1	61000	61199	5
Chr1	61200	61399	9
Chr1	61400	61599	4
Chr1	61600	61799	12
Chr1	61800	61999	12
Chr1	62000	62199	20
Chr1	62200	62399	28
Chr1	62400	62599	43
Chr1	62600	62799	24
Chr1	62800	62999	12
Chr1	63000	63199	6
Chr1	63200	63399	15
Chr1	63400	63599	45
Chr1	63600	63799	88
Chr1	63800	63999	77
Chr1	64000	64199	50
Chr1	64200	64399	53
Chr1	64400	64599	10
Chr1	64600	64799	11
Chr1	64800	64999	27
Chr1	65000	65199	26
Chr1	65200	65399	49
Chr1	65400	65599	51
Chr1	65600	65799	58
Chr1	65800	65999	59
Chr1	66000	66199	47
Chr1	66200	66399	72
Chr1	66400	66599	65
Chr1	66600	66799	64
Chr1	66800	66999	37
Chr1	67000	67199	30
Chr1	67200	67399	139
Chr1	67400	67599	136
Chr1	67600	67799	34
Chr1	67800	67999	9
Chr1	68000	68199	5
Chr1	68400	68599	4
Chr1	68600	68799	2
Chr1	68800	68999	1
Chr1	69000	69199	2
Chr1	69200	69399	2
Chr1	69400	69599	2
Chr1	69600	69799	3
Chr1	69800	69999	27
Chr1	70000	70199	74
Chr1	70200	70399	34
Chr1	70400	70599	11
Chr1	70600	70799	41
Chr1	70800	70999	33
Chr1	71000	71199	39
Chr1	71200	71399	101
Chr1	71400	71599	196
Chr1	71600	71799	131
Chr1	71800	71999	121
Chr1	72000	72199	128
Chr1	72200	72399	2
Chr1	72400	72599	30
Chr1	72600	72799	85
Chr1	72800	72999	118
Chr1	73000	73199	79
Chr1	73200	73399	34
Chr1	73400	73599	57
Chr1	73600	73799	53
Chr1	73800	73999	16
Chr1	74000	74199	13
Chr1	74200	74399	24
Chr1	74400	74599	48
Chr1	74600	74799	24
Chr1	74800	74999	10
Chr1	75000	75199	8
Chr1	75400	75599	31
Chr1	75600	75799	146
Chr1	75800	75999	170
Chr1	76000	76199	108
Chr1	76200	76399	70
Chr1	76400	76599	8
Chr1	76600	76799	7
Chr1	76800	76999	7
Chr1	77000	77199	25
Chr1	77200	77399	8
Chr1	77400	77599	3
Chr1	77600	77799	2
Chr1	77800	77999	18
Chr1	78000	78199	14
Chr1	78200	78399	15
Chr1	78600	78799	4
Chr1	78800	78999	31
Chr1	79000	79199	32
Chr1	79200	79399	5
Chr1	79400	79599	4
Chr1	79600	79799	6
Chr1	79800	79999	9
Chr1	80000	80199	4
Chr1	80200	80399	7
Chr1	80400	80599	3
Chr1	80600	80799	13
Chr1	80800	80999	5
Chr1	81000	81199	3
Chr1	81200	81399	5
Chr1	81400	81599	4
Chr1	81600	81799	14
Chr1	81800	81999	9
Chr1	82000	82199	2
Chr1	82200	82399	4
Chr1	82400	82599	5
Chr1	82600	82799	2
Chr1	82800	82999	4
Chr1	83000	83199	8
Chr1	83200	83399	61
Chr1	83400	83599	84
Chr1	83600	83799	30
Chr1	83800	83999	23
Chr1	84000	84199	74
Chr1	84200	84399	104
Chr1	84400	84599	119
Chr1	84600	84799	39
Chr1	84800	84999	16
Chr1	85000	85199	9
Chr1	85200	85399	3
Chr1	85400	85599	1
Chr1	85600	85799	2
Chr1	85800	85999	2
Chr1	86000	86199	5
Chr1	86200	86399	6
Chr1	86600	86799	29
Chr1	86800	86999	116
Chr1	87000	87199	137
Chr1	87200	87399	11
Chr1	87400	87599	19
Chr1	87600	87799	28
Chr1	87800	87999	81
Chr1	88000	88199	99
Chr1	88200	88399	16
Chr1	88400	88599	4
Chr1	88600	88799	5
Chr1	88800	88999	29
Chr1	89000	89199	68
Chr1	89200	89399	86
Chr1	89400	89599	68
Chr1	89600	89799	35
Chr1	89800	89999	35
Chr1	90000	90199	46
Chr1	90200	90399	43
Chr1	90400	90599	31
Chr1	90600	90799	13
Chr1	90800	90999	5
Chr1	91000	91199	19
Chr1	91200	91399	17
Chr1	91400	91599	66
Chr1	91600	91799	82
Chr1	91800	91999	159
Chr1	92000	92199	152
Chr1	92200	92399	103
Chr1	92400	92599	71
Chr1	92600	92799	43
Chr1	92800	92999	46
Chr1	93000	93199	25
Chr1	93200	93399	31
Chr1	93400	93599	42
Chr1	93600	93799	48
Chr1	93800	93999	54
Chr1	94000	94199	33
Chr1	94200	94399	28
Chr1	94400	94599	31
Chr1	94600	94799	49
Chr1	94800	94999	56
Chr1	95000	95199	35
Chr1	95200	95399	54
Chr1	95400	95599	47
Chr1	95600	95799	20
Chr1	95800	95999	56
Chr1	96000	96199	134
Chr1	96200	96399	74
Chr1	96400	96599	97
Chr1	96600	96799	142
Chr1	96800	96999	158
Chr1	97000	97199	107
Chr1	97200	97399	54
Chr1	97400	97599	8
Chr1	97600	97799	43
Chr1	97800	97999	26
Chr1	98000	98199	55
Chr1	98200	98399	33
Chr1	98400	98599	39
Chr1	98600	98799	15
Chr1	98800	98999	38
Chr1	99000	99199	15
Chr1	99200	99399	1
Chr1	99400	99599	4
Chr1	99800	99999	9
Chr1	100000	100199	30
Chr1	100200	100399	38
Chr1	100400	100599	34
Chr1	100600	100799	58
Chr1	100800	100999	65
Chr1	101000	101199	64
Chr1	101200	101399	82
Chr1	101400	101599	34
Chr1	101600	101799	10
Chr1	101800	101999	4
Chr1	102000	102199	1
Chr1	102200	102399	1
Chr1	102400	102599	6
Chr1	102600	102799	4
Chr1	102800	102999	12
Chr1	103000	103199	5
Chr1	103200	103399	9
Chr1	103400	103599	4
Chr1	103600	103799	10
Chr1	103800	103999	1
Chr1	104000	104199	2
Chr1	104200	104399	4
Chr1	104400	104599	7
Chr1	104600	104799	74
Chr1	104800	104999	147
Chr1	105000	105199	79
Chr1	105200	105399	37
Chr1	105400	105599	7
Chr1	105600	105799	5
Chr1	105800	105999	8
Chr1	106000	106199	4
Chr1	106200	106399	4
Chr1	106400	106599	5
Chr1	106600	106799	5
Chr1	106800	106999	3
Chr1	107000	107199	1
Chr1	107200	107399	7
Chr1	107400	107599	5
Chr1	107600	107799	1
Chr1	108000	108199	1
Chr1	108200	108399	3
Chr1	108400	108599	2
Chr1	108800	108999	3
Chr1	109000	109199	9
Chr1	109200	109399	12
Chr1	109400	109599	40
Chr1	109600	109799	109
Chr1	109800	109999	112
Chr1	110000	110199	149
Chr1	110200	110399	106
Chr1	110400	110599	80
Chr1	110600	110799	84
Chr1	110800	110999	70
Chr1	111000	111199	46
Chr1	111200	111399	22
Chr1	111400	111599	8
Chr1	111600	111799	15
Chr1	111800	111999	4
Chr1	112000	112199	6
Chr1	112200	112399	12
Chr1	112400	112599	21
Chr1	112600	112799	22
Chr1	112800	112999	7
Chr1	113000	113199	16
Chr1	113200	113399	38
Chr1	113400	113599	87
Chr1	113600	113799	76
Chr1	113800	113999	13
Chr1	114000	114199	2
Chr1	114200	114399	22
Chr1	114400	114599	51
Chr1	114600	114799	133
Chr1	114800	114999	128
Chr1	115000	115199	138
Chr1	115200	115399	84
Chr1	115400	115599	36
Chr1	115600	115799	18
Chr1	115800	115999	14
Chr1	116000	116199	13
Chr1	116200	116399	8
Chr1	116400	116599	2
Chr1	116600	116799	4
Chr1	116800	116999	2
Chr1	117000	117199	55
Chr1	117200	117399	66
Chr1	117400	117599	132
Chr1	117600	117799	218
Chr1	117800	117999	76
Chr1	118000	118199	143
Chr1	118200	118399	149
Chr1	118400	118599	64
Chr1	118600	118799	9
Chr1	118800	118999	14
Chr1	119000	119199	20
Chr1	119200	119399	8
Chr1	119400	119599	24
Chr1	119600	119799	43
Chr1	119800	119999	15
Chr1	120000	120199	52
Chr1	120200	120399	101
Chr1	120400	120599	56
Chr1	120600	120799	13
Chr1	120800	120999	14
Chr1	121000	121199	9
Chr1	121200	121399	16
Chr1	121400	121599	28
Chr1	121600	121799	58
Chr1	121800	121999	40
Chr1	122000	122199	79
Chr1	122200	122399	63
Chr1	122400	122599	32
Chr1	122600	122799	28
Chr1	122800	122999	46
Chr1	123000	123199	45
Chr1	123200	123399	43
Chr1	123400	123599	26
Chr1	123600	123799	20
Chr1	123800	123999	34
Chr1	124000	124199	35
Chr1	124200	124399	54
Chr1	124400	124599	39
Chr1	124600	124799	16
Chr1	124800	124999	36
Chr1	125000	125199	29
Chr1	125200	125399	14
Chr1	125400	125599	50
Chr1	125600	125799	38
Chr1	125800	125999	29
Chr1	126000	126199	43
Chr1	126200	126399	55
Chr1	126400	126599	32
Chr1	126600	126799	29
Chr1	126800	126999	44
Chr1	127000	127199	46
Chr1	127200	127399	98
Chr1	127400	127599	71
Chr1	127600	127799	88
Chr1	127800	127999	173
Chr1	128000	128199	165
Chr1	128200	128399	47
Chr1	128400	128599	3
Chr1	128600	128799	3
Chr1	128800	128999	7
Chr1	129000	129199	5
Chr1	129200	129399	2
Chr1	129400	129599	1
Chr1	129600	129799	4
Chr1	129800	129999	23
Chr1	130000	130199	21
Chr1	130200	130399	35
Chr1	130400	130599	54
Chr1	130600	130799	24
Chr1	130800	130999	43
Chr1	131000	131199	21
Chr1	131200	131399	13
Chr1	131400	131599	4
Chr1	131600	131799	13
Chr1	131800	131999	18
Chr1	132000	132199	9
Chr1	132200	132399	12
Chr1	132400	132599	27
Chr1	132600	132799	38
Chr1	132800	132999	51
Chr1	133000	133199	56
Chr1	133200	133399	48
Chr1	133400	133599	41
Chr1	133600	133799	52
Chr1	133800	133999	35
Chr1	134000	134199	47
Chr1	134200	134399	64
Chr1	134400	134599	46
Chr1	134600	134799	87
Chr1	134800	134999	90
Chr1	135000	135199	52
Chr1	135200	135399	47
Chr1	135400	135599	75
Chr1	135600	135799	97
Chr1	135800	135999	23
Chr1	136000	136199	3
Chr1	136200	136399	23
Chr1	136400	136599	52
Chr1	136600	136799	54
Chr1	136800	136999	18
Chr1	137000	137199	37
Chr1	137200	137399	38
Chr1	137400	137599	15
Chr1	137600	137799	12
Chr1	137800	137999	14
Chr1	138000	138199	1
Chr1	138200	138399	12
Chr1	138400	138599	124
Chr1	138600	138799	182
Chr1	138800	138999	102
Chr1	139000	139199	199
Chr1	139200	139399	120
Chr1	139400	139599	47
Chr1	139600	139799	35
Chr1	139800	139999	24
Chr1	140000	140199	13
Chr1	140200	140399	7
Chr1	140400	140599	9
Chr1	140600	140799	4
Chr1	140800	140999	1
Chr1	141000	141199	7
Chr1	141200	141399	11
Chr1	141400	141599	12
Chr1	141600	141799	1
Chr1	141800	141999	1
Chr1	142000	142199	37
Chr1	142200	142399	82
Chr1	142400	142599	82
Chr1	142600	142799	144
Chr1	142800	142999	92
Chr1	143000	143199	38
Chr1	143200	143399	28
Chr1	143400	143599	37
Chr1	143600	143799	152
Chr1	143800	143999	88
Chr1	144000	144199	98
Chr1	144200	144399	93
Chr1	144400	144599	88
Chr1	144600	144799	80
Chr1	144800	144999	67
Chr1	145000	145199	39
Chr1	145200	145399	31
Chr1	145400	145599	42
Chr1	145600	145799	16
Chr1	145800	145999	3
Chr1	146000	146199	7
Chr1	146200	146399	8
Chr1	146400	146599	1
Chr1	146600	146799	5
Chr1	146800	146999	7
Chr1	147000	147199	35
Chr1	147200	147399	111
Chr1	147400	147599	89
Chr1	147600	147799	52
Chr1	147800	147999	25
Chr1	148000	148199	10
Chr1	148200	148399	25
Chr1	148400	148599	48
Chr1	148600	148799	58
Chr1	148800	148999	82
Chr1	149000	149199	60
Chr1	149200	149399	18
Chr1	149400	149599	101
Chr1	149600	149799	139
Chr1	149800	149999	47
Chr1	150000	150199	48
Chr1	150200	150399	27
Chr1	150400	150599	17
Chr1	150600	150799	11
Chr1	150800	150999	11
Chr1	151000	151199	44
Chr1	151200	151399	72
Chr1	151400	151599	126
Chr1	151600	151799	117
Chr1	151800	151999	104
Chr1	152000	152199	86
Chr1	152200	152399	13
Chr1	152400	152599	1
Chr1	152600	152799	4
Chr1	152800	152999	32
Chr1	153000	153199	49
Chr1	153200	153399	43
Chr1	153400	153599	42
Chr1	153600	153799	45
Chr1	153800	153999	48
Chr1	154000	154199	29
Chr1	154200	154399	5
Chr1	154400	154599	9
Chr1	154600	154799	63
Chr1	154800	154999	113
Chr1	155000	155199	110
Chr1	155200	155399	109
Chr1	155400	155599	76
Chr1	155600	155799	134
Chr1	155800	155999	186
Chr1	156000	156199	20
Chr1	156200	156399	5
Chr1	156400	156599	5
Chr1	156600	156799	4
Chr1	156800	156999	21
Chr1	157000	157199	122
Chr1	157200	157399	143
Chr1	157400	157599	126
Chr1	157600	157799	142
Chr1	157800	157999	193
Chr1	158000	158199	116
Chr1	158200	158399	143
Chr1	158400	158599	93
Chr1	158600	158799	17
Chr1	158800	158999	9
Chr1	159000	159199	4
Chr1	159200	159399	2
Chr1	159400	159599	2
Chr1	159600	159799	4
Chr1	159800	159999	4
Chr1	160000	160199	19
Chr1	160200	160399	21
Chr1	160400	160599	41
Chr1	160600	160799	50
Chr1	160800	160999	37
Chr1	161000	161199	59
Chr1	161200	161399	67
Chr1	161400	161599	74
Chr1	161600	161799	70
Chr1	161800	161999	78
Chr1	162000	162199	52
Chr1	162200	162399	28
Chr1	162400	162599	25
Chr1	162600	162799	15
Chr1	162800	162999	16
Chr1	163000	163199	5
Chr1	163200	163399	2
Chr1	163400	163599	53
Chr1	163600	163799	90
Chr1	163800	163999	117
Chr1	164000	164199	44
Chr1	164200	164399	58
Chr1	164400	164599	76
Chr1	164600	164799	42
Chr1	164800	164999	33
Chr1	165000	165199	42
Chr1	165200	165399	66
Chr1	165400	165599	36
Chr1	165600	165799	45
Chr1	165800	165999	38
Chr1	166000	166199	31
Chr1	166200	166399	8
Chr1	166400	166599	13
Chr1	166600	166799	12
Chr1	166800	166999	22
Chr1	167000	167199	59
Chr1	167200	167399	75
Chr1	167400	167599	117
Chr1	167600	167799	154
Chr1	167800	167999	44
Chr1	168000	168199	20
Chr1	168200	168399	9
Chr1	168400	168599	11
Chr1	168600	168799	38
Chr1	168800	168999	41
Chr1	169000	169199	58
Chr1	169200	169399	46
Chr1	169400	169599	31
Chr1	169600	169799	22
Chr1	169800	169999	28
Chr1	170000	170199	34
Chr1	170200	170399	38
Chr1	170400	170599	25
Chr1	170600	170799	30
Chr1	170800	170999	58
Chr1	171000	171199	47
Chr1	171200	171399	26
Chr1	171400	171599	23
Chr1	171600	171799	36
Chr1	171800	171999	10
Chr1	172000	172199	30
Chr1	172200	172399	75
Chr1	172400	172599	96
Chr1	172600	172799	118
Chr1	172800	172999	21
Chr1	173000	173199	2
Chr1	173200	173399	1
Chr1	173400	173599	1
Chr1	173600	173799	2
Chr1	173800	173999	2
Chr1	174000	174199	1
Chr1	174200	174399	4
Chr1	174400	174599	3
Chr1	174600	174799	4
Chr1	174800	174999	1
Chr1	175000	175199	7
Chr1	175200	175399	4
Chr1	175400	175599	6
Chr1	175600	175799	3
Chr1	175800	175999	24
Chr1	176000	176199	29
Chr1	176200	176399	32
Chr1	176400	176599	3
Chr1	176600	176799	15
Chr1	176800	176999	5
Chr1	177000	177199	2
Chr1	177200	177399	74
Chr1	177400	177599	60
Chr1	177600	177799	109
Chr1	177800	177999	120
Chr1	178000	178199	49
Chr1	178200	178399	9
Chr1	178400	178599	9
Chr1	178600	178799	3
Chr1	178800	178999	3
Chr1	179000	179199	2
Chr1	179200	179399	1
Chr1	179600	179799	5
Chr1	179800	179999	5
Chr1	180000	180199	8
Chr1	180200	180399	12
Chr1	180400	180599	59
Chr1	180600	180799	32
Chr1	180800	180999	26
Chr1	181000	181199	20
Chr1	181200	181399	71
Chr1	181400	181599	47
Chr1	181600	181799	26
Chr1	181800	181999	31
Chr1	182000	182199	23
Chr1	182200	182399	33
Chr1	182600	182799	2
Chr1	182800	182999	1
Chr1	183000	183199	1
Chr1	183400	183599	1
Chr1	183600	183799	1
Chr1	183800	183999	2
Chr1	184000	184199	5
Chr1	184200	184399	1
Chr1	184400	184599	1
Chr1	184600	184799	4
Chr1	184800	184999	1
Chr1	185000	185199	10
Chr1	185200	185399	77
Chr1	185400	185599	101
Chr1	185600	185799	222
Chr1	185800	185999	215
Chr1	186000	186199	156
Chr1	186200	186399	82
Chr1	186400	186599	73
Chr1	186600	186799	22
Chr1	186800	186999	7
Chr1	187000	187199	4
Chr1	187200	187399	81
Chr1	187400	187599	108
Chr1	187600	187799	180
Chr1	187800	187999	142
Chr1	188000	188199	110
Chr1	188200	188399	60
Chr1	188400	188599	48
Chr1	188600	188799	28
Chr1	188800	188999	40
Chr1	189000	189199	32
Chr1	189200	189399	43
Chr1	189400	189599	48
Chr1	189600	189799	24
Chr1	189800	189999	16
Chr1	190000	190199	9
Chr1	190200	190399	18
Chr1	190400	190599	40
Chr1	190600	190799	72
Chr1	190800	190999	46
Chr1	191000	191199	37
Chr1	191200	191399	35
Chr1	191400	191599	35
Chr1	191600	191799	28
Chr1	191800	191999	11
Chr1	192000	192199	15
Chr1	192200	192399	9
Chr1	192400	192599	12
Chr1	192600	192799	20
Chr1	192800	192999	36
Chr1	193000	193199	5
Chr1	193400	193599	11
Chr1	193600	193799	2
Chr1	194200	194399	1
Chr1	194400	194599	2
Chr1	194600	194799	3
Chr1	194800	194999	1
Chr1	195000	195199	2
Chr1	195200	195399	3
Chr1	195400	195599	1
Chr1	195600	195799	8
Chr1	195800	195999	35
Chr1	196000	196199	50
Chr1	196200	196399	138
Chr1	196400	196599	115
Chr1	196600	196799	55
Chr1	196800	196999	65
Chr1	197000	197199	37
Chr1	197200	197399	64
Chr1	197400	197599	46
Chr1	197600	197799	41
Chr1	197800	197999	38
Chr1	198000	198199	47
Chr1	198200	198399	20
Chr1	198400	198599	2
Chr1	198600	198799	2
Chr1	198800	198999	2
Chr1	199000	199199	3
Chr1	199200	199399	1
Chr1	199400	199599	1
Chr1	199600	199799	4
Chr1	199800	199999	3
Chr1	200000	200199	6
Chr1	200200	200399	5
Chr1	200400	200599	10
Chr1	200600	200799	57
Chr1	200800	200999	63
Chr1	201000	201199	42
Chr1	201200	201399	40
Chr1	201400	201599	23
Chr1	201600	201799	3
Chr1	201800	201999	5
Chr1	202000	202199	28
Chr1	202200	202399	86
Chr1	202400	202599	77
Chr1	202600	202799	20
Chr1	202800	202999	50
Chr1	203000	203199	46
Chr1	203200	203399	67
Chr1	203400	203599	72
Chr1	203600	203799	32
Chr1	203800	203999	71
Chr1	204000	204199	35
Chr1	204200	204399	5
Chr1	204400	204599	2
Chr1	204600	204799	1
Chr1	204800	204999	14
Chr1	205000	205199	137
Chr1	205200	205399	124
Chr1	205400	205599	159
Chr1	205600	205799	238
Chr1	205800	205999	124
Chr1	206000	206199	5
Chr1	206200	206399	1
Chr1	206400	206599	9
Chr1	206600	206799	7
Chr1	206800	206999	17
Chr1	207000	207199	25
Chr1	207200	207399	14
Chr1	207400	207599	5
Chr1	207800	207999	19
Chr1	208400	208599	3
Chr1	208600	208799	3
Chr1	208800	208999	2
Chr1	209000	209199	16
Chr1	209200	209399	61
Chr1	209400	209599	95
Chr1	209600	209799	50
Chr1	209800	209999	71
Chr1	210000	210199	93
Chr1	210200	210399	41
Chr1	210400	210599	87
Chr1	210600	210799	8
Chr1	210800	210999	18
Chr1	211000	211199	47
Chr1	211200	211399	91
Chr1	211400	211599	59
Chr1	211600	211799	51
Chr1	211800	211999	43
Chr1	212000	212199	60
Chr1	212200	212399	42
Chr1	212400	212599	46
Chr1	212600	212799	11
Chr1	212800	212999	12
Chr1	213000	213199	9
Chr1	213200	213399	2
Chr1	213400	213599	3
Chr1	213600	213799	6
Chr1	214000	214199	12
Chr1	214200	214399	62
Chr1	214400	214599	31
Chr1	214600	214799	9
Chr1	214800	214999	15
Chr1	215000	215199	7
Chr1	215200	215399	13
Chr1	215400	215599	19
Chr1	215600	215799	23
Chr1	215800	215999	21
Chr1	216000	216199	20
Chr1	216200	216399	31
Chr1	216400	216599	22
Chr1	216600	216799	30
Chr1	216800	216999	42
Chr1	217000	217199	34
Chr1	217200	217399	14
Chr1	217400	217599	9
Chr1	217600	217799	2
Chr1	217800	217999	6
Chr1	218000	218199	5
Chr1	218200	218399	4
Chr1	218400	218599	5
Chr1	218600	218799	7
Chr1	218800	218999	12
Chr1	219000	219199	23
Chr1	219200	219399	103
Chr1	219400	219599	68
Chr1	219600	219799	20
Chr1	219800	219999	81
Chr1	220000	220199	56
Chr1	220200	220399	129
Chr1	220400	220599	239
Chr1	220600	220799	305
Chr1	220800	220999	169
Chr1	221000	221199	25
Chr1	221200	221399	10
Chr1	221400	221599	14
Chr1	221600	221799	20
Chr1	221800	221999	25
Chr1	222000	222199	51
Chr1	222200	222399	36
Chr1	222400	222599	15
Chr1	222600	222799	99
Chr1	222800	222999	112
Chr1	223000	223199	48
Chr1	223200	223399	29
Chr1	223400	223599	62
Chr1	223600	223799	110
Chr1	223800	223999	108
Chr1	224000	224199	257
Chr1	224200	224399	83
Chr1	224400	224599	7
Chr1	224600	224799	4
Chr1	224800	224999	6
Chr1	225000	225199	5
Chr1	225200	225399	2
Chr1	225400	225599	1
Chr1	225600	225799	3
Chr1	225800	225999	33
Chr1	226000	226199	140
Chr1	226200	226399	128
Chr1	226400	226599	155
Chr1	226600	226799	177
Chr1	226800	226999	263
Chr1	227000	227199	184
Chr1	227200	227399	17
Chr1	227400	227599	6
Chr1	227800	227999	5
Chr1	228000	228199	6
Chr1	228200	228399	8
Chr1	228400	228599	10
Chr1	228600	228799	6
Chr1	228800	228999	8
Chr1	229000	229199	95
Chr1	229200	229399	120
Chr1	229400	229599	205
Chr1	229600	229799	176
Chr1	229800	229999	92
Chr1	230000	230199	43
Chr1	230200	230399	26
Chr1	230400	230599	21
Chr1	230600	230799	9
Chr1	230800	230999	3
Chr1	231000	231199	23
Chr1	231200	231399	44
Chr1	231400	231599	53
Chr1	231600	231799	28
Chr1	231800	231999	24
Chr1	232000	232199	14
Chr1	232200	232399	13
Chr1	232400	232599	6
Chr1	232600	232799	2
Chr1	232800	232999	1
Chr1	233000	233199	7
Chr1	233200	233399	23
Chr1	233400	233599	21
Chr1	233600	233799	15
Chr1	233800	233999	18
Chr1	234000	234199	21
Chr1	234200	234399	48
Chr1	234400	234599	29
Chr1	234600	234799	31
Chr1	234800	234999	22
Chr1	235000	235199	30
Chr1	235200	235399	33
Chr1	235400	235599	22
Chr1	235600	235799	24
Chr1	235800	235999	31
Chr1	236000	236199	40
Chr1	236200	236399	48
Chr1	236400	236599	33
Chr1	236600	236799	31
Chr1	236800	236999	63
Chr1	237000	237199	62
Chr1	237200	237399	44
Chr1	237400	237599	20
Chr1	237600	237799	10
Chr1	238000	238199	2
Chr1	238200	238399	1
Chr1	238400	238599	9
Chr1	238600	238799	24
Chr1	238800	238999	21
Chr1	239000	239199	14
Chr1	239200	239399	6
Chr1	239800	239999	9
Chr1	240000	240199	42
Chr1	240200	240399	36
Chr1	240400	240599	45
Chr1	240600	240799	21
Chr1	240800	240999	25
Chr1	241000	241199	36
Chr1	241200	241399	34
Chr1	241400	241599	43
Chr1	241600	241799	42
Chr1	241800	241999	24
Chr1	242000	242199	24
Chr1	242200	242399	35
Chr1	242400	242599	65
Chr1	242600	242799	35
Chr1	242800	242999	33
Chr1	243000	243199	42
Chr1	243200	243399	44
Chr1	243400	243599	55
Chr1	243600	243799	23
Chr1	243800	243999	30
Chr1	244000	244199	36
Chr1	244200	244399	44
Chr1	244400	244599	41
Chr1	244600	244799	36
Chr1	244800	244999	72
Chr1	245000	245199	87
Chr1	245200	245399	121
Chr1	245400	245599	68
Chr1	245600	245799	30
Chr1	245800	245999	67
Chr1	246000	246199	38
Chr1	246200	246399	42
Chr1	246400	246599	91
Chr1	246600	246799	14
Chr1	246800	246999	47
Chr1	247000	247199	39
Chr1	247200	247399	36
Chr1	247400	247599	30
Chr1	247600	247799	27
Chr1	247800	247999	16
Chr1	248000	248199	18
Chr1	248200	248399	18
Chr1	248400	248599	5
Chr1	248600	248799	2
Chr1	249000	249199	56
Chr1	249200	249399	139
Chr1	249400	249599	182
Chr1	249600	249799	174
Chr1	249800	249999	105
Chr1	250000	250199	69
Chr1	250200	250399	51
Chr1	250400	250599	30
Chr1	250600	250799	27
Chr1	250800	250999	29
Chr1	251000	251199	33
Chr1	251200	251399	45
Chr1	251400	251599	39
Chr1	251600	251799	41
Chr1	251800	251999	52
Chr1	252000	252199	41
Chr1	252200	252399	12
Chr1	252400	252599	3
Chr1	252600	252799	9
Chr1	252800	252999	16
Chr1	253000	253199	40
Chr1	253200	253399	41
Chr1	253400	253599	41
Chr1	253600	253799	25
Chr1	253800	253999	46
Chr1	254000	254199	77
Chr1	254200	254399	99
Chr1	254400	254599	12
Chr1	254600	254799	20
Chr1	254800	254999	119
Chr1	255000	255199	154
Chr1	255200	255399	78
Chr1	255600	255799	2
Chr1	255800	255999	4
Chr1	256000	256199	2
Chr1	256600	256799	3
Chr1	256800	256999	11
Chr1	257000	257199	67
Chr1	257200	257399	155
Chr1	257400	257599	81
Chr1	257600	257799	3
Chr1	257800	257999	1
Chr1	258000	258199	7
Chr1	258200	258399	2
Chr1	258400	258599	1
Chr1	258600	258799	14
Chr1	258800	258999	123
Chr1	259000	259199	98
Chr1	259200	259399	3
Chr1	259400	259599	36
Chr1	259600	259799	94
Chr1	259800	259999	72
Chr1	260000	260199	62
Chr1	260200	260399	40
Chr1	260400	260599	36
Chr1	260600	260799	31
Chr1	260800	260999	33
Chr1	261000	261199	67
Chr1	261200	261399	88
Chr1	261400	261599	41
Chr1	261600	261799	8
Chr1	261800	261999	7
Chr1	262000	262199	9
Chr1	262200	262399	7
Chr1	262400	262599	3
Chr1	262600	262799	1
Chr1	262800	262999	39
Chr1	263000	263199	59
Chr1	263200	263399	94
Chr1	263400	263599	145
Chr1	263600	263799	102
Chr1	263800	263999	66
Chr1	264000	264199	43
Chr1	264200	264399	45
Chr1	264400	264599	24
Chr1	264600	264799	28
Chr1	264800	264999	16
Chr1	265000	265199	28
Chr1	265200	265399	24
Chr1	265400	265599	27
Chr1	265600	265799	25
Chr1	265800	265999	18
Chr1	266000	266199	6
Chr1	266200	266399	5
Chr1	266400	266599	47
Chr1	266600	266799	77
Chr1	266800	266999	62
Chr1	267000	267199	38
Chr1	267200	267399	46
Chr1	267400	267599	26
Chr1	267600	267799	9
Chr1	267800	267999	12
Chr1	268000	268199	17
Chr1	268200	268399	18
Chr1	268400	268599	115
Chr1	268600	268799	124
Chr1	268800	268999	101
Chr1	269000	269199	73
Chr1	269200	269399	140
Chr1	269400	269599	103
Chr1	269600	269799	34
Chr1	269800	269999	53
Chr1	270000	270199	77
Chr1	270200	270399	52
Chr1	270400	270599	10
Chr1	270600	270799	41
Chr1	270800	270999	7
Chr1	271000	271199	58
Chr1	271200	271399	112
Chr1	271400	271599	102
Chr1	271600	271799	112
Chr1	271800	271999	66
Chr1	272000	272199	37
Chr1	272200	272399	63
Chr1	272400	272599	48
Chr1	272600	272799	38
Chr1	272800	272999	46
Chr1	273000	273199	47
Chr1	273200	273399	44
Chr1	273400	273599	43
Chr1	273600	273799	51
Chr1	273800	273999	66
Chr1	274000	274199	108
Chr1	274200	274399	121
Chr1	274400	274599	92
Chr1	274600	274799	25
Chr1	274800	274999	5
Chr1	275000	275199	6
Chr1	275200	275399	10
Chr1	275400	275599	34
Chr1	275600	275799	62
Chr1	275800	275999	60
Chr1	276000	276199	68
Chr1	276200	276399	49
Chr1	276400	276599	26
Chr1	276600	276799	31
Chr1	276800	276999	56
Chr1	277000	277199	58
Chr1	277200	277399	61
Chr1	277400	277599	83
Chr1	277600	277799	87
Chr1	277800	277999	144
Chr1	278000	278199	149
Chr1	278200	278399	96
Chr1	278400	278599	62
Chr1	278600	278799	99
Chr1	278800	278999	151
Chr1	279000	279199	141
Chr1	279200	279399	106
Chr1	279400	279599	130
Chr1	279600	279799	35
Chr1	279800	279999	63
Chr1	280000	280199	60
Chr1	280200	280399	42
Chr1	280400	280599	39
Chr1	280600	280799	28
Chr1	280800	280999	23
Chr1	281000	281199	44
Chr1	281200	281399	31
Chr1	281400	281599	41
Chr1	281600	281799	36
Chr1	281800	281999	65
Chr1	282000	282199	40
Chr1	282200	282399	10
Chr1	282400	282599	12
Chr1	282600	282799	16
Chr1	282800	282999	32
Chr1	283000	283199	88
Chr1	283200	283399	39
Chr1	283400	283599	39
Chr1	283600	283799	32
Chr1	283800	283999	59
Chr1	284000	284199	33
Chr1	284200	284399	2
Chr1	284400	284599	43
Chr1	284600	284799	74
Chr1	284800	284999	122
Chr1	285000	285199	124
Chr1	285200	285399	136
Chr1	285400	285599	91
Chr1	285600	285799	72
Chr1	285800	285999	87
Chr1	286000	286199	53
Chr1	286200	286399	50
Chr1	286400	286599	52
Chr1	286600	286799	43
Chr1	286800	286999	36
Chr1	287000	287199	41
Chr1	287200	287399	30
Chr1	287400	287599	33
Chr1	287600	287799	39
Chr1	287800	287999	22
Chr1	288000	288199	42
Chr1	288200	288399	28
Chr1	288400	288599	56
Chr1	288600	288799	23
Chr1	288800	288999	22
Chr1	289000	289199	17
Chr1	289200	289399	35
Chr1	289400	289599	24
Chr1	289600	289799	20
Chr1	289800	289999	25
Chr1	290000	290199	31
Chr1	290200	290399	44
Chr1	290400	290599	21
Chr1	290600	290799	28
Chr1	290800	290999	35
Chr1	291000	291199	10
Chr1	291200	291399	5
Chr1	291400	291599	1
Chr1	291600	291799	1
Chr1	291800	291999	4
Chr1	292000	292199	9
Chr1	292200	292399	22
Chr1	292400	292599	20
Chr1	292600	292799	10
Chr1	292800	292999	3
Chr1	293000	293199	4
Chr1	293200	293399	5
Chr1	293400	293599	44
Chr1	293600	293799	131
Chr1	293800	293999	82
Chr1	294000	294199	91
Chr1	294200	294399	91
Chr1	294400	294599	73
Chr1	294600	294799	86
Chr1	294800	294999	31
Chr1	295000	295199	6
Chr1	295200	295399	54
Chr1	295400	295599	104
Chr1	295600	295799	58
Chr1	295800	295999	9
Chr1	296000	296199	9
Chr1	296200	296399	18
Chr1	296400	296599	55
Chr1	296600	296799	38
Chr1	296800	296999	45
Chr1	297000	297199	47
Chr1	297200	297399	34
Chr1	297400	297599	52
Chr1	297600	297799	54
Chr1	297800	297999	33
Chr1	298000	298199	24
Chr1	298200	298399	1
Chr1	298400	298599	1
Chr1	298600	298799	26
Chr1	298800	298999	76
Chr1	299000	299199	98
Chr1	299200	299399	164
Chr1	299400	299599	191
Chr1	299600	299799	147
Chr1	299800	299999	105
Chr1	300000	300199	96
Chr1	300200	300399	69
Chr1	300400	300599	28
Chr1	300600	300799	23
Chr1	300800	300999	20
Chr1	301000	301199	39
Chr1	301200	301399	45
Chr1	301400	301599	84
Chr1	301600	301799	66
Chr1	301800	301999	33
Chr1	302000	302199	55
Chr1	302200	302399	9
Chr1	302400	302599	3
Chr1	302600	302799	1
Chr1	302800	302999	1
Chr1	303000	303199	1
Chr1	303200	303399	1
Chr1	303400	303599	33
Chr1	303600	303799	196
Chr1	303800	303999	181
Chr1	304000	304199	69
Chr1	304200	304399	80
Chr1	304400	304599	56
Chr1	304600	304799	31
Chr1	304800	304999	40
Chr1	305000	305199	33
Chr1	305200	305399	36
Chr1	305400	305599	74
Chr1	305600	305799	105
Chr1	305800	305999	168
Chr1	306000	306199	167
Chr1	306200	306399	60
Chr1	306400	306599	12
Chr1	306600	306799	65
Chr1	306800	306999	88
Chr1	307000	307199	94
Chr1	307200	307399	89
Chr1	307400	307599	58
Chr1	307600	307799	65
Chr1	307800	307999	49
Chr1	308000	308199	113
Chr1	308200	308399	135
Chr1	308400	308599	112
Chr1	308600	308799	93
Chr1	308800	308999	169
Chr1	309000	309199	63
Chr1	309200	309399	1
Chr1	309400	309599	8
Chr1	309600	309799	23
Chr1	309800	309999	10
Chr1	310000	310199	8
Chr1	310200	310399	11
Chr1	310400	310599	28
Chr1	310600	310799	61
Chr1	310800	310999	80
Chr1	311000	311199	14
Chr1	311200	311399	24
Chr1	311400	311599	107
Chr1	311600	311799	115
Chr1	311800	311999	104
Chr1	312000	312199	149
Chr1	312200	312399	227
Chr1	312400	312599	148
Chr1	312600	312799	63
Chr1	312800	312999	28
Chr1	313000	313199	7
Chr1	313200	313399	6
Chr1	313400	313599	20
Chr1	313600	313799	32
Chr1	313800	313999	28
Chr1	314000	314199	42
Chr1	314200	314399	30
Chr1	314400	314599	37
Chr1	314600	314799	49
Chr1	314800	314999	36
Chr1	315000	315199	33
Chr1	315200	315399	37
Chr1	315400	315599	56
Chr1	315600	315799	80
Chr1	315800	315999	21
Chr1	316000	316199	26
Chr1	316200	316399	139
Chr1	316400	316599	142
Chr1	316600	316799	132
Chr1	316800	316999	73
Chr1	317000	317199	56
Chr1	317200	317399	42
Chr1	317400	317599	19
Chr1	317600	317799	33
Chr1	317800	317999	26
Chr1	318000	318199	25
Chr1	318200	318399	29
Chr1	318400	318599	28
Chr1	318600	318799	43
Chr1	318800	318999	42
Chr1	319000	319199	35
Chr1	319200	319399	25
Chr1	319400	319599	12
Chr1	319600	319799	6
Chr1	319800	319999	7
Chr1	320000	320199	9
Chr1	320200	320399	28
Chr1	320400	320599	29
Chr1	320600	320799	41
Chr1	320800	320999	46
Chr1	321000	321199	35
Chr1	321200	321399	52
Chr1	321400	321599	32
Chr1	321600	321799	44
Chr1	321800	321999	116
Chr1	322000	322199	170
Chr1	322200	322399	170
Chr1	322400	322599	103
Chr1	322600	322799	23
Chr1	322800	322999	7
Chr1	323000	323199	92
Chr1	323200	323399	107
Chr1	323400	323599	95
Chr1	323600	323799	72
Chr1	323800	323999	72
Chr1	324000	324199	58
Chr1	324200	324399	62
Chr1	324400	324599	29
Chr1	324600	324799	48
Chr1	324800	324999	7
Chr1	325000	325199	5
Chr1	325200	325399	6
Chr1	325400	325599	71
Chr1	325600	325799	66
Chr1	325800	325999	66
Chr1	326000	326199	88
Chr1	326200	326399	60
Chr1	326400	326599	34
Chr1	326600	326799	19
Chr1	326800	326999	43
Chr1	327000	327199	40
Chr1	327200	327399	43
Chr1	327400	327599	24
Chr1	327600	327799	13
Chr1	327800	327999	33
Chr1	328000	328199	15
Chr1	328200	328399	31
Chr1	328400	328599	29
Chr1	328600	328799	20
Chr1	328800	328999	42
Chr1	329000	329199	35
Chr1	329200	329399	22
Chr1	329400	329599	42
Chr1	329600	329799	29
Chr1	329800	329999	29
Chr1	330000	330199	27
Chr1	330200	330399	11
Chr1	330400	330599	7
Chr1	330600	330799	7
Chr1	330800	330999	19
Chr1	331000	331199	26
Chr1	331200	331399	63
Chr1	331400	331599	53
Chr1	331600	331799	52
Chr1	331800	331999	36
Chr1	332000	332199	40
Chr1	332200	332399	45
Chr1	332400	332599	51
Chr1	332600	332799	40
Chr1	332800	332999	35
Chr1	333000	333199	43
Chr1	333200	333399	32
Chr1	333400	333599	42
Chr1	333600	333799	19
Chr1	333800	333999	30
Chr1	334000	334199	24
Chr1	334200	334399	13
Chr1	334400	334599	46
Chr1	334600	334799	27
Chr1	334800	334999	32
Chr1	335000	335199	40
Chr1	335200	335399	23
Chr1	335400	335599	38
Chr1	335600	335799	55
Chr1	335800	335999	43
Chr1	336000	336199	49
Chr1	336200	336399	77
Chr1	336400	336599	141
Chr1	336600	336799	150
Chr1	336800	336999	194
Chr1	337000	337199	208
Chr1	337200	337399	128
Chr1	337400	337599	104
Chr1	337600	337799	69
Chr1	337800	337999	3
Chr1	338000	338199	2
Chr1	338200	338399	69
Chr1	338400	338599	119
Chr1	338600	338799	136
Chr1	338800	338999	115
Chr1	339000	339199	55
Chr1	339200	339399	41
Chr1	339400	339599	44
Chr1	339600	339799	28
Chr1	339800	339999	19
Chr1	340000	340199	14
Chr1	340200	340399	9
Chr1	340400	340599	25
Chr1	340600	340799	66
Chr1	340800	340999	97
Chr1	341000	341199	170
Chr1	341200	341399	147
Chr1	341400	341599	97
Chr1	341600	341799	162
Chr1	341800	341999	121
Chr1	342000	342199	15
Chr1	342200	342399	1
Chr1	342400	342599	6
Chr1	342600	342799	6
Chr1	342800	342999	9
Chr1	343000	343199	80
Chr1	343200	343399	114
Chr1	343400	343599	199
Chr1	343600	343799	178
Chr1	343800	343999	78
Chr1	344000	344199	65
Chr1	344200	344399	32
Chr1	344400	344599	2
Chr1	344600	344799	2
Chr1	344800	344999	1
Chr1	345000	345199	1
Chr1	345400	345599	3
Chr1	345600	345799	4
Chr1	345800	345999	21
Chr1	346000	346199	45
Chr1	346200	346399	34
Chr1	346400	346599	117
Chr1	346600	346799	152
Chr1	346800	346999	168
Chr1	347000	347199	159
Chr1	347200	347399	87
Chr1	347400	347599	30
Chr1	347600	347799	28
Chr1	347800	347999	41
Chr1	348000	348199	64
Chr1	348200	348399	70
Chr1	348400	348599	58
Chr1	348600	348799	58
Chr1	348800	348999	18
Chr1	349000	349199	30
Chr1	349200	349399	37
Chr1	349400	349599	29
Chr1	349600	349799	50
Chr1	349800	349999	29
Chr1	350000	350199	38
Chr1	350200	350399	36
Chr1	350400	350599	22
Chr1	350600	350799	13
Chr1	350800	350999	32
Chr1	351000	351199	29
Chr1	351200	351399	39
Chr1	351400	351599	50
Chr1	351600	351799	33
Chr1	351800	351999	42
Chr1	352000	352199	22
Chr1	352200	352399	7
Chr1	352400	352599	4
Chr1	352600	352799	5
Chr1	352800	352999	49
Chr1	353000	353199	68
Chr1	353200	353399	75
Chr1	353400	353599	97
Chr1	353600	353799	183
Chr1	353800	353999	225
Chr1	354000	354199	148
Chr1	354200	354399	80
Chr1	354400	354599	63
Chr1	354600	354799	47
Chr1	354800	354999	34
Chr1	355000	355199	15
Chr1	355200	355399	56
Chr1	355400	355599	137
Chr1	355600	355799	246
Chr1	355800	355999	250
Chr1	356000	356199	129
Chr1	356200	356399	42
Chr1	356400	356599	4
Chr1	356600	356799	7
Chr1	356800	356999	7
Chr1	357000	357199	5
Chr1	357200	357399	6
Chr1	357400	357599	5
Chr1	357800	357999	5
Chr1	358000	358199	60
Chr1	358200	358399	237
Chr1	358400	358599	169
Chr1	358600	358799	106
Chr1	358800	358999	88
Chr1	359000	359199	26
Chr1	359200	359399	91
Chr1	359400	359599	86
Chr1	359600	359799	87
Chr1	359800	359999	68
Chr1	360000	360199	77
Chr1	360200	360399	51
Chr1	360400	360599	38
Chr1	360600	360799	22
Chr1	360800	360999	49
Chr1	361000	361199	59
Chr1	361200	361399	64
Chr1	361400	361599	71
Chr1	361600	361799	68
Chr1	361800	361999	88
Chr1	362000	362199	127
Chr1	362200	362399	128
Chr1	362400	362599	206
Chr1	362600	362799	176
Chr1	362800	362999	107
Chr1	363000	363199	11
Chr1	363200	363399	6
Chr1	363400	363599	13
Chr1	363600	363799	9
Chr1	363800	363999	3
Chr1	364000	364199	3
Chr1	364200	364399	2
Chr1	364600	364799	1
Chr1	365000	365199	1
Chr1	365200	365399	1
Chr1	365400	365599	11
Chr1	365600	365799	60
Chr1	365800	365999	82
Chr1	366000	366199	101
Chr1	366200	366399	69
Chr1	366400	366599	30
Chr1	366600	366799	21
Chr1	366800	366999	5
Chr1	367000	367199	57
Chr1	367200	367399	6
Chr1	367400	367599	12
Chr1	367600	367799	10
Chr1	367800	367999	8
Chr1	368000	368199	24
Chr1	368200	368399	15
Chr1	368400	368599	6
Chr1	368600	368799	7
Chr1	368800	368999	6
Chr1	369000	369199	6
Chr1	369400	369599	6
Chr1	369600	369799	3
Chr1	369800	369999	1
Chr1	370000	370199	8
Chr1	370200	370399	12
Chr1	370400	370599	17
Chr1	370600	370799	28
Chr1	370800	370999	28
Chr1	371000	371199	16
Chr1	371200	371399	16
Chr1	371400	371599	23
Chr1	371600	371799	13
Chr1	371800	371999	3
Chr1	372000	372199	21
Chr1	372200	372399	17
Chr1	372400	372599	9
Chr1	372600	372799	4
Chr1	372800	372999	7
Chr1	373000	373199	5
Chr1	373200	373399	4
Chr1	373400	373599	7
Chr1	373600	373799	26
Chr1	373800	373999	32
Chr1	374000	374199	89
Chr1	374200	374399	111
Chr1	374400	374599	81
Chr1	374600	374799	84
Chr1	374800	374999	63
Chr1	375000	375199	47
Chr1	375200	375399	36
Chr1	375400	375599	55
Chr1	375600	375799	40
Chr1	375800	375999	41
Chr1	376000	376199	36
Chr1	376200	376399	11
Chr1	376400	376599	18
Chr1	376600	376799	24
Chr1	376800	376999	17
Chr1	377000	377199	24
Chr1	377200	377399	17
Chr1	377400	377599	23
Chr1	377600	377799	14
Chr1	377800	377999	21
Chr1	378000	378199	22
Chr1	378200	378399	13
Chr1	378400	378599	16
Chr1	378600	378799	22
Chr1	378800	378999	18
Chr1	379000	379199	21
Chr1	379200	379399	36
Chr1	379400	379599	26
Chr1	379600	379799	21
Chr1	379800	379999	17
Chr1	380000	380199	28
Chr1	380200	380399	23
Chr1	380400	380599	9
Chr1	380600	380799	17
Chr1	380800	380999	22
Chr1	381000	381199	25
Chr1	381200	381399	43
Chr1	381400	381599	37
Chr1	381600	381799	24
Chr1	381800	381999	26
Chr1	382000	382199	22
Chr1	382200	382399	23
Chr1	382400	382599	36
Chr1	382600	382799	24
Chr1	382800	382999	35
Chr1	383000	383199	23
Chr1	383200	383399	10
Chr1	383400	383599	38
Chr1	383600	383799	28
Chr1	383800	383999	11
Chr1	384000	384199	24
Chr1	384200	384399	25
Chr1	384400	384599	24
Chr1	384600	384799	36
Chr1	384800	384999	39
Chr1	385000	385199	27
Chr1	385200	385399	33
Chr1	385400	385599	28
Chr1	385600	385799	41
Chr1	385800	385999	30
Chr1	386000	386199	9
Chr1	386200	386399	29
Chr1	386400	386599	16
Chr1	386600	386799	8
Chr1	386800	386999	3
Chr1	387000	387199	11
Chr1	387200	387399	14
Chr1	387400	387599	34
Chr1	387600	387799	23
Chr1	387800	387999	13
Chr1	388000	388199	14
Chr1	388200	388399	42
Chr1	388400	388599	33
Chr1	388600	388799	52
Chr1	388800	388999	125
Chr1	389000	389199	161
Chr1	389200	389399	133
Chr1	389400	389599	73
Chr1	389600	389799	4
Chr1	389800	389999	4
Chr1	390000	390199	29
Chr1	390200	390399	76
Chr1	390400	390599	97
Chr1	390600	390799	59
Chr1	390800	390999	30
Chr1	391000	391199	40
Chr1	391200	391399	27
Chr1	391400	391599	36
Chr1	391600	391799	26
Chr1	391800	391999	13
Chr1	392000	392199	25
Chr1	392200	392399	11
Chr1	392400	392599	16
Chr1	392600	392799	9
Chr1	392800	392999	7
Chr1	393000	393199	28
Chr1	393200	393399	69
Chr1	393400	393599	74
Chr1	393600	393799	111
Chr1	393800	393999	89
Chr1	394000	394199	58
Chr1	394200	394399	50
Chr1	394400	394599	32
Chr1	394600	394799	46
Chr1	394800	394999	61
Chr1	395000	395199	43
Chr1	395200	395399	38
Chr1	395400	395599	3
Chr1	395600	395799	4
Chr1	395800	395999	40
Chr1	396000	396199	88
Chr1	396200	396399	94
Chr1	396400	396599	114
Chr1	396600	396799	102
Chr1	396800	396999	60
Chr1	397000	397199	34
Chr1	397200	397399	8
Chr1	397400	397599	35
Chr1	397600	397799	26
Chr1	397800	397999	20
Chr1	398000	398199	9
Chr1	398200	398399	20
Chr1	398400	398599	31
Chr1	398600	398799	30
Chr1	398800	398999	20
Chr1	399000	399199	9
Chr1	399200	399399	39
Chr1	399400	399599	21
Chr1	399600	399799	29
Chr1	399800	399999	7
Chr1	400000	400199	7
Chr1	400200	400399	20
Chr1	400400	400599	26
Chr1	400600	400799	31
Chr1	400800	400999	50
Chr1	401000	401199	66
Chr1	401200	401399	59
Chr1	401400	401599	37
Chr1	401600	401799	18
Chr1	401800	401999	3
Chr1	402000	402199	6
Chr1	402200	402399	22
Chr1	402400	402599	17
Chr1	402600	402799	47
Chr1	402800	402999	50
Chr1	403000	403199	10
Chr1	403200	403399	20
Chr1	403400	403599	10
Chr1	403600	403799	39
Chr1	403800	403999	81
Chr1	404000	404199	62
Chr1	404200	404399	36
Chr1	404400	404599	6
Chr1	404600	404799	35
Chr1	404800	404999	77
Chr1	405000	405199	54
Chr1	405200	405399	68
Chr1	405400	405599	72
Chr1	405600	405799	31
Chr1	405800	405999	26
Chr1	406000	406199	34
Chr1	406200	406399	32
Chr1	406400	406599	27
Chr1	406600	406799	28
Chr1	406800	406999	21
Chr1	407000	407199	18
Chr1	407200	407399	17
Chr1	407400	407599	38
Chr1	407600	407799	57
[truncated: 553,321 more rows]
