# Supplementary material for: Hyperosmotic priming of Arabidopsis seedlings establishes a long-term somatic memory accompanied by specific changes of the epigenome
Source: Genome Biol. 2013 Jun 14;14(6):R59. doi: 10.1186/gb-2013-14-6-r59 (PMC3707022; doi:10.1186/gb-2013-14-6-r59)
Supplement: Additional file 8 — Reads200_CSH3K4me3.wig. WIG file containing sequence read counts over 200 bp windows in sample 24h CSH3K4me3 [file gb-2013-14-6-r59-S8.WIG]

track type=bedGraph name=CSH3K4me3.uni.bins
Chr1	0	199	1
Chr1	200	399	2
Chr1	400	599	4
Chr1	600	799	3
Chr1	800	999	1
Chr1	1400	1599	3
Chr1	1600	1799	4
Chr1	2200	2399	2
Chr1	2400	2599	1
Chr1	2600	2799	3
Chr1	2800	2999	1
Chr1	3000	3199	2
Chr1	3400	3599	5
Chr1	3600	3799	133
Chr1	3800	3999	163
Chr1	4000	4199	131
Chr1	4200	4399	5
Chr1	4400	4599	8
Chr1	4600	4799	13
Chr1	4800	4999	5
Chr1	5000	5199	5
Chr1	5200	5399	5
Chr1	5400	5599	9
Chr1	5600	5799	3
Chr1	5800	5999	1
Chr1	6000	6199	2
Chr1	6200	6399	2
Chr1	6400	6599	1
Chr1	6600	6799	3
Chr1	7000	7199	1
Chr1	7200	7399	2
Chr1	7400	7599	5
Chr1	7600	7799	9
Chr1	7800	7999	22
Chr1	8000	8199	85
Chr1	8200	8399	192
Chr1	8400	8599	198
Chr1	8600	8799	89
Chr1	8800	8999	2
Chr1	9200	9399	1
Chr1	9800	9999	2
Chr1	10000	10199	2
Chr1	10200	10399	3
Chr1	10400	10599	3
Chr1	10600	10799	1
Chr1	11000	11199	2
Chr1	11200	11399	5
Chr1	11400	11599	17
Chr1	11600	11799	13
Chr1	11800	11999	33
Chr1	12000	12199	128
Chr1	12200	12399	166
Chr1	12400	12599	197
Chr1	12600	12799	209
Chr1	12800	12999	179
Chr1	13000	13199	103
Chr1	13200	13399	67
Chr1	13400	13599	73
Chr1	13600	13799	28
Chr1	13800	13999	5
Chr1	14000	14199	1
Chr1	14200	14399	4
Chr1	14400	14599	1
Chr1	14600	14799	1
Chr1	14800	14999	1
Chr1	15600	15799	2
Chr1	16400	16599	3
Chr1	16600	16799	2
Chr1	16800	16999	2
Chr1	18800	18999	1
Chr1	19000	19199	3
Chr1	19200	19399	2
Chr1	19400	19599	1
Chr1	19600	19799	1
Chr1	20800	20999	1
Chr1	21600	21799	1
Chr1	21800	21999	2
Chr1	22200	22399	6
Chr1	22400	22599	3
Chr1	22600	22799	2
Chr1	22800	22999	1
Chr1	23000	23199	62
Chr1	23200	23399	228
Chr1	23400	23599	216
Chr1	23600	23799	265
Chr1	23800	23999	139
Chr1	24000	24199	52
Chr1	24200	24399	28
Chr1	24400	24599	7
Chr1	24600	24799	9
Chr1	24800	24999	8
Chr1	25000	25199	5
Chr1	25200	25399	5
Chr1	25400	25599	7
Chr1	25600	25799	3
Chr1	25800	25999	5
Chr1	26000	26199	7
Chr1	26200	26399	2
Chr1	26400	26599	7
Chr1	26600	26799	8
Chr1	26800	26999	3
Chr1	27000	27199	5
Chr1	27200	27399	5
Chr1	27400	27599	5
Chr1	27600	27799	3
Chr1	27800	27999	8
Chr1	28000	28199	4
Chr1	28200	28399	2
Chr1	28400	28599	2
Chr1	28600	28799	3
Chr1	28800	28999	3
Chr1	29000	29199	1
Chr1	29200	29399	3
Chr1	29400	29599	5
Chr1	29600	29799	4
Chr1	29800	29999	7
Chr1	30000	30199	8
Chr1	30400	30599	1
Chr1	30600	30799	4
Chr1	30800	30999	3
Chr1	31000	31199	3
Chr1	31200	31399	3
Chr1	31400	31599	3
Chr1	31600	31799	7
Chr1	31800	31999	4
Chr1	32000	32199	6
Chr1	32200	32399	12
Chr1	32400	32599	54
Chr1	32600	32799	192
Chr1	32800	32999	189
Chr1	33000	33199	92
Chr1	33200	33399	4
Chr1	33400	33599	4
Chr1	33600	33799	1
Chr1	33800	33999	5
Chr1	34000	34199	22
Chr1	34200	34399	11
Chr1	34400	34599	13
Chr1	34600	34799	8
Chr1	34800	34999	9
Chr1	35000	35199	17
Chr1	35200	35399	24
Chr1	35400	35599	13
Chr1	35600	35799	27
Chr1	35800	35999	34
Chr1	36000	36199	49
Chr1	36200	36399	66
Chr1	36400	36599	111
Chr1	36600	36799	126
Chr1	36800	36999	171
Chr1	37000	37199	142
Chr1	37200	37399	162
Chr1	37400	37599	192
Chr1	37600	37799	89
Chr1	37800	37999	15
Chr1	38000	38199	1
Chr1	38400	38599	1
Chr1	38600	38799	3
Chr1	38800	38999	4
Chr1	39000	39199	6
Chr1	39200	39399	4
Chr1	39400	39599	4
Chr1	39600	39799	9
Chr1	40000	40199	1
Chr1	40200	40399	2
Chr1	40400	40599	5
Chr1	40600	40799	3
Chr1	40800	40999	3
Chr1	41000	41199	1
Chr1	41200	41399	1
Chr1	42000	42199	1
Chr1	42200	42399	1
Chr1	42800	42999	2
Chr1	43000	43199	5
Chr1	43200	43399	2
Chr1	43600	43799	3
Chr1	43800	43999	1
Chr1	44000	44199	1
Chr1	44200	44399	2
Chr1	44400	44599	1
Chr1	44800	44999	1
Chr1	45000	45199	17
Chr1	45200	45399	18
Chr1	45400	45599	21
Chr1	45600	45799	34
Chr1	45800	45999	70
Chr1	46000	46199	159
Chr1	46200	46399	245
Chr1	46400	46599	288
Chr1	46600	46799	166
Chr1	46800	46999	22
Chr1	47000	47199	5
Chr1	47200	47399	7
Chr1	47400	47599	2
Chr1	47600	47799	6
Chr1	47800	47999	6
Chr1	48000	48199	10
Chr1	48200	48399	30
Chr1	48400	48599	173
Chr1	48600	48799	318
Chr1	48800	48999	303
Chr1	49000	49199	278
Chr1	49200	49399	39
Chr1	49400	49599	2
Chr1	50000	50199	2
Chr1	50200	50399	13
Chr1	50400	50599	108
Chr1	50600	50799	152
Chr1	50800	50999	279
Chr1	51000	51199	183
Chr1	51200	51399	12
Chr1	51400	51599	2
Chr1	51800	51999	3
Chr1	52000	52199	26
Chr1	52200	52399	75
Chr1	52400	52599	123
Chr1	52600	52799	85
Chr1	52800	52999	20
Chr1	53000	53199	33
Chr1	53200	53399	13
Chr1	53400	53599	10
Chr1	53600	53799	14
Chr1	53800	53999	24
Chr1	54000	54199	26
Chr1	54200	54399	15
Chr1	54400	54599	5
Chr1	54600	54799	2
Chr1	54800	54999	3
Chr1	55000	55199	2
Chr1	55200	55399	1
Chr1	55400	55599	1
Chr1	56000	56199	1
Chr1	56400	56599	1
Chr1	57200	57399	7
Chr1	57400	57599	49
Chr1	57600	57799	116
Chr1	57800	57999	178
Chr1	58000	58199	181
Chr1	58200	58399	112
Chr1	58400	58599	133
Chr1	58600	58799	130
Chr1	58800	58999	97
Chr1	59000	59199	27
Chr1	59200	59399	3
Chr1	59400	59599	1
Chr1	59600	59799	3
Chr1	59800	59999	2
Chr1	60000	60199	1
Chr1	60200	60399	1
Chr1	60400	60599	3
Chr1	60600	60799	1
Chr1	60800	60999	2
Chr1	61400	61599	1
Chr1	61600	61799	1
Chr1	61800	61999	1
Chr1	62000	62199	1
Chr1	62200	62399	14
Chr1	62400	62599	6
Chr1	62600	62799	8
Chr1	62800	62999	1
Chr1	63000	63199	3
Chr1	63200	63399	7
Chr1	63400	63599	64
Chr1	63600	63799	132
Chr1	63800	63999	59
Chr1	64000	64199	20
Chr1	64200	64399	15
Chr1	64400	64599	10
Chr1	64600	64799	7
Chr1	64800	64999	18
Chr1	65000	65199	14
Chr1	65200	65399	26
Chr1	65400	65599	46
Chr1	65600	65799	56
Chr1	65800	65999	41
Chr1	66000	66199	47
Chr1	66200	66399	83
Chr1	66400	66599	133
Chr1	66600	66799	156
Chr1	66800	66999	139
Chr1	67000	67199	169
Chr1	67200	67399	233
Chr1	67400	67599	220
Chr1	67600	67799	29
Chr1	68200	68399	2
Chr1	68800	68999	2
Chr1	69200	69399	1
Chr1	69600	69799	3
Chr1	69800	69999	4
Chr1	70000	70199	14
Chr1	70200	70399	6
Chr1	70400	70599	1
Chr1	70600	70799	7
Chr1	70800	70999	3
Chr1	71000	71199	7
Chr1	71200	71399	20
Chr1	71400	71599	37
Chr1	71600	71799	46
Chr1	71800	71999	54
Chr1	72000	72199	50
Chr1	72200	72399	35
Chr1	72400	72599	151
Chr1	72600	72799	257
Chr1	72800	72999	197
Chr1	73000	73199	53
Chr1	73200	73399	18
Chr1	73400	73599	7
Chr1	73600	73799	18
Chr1	73800	73999	14
Chr1	74000	74199	30
Chr1	74200	74399	134
Chr1	74400	74599	179
Chr1	74600	74799	77
Chr1	74800	74999	3
Chr1	75000	75199	3
Chr1	75200	75399	3
Chr1	75400	75599	28
Chr1	75600	75799	197
Chr1	75800	75999	259
Chr1	76000	76199	256
Chr1	76200	76399	198
Chr1	76400	76599	45
Chr1	76600	76799	2
Chr1	76800	76999	5
Chr1	77000	77199	6
Chr1	77200	77399	2
Chr1	77600	77799	2
Chr1	77800	77999	12
Chr1	78000	78199	15
Chr1	78200	78399	16
Chr1	78600	78799	19
Chr1	78800	78999	40
Chr1	79000	79199	41
Chr1	79200	79399	4
Chr1	79400	79599	3
Chr1	79600	79799	4
Chr1	79800	79999	4
Chr1	80200	80399	3
Chr1	80400	80599	3
Chr1	80600	80799	2
Chr1	80800	80999	1
Chr1	81400	81599	2
Chr1	81600	81799	4
Chr1	82000	82199	1
Chr1	82200	82399	1
Chr1	82800	82999	2
Chr1	83000	83199	1
Chr1	83200	83399	46
Chr1	83400	83599	57
Chr1	83600	83799	10
Chr1	83800	83999	3
Chr1	84000	84199	31
Chr1	84200	84399	67
Chr1	84400	84599	35
Chr1	84600	84799	10
Chr1	84800	84999	5
Chr1	85200	85399	2
Chr1	85400	85599	3
Chr1	85600	85799	2
Chr1	86400	86599	1
Chr1	86600	86799	16
Chr1	86800	86999	159
Chr1	87000	87199	118
Chr1	87200	87399	8
Chr1	87400	87599	4
Chr1	87600	87799	10
Chr1	87800	87999	58
Chr1	88000	88199	51
Chr1	88200	88399	7
Chr1	88400	88599	1
Chr1	88600	88799	7
Chr1	88800	88999	91
Chr1	89000	89199	209
Chr1	89200	89399	180
Chr1	89400	89599	87
Chr1	89600	89799	18
Chr1	89800	89999	17
Chr1	90000	90199	8
Chr1	90200	90399	6
Chr1	90400	90599	3
Chr1	90800	90999	1
Chr1	91000	91199	7
Chr1	91200	91399	25
Chr1	91400	91599	114
Chr1	91600	91799	265
Chr1	91800	91999	340
Chr1	92000	92199	212
Chr1	92200	92399	69
Chr1	92400	92599	25
Chr1	92600	92799	19
Chr1	92800	92999	6
Chr1	93000	93199	1
Chr1	93200	93399	5
Chr1	93400	93599	5
Chr1	93600	93799	6
Chr1	93800	93999	13
Chr1	94000	94199	3
Chr1	94200	94399	3
Chr1	94400	94599	5
Chr1	94600	94799	6
Chr1	94800	94999	6
Chr1	95000	95199	4
Chr1	95200	95399	18
Chr1	95400	95599	11
Chr1	95600	95799	7
Chr1	95800	95999	38
Chr1	96000	96199	118
Chr1	96200	96399	94
Chr1	96400	96599	88
Chr1	96600	96799	86
Chr1	96800	96999	46
Chr1	97000	97199	48
Chr1	97200	97399	28
Chr1	97400	97599	132
Chr1	97600	97799	305
Chr1	97800	97999	255
Chr1	98000	98199	149
Chr1	98200	98399	21
Chr1	98400	98599	11
Chr1	98600	98799	4
Chr1	98800	98999	7
Chr1	99000	99199	3
Chr1	99800	99999	44
Chr1	100000	100199	169
Chr1	100200	100399	211
Chr1	100400	100599	126
Chr1	100600	100799	85
Chr1	100800	100999	45
Chr1	101000	101199	19
Chr1	101200	101399	21
Chr1	101400	101599	11
Chr1	101600	101799	3
Chr1	101800	101999	1
Chr1	102000	102199	3
Chr1	102200	102399	1
Chr1	102600	102799	1
Chr1	102800	102999	1
Chr1	103000	103199	1
Chr1	103200	103399	5
Chr1	103400	103599	3
Chr1	103800	103999	1
Chr1	104000	104199	1
Chr1	104400	104599	6
Chr1	104600	104799	85
Chr1	104800	104999	138
Chr1	105000	105199	134
Chr1	105200	105399	52
Chr1	105400	105599	2
Chr1	105800	105999	5
Chr1	106000	106199	3
Chr1	106600	106799	1
Chr1	107000	107199	2
Chr1	107200	107399	1
Chr1	108000	108199	1
Chr1	108400	108599	2
Chr1	108800	108999	6
Chr1	109000	109199	97
Chr1	109200	109399	152
Chr1	109400	109599	221
Chr1	109600	109799	255
Chr1	109800	109999	183
Chr1	110000	110199	130
Chr1	110200	110399	70
Chr1	110400	110599	30
Chr1	110600	110799	17
Chr1	110800	110999	13
Chr1	111000	111199	5
Chr1	111200	111399	6
Chr1	111400	111599	3
Chr1	111600	111799	2
Chr1	112000	112199	1
Chr1	112400	112599	7
Chr1	112600	112799	4
Chr1	112800	112999	3
Chr1	113000	113199	3
Chr1	113200	113399	13
Chr1	113400	113599	41
Chr1	113600	113799	47
Chr1	113800	113999	4
Chr1	114000	114199	2
Chr1	114200	114399	121
Chr1	114400	114599	192
Chr1	114600	114799	182
Chr1	114800	114999	99
Chr1	115000	115199	47
Chr1	115200	115399	20
Chr1	115400	115599	8
Chr1	115600	115799	2
Chr1	116000	116199	1
Chr1	116200	116399	1
Chr1	116400	116599	3
Chr1	116800	116999	6
Chr1	117000	117199	99
Chr1	117200	117399	194
Chr1	117400	117599	316
Chr1	117600	117799	329
Chr1	117800	117999	245
Chr1	118000	118199	243
Chr1	118200	118399	170
Chr1	118400	118599	73
Chr1	118600	118799	2
Chr1	118800	118999	3
Chr1	119000	119199	3
Chr1	119400	119599	4
Chr1	119600	119799	3
Chr1	119800	119999	1
Chr1	120000	120199	19
Chr1	120200	120399	68
Chr1	120400	120599	44
Chr1	120600	120799	2
Chr1	120800	120999	7
Chr1	121000	121199	2
Chr1	121200	121399	3
Chr1	121400	121599	1
Chr1	121600	121799	3
Chr1	121800	121999	3
Chr1	122000	122199	3
Chr1	122200	122399	5
Chr1	122400	122599	3
Chr1	122600	122799	5
Chr1	122800	122999	1
Chr1	123000	123199	5
Chr1	123200	123399	2
Chr1	123400	123599	3
Chr1	123600	123799	5
Chr1	123800	123999	2
Chr1	124000	124199	7
Chr1	124200	124399	6
Chr1	124400	124599	6
Chr1	124600	124799	3
Chr1	124800	124999	10
Chr1	125000	125199	5
Chr1	125200	125399	7
Chr1	125400	125599	10
Chr1	125600	125799	8
Chr1	125800	125999	5
Chr1	126000	126199	9
Chr1	126200	126399	4
Chr1	126400	126599	11
Chr1	126600	126799	4
Chr1	126800	126999	7
Chr1	127000	127199	6
Chr1	127200	127399	13
Chr1	127400	127599	16
Chr1	127600	127799	19
Chr1	127800	127999	53
Chr1	128000	128199	91
Chr1	128200	128399	60
Chr1	128400	128599	15
Chr1	128600	128799	10
Chr1	128800	128999	15
Chr1	129000	129199	22
Chr1	129200	129399	61
Chr1	129400	129599	60
Chr1	129600	129799	99
Chr1	129800	129999	230
Chr1	130000	130199	187
Chr1	130200	130399	167
Chr1	130400	130599	91
Chr1	130600	130799	17
Chr1	130800	130999	9
Chr1	131000	131199	5
Chr1	131400	131599	1
Chr1	131600	131799	2
Chr1	131800	131999	3
Chr1	132000	132199	7
Chr1	132200	132399	12
Chr1	132400	132599	21
Chr1	132600	132799	5
Chr1	132800	132999	5
Chr1	133000	133199	9
Chr1	133200	133399	2
Chr1	133400	133599	4
Chr1	133600	133799	7
Chr1	133800	133999	2
Chr1	134000	134199	6
Chr1	134200	134399	7
Chr1	134400	134599	6
Chr1	134600	134799	8
Chr1	134800	134999	10
Chr1	135000	135199	3
Chr1	135200	135399	24
Chr1	135400	135599	65
Chr1	135600	135799	85
Chr1	135800	135999	27
Chr1	136000	136199	46
Chr1	136200	136399	196
Chr1	136400	136599	191
Chr1	136600	136799	72
Chr1	136800	136999	7
Chr1	137000	137199	2
Chr1	137200	137399	4
Chr1	137400	137599	1
Chr1	137600	137799	4
Chr1	137800	137999	1
Chr1	138200	138399	8
Chr1	138400	138599	92
Chr1	138600	138799	126
Chr1	138800	138999	86
Chr1	139000	139199	70
Chr1	139200	139399	38
Chr1	139400	139599	22
Chr1	139600	139799	6
Chr1	139800	139999	5
Chr1	140000	140199	5
Chr1	140800	140999	3
Chr1	141000	141199	3
Chr1	141200	141399	3
Chr1	141400	141599	1
Chr1	141600	141799	1
Chr1	141800	141999	12
Chr1	142000	142199	178
Chr1	142200	142399	322
Chr1	142400	142599	249
Chr1	142600	142799	182
Chr1	142800	142999	68
Chr1	143000	143199	11
Chr1	143200	143399	8
Chr1	143400	143599	20
Chr1	143600	143799	107
Chr1	143800	143999	106
Chr1	144000	144199	71
Chr1	144200	144399	33
Chr1	144400	144599	22
Chr1	144600	144799	15
Chr1	144800	144999	6
Chr1	145000	145199	6
Chr1	145200	145399	5
Chr1	145400	145599	5
Chr1	145600	145799	6
Chr1	146000	146199	1
Chr1	146600	146799	1
Chr1	146800	146999	4
Chr1	147000	147199	15
Chr1	147200	147399	28
Chr1	147400	147599	30
Chr1	147600	147799	22
Chr1	147800	147999	5
Chr1	148000	148199	3
Chr1	148200	148399	6
Chr1	148400	148599	27
Chr1	148600	148799	54
Chr1	148800	148999	53
Chr1	149000	149199	45
Chr1	149200	149399	31
Chr1	149400	149599	159
Chr1	149600	149799	127
Chr1	149800	149999	23
Chr1	150000	150199	12
Chr1	150200	150399	1
Chr1	150400	150599	4
Chr1	150600	150799	5
Chr1	150800	150999	1
Chr1	151000	151199	5
Chr1	151200	151399	12
Chr1	151400	151599	27
Chr1	151600	151799	31
Chr1	151800	151999	21
Chr1	152000	152199	18
Chr1	152200	152399	1
Chr1	152600	152799	2
Chr1	152800	152999	5
Chr1	153000	153199	4
Chr1	153200	153399	7
Chr1	153400	153599	9
Chr1	153600	153799	5
Chr1	153800	153999	11
Chr1	154000	154199	6
Chr1	154200	154399	2
Chr1	154400	154599	7
Chr1	154600	154799	69
Chr1	154800	154999	162
Chr1	155000	155199	202
Chr1	155200	155399	188
Chr1	155400	155599	196
Chr1	155600	155799	295
Chr1	155800	155999	205
Chr1	156000	156199	21
Chr1	156400	156599	1
Chr1	156600	156799	3
Chr1	156800	156999	5
Chr1	157000	157199	111
Chr1	157200	157399	168
Chr1	157400	157599	177
Chr1	157600	157799	230
Chr1	157800	157999	258
Chr1	158000	158199	279
Chr1	158200	158399	294
Chr1	158400	158599	209
Chr1	158600	158799	15
Chr1	158800	158999	2
Chr1	159400	159599	1
Chr1	159800	159999	2
Chr1	160000	160199	8
Chr1	160200	160399	6
Chr1	160400	160599	5
Chr1	160600	160799	9
Chr1	160800	160999	3
Chr1	161000	161199	5
Chr1	161200	161399	9
Chr1	161400	161599	11
Chr1	161600	161799	16
Chr1	161800	161999	57
Chr1	162000	162199	142
Chr1	162200	162399	198
Chr1	162400	162599	182
Chr1	162600	162799	88
Chr1	162800	162999	9
Chr1	163000	163199	6
Chr1	163200	163399	30
Chr1	163400	163599	174
Chr1	163600	163799	179
Chr1	163800	163999	69
Chr1	164000	164199	14
Chr1	164200	164399	8
Chr1	164400	164599	14
Chr1	164600	164799	6
Chr1	164800	164999	3
Chr1	165000	165199	7
Chr1	165200	165399	9
Chr1	165400	165599	6
Chr1	165600	165799	9
Chr1	165800	165999	9
Chr1	166000	166199	3
Chr1	166200	166399	1
Chr1	166400	166599	1
Chr1	166600	166799	2
Chr1	166800	166999	4
Chr1	167000	167199	22
Chr1	167200	167399	47
Chr1	167400	167599	130
Chr1	167600	167799	104
Chr1	167800	167999	24
Chr1	168000	168199	3
Chr1	168200	168399	2
Chr1	168600	168799	6
Chr1	168800	168999	7
Chr1	169000	169199	7
Chr1	169200	169399	6
Chr1	169400	169599	5
Chr1	169600	169799	3
Chr1	169800	169999	8
Chr1	170000	170199	6
Chr1	170200	170399	5
Chr1	170400	170599	6
Chr1	170600	170799	3
Chr1	170800	170999	12
Chr1	171000	171199	10
Chr1	171200	171399	4
Chr1	171400	171599	6
Chr1	171600	171799	15
Chr1	171800	171999	14
Chr1	172000	172199	33
Chr1	172200	172399	88
Chr1	172400	172599	120
Chr1	172600	172799	137
Chr1	172800	172999	32
Chr1	173000	173199	1
Chr1	173200	173399	4
Chr1	173400	173599	1
Chr1	174200	174399	1
Chr1	174400	174599	2
Chr1	174600	174799	2
Chr1	175400	175599	1
Chr1	175600	175799	2
Chr1	175800	175999	4
Chr1	176000	176199	7
Chr1	176200	176399	9
Chr1	176400	176599	2
Chr1	176600	176799	9
Chr1	176800	176999	3
Chr1	177000	177199	3
Chr1	177200	177399	20
Chr1	177400	177599	6
Chr1	177600	177799	18
Chr1	177800	177999	32
Chr1	178000	178199	7
Chr1	178400	178599	4
Chr1	178600	178799	1
Chr1	179400	179599	1
Chr1	179600	179799	1
Chr1	179800	179999	2
Chr1	180000	180199	2
Chr1	180200	180399	3
Chr1	180400	180599	33
Chr1	180600	180799	60
Chr1	180800	180999	66
Chr1	181000	181199	147
Chr1	181200	181399	249
Chr1	181400	181599	214
Chr1	181600	181799	195
Chr1	181800	181999	158
Chr1	182000	182199	136
Chr1	182200	182399	74
Chr1	182400	182599	4
Chr1	182600	182799	2
Chr1	183000	183199	1
Chr1	184200	184399	1
Chr1	184400	184599	5
Chr1	184800	184999	1
Chr1	185000	185199	53
Chr1	185200	185399	294
Chr1	185400	185599	377
Chr1	185600	185799	359
Chr1	185800	185999	337
Chr1	186000	186199	190
Chr1	186200	186399	65
Chr1	186400	186599	14
Chr1	186600	186799	5
Chr1	186800	186999	2
Chr1	187000	187199	18
Chr1	187200	187399	289
Chr1	187400	187599	357
Chr1	187600	187799	344
Chr1	187800	187999	235
Chr1	188000	188199	109
Chr1	188200	188399	23
Chr1	188400	188599	10
Chr1	188600	188799	13
Chr1	188800	188999	6
Chr1	189000	189199	5
Chr1	189200	189399	4
Chr1	189400	189599	4
Chr1	189600	189799	6
Chr1	189800	189999	3
Chr1	190000	190199	3
Chr1	190200	190399	3
Chr1	190400	190599	61
Chr1	190600	190799	238
Chr1	190800	190999	217
Chr1	191000	191199	152
Chr1	191200	191399	153
Chr1	191400	191599	87
Chr1	191600	191799	61
Chr1	191800	191999	24
Chr1	192000	192199	11
Chr1	192200	192399	4
Chr1	192400	192599	1
Chr1	192600	192799	6
Chr1	192800	192999	2
Chr1	193000	193199	2
Chr1	193400	193599	1
Chr1	193600	193799	3
Chr1	194200	194399	2
Chr1	194400	194599	3
Chr1	194600	194799	2
Chr1	195000	195199	1
Chr1	195200	195399	1
Chr1	195400	195599	1
Chr1	195600	195799	33
Chr1	195800	195999	195
Chr1	196000	196199	301
Chr1	196200	196399	337
Chr1	196400	196599	284
Chr1	196600	196799	209
Chr1	196800	196999	137
Chr1	197000	197199	47
Chr1	197200	197399	27
Chr1	197400	197599	9
Chr1	197600	197799	6
Chr1	197800	197999	7
Chr1	198000	198199	14
Chr1	198200	198399	13
Chr1	198400	198599	3
Chr1	198800	198999	2
Chr1	199000	199199	3
Chr1	199200	199399	1
Chr1	199400	199599	2
Chr1	199600	199799	42
Chr1	199800	199999	149
Chr1	200000	200199	185
Chr1	200200	200399	186
Chr1	200400	200599	140
Chr1	200600	200799	157
Chr1	200800	200999	117
Chr1	201000	201199	48
Chr1	201200	201399	23
Chr1	201400	201599	19
Chr1	201600	201799	1
Chr1	202000	202199	19
Chr1	202200	202399	82
Chr1	202400	202599	66
Chr1	202600	202799	32
Chr1	202800	202999	49
Chr1	203000	203199	27
Chr1	203200	203399	25
Chr1	203400	203599	26
Chr1	203600	203799	15
Chr1	203800	203999	19
Chr1	204000	204199	15
Chr1	204400	204599	1
Chr1	204800	204999	16
Chr1	205000	205199	120
Chr1	205200	205399	185
Chr1	205400	205599	208
Chr1	205600	205799	196
Chr1	205800	205999	66
Chr1	206000	206199	2
Chr1	206200	206399	3
Chr1	206400	206599	2
Chr1	206600	206799	1
Chr1	206800	206999	2
Chr1	207000	207199	2
Chr1	207200	207399	1
Chr1	207400	207599	2
Chr1	207800	207999	1
Chr1	208800	208999	1
Chr1	209000	209199	5
Chr1	209200	209399	9
Chr1	209400	209599	21
Chr1	209600	209799	14
Chr1	209800	209999	24
Chr1	210000	210199	31
Chr1	210200	210399	23
Chr1	210400	210599	41
Chr1	210600	210799	7
Chr1	210800	210999	2
Chr1	211000	211199	16
Chr1	211200	211399	9
Chr1	211400	211599	11
Chr1	211600	211799	6
Chr1	211800	211999	3
Chr1	212000	212199	2
Chr1	212200	212399	4
Chr1	212400	212599	2
Chr1	212600	212799	2
Chr1	212800	212999	2
Chr1	213000	213199	2
Chr1	213200	213399	1
Chr1	214000	214199	5
Chr1	214200	214399	30
Chr1	214400	214599	21
Chr1	214600	214799	8
Chr1	214800	214999	7
Chr1	215000	215199	1
Chr1	215200	215399	5
Chr1	215400	215599	13
Chr1	215600	215799	7
Chr1	215800	215999	8
Chr1	216000	216199	2
Chr1	216200	216399	6
Chr1	216400	216599	8
Chr1	216600	216799	4
Chr1	216800	216999	7
Chr1	217000	217199	10
Chr1	217200	217399	3
Chr1	218000	218199	1
Chr1	218400	218599	1
Chr1	218600	218799	1
Chr1	218800	218999	1
Chr1	219000	219199	7
Chr1	219200	219399	40
Chr1	219400	219599	27
Chr1	219600	219799	9
Chr1	219800	219999	37
Chr1	220000	220199	13
Chr1	220200	220399	79
Chr1	220400	220599	199
Chr1	220600	220799	199
Chr1	220800	220999	118
Chr1	221000	221199	16
Chr1	221400	221599	4
Chr1	221600	221799	1
Chr1	222000	222199	6
Chr1	222200	222399	4
Chr1	222400	222599	10
Chr1	222600	222799	39
Chr1	222800	222999	50
Chr1	223000	223199	25
Chr1	223200	223399	31
Chr1	223400	223599	86
Chr1	223600	223799	130
Chr1	223800	223999	155
Chr1	224000	224199	203
Chr1	224200	224399	104
Chr1	224600	224799	1
Chr1	225000	225199	5
Chr1	225200	225399	2
Chr1	225400	225599	4
Chr1	225600	225799	12
Chr1	225800	225999	73
Chr1	226000	226199	190
Chr1	226200	226399	212
Chr1	226400	226599	314
Chr1	226600	226799	311
Chr1	226800	226999	341
Chr1	227000	227199	284
Chr1	227200	227399	73
Chr1	227400	227599	4
Chr1	227600	227799	3
Chr1	228000	228199	1
Chr1	228200	228399	1
Chr1	228600	228799	3
Chr1	228800	228999	9
Chr1	229000	229199	113
Chr1	229200	229399	175
Chr1	229400	229599	172
Chr1	229600	229799	125
Chr1	229800	229999	65
Chr1	230000	230199	26
Chr1	230200	230399	14
Chr1	230400	230599	13
Chr1	230600	230799	1
Chr1	231000	231199	5
Chr1	231200	231399	5
Chr1	231400	231599	9
Chr1	231600	231799	5
Chr1	231800	231999	6
Chr1	232000	232199	10
Chr1	232200	232399	10
Chr1	232400	232599	3
Chr1	232800	232999	1
Chr1	233000	233199	1
Chr1	233200	233399	3
Chr1	233400	233599	2
Chr1	233600	233799	5
Chr1	233800	233999	2
Chr1	234000	234199	2
Chr1	234200	234399	5
Chr1	234400	234599	7
Chr1	234600	234799	3
Chr1	234800	234999	6
Chr1	235000	235199	7
Chr1	235200	235399	4
Chr1	235400	235599	2
Chr1	235600	235799	7
Chr1	235800	235999	5
Chr1	236000	236199	11
Chr1	236200	236399	10
Chr1	236400	236599	8
Chr1	236600	236799	16
Chr1	236800	236999	65
Chr1	237000	237199	141
Chr1	237200	237399	279
Chr1	237400	237599	273
Chr1	237600	237799	142
Chr1	237800	237999	6
Chr1	238000	238199	1
Chr1	238200	238399	1
Chr1	238400	238599	3
Chr1	238600	238799	4
Chr1	239000	239199	2
Chr1	239800	239999	6
Chr1	240000	240199	36
Chr1	240200	240399	36
Chr1	240400	240599	29
Chr1	240600	240799	10
Chr1	240800	240999	9
Chr1	241000	241199	9
Chr1	241200	241399	6
Chr1	241400	241599	12
Chr1	241600	241799	6
Chr1	241800	241999	3
Chr1	242000	242199	6
Chr1	242200	242399	4
Chr1	242400	242599	14
Chr1	242600	242799	10
Chr1	242800	242999	5
Chr1	243000	243199	5
Chr1	243200	243399	4
Chr1	243400	243599	6
Chr1	243600	243799	3
Chr1	243800	243999	3
Chr1	244000	244199	4
Chr1	244200	244399	4
Chr1	244400	244599	8
Chr1	244600	244799	11
Chr1	244800	244999	13
Chr1	245000	245199	16
Chr1	245200	245399	35
Chr1	245400	245599	60
Chr1	245600	245799	55
Chr1	245800	245999	84
Chr1	246000	246199	13
Chr1	246200	246399	17
Chr1	246400	246599	45
Chr1	246600	246799	7
Chr1	246800	246999	1
Chr1	247000	247199	9
Chr1	247200	247399	10
Chr1	247400	247599	5
Chr1	247600	247799	8
Chr1	247800	247999	5
Chr1	248000	248199	5
Chr1	248200	248399	6
Chr1	248400	248599	4
Chr1	248600	248799	1
Chr1	248800	248999	1
Chr1	249000	249199	66
Chr1	249200	249399	185
Chr1	249400	249599	187
Chr1	249600	249799	142
Chr1	249800	249999	41
Chr1	250000	250199	18
Chr1	250200	250399	5
Chr1	250400	250599	11
Chr1	250600	250799	4
Chr1	250800	250999	4
Chr1	251000	251199	9
Chr1	251200	251399	3
Chr1	251400	251599	8
Chr1	251600	251799	10
Chr1	251800	251999	22
Chr1	252000	252199	19
Chr1	252200	252399	5
Chr1	252400	252599	1
Chr1	252600	252799	1
Chr1	252800	252999	3
Chr1	253000	253199	5
Chr1	253200	253399	9
Chr1	253400	253599	6
Chr1	253600	253799	4
Chr1	253800	253999	5
Chr1	254000	254199	9
Chr1	254200	254399	5
Chr1	254400	254599	3
Chr1	254600	254799	11
Chr1	254800	254999	65
Chr1	255000	255199	82
Chr1	255200	255399	32
Chr1	255800	255999	2
Chr1	256600	256799	1
Chr1	256800	256999	4
Chr1	257000	257199	31
Chr1	257200	257399	109
Chr1	257400	257599	42
Chr1	257600	257799	2
Chr1	257800	257999	1
Chr1	258400	258599	1
Chr1	258600	258799	12
Chr1	258800	258999	164
Chr1	259000	259199	143
Chr1	259200	259399	8
Chr1	259400	259599	33
Chr1	259600	259799	23
Chr1	259800	259999	9
Chr1	260000	260199	6
Chr1	260200	260399	5
Chr1	260400	260599	7
Chr1	260600	260799	4
Chr1	260800	260999	11
Chr1	261000	261199	12
Chr1	261200	261399	21
Chr1	261400	261599	6
Chr1	261600	261799	3
Chr1	261800	261999	5
Chr1	262000	262199	1
Chr1	262200	262399	1
Chr1	262400	262599	1
Chr1	262600	262799	5
Chr1	262800	262999	149
Chr1	263000	263199	275
Chr1	263200	263399	202
Chr1	263400	263599	117
Chr1	263600	263799	64
Chr1	263800	263999	18
Chr1	264000	264199	7
Chr1	264200	264399	14
Chr1	264400	264599	6
Chr1	264600	264799	1
Chr1	265000	265199	2
Chr1	265200	265399	2
Chr1	265400	265599	2
Chr1	265600	265799	3
Chr1	265800	265999	3
Chr1	266000	266199	3
Chr1	266200	266399	5
Chr1	266400	266599	103
Chr1	266600	266799	179
Chr1	266800	266999	95
Chr1	267000	267199	20
Chr1	267200	267399	8
Chr1	267400	267599	3
Chr1	267600	267799	3
Chr1	267800	267999	7
Chr1	268000	268199	8
Chr1	268200	268399	55
Chr1	268400	268599	241
Chr1	268600	268799	313
Chr1	268800	268999	315
Chr1	269000	269199	256
Chr1	269200	269399	252
Chr1	269400	269599	161
Chr1	269600	269799	73
Chr1	269800	269999	61
Chr1	270000	270199	108
Chr1	270200	270399	112
Chr1	270400	270599	32
Chr1	270600	270799	84
Chr1	270800	270999	47
Chr1	271000	271199	232
Chr1	271200	271399	214
Chr1	271400	271599	75
Chr1	271600	271799	32
Chr1	271800	271999	14
Chr1	272000	272199	8
Chr1	272200	272399	3
Chr1	272400	272599	7
Chr1	272600	272799	18
Chr1	272800	272999	8
Chr1	273000	273199	8
Chr1	273200	273399	5
Chr1	273400	273599	7
Chr1	273600	273799	8
Chr1	273800	273999	27
Chr1	274000	274199	108
Chr1	274200	274399	188
Chr1	274400	274599	179
Chr1	274600	274799	50
Chr1	274800	274999	4
Chr1	275000	275199	3
Chr1	275200	275399	2
Chr1	275400	275599	2
Chr1	275600	275799	7
Chr1	275800	275999	6
Chr1	276000	276199	6
Chr1	276200	276399	9
Chr1	276400	276599	3
Chr1	276600	276799	2
Chr1	276800	276999	8
Chr1	277000	277199	5
Chr1	277200	277399	11
Chr1	277400	277599	11
Chr1	277600	277799	24
Chr1	277800	277999	66
Chr1	278000	278199	165
Chr1	278200	278399	222
Chr1	278400	278599	140
Chr1	278600	278799	178
Chr1	278800	278999	287
Chr1	279000	279199	250
Chr1	279200	279399	133
Chr1	279400	279599	84
Chr1	279600	279799	16
Chr1	279800	279999	18
Chr1	280000	280199	20
Chr1	280200	280399	11
Chr1	280400	280599	3
Chr1	280600	280799	8
Chr1	280800	280999	7
Chr1	281000	281199	5
Chr1	281200	281399	6
Chr1	281400	281599	2
Chr1	281600	281799	2
Chr1	281800	281999	1
Chr1	282000	282199	4
Chr1	282200	282399	6
Chr1	282400	282599	2
Chr1	282600	282799	7
Chr1	282800	282999	3
Chr1	283000	283199	10
Chr1	283200	283399	5
Chr1	283400	283599	13
Chr1	283600	283799	5
Chr1	283800	283999	12
Chr1	284000	284199	4
Chr1	284200	284399	3
Chr1	284400	284599	112
Chr1	284600	284799	230
Chr1	284800	284999	245
Chr1	285000	285199	148
Chr1	285200	285399	98
Chr1	285400	285599	35
Chr1	285600	285799	31
Chr1	285800	285999	31
Chr1	286000	286199	16
Chr1	286200	286399	21
Chr1	286400	286599	14
Chr1	286600	286799	20
Chr1	286800	286999	14
Chr1	287000	287199	11
Chr1	287200	287399	7
Chr1	287400	287599	6
Chr1	287600	287799	5
Chr1	287800	287999	4
Chr1	288000	288199	3
Chr1	288200	288399	5
Chr1	288400	288599	8
Chr1	288600	288799	6
Chr1	288800	288999	4
Chr1	289000	289199	3
Chr1	289200	289399	2
Chr1	289400	289599	3
Chr1	289600	289799	3
Chr1	289800	289999	4
Chr1	290000	290199	5
Chr1	290200	290399	10
Chr1	290400	290599	3
Chr1	290600	290799	1
Chr1	290800	290999	4
Chr1	291000	291199	2
Chr1	291200	291399	1
Chr1	291600	291799	1
Chr1	292000	292199	1
Chr1	292200	292399	5
Chr1	292400	292599	1
Chr1	292600	292799	3
Chr1	292800	292999	1
Chr1	293200	293399	26
Chr1	293400	293599	215
Chr1	293600	293799	303
Chr1	293800	293999	241
Chr1	294000	294199	121
Chr1	294200	294399	47
Chr1	294400	294599	18
Chr1	294600	294799	20
Chr1	294800	294999	6
Chr1	295000	295199	3
Chr1	295200	295399	124
Chr1	295400	295599	170
Chr1	295600	295799	57
Chr1	295800	295999	10
Chr1	296000	296199	2
Chr1	296200	296399	7
Chr1	296400	296599	2
Chr1	296600	296799	9
Chr1	296800	296999	8
Chr1	297000	297199	8
Chr1	297200	297399	11
Chr1	297400	297599	65
Chr1	297600	297799	168
Chr1	297800	297999	222
Chr1	298000	298199	115
Chr1	298200	298399	2
Chr1	298400	298599	1
Chr1	298600	298799	98
Chr1	298800	298999	264
Chr1	299000	299199	310
Chr1	299200	299399	283
Chr1	299400	299599	165
Chr1	299600	299799	147
Chr1	299800	299999	85
Chr1	300000	300199	95
Chr1	300200	300399	104
Chr1	300400	300599	74
Chr1	300600	300799	39
Chr1	300800	300999	23
Chr1	301000	301199	8
Chr1	301200	301399	18
Chr1	301400	301599	36
Chr1	301600	301799	44
Chr1	301800	301999	35
Chr1	302000	302199	66
Chr1	302200	302399	29
Chr1	302400	302599	1
Chr1	303000	303199	3
Chr1	303200	303399	1
Chr1	303400	303599	35
Chr1	303600	303799	235
Chr1	303800	303999	184
Chr1	304000	304199	46
Chr1	304200	304399	19
Chr1	304400	304599	12
Chr1	304600	304799	3
Chr1	304800	304999	4
Chr1	305000	305199	4
Chr1	305200	305399	18
Chr1	305400	305599	34
Chr1	305600	305799	131
Chr1	305800	305999	271
Chr1	306000	306199	326
Chr1	306200	306399	141
Chr1	306400	306599	4
Chr1	306600	306799	15
Chr1	306800	306999	13
Chr1	307000	307199	10
Chr1	307200	307399	11
Chr1	307400	307599	11
Chr1	307600	307799	9
Chr1	307800	307999	11
Chr1	308000	308199	32
Chr1	308200	308399	46
Chr1	308400	308599	101
Chr1	308600	308799	106
Chr1	308800	308999	187
Chr1	309000	309199	72
Chr1	309400	309599	3
Chr1	309600	309799	9
Chr1	309800	309999	6
Chr1	310000	310199	1
Chr1	310200	310399	5
Chr1	310400	310599	12
Chr1	310600	310799	35
Chr1	310800	310999	32
Chr1	311000	311199	3
Chr1	311200	311399	16
Chr1	311400	311599	47
Chr1	311600	311799	71
Chr1	311800	311999	88
Chr1	312000	312199	127
Chr1	312200	312399	129
Chr1	312400	312599	63
Chr1	312600	312799	19
Chr1	312800	312999	6
Chr1	313000	313199	1
Chr1	313400	313599	2
Chr1	313600	313799	3
Chr1	313800	313999	2
Chr1	314000	314199	3
Chr1	314200	314399	2
Chr1	314400	314599	9
Chr1	314600	314799	20
Chr1	314800	314999	19
Chr1	315000	315199	25
Chr1	315200	315399	87
Chr1	315400	315599	275
Chr1	315600	315799	305
Chr1	315800	315999	123
Chr1	316000	316199	63
Chr1	316200	316399	213
Chr1	316400	316599	168
Chr1	316600	316799	105
Chr1	316800	316999	46
Chr1	317000	317199	15
Chr1	317200	317399	12
Chr1	317400	317599	6
Chr1	317600	317799	8
Chr1	317800	317999	4
Chr1	318000	318199	5
Chr1	318200	318399	2
Chr1	318400	318599	1
Chr1	318600	318799	3
Chr1	318800	318999	3
Chr1	319000	319199	7
Chr1	319400	319599	3
Chr1	319600	319799	1
Chr1	319800	319999	1
Chr1	320000	320199	3
Chr1	320200	320399	5
Chr1	320400	320599	2
Chr1	320600	320799	2
Chr1	320800	320999	13
Chr1	321000	321199	6
Chr1	321200	321399	6
Chr1	321400	321599	6
Chr1	321600	321799	37
Chr1	321800	321999	84
Chr1	322000	322199	145
Chr1	322200	322399	237
Chr1	322400	322599	260
Chr1	322600	322799	187
Chr1	322800	322999	53
Chr1	323000	323199	148
Chr1	323200	323399	193
Chr1	323400	323599	133
Chr1	323600	323799	47
Chr1	323800	323999	14
Chr1	324000	324199	10
Chr1	324200	324399	11
Chr1	324400	324599	4
Chr1	324600	324799	9
Chr1	324800	324999	4
Chr1	325000	325199	1
Chr1	325200	325399	20
Chr1	325400	325599	195
Chr1	325600	325799	262
Chr1	325800	325999	173
Chr1	326000	326199	99
Chr1	326200	326399	48
Chr1	326400	326599	18
Chr1	326600	326799	14
Chr1	326800	326999	9
Chr1	327000	327199	11
Chr1	327200	327399	4
Chr1	327400	327599	2
Chr1	327600	327799	1
Chr1	327800	327999	5
Chr1	328000	328199	2
Chr1	328200	328399	3
Chr1	328400	328599	3
Chr1	328600	328799	7
Chr1	328800	328999	9
Chr1	329000	329199	5
Chr1	329200	329399	4
Chr1	329400	329599	5
Chr1	329600	329799	5
Chr1	329800	329999	3
Chr1	330000	330199	3
Chr1	330200	330399	2
Chr1	330600	330799	2
Chr1	330800	330999	2
Chr1	331000	331199	3
Chr1	331200	331399	4
Chr1	331400	331599	6
Chr1	331600	331799	12
Chr1	331800	331999	3
Chr1	332000	332199	7
Chr1	332200	332399	5
Chr1	332400	332599	3
Chr1	332600	332799	6
Chr1	332800	332999	3
Chr1	333000	333199	6
Chr1	333200	333399	4
Chr1	333400	333599	8
Chr1	333600	333799	3
Chr1	333800	333999	1
Chr1	334000	334199	6
Chr1	334200	334399	2
Chr1	334400	334599	6
Chr1	334600	334799	3
Chr1	334800	334999	7
Chr1	335000	335199	4
Chr1	335200	335399	2
Chr1	335400	335599	9
Chr1	335600	335799	14
Chr1	335800	335999	12
Chr1	336000	336199	28
Chr1	336200	336399	51
Chr1	336400	336599	111
Chr1	336600	336799	160
Chr1	336800	336999	267
Chr1	337000	337199	334
Chr1	337200	337399	333
Chr1	337400	337599	335
Chr1	337600	337799	250
Chr1	337800	337999	38
Chr1	338000	338199	3
Chr1	338200	338399	127
Chr1	338400	338599	227
Chr1	338600	338799	203
Chr1	338800	338999	47
Chr1	339000	339199	22
Chr1	339200	339399	16
Chr1	339400	339599	4
Chr1	339600	339799	8
Chr1	339800	339999	2
Chr1	340000	340199	2
Chr1	340200	340399	1
Chr1	340400	340599	5
Chr1	340600	340799	10
Chr1	340800	340999	21
Chr1	341000	341199	50
Chr1	341200	341399	43
Chr1	341400	341599	61
Chr1	341600	341799	69
Chr1	341800	341999	12
Chr1	342000	342199	1
Chr1	342400	342599	1
Chr1	342600	342799	2
Chr1	342800	342999	2
Chr1	343000	343199	15
Chr1	343200	343399	40
Chr1	343400	343599	169
Chr1	343600	343799	254
Chr1	343800	343999	319
Chr1	344000	344199	300
Chr1	344200	344399	132
Chr1	344400	344599	3
Chr1	344600	344799	1
Chr1	344800	344999	1
Chr1	345400	345599	4
Chr1	345600	345799	9
Chr1	345800	345999	144
Chr1	346000	346199	291
Chr1	346200	346399	339
Chr1	346400	346599	347
Chr1	346600	346799	245
Chr1	346800	346999	145
Chr1	347000	347199	72
Chr1	347200	347399	26
Chr1	347400	347599	14
Chr1	347600	347799	29
Chr1	347800	347999	131
Chr1	348000	348199	213
Chr1	348200	348399	121
Chr1	348400	348599	58
Chr1	348600	348799	37
Chr1	348800	348999	9
Chr1	349000	349199	7
Chr1	349200	349399	7
Chr1	349400	349599	5
Chr1	349600	349799	7
Chr1	349800	349999	5
Chr1	350000	350199	6
Chr1	350200	350399	3
Chr1	350400	350599	6
Chr1	350600	350799	3
Chr1	350800	350999	5
Chr1	351000	351199	3
Chr1	351200	351399	3
Chr1	351400	351599	3
Chr1	351600	351799	1
Chr1	351800	351999	8
Chr1	352000	352199	6
Chr1	352200	352399	4
Chr1	352400	352599	1
Chr1	352600	352799	1
Chr1	352800	352999	15
Chr1	353000	353199	7
Chr1	353200	353399	13
Chr1	353400	353599	27
Chr1	353600	353799	82
Chr1	353800	353999	204
Chr1	354000	354199	272
Chr1	354200	354399	292
Chr1	354400	354599	302
Chr1	354600	354799	280
Chr1	354800	354999	62
Chr1	355000	355199	6
Chr1	355200	355399	15
Chr1	355400	355599	31
Chr1	355600	355799	51
Chr1	355800	355999	56
Chr1	356000	356199	26
Chr1	356200	356399	5
Chr1	356400	356599	2
Chr1	356600	356799	1
Chr1	357400	357599	4
Chr1	357600	357799	3
Chr1	358000	358199	11
Chr1	358200	358399	86
Chr1	358400	358599	105
Chr1	358600	358799	50
Chr1	358800	358999	15
Chr1	359000	359199	6
Chr1	359200	359399	9
Chr1	359400	359599	7
Chr1	359600	359799	8
Chr1	359800	359999	8
Chr1	360000	360199	5
Chr1	360200	360399	12
Chr1	360400	360599	4
Chr1	360600	360799	4
Chr1	360800	360999	5
Chr1	361000	361199	3
Chr1	361200	361399	4
Chr1	361400	361599	16
Chr1	361600	361799	14
Chr1	361800	361999	43
Chr1	362000	362199	57
Chr1	362200	362399	125
Chr1	362400	362599	249
Chr1	362600	362799	343
Chr1	362800	362999	297
Chr1	363000	363199	129
Chr1	363200	363399	6
Chr1	363400	363599	5
Chr1	363600	363799	2
Chr1	363800	363999	1
Chr1	364000	364199	1
Chr1	365400	365599	15
Chr1	365600	365799	49
Chr1	365800	365999	87
Chr1	366000	366199	161
Chr1	366200	366399	66
Chr1	366400	366599	26
Chr1	366600	366799	23
Chr1	366800	366999	11
Chr1	367000	367199	28
Chr1	367200	367399	1
Chr1	367400	367599	4
Chr1	367600	367799	3
Chr1	367800	367999	1
Chr1	368000	368199	2
Chr1	368400	368599	1
Chr1	368600	368799	1
Chr1	369000	369199	1
Chr1	369200	369399	1
Chr1	369400	369599	2
Chr1	369800	369999	1
Chr1	370000	370199	3
Chr1	370400	370599	11
Chr1	370600	370799	10
Chr1	370800	370999	23
Chr1	371000	371199	11
Chr1	371200	371399	10
Chr1	371400	371599	7
Chr1	371600	371799	6
Chr1	371800	371999	1
Chr1	372000	372199	4
Chr1	372200	372399	4
Chr1	372400	372599	2
Chr1	372800	372999	2
Chr1	373000	373199	6
Chr1	373200	373399	5
Chr1	373400	373599	75
Chr1	373600	373799	280
Chr1	373800	373999	223
Chr1	374000	374199	219
Chr1	374200	374399	122
Chr1	374400	374599	45
Chr1	374600	374799	26
Chr1	374800	374999	27
Chr1	375000	375199	11
Chr1	375200	375399	6
Chr1	375400	375599	4
Chr1	375600	375799	12
Chr1	375800	375999	7
Chr1	376000	376199	8
Chr1	376200	376399	7
Chr1	376400	376599	3
Chr1	376600	376799	6
Chr1	376800	376999	5
Chr1	377000	377199	7
Chr1	377200	377399	5
Chr1	377400	377599	4
Chr1	377600	377799	3
Chr1	377800	377999	7
Chr1	378000	378199	2
Chr1	378200	378399	4
Chr1	378400	378599	5
Chr1	378600	378799	3
Chr1	378800	378999	2
Chr1	379000	379199	7
Chr1	379200	379399	15
Chr1	379400	379599	4
Chr1	379600	379799	8
Chr1	379800	379999	5
Chr1	380000	380199	4
Chr1	380200	380399	2
Chr1	380400	380599	5
Chr1	380600	380799	4
Chr1	380800	380999	3
Chr1	381000	381199	3
Chr1	381200	381399	3
Chr1	381400	381599	5
Chr1	381600	381799	2
Chr1	381800	381999	9
Chr1	382000	382199	4
Chr1	382200	382399	6
Chr1	382400	382599	6
Chr1	382600	382799	2
Chr1	382800	382999	8
Chr1	383000	383199	5
Chr1	383200	383399	3
Chr1	383400	383599	8
Chr1	383600	383799	2
Chr1	383800	383999	7
Chr1	384000	384199	6
Chr1	384200	384399	4
Chr1	384400	384599	4
Chr1	384600	384799	6
Chr1	384800	384999	2
Chr1	385000	385199	2
Chr1	385200	385399	1
Chr1	385600	385799	3
Chr1	385800	385999	1
Chr1	386000	386199	2
Chr1	386400	386599	1
Chr1	386800	386999	1
Chr1	387000	387199	3
Chr1	387200	387399	5
Chr1	387400	387599	2
Chr1	387600	387799	5
Chr1	387800	387999	4
Chr1	388000	388199	6
Chr1	388200	388399	10
Chr1	388400	388599	21
Chr1	388600	388799	26
Chr1	388800	388999	106
Chr1	389000	389199	224
Chr1	389200	389399	326
Chr1	389400	389599	277
Chr1	389600	389799	44
Chr1	389800	389999	135
Chr1	390000	390199	232
Chr1	390200	390399	252
Chr1	390400	390599	87
Chr1	390600	390799	30
Chr1	390800	390999	11
Chr1	391000	391199	7
Chr1	391200	391399	2
Chr1	391400	391599	10
Chr1	391600	391799	5
Chr1	391800	391999	2
Chr1	392000	392199	4
Chr1	392200	392399	3
Chr1	392400	392599	6
Chr1	392600	392799	6
Chr1	392800	392999	65
Chr1	393000	393199	246
Chr1	393200	393399	226
Chr1	393400	393599	231
Chr1	393600	393799	163
Chr1	393800	393999	103
Chr1	394000	394199	81
Chr1	394200	394399	86
Chr1	394400	394599	83
Chr1	394600	394799	120
Chr1	394800	394999	123
Chr1	395000	395199	118
Chr1	395200	395399	80
Chr1	395400	395599	17
Chr1	395600	395799	137
Chr1	395800	395999	314
Chr1	396000	396199	310
Chr1	396200	396399	192
Chr1	396400	396599	125
Chr1	396600	396799	86
Chr1	396800	396999	37
Chr1	397000	397199	10
Chr1	397200	397399	6
Chr1	397400	397599	7
Chr1	397600	397799	3
Chr1	397800	397999	2
Chr1	398000	398199	3
Chr1	398200	398399	6
Chr1	398400	398599	5
Chr1	399000	399199	3
Chr1	399200	399399	7
Chr1	399400	399599	7
Chr1	399600	399799	4
Chr1	400000	400199	4
Chr1	400200	400399	4
Chr1	400400	400599	12
Chr1	400600	400799	23
Chr1	400800	400999	53
Chr1	401000	401199	57
Chr1	401200	401399	86
Chr1	401400	401599	187
Chr1	401600	401799	230
Chr1	401800	401999	68
Chr1	402000	402199	3
Chr1	402200	402399	3
Chr1	402400	402599	3
Chr1	402600	402799	8
Chr1	402800	402999	5
Chr1	403000	403199	1
Chr1	403200	403399	3
Chr1	403400	403599	13
Chr1	403600	403799	32
Chr1	403800	403999	150
Chr1	404000	404199	290
Chr1	404200	404399	296
Chr1	404400	404599	75
Chr1	404600	404799	229
Chr1	404800	404999	248
Chr1	405000	405199	136
Chr1	405200	405399	73
Chr1	405400	405599	29
Chr1	405600	405799	20
Chr1	405800	405999	10
Chr1	406000	406199	2
Chr1	406200	406399	6
Chr1	406400	406599	2
Chr1	406600	406799	6
Chr1	407000	407199	7
Chr1	407200	407399	4
Chr1	407400	407599	6
Chr1	407600	407799	5
Chr1	407800	407999	4
Chr1	408000	408199	2
Chr1	408200	408399	2
Chr1	408400	408599	6
Chr1	408600	408799	87
Chr1	408800	408999	308
Chr1	409000	409199	355
Chr1	409200	409399	276
Chr1	409400	409599	196
Chr1	409600	409799	106
Chr1	409800	409999	70
Chr1	410000	410199	32
Chr1	410200	410399	13
Chr1	410400	410599	9
Chr1	410600	410799	38
Chr1	410800	410999	219
Chr1	411000	411199	220
Chr1	411200	411399	86
Chr1	411400	411599	15
Chr1	411600	411799	17
Chr1	411800	411999	232
Chr1	412000	412199	325
Chr1	412200	412399	244
Chr1	412400	412599	189
Chr1	412600	412799	71
Chr1	412800	412999	37
Chr1	413000	413199	20
Chr1	413200	413399	14
Chr1	413400	413599	1
Chr1	413600	413799	7
Chr1	413800	413999	15
Chr1	414000	414199	41
Chr1	414200	414399	80
Chr1	414400	414599	103
Chr1	414600	414799	10
Chr1	414800	414999	1
Chr1	415000	415199	7
Chr1	415200	415399	39
Chr1	415400	415599	35
Chr1	415600	415799	27
Chr1	415800	415999	9
Chr1	416000	416199	7
Chr1	416200	416399	15
Chr1	416400	416599	9
Chr1	416600	416799	4
Chr1	416800	416999	5
Chr1	417000	417199	7
Chr1	417200	417399	12
Chr1	417400	417599	10
Chr1	417600	417799	9
Chr1	417800	417999	2
Chr1	418000	418199	2
Chr1	418200	418399	2
Chr1	418400	418599	3
Chr1	418600	418799	2
Chr1	418800	418999	13
Chr1	419000	419199	24
Chr1	419200	419399	27
Chr1	419400	419599	19
Chr1	419600	419799	18
Chr1	419800	419999	11
Chr1	420000	420199	1
Chr1	420400	420599	4
Chr1	420600	420799	31
Chr1	420800	420999	25
Chr1	421000	421199	17
Chr1	421200	421399	19
Chr1	421400	421599	9
Chr1	421600	421799	5
Chr1	421800	421999	5
Chr1	422000	422199	13
Chr1	422200	422399	4
Chr1	422400	422599	2
Chr1	423600	423799	2
Chr1	424200	424399	1
Chr1	424600	424799	1
Chr1	424800	424999	67
Chr1	425000	425199	113
Chr1	425200	425399	15
Chr1	425400	425599	2
Chr1	425600	425799	4
Chr1	426000	426199	1
Chr1	426200	426399	1
Chr1	426800	426999	2
Chr1	427000	427199	7
Chr1	427200	427399	3
Chr1	427600	427799	3
Chr1	427800	427999	3
Chr1	428000	428199	1
Chr1	428200	428399	1
Chr1	428400	428599	3
Chr1	428600	428799	2
Chr1	428800	428999	4
Chr1	429000	429199	3
Chr1	429200	429399	4
Chr1	429400	429599	17
Chr1	429600	429799	42
Chr1	429800	429999	47
Chr1	430000	430199	130
Chr1	430200	430399	231
Chr1	430400	430599	213
Chr1	430600	430799	54
Chr1	430800	430999	1
Chr1	431400	431599	3
Chr1	432200	432399	1
Chr1	432400	432599	2
Chr1	432600	432799	1
Chr1	432800	432999	1
Chr1	435000	435199	8
Chr1	435200	435399	2
Chr1	435400	435599	6
Chr1	435600	435799	27
Chr1	435800	435999	16
Chr1	436000	436199	31
Chr1	436200	436399	91
Chr1	436400	436599	147
Chr1	436600	436799	204
Chr1	436800	436999	49
Chr1	437000	437199	3
Chr1	437200	437399	2
Chr1	437400	437599	1
Chr1	437600	437799	2
Chr1	437800	437999	2
Chr1	438000	438199	2
Chr1	438200	438399	10
Chr1	438400	438599	18
Chr1	438600	438799	7
Chr1	438800	438999	7
Chr1	439000	439199	13
Chr1	439200	439399	13
Chr1	439400	439599	20
Chr1	439600	439799	9
Chr1	439800	439999	3
Chr1	440200	440399	4
Chr1	440400	440599	2
Chr1	440600	440799	3
Chr1	440800	440999	8
Chr1	441000	441199	9
Chr1	441200	441399	2
Chr1	441400	441599	3
Chr1	441600	441799	15
Chr1	441800	441999	16
Chr1	442000	442199	36
Chr1	442200	442399	96
Chr1	442400	442599	166
Chr1	442600	442799	161
Chr1	442800	442999	82
Chr1	443000	443199	8
Chr1	443200	443399	3
Chr1	443400	443599	7
Chr1	443600	443799	2
Chr1	443800	443999	3
Chr1	444000	444199	3
Chr1	444200	444399	3
Chr1	444400	444599	7
Chr1	444600	444799	11
Chr1	444800	444999	13
Chr1	445000	445199	22
Chr1	445200	445399	42
[truncated: 481,681 more rows]
