# Supplementary material for: Hyperosmotic priming of Arabidopsis seedlings establishes a long-term somatic memory accompanied by specific changes of the epigenome
Source: Genome Biol. 2013 Jun 14;14(6):R59. doi: 10.1186/gb-2013-14-6-r59 (PMC3707022; doi:10.1186/gb-2013-14-6-r59)
Supplement: Additional file 9 — Reads200_PRH3K4me2.wig. WIG file containing sequence read counts over 200 bp windows in sample 24h PRH3K4me2 [file gb-2013-14-6-r59-S9.WIG]

track type=bedGraph name=50RH3K4me2.uni.bins
Chr1	0	199	6
Chr1	200	399	8
Chr1	400	599	3
Chr1	600	799	12
Chr1	800	999	8
Chr1	1200	1399	1
Chr1	1400	1599	7
Chr1	1600	1799	8
Chr1	1800	1999	1
Chr1	2000	2199	3
Chr1	2200	2399	1
Chr1	2400	2599	1
Chr1	2600	2799	4
Chr1	2800	2999	6
Chr1	3000	3199	2
Chr1	3400	3599	1
Chr1	3600	3799	84
Chr1	3800	3999	136
Chr1	4000	4199	146
Chr1	4200	4399	14
Chr1	4400	4599	78
Chr1	4600	4799	74
Chr1	4800	4999	62
Chr1	5000	5199	38
Chr1	5200	5399	49
Chr1	5400	5599	57
Chr1	5600	5799	11
Chr1	5800	5999	2
Chr1	6000	6199	15
Chr1	6200	6399	9
Chr1	6400	6599	20
Chr1	6600	6799	8
Chr1	6800	6999	7
Chr1	7000	7199	17
Chr1	7200	7399	18
Chr1	7400	7599	16
Chr1	7600	7799	28
Chr1	7800	7999	32
Chr1	8000	8199	41
Chr1	8200	8399	57
Chr1	8400	8599	32
Chr1	8600	8799	11
Chr1	8800	8999	2
Chr1	9000	9199	2
Chr1	9200	9399	3
Chr1	9400	9599	7
Chr1	9600	9799	4
Chr1	9800	9999	4
Chr1	10000	10199	3
Chr1	10200	10399	13
Chr1	10400	10599	13
Chr1	10600	10799	13
Chr1	10800	10999	5
Chr1	11000	11199	5
Chr1	11200	11399	31
Chr1	11400	11599	11
Chr1	11600	11799	13
Chr1	11800	11999	67
Chr1	12000	12199	180
Chr1	12200	12399	208
Chr1	12400	12599	223
Chr1	12600	12799	238
Chr1	12800	12999	190
Chr1	13000	13199	58
Chr1	13200	13399	30
Chr1	13400	13599	27
Chr1	13600	13799	30
Chr1	14000	14199	1
Chr1	14200	14399	3
Chr1	14400	14599	5
Chr1	14600	14799	2
Chr1	14800	14999	2
Chr1	15000	15199	5
Chr1	15600	15799	2
Chr1	15800	15999	3
Chr1	16000	16199	5
Chr1	16200	16399	1
Chr1	16400	16599	10
Chr1	16600	16799	12
Chr1	16800	16999	3
Chr1	17000	17199	1
Chr1	17600	17799	1
Chr1	18800	18999	1
Chr1	19000	19199	9
Chr1	19200	19399	6
Chr1	19400	19599	3
Chr1	19600	19799	8
Chr1	19800	19999	7
Chr1	20000	20199	3
Chr1	20200	20399	10
Chr1	20600	20799	2
Chr1	20800	20999	5
Chr1	21000	21199	24
Chr1	21200	21399	7
Chr1	21400	21599	2
Chr1	21600	21799	3
Chr1	21800	21999	1
Chr1	22200	22399	13
Chr1	22400	22599	8
Chr1	22600	22799	1
Chr1	23000	23199	11
Chr1	23200	23399	44
Chr1	23400	23599	47
Chr1	23600	23799	129
Chr1	23800	23999	108
Chr1	24000	24199	75
Chr1	24200	24399	79
Chr1	24400	24599	33
Chr1	24600	24799	21
Chr1	24800	24999	24
Chr1	25000	25199	43
Chr1	25200	25399	52
Chr1	25400	25599	23
Chr1	25600	25799	38
Chr1	25800	25999	43
Chr1	26000	26199	27
Chr1	26200	26399	26
Chr1	26400	26599	48
Chr1	26600	26799	54
Chr1	26800	26999	52
Chr1	27000	27199	61
Chr1	27200	27399	51
Chr1	27400	27599	26
Chr1	27600	27799	36
Chr1	27800	27999	48
Chr1	28000	28199	52
Chr1	28200	28399	27
Chr1	28400	28599	20
Chr1	28600	28799	24
Chr1	28800	28999	22
Chr1	29000	29199	9
Chr1	29200	29399	64
Chr1	29400	29599	45
Chr1	29600	29799	51
Chr1	29800	29999	48
Chr1	30000	30199	21
Chr1	30200	30399	28
Chr1	30400	30599	33
Chr1	30600	30799	31
Chr1	30800	30999	10
Chr1	31000	31199	3
Chr1	31200	31399	3
Chr1	31400	31599	14
Chr1	31600	31799	39
Chr1	31800	31999	31
Chr1	32000	32199	22
Chr1	32200	32399	23
Chr1	32400	32599	36
Chr1	32600	32799	54
Chr1	32800	32999	19
Chr1	33000	33199	22
Chr1	33200	33399	7
Chr1	33400	33599	6
Chr1	33600	33799	1
Chr1	33800	33999	15
Chr1	34000	34199	53
Chr1	34200	34399	55
Chr1	34400	34599	49
Chr1	34600	34799	31
Chr1	34800	34999	63
Chr1	35000	35199	104
Chr1	35200	35399	75
Chr1	35400	35599	50
Chr1	35600	35799	35
Chr1	35800	35999	57
Chr1	36000	36199	57
Chr1	36200	36399	30
Chr1	36400	36599	46
Chr1	36600	36799	57
Chr1	36800	36999	71
Chr1	37000	37199	66
Chr1	37200	37399	120
Chr1	37400	37599	144
Chr1	37600	37799	62
Chr1	37800	37999	23
Chr1	38000	38199	6
Chr1	38200	38399	1
Chr1	38400	38599	11
Chr1	38600	38799	3
Chr1	38800	38999	7
Chr1	39000	39199	8
Chr1	39200	39399	5
Chr1	39400	39599	13
Chr1	39600	39799	8
Chr1	39800	39999	8
Chr1	40000	40199	8
Chr1	40200	40399	7
Chr1	40400	40599	4
Chr1	40600	40799	18
Chr1	40800	40999	9
Chr1	41000	41199	7
Chr1	41200	41399	2
Chr1	41800	41999	4
Chr1	42000	42199	10
Chr1	42200	42399	14
Chr1	42400	42599	1
Chr1	42600	42799	3
Chr1	42800	42999	2
Chr1	43000	43199	2
Chr1	43200	43399	6
Chr1	43400	43599	3
Chr1	43600	43799	5
Chr1	43800	43999	5
Chr1	44000	44199	4
Chr1	44200	44399	9
Chr1	44400	44599	10
Chr1	44800	44999	1
Chr1	45000	45199	56
Chr1	45200	45399	60
Chr1	45400	45599	94
Chr1	45600	45799	111
Chr1	45800	45999	112
Chr1	46000	46199	159
Chr1	46200	46399	148
Chr1	46400	46599	189
Chr1	46600	46799	76
Chr1	46800	46999	8
Chr1	47000	47199	20
Chr1	47200	47399	35
Chr1	47400	47599	9
Chr1	47600	47799	21
Chr1	47800	47999	55
Chr1	48000	48199	80
Chr1	48200	48399	81
Chr1	48400	48599	141
Chr1	48600	48799	164
Chr1	48800	48999	91
Chr1	49000	49199	124
Chr1	49200	49399	7
Chr1	49400	49599	3
Chr1	49800	49999	6
Chr1	50000	50199	7
Chr1	50200	50399	15
Chr1	50400	50599	83
Chr1	50600	50799	23
Chr1	50800	50999	31
Chr1	51000	51199	21
Chr1	51200	51399	1
Chr1	51400	51599	2
Chr1	51600	51799	3
Chr1	51800	51999	10
Chr1	52000	52199	42
Chr1	52200	52399	98
Chr1	52400	52599	164
Chr1	52600	52799	105
Chr1	52800	52999	35
Chr1	53000	53199	64
Chr1	53200	53399	24
Chr1	53400	53599	36
Chr1	53600	53799	57
Chr1	53800	53999	110
Chr1	54000	54199	96
Chr1	54200	54399	92
Chr1	54400	54599	42
Chr1	54600	54799	6
Chr1	54800	54999	14
Chr1	55000	55199	8
Chr1	55200	55399	1
Chr1	55400	55599	1
Chr1	55600	55799	10
Chr1	55800	55999	1
Chr1	56000	56199	11
Chr1	56400	56599	7
Chr1	56600	56799	1
Chr1	56800	56999	1
Chr1	57000	57199	2
Chr1	57200	57399	3
Chr1	57400	57599	114
Chr1	57600	57799	216
Chr1	57800	57999	248
Chr1	58000	58199	244
Chr1	58200	58399	128
Chr1	58400	58599	113
Chr1	58600	58799	77
Chr1	58800	58999	62
Chr1	59000	59199	21
Chr1	59200	59399	2
Chr1	59400	59599	2
Chr1	59600	59799	6
Chr1	59800	59999	8
Chr1	60000	60199	5
Chr1	60200	60399	8
Chr1	60400	60599	4
Chr1	60600	60799	7
Chr1	60800	60999	5
Chr1	61000	61199	1
Chr1	61200	61399	7
Chr1	61400	61599	8
Chr1	61600	61799	16
Chr1	61800	61999	9
Chr1	62000	62199	15
Chr1	62200	62399	25
Chr1	62400	62599	20
Chr1	62600	62799	18
Chr1	62800	62999	4
Chr1	63000	63199	6
Chr1	63200	63399	15
Chr1	63400	63599	38
Chr1	63600	63799	91
Chr1	63800	63999	83
Chr1	64000	64199	54
Chr1	64200	64399	40
Chr1	64400	64599	18
Chr1	64600	64799	15
Chr1	64800	64999	32
Chr1	65000	65199	37
Chr1	65200	65399	27
Chr1	65400	65599	64
Chr1	65600	65799	71
Chr1	65800	65999	63
Chr1	66000	66199	50
Chr1	66200	66399	73
Chr1	66400	66599	83
Chr1	66600	66799	62
Chr1	66800	66999	38
Chr1	67000	67199	34
Chr1	67200	67399	128
Chr1	67400	67599	218
Chr1	67600	67799	58
Chr1	67800	67999	10
Chr1	68000	68199	2
Chr1	68200	68399	5
Chr1	68400	68599	3
Chr1	68600	68799	2
Chr1	69000	69199	2
Chr1	69200	69399	2
Chr1	69400	69599	5
Chr1	69600	69799	8
Chr1	69800	69999	28
Chr1	70000	70199	62
Chr1	70200	70399	34
Chr1	70400	70599	12
Chr1	70600	70799	29
Chr1	70800	70999	29
Chr1	71000	71199	53
Chr1	71200	71399	122
Chr1	71400	71599	210
Chr1	71600	71799	104
Chr1	71800	71999	107
Chr1	72000	72199	99
Chr1	72200	72399	6
Chr1	72400	72599	39
Chr1	72600	72799	79
Chr1	72800	72999	78
Chr1	73000	73199	49
Chr1	73200	73399	28
Chr1	73400	73599	65
Chr1	73600	73799	57
Chr1	73800	73999	19
Chr1	74000	74199	17
Chr1	74200	74399	33
Chr1	74400	74599	47
Chr1	74600	74799	27
Chr1	74800	74999	5
Chr1	75000	75199	8
Chr1	75200	75399	3
Chr1	75400	75599	27
Chr1	75600	75799	175
Chr1	75800	75999	256
Chr1	76000	76199	183
Chr1	76200	76399	111
Chr1	76400	76599	20
Chr1	76600	76799	2
Chr1	76800	76999	14
Chr1	77000	77199	32
Chr1	77200	77399	16
Chr1	77400	77599	3
Chr1	77600	77799	7
Chr1	77800	77999	15
Chr1	78000	78199	15
Chr1	78200	78399	8
Chr1	78600	78799	5
Chr1	78800	78999	28
Chr1	79000	79199	31
Chr1	79200	79399	1
Chr1	79400	79599	6
Chr1	79600	79799	1
Chr1	79800	79999	3
Chr1	80000	80199	2
Chr1	80200	80399	2
Chr1	80400	80599	2
Chr1	80600	80799	4
Chr1	81000	81199	5
Chr1	81200	81399	7
Chr1	81400	81599	2
Chr1	81600	81799	6
Chr1	81800	81999	9
Chr1	82000	82199	1
Chr1	82200	82399	4
Chr1	82400	82599	1
Chr1	82600	82799	2
Chr1	82800	82999	2
Chr1	83000	83199	27
Chr1	83200	83399	66
Chr1	83400	83599	84
Chr1	83600	83799	16
Chr1	83800	83999	10
Chr1	84000	84199	60
Chr1	84200	84399	124
Chr1	84400	84599	146
Chr1	84600	84799	42
Chr1	84800	84999	9
Chr1	85000	85199	3
Chr1	85400	85599	4
Chr1	85600	85799	4
Chr1	85800	85999	4
Chr1	86000	86199	5
Chr1	86200	86399	5
Chr1	86400	86599	1
Chr1	86600	86799	28
Chr1	86800	86999	181
Chr1	87000	87199	143
Chr1	87200	87399	14
Chr1	87400	87599	9
Chr1	87600	87799	19
Chr1	87800	87999	79
Chr1	88000	88199	96
Chr1	88200	88399	14
Chr1	88400	88599	1
Chr1	88800	88999	24
Chr1	89000	89199	71
Chr1	89200	89399	82
Chr1	89400	89599	66
Chr1	89600	89799	31
Chr1	89800	89999	30
Chr1	90000	90199	20
Chr1	90200	90399	54
Chr1	90400	90599	16
Chr1	90600	90799	13
Chr1	90800	90999	3
Chr1	91000	91199	16
Chr1	91200	91399	9
Chr1	91400	91599	40
Chr1	91600	91799	71
Chr1	91800	91999	181
Chr1	92000	92199	100
Chr1	92200	92399	103
Chr1	92400	92599	52
Chr1	92600	92799	46
Chr1	92800	92999	47
Chr1	93000	93199	34
Chr1	93200	93399	47
Chr1	93400	93599	59
Chr1	93600	93799	53
Chr1	93800	93999	61
Chr1	94000	94199	38
Chr1	94200	94399	39
Chr1	94400	94599	42
Chr1	94600	94799	63
Chr1	94800	94999	48
Chr1	95000	95199	44
Chr1	95200	95399	61
Chr1	95400	95599	31
Chr1	95600	95799	7
Chr1	95800	95999	46
Chr1	96000	96199	83
Chr1	96200	96399	67
Chr1	96400	96599	107
Chr1	96600	96799	140
Chr1	96800	96999	134
Chr1	97000	97199	114
Chr1	97200	97399	25
Chr1	97400	97599	12
Chr1	97600	97799	40
Chr1	97800	97999	25
Chr1	98000	98199	39
Chr1	98200	98399	18
Chr1	98400	98599	27
Chr1	98600	98799	26
Chr1	98800	98999	40
Chr1	99000	99199	15
Chr1	99200	99399	1
Chr1	99400	99599	1
Chr1	99800	99999	12
Chr1	100000	100199	23
Chr1	100200	100399	30
Chr1	100400	100599	26
Chr1	100600	100799	69
Chr1	100800	100999	66
Chr1	101000	101199	72
Chr1	101200	101399	77
Chr1	101400	101599	53
Chr1	101600	101799	17
Chr1	101800	101999	1
Chr1	102000	102199	2
Chr1	102200	102399	5
Chr1	102400	102599	6
Chr1	102600	102799	4
Chr1	102800	102999	12
Chr1	103000	103199	8
Chr1	103200	103399	4
Chr1	103400	103599	10
Chr1	103600	103799	6
Chr1	103800	103999	3
Chr1	104000	104199	1
Chr1	104200	104399	2
Chr1	104400	104599	5
Chr1	104600	104799	65
Chr1	104800	104999	179
Chr1	105000	105199	183
Chr1	105200	105399	52
Chr1	105400	105599	6
Chr1	105600	105799	3
Chr1	105800	105999	10
Chr1	106000	106199	4
Chr1	106200	106399	1
Chr1	106400	106599	2
Chr1	106600	106799	3
Chr1	106800	106999	3
Chr1	107200	107399	3
Chr1	107400	107599	2
Chr1	107600	107799	1
Chr1	108000	108199	1
Chr1	108400	108599	3
Chr1	108600	108799	1
Chr1	109000	109199	6
Chr1	109200	109399	10
Chr1	109400	109599	22
Chr1	109600	109799	83
Chr1	109800	109999	88
Chr1	110000	110199	116
Chr1	110200	110399	96
Chr1	110400	110599	59
Chr1	110600	110799	87
Chr1	110800	110999	83
Chr1	111000	111199	44
Chr1	111200	111399	32
Chr1	111400	111599	7
Chr1	111600	111799	18
Chr1	111800	111999	4
Chr1	112000	112199	6
Chr1	112200	112399	7
Chr1	112400	112599	22
Chr1	112600	112799	10
Chr1	112800	112999	9
Chr1	113000	113199	15
Chr1	113200	113399	33
Chr1	113400	113599	81
Chr1	113600	113799	86
Chr1	113800	113999	24
Chr1	114000	114199	1
Chr1	114200	114399	21
Chr1	114400	114599	52
Chr1	114600	114799	75
Chr1	114800	114999	106
Chr1	115000	115199	104
Chr1	115200	115399	65
Chr1	115400	115599	37
Chr1	115600	115799	13
Chr1	115800	115999	12
Chr1	116000	116199	5
Chr1	116200	116399	6
Chr1	116400	116599	3
Chr1	116600	116799	5
Chr1	117000	117199	53
Chr1	117200	117399	139
Chr1	117400	117599	263
Chr1	117600	117799	273
Chr1	117800	117999	175
Chr1	118000	118199	201
Chr1	118200	118399	178
Chr1	118400	118599	81
Chr1	118600	118799	4
Chr1	118800	118999	6
Chr1	119000	119199	14
Chr1	119200	119399	8
Chr1	119400	119599	34
Chr1	119600	119799	26
Chr1	119800	119999	15
Chr1	120000	120199	41
Chr1	120200	120399	162
Chr1	120400	120599	97
Chr1	120600	120799	12
Chr1	120800	120999	29
Chr1	121000	121199	10
Chr1	121200	121399	7
Chr1	121400	121599	28
Chr1	121600	121799	58
Chr1	121800	121999	75
Chr1	122000	122199	73
Chr1	122200	122399	68
Chr1	122400	122599	31
Chr1	122600	122799	53
Chr1	122800	122999	49
Chr1	123000	123199	63
Chr1	123200	123399	61
Chr1	123400	123599	31
Chr1	123600	123799	30
Chr1	123800	123999	46
Chr1	124000	124199	55
Chr1	124200	124399	55
Chr1	124400	124599	41
Chr1	124600	124799	17
Chr1	124800	124999	49
Chr1	125000	125199	28
Chr1	125200	125399	37
Chr1	125400	125599	51
Chr1	125600	125799	42
Chr1	125800	125999	37
Chr1	126000	126199	42
Chr1	126200	126399	62
Chr1	126400	126599	46
Chr1	126600	126799	41
Chr1	126800	126999	39
Chr1	127000	127199	67
Chr1	127200	127399	118
Chr1	127400	127599	82
Chr1	127600	127799	87
Chr1	127800	127999	144
Chr1	128000	128199	181
Chr1	128200	128399	81
Chr1	128400	128599	8
Chr1	128600	128799	3
Chr1	128800	128999	2
Chr1	129000	129199	3
Chr1	129200	129399	1
Chr1	129400	129599	1
Chr1	129600	129799	7
Chr1	129800	129999	19
Chr1	130000	130199	40
Chr1	130200	130399	30
Chr1	130400	130599	37
Chr1	130600	130799	12
Chr1	130800	130999	33
Chr1	131000	131199	9
Chr1	131200	131399	8
Chr1	131400	131599	4
Chr1	131600	131799	16
Chr1	131800	131999	15
Chr1	132000	132199	26
Chr1	132200	132399	13
Chr1	132400	132599	49
Chr1	132600	132799	47
Chr1	132800	132999	58
Chr1	133000	133199	62
Chr1	133200	133399	60
Chr1	133400	133599	53
Chr1	133600	133799	56
Chr1	133800	133999	37
Chr1	134000	134199	67
Chr1	134200	134399	81
Chr1	134400	134599	55
Chr1	134600	134799	114
Chr1	134800	134999	82
Chr1	135000	135199	40
Chr1	135200	135399	41
Chr1	135400	135599	56
Chr1	135600	135799	90
Chr1	135800	135999	24
Chr1	136200	136399	16
Chr1	136400	136599	32
Chr1	136600	136799	51
Chr1	136800	136999	12
Chr1	137000	137199	19
Chr1	137200	137399	41
Chr1	137400	137599	14
Chr1	137600	137799	16
Chr1	137800	137999	5
Chr1	138000	138199	2
Chr1	138200	138399	5
Chr1	138400	138599	147
Chr1	138600	138799	227
Chr1	138800	138999	154
Chr1	139000	139199	205
Chr1	139200	139399	154
Chr1	139400	139599	73
Chr1	139600	139799	36
Chr1	139800	139999	25
Chr1	140000	140199	14
Chr1	140200	140399	8
Chr1	140400	140599	3
Chr1	140600	140799	2
Chr1	140800	140999	3
Chr1	141000	141199	9
Chr1	141200	141399	9
Chr1	141400	141599	6
Chr1	141600	141799	4
Chr1	142000	142199	22
Chr1	142200	142399	57
Chr1	142400	142599	55
Chr1	142600	142799	114
Chr1	142800	142999	86
Chr1	143000	143199	27
Chr1	143200	143399	15
Chr1	143400	143599	23
Chr1	143600	143799	143
Chr1	143800	143999	116
Chr1	144000	144199	111
Chr1	144200	144399	86
Chr1	144400	144599	84
Chr1	144600	144799	85
Chr1	144800	144999	66
Chr1	145000	145199	50
Chr1	145200	145399	25
Chr1	145400	145599	32
Chr1	145600	145799	6
Chr1	145800	145999	1
Chr1	146000	146199	7
Chr1	146200	146399	4
Chr1	146400	146599	2
Chr1	146600	146799	1
Chr1	146800	146999	8
Chr1	147000	147199	34
Chr1	147200	147399	117
Chr1	147400	147599	76
Chr1	147600	147799	53
Chr1	147800	147999	14
Chr1	148000	148199	2
Chr1	148200	148399	22
Chr1	148400	148599	54
Chr1	148600	148799	93
Chr1	148800	148999	82
Chr1	149000	149199	57
Chr1	149200	149399	26
Chr1	149400	149599	175
Chr1	149600	149799	171
Chr1	149800	149999	46
Chr1	150000	150199	52
Chr1	150200	150399	29
Chr1	150400	150599	14
Chr1	150600	150799	12
Chr1	150800	150999	12
Chr1	151000	151199	48
Chr1	151200	151399	91
Chr1	151400	151599	142
Chr1	151600	151799	128
Chr1	151800	151999	107
Chr1	152000	152199	99
Chr1	152200	152399	15
Chr1	152400	152599	5
Chr1	152600	152799	3
Chr1	152800	152999	29
Chr1	153000	153199	44
Chr1	153200	153399	38
Chr1	153400	153599	37
Chr1	153600	153799	26
Chr1	153800	153999	53
Chr1	154000	154199	26
Chr1	154200	154399	12
Chr1	154400	154599	8
Chr1	154600	154799	54
Chr1	154800	154999	122
Chr1	155000	155199	130
Chr1	155200	155399	101
Chr1	155400	155599	115
Chr1	155600	155799	255
Chr1	155800	155999	217
Chr1	156000	156199	11
Chr1	156200	156399	2
Chr1	156400	156599	6
Chr1	156600	156799	9
Chr1	156800	156999	13
Chr1	157000	157199	96
Chr1	157200	157399	136
Chr1	157400	157599	140
Chr1	157600	157799	107
Chr1	157800	157999	189
Chr1	158000	158199	131
Chr1	158200	158399	172
Chr1	158400	158599	88
Chr1	158600	158799	14
Chr1	158800	158999	2
Chr1	159000	159199	3
Chr1	159200	159399	1
Chr1	159400	159599	2
Chr1	159800	159999	5
Chr1	160000	160199	25
Chr1	160200	160399	26
Chr1	160400	160599	32
Chr1	160600	160799	43
Chr1	160800	160999	35
Chr1	161000	161199	70
Chr1	161200	161399	78
Chr1	161400	161599	82
Chr1	161600	161799	70
Chr1	161800	161999	58
Chr1	162000	162199	60
Chr1	162200	162399	46
Chr1	162400	162599	16
Chr1	162600	162799	6
Chr1	162800	162999	6
Chr1	163000	163199	2
Chr1	163200	163399	11
Chr1	163400	163599	35
Chr1	163600	163799	62
Chr1	163800	163999	86
Chr1	164000	164199	29
Chr1	164200	164399	51
Chr1	164400	164599	83
Chr1	164600	164799	50
Chr1	164800	164999	50
Chr1	165000	165199	48
Chr1	165200	165399	88
Chr1	165400	165599	61
Chr1	165600	165799	67
Chr1	165800	165999	58
Chr1	166000	166199	21
Chr1	166200	166399	7
Chr1	166400	166599	10
Chr1	166600	166799	13
Chr1	166800	166999	23
Chr1	167000	167199	65
Chr1	167200	167399	105
Chr1	167400	167599	217
Chr1	167600	167799	216
Chr1	167800	167999	39
Chr1	168000	168199	14
Chr1	168200	168399	16
Chr1	168400	168599	5
Chr1	168600	168799	27
Chr1	168800	168999	30
Chr1	169000	169199	64
Chr1	169200	169399	54
Chr1	169400	169599	17
Chr1	169600	169799	31
Chr1	169800	169999	37
Chr1	170000	170199	48
Chr1	170200	170399	36
Chr1	170400	170599	31
Chr1	170600	170799	28
Chr1	170800	170999	64
Chr1	171000	171199	44
Chr1	171200	171399	21
Chr1	171400	171599	20
Chr1	171600	171799	34
Chr1	171800	171999	14
Chr1	172000	172199	27
Chr1	172200	172399	81
Chr1	172400	172599	133
Chr1	172600	172799	137
Chr1	172800	172999	33
Chr1	173000	173199	2
Chr1	173400	173599	3
Chr1	173600	173799	1
Chr1	173800	173999	2
Chr1	174200	174399	1
Chr1	174400	174599	6
Chr1	174600	174799	3
Chr1	175000	175199	3
Chr1	175200	175399	5
Chr1	175600	175799	5
Chr1	175800	175999	24
Chr1	176000	176199	32
Chr1	176200	176399	44
Chr1	176400	176599	1
Chr1	176600	176799	14
Chr1	176800	176999	4
Chr1	177000	177199	8
Chr1	177200	177399	44
Chr1	177400	177599	83
Chr1	177600	177799	128
Chr1	177800	177999	111
Chr1	178000	178199	34
Chr1	178200	178399	6
Chr1	178400	178599	4
Chr1	178600	178799	4
Chr1	178800	178999	3
Chr1	179000	179199	2
Chr1	179400	179599	4
Chr1	179600	179799	4
Chr1	179800	179999	3
Chr1	180000	180199	8
Chr1	180200	180399	9
Chr1	180400	180599	51
Chr1	180600	180799	53
Chr1	180800	180999	17
Chr1	181000	181199	20
Chr1	181200	181399	53
Chr1	181400	181599	44
Chr1	181600	181799	22
Chr1	181800	181999	20
Chr1	182000	182199	23
Chr1	182200	182399	25
Chr1	182400	182599	3
Chr1	182800	182999	2
Chr1	183200	183399	2
Chr1	183600	183799	1
Chr1	184000	184199	1
Chr1	184200	184399	2
Chr1	184400	184599	3
Chr1	184600	184799	2
Chr1	184800	184999	2
Chr1	185000	185199	14
Chr1	185200	185399	87
Chr1	185400	185599	180
Chr1	185600	185799	218
Chr1	185800	185999	240
Chr1	186000	186199	118
Chr1	186200	186399	68
Chr1	186400	186599	55
Chr1	186600	186799	13
Chr1	186800	186999	2
Chr1	187000	187199	3
Chr1	187200	187399	88
Chr1	187400	187599	145
Chr1	187600	187799	176
Chr1	187800	187999	114
Chr1	188000	188199	112
Chr1	188200	188399	58
Chr1	188400	188599	37
Chr1	188600	188799	37
Chr1	188800	188999	59
Chr1	189000	189199	39
Chr1	189200	189399	43
Chr1	189400	189599	49
Chr1	189600	189799	32
Chr1	189800	189999	13
Chr1	190000	190199	9
Chr1	190200	190399	6
Chr1	190400	190599	27
Chr1	190600	190799	69
Chr1	190800	190999	26
Chr1	191000	191199	42
Chr1	191200	191399	45
Chr1	191400	191599	42
Chr1	191600	191799	26
Chr1	191800	191999	17
Chr1	192000	192199	17
Chr1	192200	192399	6
Chr1	192400	192599	5
Chr1	192600	192799	22
Chr1	192800	192999	27
Chr1	193000	193199	12
Chr1	193200	193399	1
Chr1	193400	193599	15
Chr1	193600	193799	5
Chr1	193800	193999	1
Chr1	194400	194599	1
Chr1	194600	194799	1
Chr1	194800	194999	1
Chr1	195000	195199	1
Chr1	195200	195399	1
Chr1	195600	195799	5
Chr1	195800	195999	43
Chr1	196000	196199	82
Chr1	196200	196399	122
Chr1	196400	196599	85
Chr1	196600	196799	47
Chr1	196800	196999	45
Chr1	197000	197199	40
Chr1	197200	197399	64
Chr1	197400	197599	31
Chr1	197600	197799	37
Chr1	197800	197999	25
Chr1	198000	198199	45
Chr1	198200	198399	8
Chr1	198400	198599	1
Chr1	199800	199999	2
Chr1	200000	200199	5
Chr1	200200	200399	3
Chr1	200400	200599	4
Chr1	200600	200799	41
Chr1	200800	200999	70
Chr1	201000	201199	49
Chr1	201200	201399	42
Chr1	201400	201599	17
Chr1	201600	201799	2
Chr1	201800	201999	2
Chr1	202000	202199	21
Chr1	202200	202399	64
Chr1	202400	202599	64
Chr1	202600	202799	32
Chr1	202800	202999	46
Chr1	203000	203199	62
Chr1	203200	203399	61
Chr1	203400	203599	72
Chr1	203600	203799	33
Chr1	203800	203999	62
Chr1	204000	204199	28
Chr1	204200	204399	1
Chr1	204400	204599	1
Chr1	204600	204799	2
Chr1	204800	204999	6
Chr1	205000	205199	143
Chr1	205200	205399	211
Chr1	205400	205599	255
Chr1	205600	205799	255
Chr1	205800	205999	95
Chr1	206000	206199	9
Chr1	206200	206399	5
Chr1	206400	206599	2
Chr1	206600	206799	3
Chr1	206800	206999	26
Chr1	207000	207199	33
Chr1	207200	207399	2
Chr1	207400	207599	7
Chr1	207600	207799	1
Chr1	207800	207999	8
Chr1	208200	208399	1
Chr1	208400	208599	4
Chr1	208600	208799	1
Chr1	208800	208999	5
Chr1	209000	209199	10
Chr1	209200	209399	52
Chr1	209400	209599	67
Chr1	209600	209799	33
Chr1	209800	209999	61
Chr1	210000	210199	88
Chr1	210200	210399	42
Chr1	210400	210599	86
Chr1	210600	210799	19
Chr1	210800	210999	7
Chr1	211000	211199	54
Chr1	211200	211399	97
Chr1	211400	211599	70
Chr1	211600	211799	55
Chr1	211800	211999	39
Chr1	212000	212199	49
Chr1	212200	212399	41
Chr1	212400	212599	37
Chr1	212600	212799	14
Chr1	212800	212999	9
Chr1	213000	213199	3
Chr1	213200	213399	4
Chr1	213400	213599	1
Chr1	213600	213799	6
Chr1	214000	214199	20
Chr1	214200	214399	58
Chr1	214400	214599	32
Chr1	214600	214799	9
Chr1	214800	214999	17
Chr1	215000	215199	1
Chr1	215200	215399	8
Chr1	215400	215599	12
Chr1	215600	215799	20
Chr1	215800	215999	22
Chr1	216000	216199	19
Chr1	216200	216399	18
Chr1	216400	216599	17
Chr1	216600	216799	37
Chr1	216800	216999	48
Chr1	217000	217199	21
Chr1	217200	217399	10
Chr1	217400	217599	2
Chr1	217600	217799	1
Chr1	217800	217999	2
Chr1	218000	218199	4
Chr1	218200	218399	3
Chr1	218400	218599	3
Chr1	218600	218799	5
Chr1	218800	218999	16
Chr1	219000	219199	33
Chr1	219200	219399	95
Chr1	219400	219599	62
Chr1	219600	219799	48
Chr1	219800	219999	113
Chr1	220000	220199	44
Chr1	220200	220399	143
Chr1	220400	220599	306
Chr1	220600	220799	313
Chr1	220800	220999	225
Chr1	221000	221199	32
Chr1	221200	221399	10
Chr1	221400	221599	11
Chr1	221600	221799	11
Chr1	221800	221999	11
Chr1	222000	222199	58
Chr1	222200	222399	44
Chr1	222400	222599	28
Chr1	222600	222799	82
Chr1	222800	222999	103
Chr1	223000	223199	37
Chr1	223200	223399	19
Chr1	223400	223599	55
Chr1	223600	223799	110
Chr1	223800	223999	138
Chr1	224000	224199	262
Chr1	224200	224399	128
Chr1	224400	224599	6
Chr1	224600	224799	1
Chr1	224800	224999	3
Chr1	225000	225199	8
Chr1	225200	225399	4
Chr1	225400	225599	1
Chr1	225600	225799	4
Chr1	225800	225999	23
Chr1	226000	226199	131
Chr1	226200	226399	133
Chr1	226400	226599	248
Chr1	226600	226799	189
Chr1	226800	226999	251
Chr1	227000	227199	193
Chr1	227200	227399	24
Chr1	227400	227599	7
Chr1	227600	227799	4
Chr1	227800	227999	5
Chr1	228000	228199	2
Chr1	228200	228399	7
Chr1	228400	228599	1
Chr1	228600	228799	2
Chr1	228800	228999	9
Chr1	229000	229199	83
Chr1	229200	229399	114
Chr1	229400	229599	151
Chr1	229600	229799	158
Chr1	229800	229999	61
Chr1	230000	230199	29
Chr1	230200	230399	22
Chr1	230400	230599	21
Chr1	230600	230799	5
Chr1	230800	230999	6
Chr1	231000	231199	22
Chr1	231200	231399	48
Chr1	231400	231599	40
Chr1	231600	231799	31
Chr1	231800	231999	29
Chr1	232000	232199	14
Chr1	232200	232399	16
Chr1	232400	232599	1
Chr1	232600	232799	2
Chr1	232800	232999	2
Chr1	233000	233199	10
Chr1	233200	233399	21
Chr1	233400	233599	21
Chr1	233600	233799	26
Chr1	233800	233999	15
Chr1	234000	234199	33
Chr1	234200	234399	51
Chr1	234400	234599	39
Chr1	234600	234799	35
Chr1	234800	234999	27
Chr1	235000	235199	31
Chr1	235200	235399	36
Chr1	235400	235599	25
Chr1	235600	235799	28
Chr1	235800	235999	35
Chr1	236000	236199	35
Chr1	236200	236399	38
Chr1	236400	236599	16
Chr1	236600	236799	22
Chr1	236800	236999	46
Chr1	237000	237199	33
Chr1	237200	237399	22
Chr1	237400	237599	26
Chr1	237600	237799	12
Chr1	238400	238599	16
Chr1	238600	238799	31
Chr1	238800	238999	22
Chr1	239000	239199	23
Chr1	239200	239399	11
Chr1	239800	239999	3
Chr1	240000	240199	20
Chr1	240200	240399	43
Chr1	240400	240599	54
Chr1	240600	240799	32
Chr1	240800	240999	27
Chr1	241000	241199	46
Chr1	241200	241399	53
Chr1	241400	241599	51
Chr1	241600	241799	35
Chr1	241800	241999	43
Chr1	242000	242199	41
Chr1	242200	242399	26
Chr1	242400	242599	59
Chr1	242600	242799	40
Chr1	242800	242999	32
Chr1	243000	243199	47
Chr1	243200	243399	33
Chr1	243400	243599	76
Chr1	243600	243799	31
Chr1	243800	243999	42
Chr1	244000	244199	41
Chr1	244200	244399	37
Chr1	244400	244599	38
Chr1	244600	244799	35
Chr1	244800	244999	49
Chr1	245000	245199	61
Chr1	245200	245399	78
Chr1	245400	245599	31
Chr1	245600	245799	31
Chr1	245800	245999	50
Chr1	246000	246199	21
Chr1	246200	246399	25
Chr1	246400	246599	81
Chr1	246600	246799	8
Chr1	246800	246999	37
Chr1	247000	247199	51
Chr1	247200	247399	47
Chr1	247400	247599	20
Chr1	247600	247799	20
Chr1	247800	247999	13
Chr1	248000	248199	11
Chr1	248200	248399	9
Chr1	248400	248599	7
Chr1	248600	248799	1
Chr1	248800	248999	1
Chr1	249000	249199	35
Chr1	249200	249399	105
Chr1	249400	249599	165
Chr1	249600	249799	146
Chr1	249800	249999	71
Chr1	250000	250199	60
Chr1	250200	250399	36
Chr1	250400	250599	31
Chr1	250600	250799	36
Chr1	250800	250999	33
Chr1	251000	251199	44
Chr1	251200	251399	52
Chr1	251400	251599	55
Chr1	251600	251799	48
Chr1	251800	251999	54
Chr1	252000	252199	46
Chr1	252200	252399	14
Chr1	252400	252599	7
Chr1	252600	252799	10
Chr1	252800	252999	13
Chr1	253000	253199	25
Chr1	253200	253399	42
Chr1	253400	253599	55
Chr1	253600	253799	30
Chr1	253800	253999	53
Chr1	254000	254199	96
Chr1	254200	254399	103
Chr1	254400	254599	18
Chr1	254600	254799	9
Chr1	254800	254999	104
Chr1	255000	255199	149
Chr1	255200	255399	64
Chr1	255600	255799	1
Chr1	255800	255999	13
Chr1	256600	256799	3
Chr1	256800	256999	13
Chr1	257000	257199	78
Chr1	257200	257399	203
Chr1	257400	257599	102
Chr1	257600	257799	6
Chr1	257800	257999	2
Chr1	258000	258199	8
Chr1	258400	258599	3
Chr1	258600	258799	12
Chr1	258800	258999	101
Chr1	259000	259199	73
Chr1	259200	259399	4
Chr1	259400	259599	21
Chr1	259600	259799	75
Chr1	259800	259999	88
Chr1	260000	260199	77
Chr1	260200	260399	63
Chr1	260400	260599	36
Chr1	260600	260799	28
Chr1	260800	260999	37
Chr1	261000	261199	67
Chr1	261200	261399	94
Chr1	261400	261599	43
Chr1	261600	261799	10
Chr1	261800	261999	8
Chr1	262000	262199	11
Chr1	262200	262399	5
Chr1	262400	262599	1
Chr1	262800	262999	26
Chr1	263000	263199	37
Chr1	263200	263399	79
Chr1	263400	263599	106
Chr1	263600	263799	103
Chr1	263800	263999	44
Chr1	264000	264199	50
Chr1	264200	264399	48
Chr1	264400	264599	26
Chr1	264600	264799	27
Chr1	264800	264999	16
Chr1	265000	265199	22
Chr1	265200	265399	41
Chr1	265400	265599	38
Chr1	265600	265799	22
Chr1	265800	265999	19
Chr1	266000	266199	3
Chr1	266200	266399	4
Chr1	266400	266599	39
Chr1	266600	266799	63
Chr1	266800	266999	80
Chr1	267000	267199	37
Chr1	267200	267399	29
Chr1	267400	267599	36
Chr1	267600	267799	15
Chr1	267800	267999	4
Chr1	268000	268199	13
Chr1	268200	268399	17
Chr1	268400	268599	114
Chr1	268600	268799	132
Chr1	268800	268999	142
Chr1	269000	269199	142
Chr1	269200	269399	133
Chr1	269400	269599	116
Chr1	269600	269799	39
Chr1	269800	269999	34
Chr1	270000	270199	55
Chr1	270200	270399	37
Chr1	270400	270599	10
Chr1	270600	270799	41
Chr1	270800	270999	8
Chr1	271000	271199	83
Chr1	271200	271399	96
Chr1	271400	271599	78
Chr1	271600	271799	111
Chr1	271800	271999	41
Chr1	272000	272199	34
Chr1	272200	272399	57
Chr1	272400	272599	37
Chr1	272600	272799	46
Chr1	272800	272999	40
Chr1	273000	273199	51
Chr1	273200	273399	35
Chr1	273400	273599	38
Chr1	273600	273799	66
Chr1	273800	273999	82
Chr1	274000	274199	88
Chr1	274200	274399	92
Chr1	274400	274599	79
Chr1	274600	274799	24
Chr1	274800	274999	2
Chr1	275000	275199	5
Chr1	275200	275399	12
Chr1	275400	275599	34
Chr1	275600	275799	56
Chr1	275800	275999	49
Chr1	276000	276199	52
Chr1	276200	276399	48
Chr1	276400	276599	15
Chr1	276600	276799	36
Chr1	276800	276999	47
Chr1	277000	277199	53
Chr1	277200	277399	62
Chr1	277400	277599	63
Chr1	277600	277799	98
Chr1	277800	277999	105
Chr1	278000	278199	150
Chr1	278200	278399	130
Chr1	278400	278599	44
Chr1	278600	278799	70
Chr1	278800	278999	171
Chr1	279000	279199	210
Chr1	279200	279399	139
Chr1	279400	279599	109
Chr1	279600	279799	48
Chr1	279800	279999	79
Chr1	280000	280199	65
Chr1	280200	280399	53
Chr1	280400	280599	47
Chr1	280600	280799	43
Chr1	280800	280999	44
Chr1	281000	281199	49
Chr1	281200	281399	36
Chr1	281400	281599	39
Chr1	281600	281799	34
Chr1	281800	281999	54
Chr1	282000	282199	40
Chr1	282200	282399	8
Chr1	282400	282599	18
Chr1	282600	282799	20
Chr1	282800	282999	25
Chr1	283000	283199	73
Chr1	283200	283399	48
Chr1	283400	283599	47
Chr1	283600	283799	19
Chr1	283800	283999	62
Chr1	284000	284199	39
Chr1	284200	284399	4
Chr1	284400	284599	26
Chr1	284600	284799	70
Chr1	284800	284999	116
Chr1	285000	285199	96
Chr1	285200	285399	115
Chr1	285400	285599	65
Chr1	285600	285799	70
Chr1	285800	285999	60
Chr1	286000	286199	40
Chr1	286200	286399	46
Chr1	286400	286599	42
Chr1	286600	286799	32
Chr1	286800	286999	34
Chr1	287000	287199	39
Chr1	287200	287399	23
Chr1	287400	287599	28
Chr1	287600	287799	28
Chr1	287800	287999	24
Chr1	288000	288199	34
Chr1	288200	288399	19
Chr1	288400	288599	49
Chr1	288600	288799	32
Chr1	288800	288999	41
Chr1	289000	289199	45
Chr1	289200	289399	40
Chr1	289400	289599	38
Chr1	289600	289799	21
Chr1	289800	289999	37
Chr1	290000	290199	35
Chr1	290200	290399	35
Chr1	290400	290599	29
Chr1	290600	290799	44
Chr1	290800	290999	34
Chr1	291000	291199	4
Chr1	291200	291399	1
Chr1	291800	291999	2
Chr1	292000	292199	17
Chr1	292200	292399	45
Chr1	292400	292599	31
Chr1	292600	292799	6
Chr1	292800	292999	3
Chr1	293000	293199	1
Chr1	293200	293399	11
Chr1	293400	293599	52
Chr1	293600	293799	96
Chr1	293800	293999	53
Chr1	294000	294199	69
Chr1	294200	294399	77
Chr1	294400	294599	62
Chr1	294600	294799	63
Chr1	294800	294999	14
Chr1	295000	295199	11
Chr1	295200	295399	78
Chr1	295400	295599	123
Chr1	295600	295799	37
Chr1	295800	295999	13
Chr1	296000	296199	14
Chr1	296200	296399	19
Chr1	296400	296599	36
Chr1	296600	296799	50
Chr1	296800	296999	52
Chr1	297000	297199	52
Chr1	297200	297399	27
Chr1	297400	297599	46
Chr1	297600	297799	44
Chr1	297800	297999	26
Chr1	298000	298199	14
Chr1	298200	298399	1
Chr1	298400	298599	2
Chr1	298600	298799	24
Chr1	298800	298999	82
Chr1	299000	299199	156
Chr1	299200	299399	185
Chr1	299400	299599	145
Chr1	299600	299799	151
Chr1	299800	299999	106
Chr1	300000	300199	87
Chr1	300200	300399	79
Chr1	300400	300599	39
Chr1	300600	300799	18
Chr1	300800	300999	17
Chr1	301000	301199	23
Chr1	301200	301399	45
Chr1	301400	301599	54
Chr1	301600	301799	42
Chr1	301800	301999	16
Chr1	302000	302199	53
Chr1	302200	302399	12
Chr1	302400	302599	1
Chr1	302600	302799	1
Chr1	302800	302999	1
Chr1	303000	303199	4
Chr1	303400	303599	21
Chr1	303600	303799	190
Chr1	303800	303999	173
Chr1	304000	304199	75
Chr1	304200	304399	56
Chr1	304400	304599	54
Chr1	304600	304799	40
Chr1	304800	304999	27
Chr1	305000	305199	33
Chr1	305200	305399	31
Chr1	305400	305599	65
Chr1	305600	305799	93
Chr1	305800	305999	147
Chr1	306000	306199	148
Chr1	306200	306399	49
Chr1	306400	306599	17
Chr1	306600	306799	81
Chr1	306800	306999	61
Chr1	307000	307199	61
Chr1	307200	307399	78
Chr1	307400	307599	62
Chr1	307600	307799	81
Chr1	307800	307999	67
Chr1	308000	308199	111
Chr1	308200	308399	117
Chr1	308400	308599	115
Chr1	308600	308799	88
Chr1	308800	308999	218
Chr1	309000	309199	88
Chr1	309200	309399	4
Chr1	309400	309599	3
Chr1	309600	309799	27
Chr1	309800	309999	9
Chr1	310000	310199	5
Chr1	310200	310399	16
Chr1	310400	310599	26
Chr1	310600	310799	71
Chr1	310800	310999	95
Chr1	311000	311199	18
Chr1	311200	311399	29
Chr1	311400	311599	120
Chr1	311600	311799	163
Chr1	311800	311999	227
Chr1	312000	312199	287
Chr1	312200	312399	298
Chr1	312400	312599	185
Chr1	312600	312799	91
Chr1	312800	312999	30
Chr1	313000	313199	5
Chr1	313200	313399	10
Chr1	313400	313599	24
Chr1	313600	313799	42
Chr1	313800	313999	21
Chr1	314000	314199	45
Chr1	314200	314399	36
Chr1	314400	314599	43
Chr1	314600	314799	59
Chr1	314800	314999	43
Chr1	315000	315199	19
Chr1	315200	315399	40
Chr1	315400	315599	36
Chr1	315600	315799	69
Chr1	315800	315999	22
Chr1	316000	316199	13
Chr1	316200	316399	111
Chr1	316400	316599	100
Chr1	316600	316799	115
Chr1	316800	316999	58
Chr1	317000	317199	39
Chr1	317200	317399	42
Chr1	317400	317599	27
Chr1	317600	317799	38
Chr1	317800	317999	32
Chr1	318000	318199	37
Chr1	318200	318399	29
Chr1	318400	318599	40
Chr1	318600	318799	42
Chr1	318800	318999	38
Chr1	319000	319199	38
Chr1	319200	319399	19
Chr1	319400	319599	5
Chr1	319600	319799	2
Chr1	319800	319999	3
Chr1	320000	320199	20
Chr1	320200	320399	21
Chr1	320400	320599	37
Chr1	320600	320799	41
Chr1	320800	320999	48
Chr1	321000	321199	55
Chr1	321200	321399	54
Chr1	321400	321599	34
Chr1	321600	321799	47
Chr1	321800	321999	120
Chr1	322000	322199	124
Chr1	322200	322399	122
Chr1	322400	322599	55
Chr1	322600	322799	33
Chr1	322800	322999	11
Chr1	323000	323199	76
Chr1	323200	323399	105
Chr1	323400	323599	77
Chr1	323600	323799	55
Chr1	323800	323999	67
Chr1	324000	324199	59
Chr1	324200	324399	65
Chr1	324400	324599	35
Chr1	324600	324799	45
Chr1	324800	324999	3
Chr1	325000	325199	5
Chr1	325200	325399	2
Chr1	325400	325599	35
Chr1	325600	325799	58
Chr1	325800	325999	60
Chr1	326000	326199	71
Chr1	326200	326399	46
Chr1	326400	326599	31
Chr1	326600	326799	27
Chr1	326800	326999	28
Chr1	327000	327199	24
Chr1	327200	327399	35
Chr1	327400	327599	28
Chr1	327600	327799	25
Chr1	327800	327999	28
Chr1	328000	328199	19
Chr1	328200	328399	28
Chr1	328400	328599	40
Chr1	328600	328799	27
Chr1	328800	328999	33
Chr1	329000	329199	40
Chr1	329200	329399	31
Chr1	329400	329599	50
Chr1	329600	329799	24
Chr1	329800	329999	32
Chr1	330000	330199	23
Chr1	330200	330399	11
Chr1	330400	330599	5
Chr1	330600	330799	2
Chr1	330800	330999	11
Chr1	331000	331199	19
Chr1	331200	331399	55
Chr1	331400	331599	62
Chr1	331600	331799	60
Chr1	331800	331999	56
Chr1	332000	332199	51
Chr1	332200	332399	42
Chr1	332400	332599	49
Chr1	332600	332799	45
Chr1	332800	332999	40
Chr1	333000	333199	45
Chr1	333200	333399	36
Chr1	333400	333599	57
Chr1	333600	333799	21
Chr1	333800	333999	33
Chr1	334000	334199	29
Chr1	334200	334399	24
Chr1	334400	334599	34
Chr1	334600	334799	24
Chr1	334800	334999	43
Chr1	335000	335199	33
Chr1	335200	335399	12
Chr1	335400	335599	29
Chr1	335600	335799	45
Chr1	335800	335999	36
Chr1	336000	336199	58
Chr1	336200	336399	81
Chr1	336400	336599	143
Chr1	336600	336799	181
Chr1	336800	336999	206
Chr1	337000	337199	215
Chr1	337200	337399	145
Chr1	337400	337599	99
Chr1	337600	337799	48
Chr1	337800	337999	2
Chr1	338200	338399	38
Chr1	338400	338599	98
Chr1	338600	338799	166
Chr1	338800	338999	74
Chr1	339000	339199	50
Chr1	339200	339399	55
Chr1	339400	339599	65
Chr1	339600	339799	40
Chr1	339800	339999	13
Chr1	340000	340199	3
Chr1	340200	340399	10
Chr1	340400	340599	36
Chr1	340600	340799	72
Chr1	340800	340999	128
Chr1	341000	341199	225
Chr1	341200	341399	220
Chr1	341400	341599	221
Chr1	341600	341799	245
Chr1	341800	341999	103
Chr1	342000	342199	7
Chr1	342400	342599	4
Chr1	342600	342799	4
Chr1	342800	342999	10
Chr1	343000	343199	63
Chr1	343200	343399	104
Chr1	343400	343599	182
Chr1	343600	343799	197
Chr1	343800	343999	129
Chr1	344000	344199	71
Chr1	344200	344399	17
Chr1	344400	344599	1
Chr1	344600	344799	1
Chr1	344800	344999	2
Chr1	345400	345599	2
Chr1	345600	345799	2
Chr1	345800	345999	10
Chr1	346000	346199	54
Chr1	346200	346399	86
Chr1	346400	346599	145
Chr1	346600	346799	180
Chr1	346800	346999	172
Chr1	347000	347199	146
Chr1	347200	347399	75
Chr1	347400	347599	15
Chr1	347600	347799	21
Chr1	347800	347999	32
Chr1	348000	348199	55
Chr1	348200	348399	67
Chr1	348400	348599	50
Chr1	348600	348799	48
Chr1	348800	348999	19
Chr1	349000	349199	31
Chr1	349200	349399	44
Chr1	349400	349599	25
Chr1	349600	349799	50
Chr1	349800	349999	33
Chr1	350000	350199	41
Chr1	350200	350399	48
Chr1	350400	350599	21
Chr1	350600	350799	6
Chr1	350800	350999	30
Chr1	351000	351199	43
Chr1	351200	351399	34
Chr1	351400	351599	54
Chr1	351600	351799	44
Chr1	351800	351999	27
Chr1	352000	352199	22
Chr1	352200	352399	11
Chr1	352400	352599	6
Chr1	352600	352799	3
Chr1	352800	352999	51
Chr1	353000	353199	83
Chr1	353200	353399	90
Chr1	353400	353599	115
Chr1	353600	353799	158
Chr1	353800	353999	215
Chr1	354000	354199	185
Chr1	354200	354399	108
Chr1	354400	354599	92
Chr1	354600	354799	49
Chr1	354800	354999	33
Chr1	355000	355199	27
Chr1	355200	355399	54
Chr1	355400	355599	133
Chr1	355600	355799	212
Chr1	355800	355999	243
Chr1	356000	356199	153
Chr1	356200	356399	27
Chr1	356400	356599	3
Chr1	356600	356799	3
Chr1	356800	356999	1
Chr1	357000	357199	1
Chr1	357200	357399	5
Chr1	357400	357599	1
Chr1	357600	357799	2
Chr1	357800	357999	5
Chr1	358000	358199	43
Chr1	358200	358399	216
Chr1	358400	358599	247
Chr1	358600	358799	139
Chr1	358800	358999	74
Chr1	359000	359199	27
Chr1	359200	359399	96
Chr1	359400	359599	108
Chr1	359600	359799	119
Chr1	359800	359999	110
Chr1	360000	360199	76
Chr1	360200	360399	58
Chr1	360400	360599	38
Chr1	360600	360799	33
Chr1	360800	360999	39
Chr1	361000	361199	67
Chr1	361200	361399	68
Chr1	361400	361599	75
Chr1	361600	361799	49
Chr1	361800	361999	89
Chr1	362000	362199	139
Chr1	362200	362399	134
Chr1	362400	362599	186
Chr1	362600	362799	200
Chr1	362800	362999	111
Chr1	363000	363199	38
Chr1	363200	363399	3
Chr1	363400	363599	11
Chr1	363600	363799	7
Chr1	363800	363999	3
Chr1	364200	364399	3
Chr1	364600	364799	1
Chr1	364800	364999	2
Chr1	365000	365199	6
Chr1	365200	365399	1
Chr1	365400	365599	16
Chr1	365600	365799	61
Chr1	365800	365999	105
Chr1	366000	366199	165
Chr1	366200	366399	87
Chr1	366400	366599	19
Chr1	366600	366799	28
Chr1	366800	366999	10
Chr1	367000	367199	38
Chr1	367200	367399	8
Chr1	367400	367599	11
Chr1	367600	367799	10
Chr1	367800	367999	7
Chr1	368000	368199	19
Chr1	368200	368399	5
Chr1	368400	368599	2
Chr1	368600	368799	4
Chr1	368800	368999	2
Chr1	369000	369199	4
Chr1	369200	369399	4
Chr1	369400	369599	3
Chr1	369600	369799	5
Chr1	369800	369999	1
Chr1	370000	370199	4
Chr1	370200	370399	7
Chr1	370400	370599	39
Chr1	370600	370799	42
Chr1	370800	370999	35
Chr1	371000	371199	11
Chr1	371200	371399	9
Chr1	371400	371599	7
Chr1	371600	371799	11
Chr1	371800	371999	4
Chr1	372000	372199	23
Chr1	372200	372399	21
Chr1	372400	372599	4
Chr1	372600	372799	3
Chr1	372800	372999	9
Chr1	373000	373199	4
Chr1	373200	373399	2
Chr1	373600	373799	19
Chr1	373800	373999	37
Chr1	374000	374199	80
Chr1	374200	374399	104
Chr1	374400	374599	77
Chr1	374600	374799	67
Chr1	374800	374999	42
Chr1	375000	375199	26
Chr1	375200	375399	35
Chr1	375400	375599	36
Chr1	375600	375799	40
Chr1	375800	375999	38
Chr1	376000	376199	17
Chr1	376200	376399	11
Chr1	376400	376599	17
Chr1	376600	376799	31
Chr1	376800	376999	9
Chr1	377000	377199	19
Chr1	377200	377399	25
Chr1	377400	377599	29
Chr1	377600	377799	17
Chr1	377800	377999	24
Chr1	378000	378199	42
Chr1	378200	378399	19
Chr1	378400	378599	8
Chr1	378600	378799	24
Chr1	378800	378999	15
Chr1	379000	379199	17
Chr1	379200	379399	44
Chr1	379400	379599	20
Chr1	379600	379799	18
Chr1	379800	379999	15
Chr1	380000	380199	18
Chr1	380200	380399	20
Chr1	380400	380599	7
Chr1	380600	380799	26
Chr1	380800	380999	15
Chr1	381000	381199	26
Chr1	381200	381399	45
Chr1	381400	381599	45
Chr1	381600	381799	17
Chr1	381800	381999	32
Chr1	382000	382199	27
Chr1	382200	382399	13
Chr1	382400	382599	35
Chr1	382600	382799	13
Chr1	382800	382999	20
Chr1	383000	383199	32
Chr1	383200	383399	27
Chr1	383400	383599	58
Chr1	383600	383799	39
Chr1	383800	383999	23
Chr1	384000	384199	25
Chr1	384200	384399	35
Chr1	384400	384599	26
Chr1	384600	384799	42
Chr1	384800	384999	27
Chr1	385000	385199	31
Chr1	385200	385399	51
Chr1	385400	385599	49
Chr1	385600	385799	36
Chr1	385800	385999	33
Chr1	386000	386199	12
Chr1	386200	386399	29
Chr1	386400	386599	16
Chr1	386600	386799	4
Chr1	386800	386999	3
Chr1	387000	387199	13
Chr1	387200	387399	12
Chr1	387400	387599	45
Chr1	387600	387799	23
Chr1	387800	387999	19
Chr1	388000	388199	13
Chr1	388200	388399	53
Chr1	388400	388599	36
Chr1	388600	388799	40
Chr1	388800	388999	95
Chr1	389000	389199	128
Chr1	389200	389399	116
Chr1	389400	389599	58
Chr1	389600	389799	3
Chr1	389800	389999	5
Chr1	390000	390199	19
Chr1	390200	390399	65
Chr1	390400	390599	73
Chr1	390600	390799	56
Chr1	390800	390999	30
Chr1	391000	391199	27
Chr1	391200	391399	27
Chr1	391400	391599	21
Chr1	391600	391799	34
Chr1	391800	391999	28
Chr1	392000	392199	28
Chr1	392200	392399	25
Chr1	392400	392599	17
Chr1	392600	392799	7
Chr1	392800	392999	21
Chr1	393000	393199	57
Chr1	393200	393399	94
Chr1	393400	393599	110
Chr1	393600	393799	107
Chr1	393800	393999	85
Chr1	394000	394199	57
Chr1	394200	394399	60
Chr1	394400	394599	48
Chr1	394600	394799	65
Chr1	394800	394999	71
Chr1	395000	395199	70
Chr1	395200	395399	34
Chr1	395400	395599	2
Chr1	395600	395799	15
Chr1	395800	395999	40
Chr1	396000	396199	49
Chr1	396200	396399	88
Chr1	396400	396599	96
Chr1	396600	396799	95
Chr1	396800	396999	57
Chr1	397000	397199	39
Chr1	397200	397399	13
Chr1	397400	397599	31
Chr1	397600	397799	24
Chr1	397800	397999	19
Chr1	398000	398199	16
Chr1	398200	398399	18
Chr1	398400	398599	39
Chr1	398600	398799	24
Chr1	398800	398999	19
Chr1	399000	399199	28
Chr1	399200	399399	36
Chr1	399400	399599	24
Chr1	399600	399799	22
Chr1	399800	399999	4
Chr1	400000	400199	4
Chr1	400200	400399	18
Chr1	400400	400599	19
Chr1	400600	400799	26
Chr1	400800	400999	51
Chr1	401000	401199	64
Chr1	401200	401399	44
Chr1	401400	401599	31
Chr1	401600	401799	18
Chr1	401800	401999	4
Chr1	402000	402199	12
Chr1	402200	402399	30
Chr1	402400	402599	31
Chr1	402600	402799	59
Chr1	402800	402999	57
Chr1	403000	403199	8
Chr1	403200	403399	13
Chr1	403400	403599	16
Chr1	403600	403799	28
Chr1	403800	403999	73
Chr1	404000	404199	61
Chr1	404200	404399	27
Chr1	404400	404599	4
Chr1	404600	404799	41
Chr1	404800	404999	64
Chr1	405000	405199	48
Chr1	405200	405399	62
Chr1	405400	405599	52
Chr1	405600	405799	33
Chr1	405800	405999	22
Chr1	406000	406199	23
Chr1	406200	406399	35
Chr1	406400	406599	25
Chr1	406600	406799	27
Chr1	406800	406999	17
Chr1	407000	407199	33
Chr1	407200	407399	23
Chr1	407400	407599	46
Chr1	407600	407799	52
Chr1	407800	407999	31
Chr1	408000	408199	25
Chr1	408200	408399	14
Chr1	408400	408599	16
Chr1	408600	408799	18
Chr1	408800	408999	95
Chr1	409000	409199	157
Chr1	409200	409399	178
Chr1	409400	409599	175
Chr1	409600	409799	175
Chr1	409800	409999	135
Chr1	410000	410199	95
Chr1	410200	410399	60
Chr1	410400	410599	20
Chr1	410600	410799	3
Chr1	410800	410999	61
Chr1	411000	411199	77
Chr1	411200	411399	57
Chr1	411400	411599	25
Chr1	411600	411799	4
Chr1	411800	411999	30
Chr1	412000	412199	75
Chr1	412200	412399	58
Chr1	412400	412599	142
Chr1	412600	412799	111
Chr1	412800	412999	90
Chr1	413000	413199	89
Chr1	413200	413399	59
Chr1	413400	413599	14
Chr1	413600	413799	24
Chr1	413800	413999	38
Chr1	414000	414199	46
Chr1	414200	414399	47
Chr1	414400	414599	60
Chr1	414600	414799	8
[truncated: 544,087 more rows]
