# Supplementary material for: Hyperosmotic priming of Arabidopsis seedlings establishes a long-term somatic memory accompanied by specific changes of the epigenome
Source: Genome Biol. 2013 Jun 14;14(6):R59. doi: 10.1186/gb-2013-14-6-r59 (PMC3707022; doi:10.1186/gb-2013-14-6-r59)
Supplement: Additional file 11 — Reads200_PRH3K9me2.wig. WIG file containing sequence read counts over 200 bp windows in sample 24h PRH3K9me2 [file gb-2013-14-6-r59-S11.WIG]

track type=bedGraph name=50RH3K9me2_g2e01.all.bins
Chr1	0	199	14
Chr1	200	399	11
Chr1	400	599	21
Chr1	600	799	23
Chr1	800	999	7
Chr1	1200	1399	3
Chr1	1400	1599	13
Chr1	1600	1799	6
Chr1	1800	1999	6
Chr1	2200	2399	5
Chr1	2400	2599	8
Chr1	2600	2799	13
Chr1	2800	2999	12
Chr1	3000	3199	1
Chr1	3600	3799	14
Chr1	3800	3999	19
Chr1	4000	4199	10
Chr1	4200	4399	1
Chr1	4400	4599	5
Chr1	4600	4799	13
Chr1	4800	4999	13
Chr1	5000	5199	9
Chr1	5200	5399	21
Chr1	5400	5599	22
Chr1	5600	5799	5
Chr1	5800	5999	5
Chr1	6000	6199	15
Chr1	6200	6399	8
Chr1	6400	6599	12
Chr1	6600	6799	20
Chr1	6800	6999	5
Chr1	7000	7199	14
Chr1	7200	7399	7
Chr1	7400	7599	7
Chr1	7600	7799	12
Chr1	7800	7999	13
Chr1	8000	8199	9
Chr1	8200	8399	8
Chr1	8400	8599	5
Chr1	8600	8799	10
Chr1	8800	8999	4
Chr1	9000	9199	4
Chr1	9200	9399	5
Chr1	9400	9599	3
Chr1	9600	9799	9
Chr1	9800	9999	1
Chr1	10000	10199	5
Chr1	10200	10399	15
Chr1	10400	10599	8
Chr1	10600	10799	15
Chr1	10800	10999	11
Chr1	11000	11199	10
Chr1	11200	11399	14
Chr1	11400	11599	7
Chr1	11600	11799	1
Chr1	11800	11999	5
Chr1	12000	12199	24
Chr1	12200	12399	15
Chr1	12400	12599	11
Chr1	12600	12799	23
Chr1	12800	12999	13
Chr1	13000	13199	9
Chr1	13200	13399	6
Chr1	13400	13599	9
Chr1	13600	13799	13
Chr1	13800	13999	2
Chr1	14000	14199	1
Chr1	14200	14399	11
Chr1	14400	14599	2
Chr1	14600	14799	9
Chr1	14800	14999	5
Chr1	15000	15199	4
Chr1	15200	15399	1
Chr1	15400	15599	7
Chr1	15600	15799	3
Chr1	15800	15999	5
Chr1	16000	16199	2
Chr1	16200	16399	6
Chr1	16400	16599	16
Chr1	16600	16799	11
Chr1	16800	16999	17
Chr1	17000	17199	4
Chr1	17200	17399	6
Chr1	17400	17599	4
Chr1	17600	17799	4
Chr1	17800	17999	41
Chr1	18000	18199	173
Chr1	18200	18399	203
Chr1	18400	18599	36
Chr1	18600	18799	4
Chr1	18800	18999	1
Chr1	19000	19199	2
Chr1	19200	19399	16
Chr1	19400	19599	5
Chr1	19600	19799	4
Chr1	19800	19999	12
Chr1	20000	20199	7
Chr1	20200	20399	5
Chr1	20600	20799	1
Chr1	20800	20999	1
Chr1	21000	21199	5
Chr1	21600	21799	6
Chr1	21800	21999	9
Chr1	22000	22199	3
Chr1	22200	22399	12
Chr1	22400	22599	11
Chr1	22600	22799	3
Chr1	22800	22999	1
Chr1	23000	23199	2
Chr1	23200	23399	5
Chr1	23400	23599	5
Chr1	23600	23799	13
Chr1	23800	23999	16
Chr1	24000	24199	11
Chr1	24200	24399	9
Chr1	24400	24599	8
Chr1	24600	24799	11
Chr1	24800	24999	15
Chr1	25000	25199	19
Chr1	25200	25399	20
Chr1	25400	25599	7
Chr1	25600	25799	10
Chr1	25800	25999	16
Chr1	26000	26199	9
Chr1	26200	26399	18
Chr1	26400	26599	7
Chr1	26600	26799	11
Chr1	26800	26999	15
Chr1	27000	27199	17
Chr1	27200	27399	18
Chr1	27400	27599	15
Chr1	27600	27799	15
Chr1	27800	27999	18
Chr1	28000	28199	24
Chr1	28200	28399	11
Chr1	28400	28599	12
Chr1	28600	28799	15
Chr1	28800	28999	9
Chr1	29000	29199	4
Chr1	29200	29399	13
Chr1	29400	29599	18
Chr1	29600	29799	15
Chr1	29800	29999	13
Chr1	30000	30199	14
Chr1	30200	30399	10
Chr1	30400	30599	12
Chr1	30600	30799	23
Chr1	30800	30999	11
Chr1	31000	31199	9
Chr1	31200	31399	7
Chr1	31400	31599	11
Chr1	31600	31799	19
Chr1	31800	31999	8
Chr1	32000	32199	6
Chr1	32200	32399	5
Chr1	32400	32599	14
Chr1	32600	32799	7
Chr1	32800	32999	14
Chr1	33000	33199	7
Chr1	33200	33399	2
Chr1	33400	33599	6
Chr1	33600	33799	11
Chr1	33800	33999	9
Chr1	34000	34199	8
Chr1	34200	34399	18
Chr1	34400	34599	8
Chr1	34600	34799	10
Chr1	34800	34999	15
Chr1	35000	35199	17
Chr1	35200	35399	6
Chr1	35400	35599	6
Chr1	35600	35799	9
Chr1	35800	35999	20
Chr1	36000	36199	17
Chr1	36200	36399	8
Chr1	36400	36599	9
Chr1	36600	36799	8
Chr1	36800	36999	12
Chr1	37000	37199	11
Chr1	37200	37399	5
Chr1	37400	37599	7
Chr1	37600	37799	9
Chr1	37800	37999	2
Chr1	38000	38199	5
Chr1	38200	38399	9
Chr1	38400	38599	5
Chr1	38600	38799	10
Chr1	38800	38999	10
Chr1	39000	39199	11
Chr1	39200	39399	6
Chr1	39400	39599	11
Chr1	39600	39799	22
Chr1	39800	39999	5
Chr1	40000	40199	6
Chr1	40200	40399	10
Chr1	40400	40599	5
Chr1	40600	40799	19
Chr1	40800	40999	15
Chr1	41000	41199	11
Chr1	41200	41399	4
Chr1	41600	41799	1
Chr1	41800	41999	10
Chr1	42000	42199	13
Chr1	42200	42399	15
Chr1	42400	42599	5
Chr1	42600	42799	8
Chr1	42800	42999	8
Chr1	43000	43199	8
Chr1	43200	43399	6
Chr1	43400	43599	4
Chr1	43600	43799	5
Chr1	43800	43999	8
Chr1	44000	44199	6
Chr1	44200	44399	7
Chr1	44400	44599	6
Chr1	44600	44799	8
Chr1	44800	44999	2
Chr1	45000	45199	10
Chr1	45200	45399	5
Chr1	45400	45599	11
Chr1	45600	45799	17
Chr1	45800	45999	16
Chr1	46000	46199	21
Chr1	46200	46399	19
Chr1	46400	46599	6
Chr1	46600	46799	11
Chr1	47000	47199	7
Chr1	47200	47399	5
Chr1	47400	47599	5
Chr1	47600	47799	14
Chr1	47800	47999	18
Chr1	48000	48199	18
Chr1	48200	48399	14
Chr1	48400	48599	19
Chr1	48600	48799	5
Chr1	48800	48999	14
Chr1	49000	49199	5
Chr1	49200	49399	2
Chr1	49400	49599	1
Chr1	49800	49999	5
Chr1	50000	50199	2
Chr1	50200	50399	10
Chr1	50400	50599	17
Chr1	50600	50799	11
Chr1	50800	50999	4
Chr1	51000	51199	4
Chr1	51200	51399	2
Chr1	51400	51599	3
Chr1	51600	51799	5
Chr1	51800	51999	5
Chr1	52000	52199	4
Chr1	52200	52399	12
Chr1	52400	52599	6
Chr1	52600	52799	7
Chr1	52800	52999	6
Chr1	53000	53199	7
Chr1	53200	53399	6
Chr1	53400	53599	16
Chr1	53600	53799	12
Chr1	53800	53999	23
Chr1	54000	54199	19
Chr1	54200	54399	19
Chr1	54400	54599	13
Chr1	54600	54799	4
Chr1	54800	54999	5
Chr1	55000	55199	9
Chr1	55200	55399	1
Chr1	55400	55599	6
Chr1	55600	55799	9
Chr1	55800	55999	27
Chr1	56000	56199	50
Chr1	56200	56399	5
Chr1	56400	56599	6
Chr1	56600	56799	5
Chr1	56800	56999	3
Chr1	57000	57199	3
Chr1	57200	57399	2
Chr1	57400	57599	6
Chr1	57600	57799	12
Chr1	57800	57999	12
Chr1	58000	58199	8
Chr1	58200	58399	11
Chr1	58400	58599	13
Chr1	58600	58799	11
Chr1	58800	58999	10
Chr1	59000	59199	7
Chr1	59200	59399	4
Chr1	59400	59599	1
Chr1	59600	59799	6
Chr1	59800	59999	10
Chr1	60000	60199	9
Chr1	60200	60399	10
Chr1	60400	60599	5
Chr1	60600	60799	10
Chr1	60800	60999	1
Chr1	61000	61199	1
Chr1	61200	61399	4
Chr1	61400	61599	5
Chr1	61600	61799	5
Chr1	61800	61999	4
Chr1	62000	62199	11
Chr1	62200	62399	14
Chr1	62400	62599	23
Chr1	62600	62799	15
Chr1	62800	62999	3
Chr1	63000	63199	5
Chr1	63200	63399	7
Chr1	63400	63599	4
Chr1	63600	63799	11
Chr1	63800	63999	16
Chr1	64000	64199	8
Chr1	64200	64399	9
Chr1	64400	64599	5
Chr1	64600	64799	21
Chr1	64800	64999	9
Chr1	65000	65199	8
Chr1	65200	65399	12
Chr1	65400	65599	14
Chr1	65600	65799	16
Chr1	65800	65999	12
Chr1	66000	66199	18
Chr1	66200	66399	24
Chr1	66400	66599	12
Chr1	66600	66799	10
Chr1	66800	66999	5
Chr1	67000	67199	7
Chr1	67200	67399	5
Chr1	67400	67599	11
Chr1	67600	67799	6
Chr1	67800	67999	1
Chr1	68200	68399	2
Chr1	68400	68599	4
Chr1	68600	68799	2
Chr1	68800	68999	1
Chr1	69000	69199	3
Chr1	69200	69399	3
Chr1	69400	69599	9
Chr1	69600	69799	8
Chr1	69800	69999	10
Chr1	70000	70199	10
Chr1	70200	70399	11
Chr1	70400	70599	5
Chr1	70600	70799	14
Chr1	70800	70999	13
Chr1	71000	71199	11
Chr1	71200	71399	22
Chr1	71400	71599	23
Chr1	71600	71799	8
Chr1	71800	71999	5
Chr1	72000	72199	6
Chr1	72200	72399	3
Chr1	72400	72599	6
Chr1	72600	72799	5
Chr1	72800	72999	14
Chr1	73000	73199	8
Chr1	73200	73399	12
Chr1	73400	73599	19
Chr1	73600	73799	10
Chr1	73800	73999	13
Chr1	74000	74199	13
Chr1	74200	74399	7
Chr1	74400	74599	6
Chr1	74600	74799	6
Chr1	74800	74999	4
Chr1	75000	75199	2
Chr1	75200	75399	5
Chr1	75400	75599	1
Chr1	75600	75799	10
Chr1	75800	75999	11
Chr1	76000	76199	10
Chr1	76200	76399	5
Chr1	76400	76599	6
Chr1	76600	76799	4
Chr1	76800	76999	21
Chr1	77000	77199	57
Chr1	77200	77399	44
Chr1	77400	77599	18
Chr1	77600	77799	5
Chr1	77800	77999	9
Chr1	78000	78199	9
Chr1	78200	78399	1
Chr1	78600	78799	4
Chr1	78800	78999	8
Chr1	79000	79199	7
Chr1	79200	79399	4
Chr1	79400	79599	5
Chr1	79600	79799	3
Chr1	79800	79999	5
Chr1	80000	80199	10
Chr1	80200	80399	1
Chr1	80400	80599	5
Chr1	80600	80799	6
Chr1	80800	80999	2
Chr1	81000	81199	3
Chr1	81200	81399	8
Chr1	81400	81599	8
Chr1	81600	81799	8
Chr1	81800	81999	2
Chr1	82000	82199	6
Chr1	82200	82399	6
Chr1	82400	82599	4
Chr1	82600	82799	2
Chr1	82800	82999	5
Chr1	83000	83199	7
Chr1	83200	83399	18
Chr1	83400	83599	16
Chr1	83600	83799	4
Chr1	83800	83999	5
Chr1	84000	84199	19
Chr1	84200	84399	18
Chr1	84400	84599	20
Chr1	84600	84799	12
Chr1	84800	84999	5
Chr1	85000	85199	6
Chr1	85200	85399	4
Chr1	85400	85599	2
Chr1	85600	85799	3
Chr1	85800	85999	8
Chr1	86000	86199	6
Chr1	86200	86399	8
Chr1	86400	86599	1
Chr1	86600	86799	5
Chr1	86800	86999	10
Chr1	87000	87199	10
Chr1	87200	87399	5
Chr1	87400	87599	4
Chr1	87600	87799	2
Chr1	87800	87999	8
Chr1	88000	88199	16
Chr1	88200	88399	11
Chr1	88400	88599	2
Chr1	88600	88799	9
Chr1	88800	88999	1
Chr1	89000	89199	7
Chr1	89200	89399	4
Chr1	89400	89599	21
Chr1	89600	89799	9
Chr1	89800	89999	21
Chr1	90000	90199	6
Chr1	90200	90399	18
Chr1	90400	90599	18
Chr1	90600	90799	8
Chr1	90800	90999	2
Chr1	91000	91199	8
Chr1	91200	91399	6
Chr1	91400	91599	2
Chr1	91600	91799	8
Chr1	91800	91999	19
Chr1	92000	92199	8
Chr1	92200	92399	12
Chr1	92400	92599	11
Chr1	92600	92799	12
Chr1	92800	92999	8
Chr1	93000	93199	16
Chr1	93200	93399	17
Chr1	93400	93599	16
Chr1	93600	93799	14
Chr1	93800	93999	13
Chr1	94000	94199	9
Chr1	94200	94399	11
Chr1	94400	94599	11
Chr1	94600	94799	14
Chr1	94800	94999	22
Chr1	95000	95199	12
Chr1	95200	95399	16
Chr1	95400	95599	21
Chr1	95600	95799	4
Chr1	95800	95999	3
Chr1	96000	96199	13
Chr1	96200	96399	4
Chr1	96400	96599	13
Chr1	96600	96799	8
Chr1	96800	96999	16
Chr1	97000	97199	11
Chr1	97200	97399	12
Chr1	97400	97599	1
Chr1	97600	97799	6
Chr1	97800	97999	6
Chr1	98000	98199	3
Chr1	98200	98399	5
Chr1	98400	98599	15
Chr1	98600	98799	14
Chr1	98800	98999	7
Chr1	99000	99199	5
Chr1	99400	99599	4
Chr1	99600	99799	1
Chr1	99800	99999	1
Chr1	100000	100199	1
Chr1	100200	100399	10
Chr1	100400	100599	7
Chr1	100600	100799	6
Chr1	100800	100999	11
Chr1	101000	101199	12
Chr1	101200	101399	15
Chr1	101400	101599	14
Chr1	101600	101799	10
Chr1	101800	101999	8
Chr1	102000	102199	2
Chr1	102200	102399	5
Chr1	102400	102599	4
Chr1	102600	102799	7
Chr1	102800	102999	10
Chr1	103000	103199	9
Chr1	103200	103399	11
Chr1	103400	103599	14
Chr1	103600	103799	14
Chr1	103800	103999	8
Chr1	104000	104199	7
Chr1	104200	104399	9
Chr1	104400	104599	17
Chr1	104600	104799	13
Chr1	104800	104999	19
Chr1	105000	105199	20
Chr1	105200	105399	9
Chr1	105400	105599	7
Chr1	105600	105799	4
Chr1	105800	105999	9
Chr1	106000	106199	11
Chr1	106200	106399	3
Chr1	106400	106599	8
Chr1	106600	106799	11
Chr1	106800	106999	8
Chr1	107000	107199	5
Chr1	107200	107399	5
Chr1	107400	107599	3
Chr1	107600	107799	2
Chr1	108000	108199	2
Chr1	108200	108399	1
Chr1	108400	108599	1
Chr1	108600	108799	2
Chr1	108800	108999	8
Chr1	109000	109199	1
Chr1	109200	109399	2
Chr1	109400	109599	4
Chr1	109600	109799	12
Chr1	109800	109999	16
Chr1	110000	110199	17
Chr1	110200	110399	11
Chr1	110400	110599	12
Chr1	110600	110799	13
Chr1	110800	110999	18
Chr1	111000	111199	16
Chr1	111200	111399	16
Chr1	111400	111599	4
Chr1	111600	111799	11
Chr1	111800	111999	4
Chr1	112000	112199	3
Chr1	112200	112399	1
Chr1	112400	112599	13
Chr1	112600	112799	9
Chr1	112800	112999	12
Chr1	113000	113199	11
Chr1	113200	113399	12
Chr1	113400	113599	8
Chr1	113600	113799	12
Chr1	113800	113999	5
Chr1	114000	114199	1
Chr1	114200	114399	5
Chr1	114400	114599	9
Chr1	114600	114799	9
Chr1	114800	114999	14
Chr1	115000	115199	10
Chr1	115200	115399	12
Chr1	115400	115599	8
Chr1	115600	115799	6
Chr1	115800	115999	11
Chr1	116000	116199	5
Chr1	116200	116399	8
Chr1	116400	116599	2
Chr1	116600	116799	2
Chr1	116800	116999	2
Chr1	117000	117199	4
Chr1	117200	117399	6
Chr1	117400	117599	14
Chr1	117600	117799	13
Chr1	117800	117999	6
Chr1	118000	118199	16
Chr1	118200	118399	10
Chr1	118400	118599	7
Chr1	118600	118799	5
Chr1	118800	118999	2
Chr1	119000	119199	6
Chr1	119200	119399	5
Chr1	119400	119599	16
Chr1	119600	119799	10
Chr1	119800	119999	6
Chr1	120000	120199	2
Chr1	120200	120399	6
Chr1	120400	120599	7
Chr1	120600	120799	1
Chr1	121000	121199	5
Chr1	121200	121399	4
Chr1	121400	121599	10
Chr1	121600	121799	4
Chr1	121800	121999	23
Chr1	122000	122199	21
Chr1	122200	122399	13
Chr1	122400	122599	7
Chr1	122600	122799	12
Chr1	122800	122999	7
Chr1	123000	123199	15
Chr1	123200	123399	8
Chr1	123400	123599	9
Chr1	123600	123799	19
Chr1	123800	123999	12
Chr1	124000	124199	13
Chr1	124200	124399	10
Chr1	124400	124599	14
Chr1	124600	124799	16
Chr1	124800	124999	21
Chr1	125000	125199	13
Chr1	125200	125399	12
Chr1	125400	125599	16
Chr1	125600	125799	15
Chr1	125800	125999	20
Chr1	126000	126199	22
Chr1	126200	126399	14
Chr1	126400	126599	19
Chr1	126600	126799	15
Chr1	126800	126999	17
Chr1	127000	127199	17
Chr1	127200	127399	7
Chr1	127400	127599	13
Chr1	127600	127799	12
Chr1	127800	127999	14
Chr1	128000	128199	10
Chr1	128200	128399	1
Chr1	128400	128599	7
Chr1	128600	128799	4
Chr1	128800	128999	9
Chr1	129000	129199	1
Chr1	129200	129399	3
Chr1	129400	129599	4
Chr1	129800	129999	7
Chr1	130200	130399	2
Chr1	130400	130599	4
Chr1	130600	130799	4
Chr1	130800	130999	6
Chr1	131000	131199	5
Chr1	131200	131399	5
Chr1	131400	131599	5
Chr1	131600	131799	13
Chr1	131800	131999	6
Chr1	132000	132199	14
Chr1	132200	132399	17
Chr1	132400	132599	14
Chr1	132600	132799	16
Chr1	132800	132999	18
Chr1	133000	133199	13
Chr1	133200	133399	8
Chr1	133400	133599	13
Chr1	133600	133799	9
Chr1	133800	133999	20
Chr1	134000	134199	14
Chr1	134200	134399	5
Chr1	134400	134599	14
Chr1	134600	134799	15
Chr1	134800	134999	11
Chr1	135000	135199	9
Chr1	135200	135399	9
Chr1	135400	135599	3
Chr1	135600	135799	3
Chr1	135800	135999	2
Chr1	136000	136199	1
Chr1	136200	136399	8
Chr1	136400	136599	9
Chr1	136600	136799	13
Chr1	136800	136999	18
Chr1	137000	137199	14
Chr1	137200	137399	24
Chr1	137400	137599	30
Chr1	137600	137799	26
Chr1	137800	137999	17
Chr1	138000	138199	4
Chr1	138200	138399	2
Chr1	138400	138599	9
Chr1	138600	138799	23
Chr1	138800	138999	29
Chr1	139000	139199	18
Chr1	139200	139399	22
Chr1	139400	139599	25
Chr1	139600	139799	15
Chr1	139800	139999	10
Chr1	140000	140199	13
Chr1	140200	140399	10
Chr1	140400	140599	7
Chr1	140600	140799	4
Chr1	140800	140999	6
Chr1	141000	141199	14
Chr1	141200	141399	16
Chr1	141400	141599	5
Chr1	141600	141799	3
Chr1	142000	142199	5
Chr1	142200	142399	13
Chr1	142400	142599	8
Chr1	142600	142799	6
Chr1	142800	142999	6
Chr1	143000	143199	9
Chr1	143200	143399	4
Chr1	143400	143599	7
Chr1	143600	143799	7
Chr1	143800	143999	8
Chr1	144000	144199	11
Chr1	144200	144399	9
Chr1	144400	144599	13
Chr1	144600	144799	15
Chr1	144800	144999	10
Chr1	145000	145199	13
Chr1	145200	145399	13
Chr1	145400	145599	17
Chr1	145600	145799	7
Chr1	145800	145999	5
Chr1	146000	146199	5
Chr1	146200	146399	5
Chr1	146400	146599	1
Chr1	146600	146799	3
Chr1	146800	146999	4
Chr1	147000	147199	10
Chr1	147200	147399	14
Chr1	147400	147599	7
Chr1	147600	147799	3
Chr1	147800	147999	9
Chr1	148000	148199	5
Chr1	148200	148399	8
Chr1	148400	148599	13
Chr1	148600	148799	11
Chr1	148800	148999	8
Chr1	149000	149199	10
Chr1	149200	149399	6
Chr1	149400	149599	23
Chr1	149600	149799	12
Chr1	149800	149999	15
Chr1	150000	150199	10
Chr1	150200	150399	6
Chr1	150400	150599	8
Chr1	150600	150799	8
Chr1	150800	150999	12
Chr1	151000	151199	15
Chr1	151200	151399	19
Chr1	151400	151599	12
Chr1	151600	151799	18
Chr1	151800	151999	8
Chr1	152000	152199	18
Chr1	152200	152399	4
Chr1	152400	152599	1
Chr1	152800	152999	15
Chr1	153000	153199	10
Chr1	153200	153399	26
Chr1	153400	153599	18
Chr1	153600	153799	14
Chr1	153800	153999	24
Chr1	154000	154199	7
Chr1	154200	154399	3
Chr1	154400	154599	5
Chr1	154600	154799	10
Chr1	154800	154999	17
Chr1	155000	155199	13
Chr1	155200	155399	4
Chr1	155400	155599	13
Chr1	155600	155799	16
Chr1	155800	155999	13
Chr1	156000	156199	6
Chr1	156200	156399	2
Chr1	156400	156599	8
Chr1	156600	156799	10
Chr1	156800	156999	10
Chr1	157000	157199	15
Chr1	157200	157399	13
Chr1	157400	157599	20
Chr1	157600	157799	8
Chr1	157800	157999	12
Chr1	158000	158199	9
Chr1	158200	158399	6
Chr1	158400	158599	9
Chr1	158600	158799	4
Chr1	158800	158999	2
Chr1	159000	159199	4
Chr1	159200	159399	4
Chr1	159400	159599	2
Chr1	159600	159799	1
Chr1	159800	159999	4
Chr1	160000	160199	5
Chr1	160200	160399	16
Chr1	160400	160599	6
Chr1	160600	160799	13
Chr1	160800	160999	11
Chr1	161000	161199	9
Chr1	161200	161399	10
Chr1	161400	161599	9
Chr1	161600	161799	19
Chr1	161800	161999	10
Chr1	162000	162199	7
Chr1	162200	162399	7
Chr1	162400	162599	5
Chr1	162600	162799	1
Chr1	162800	162999	4
Chr1	163000	163199	3
Chr1	163200	163399	4
Chr1	163400	163599	4
Chr1	163600	163799	13
Chr1	163800	163999	8
Chr1	164000	164199	5
Chr1	164200	164399	6
Chr1	164400	164599	22
Chr1	164600	164799	10
Chr1	164800	164999	7
Chr1	165000	165199	18
Chr1	165200	165399	15
Chr1	165400	165599	15
Chr1	165600	165799	10
Chr1	165800	165999	29
Chr1	166000	166199	12
Chr1	166200	166399	11
Chr1	166400	166599	10
Chr1	166600	166799	12
Chr1	166800	166999	6
Chr1	167000	167199	15
Chr1	167200	167399	8
Chr1	167400	167599	12
Chr1	167600	167799	10
Chr1	167800	167999	3
Chr1	168000	168199	5
Chr1	168200	168399	6
Chr1	168400	168599	5
Chr1	168600	168799	7
Chr1	168800	168999	7
Chr1	169000	169199	14
Chr1	169200	169399	10
Chr1	169400	169599	9
Chr1	169600	169799	9
Chr1	169800	169999	19
Chr1	170000	170199	11
Chr1	170200	170399	13
Chr1	170400	170599	8
Chr1	170600	170799	17
Chr1	170800	170999	18
Chr1	171000	171199	9
Chr1	171200	171399	4
Chr1	171400	171599	9
Chr1	171600	171799	3
Chr1	171800	171999	2
Chr1	172000	172199	3
Chr1	172200	172399	8
Chr1	172400	172599	9
Chr1	172600	172799	12
Chr1	172800	172999	3
Chr1	173200	173399	1
Chr1	173400	173599	1
Chr1	173600	173799	1
Chr1	173800	173999	2
Chr1	174000	174199	5
Chr1	174200	174399	2
Chr1	174400	174599	5
Chr1	174600	174799	5
Chr1	174800	174999	2
Chr1	175000	175199	4
Chr1	175200	175399	3
Chr1	175400	175599	10
Chr1	175600	175799	5
Chr1	175800	175999	12
Chr1	176000	176199	14
Chr1	176200	176399	5
Chr1	176600	176799	11
Chr1	176800	176999	3
Chr1	177000	177199	10
Chr1	177200	177399	10
Chr1	177400	177599	13
Chr1	177600	177799	7
Chr1	177800	177999	11
Chr1	178000	178199	8
Chr1	178200	178399	10
Chr1	178400	178599	6
Chr1	178600	178799	4
Chr1	178800	178999	4
Chr1	179000	179199	1
Chr1	179200	179399	1
Chr1	179400	179599	4
Chr1	179600	179799	4
Chr1	179800	179999	7
Chr1	180000	180199	6
Chr1	180200	180399	10
Chr1	180400	180599	12
Chr1	180600	180799	10
Chr1	180800	180999	6
Chr1	181000	181199	8
Chr1	181200	181399	13
Chr1	181400	181599	5
Chr1	181600	181799	7
Chr1	181800	181999	10
Chr1	182000	182199	4
Chr1	182200	182399	4
Chr1	182400	182599	3
Chr1	182600	182799	2
Chr1	183200	183399	2
Chr1	183600	183799	1
Chr1	183800	183999	2
Chr1	184000	184199	6
Chr1	184200	184399	3
Chr1	184400	184599	5
Chr1	184600	184799	3
Chr1	185000	185199	1
Chr1	185200	185399	5
Chr1	185400	185599	9
Chr1	185600	185799	14
Chr1	185800	185999	9
Chr1	186000	186199	10
Chr1	186200	186399	18
Chr1	186400	186599	13
Chr1	186600	186799	4
Chr1	186800	186999	6
Chr1	187200	187399	9
Chr1	187400	187599	11
Chr1	187600	187799	13
Chr1	187800	187999	14
Chr1	188000	188199	17
Chr1	188200	188399	20
Chr1	188400	188599	13
Chr1	188600	188799	13
Chr1	188800	188999	13
Chr1	189000	189199	8
Chr1	189200	189399	20
Chr1	189400	189599	16
Chr1	189600	189799	9
Chr1	189800	189999	12
Chr1	190000	190199	6
Chr1	190200	190399	5
Chr1	190400	190599	21
Chr1	190600	190799	15
Chr1	190800	190999	14
Chr1	191000	191199	10
Chr1	191200	191399	10
Chr1	191400	191599	11
Chr1	191600	191799	14
Chr1	191800	191999	12
Chr1	192000	192199	11
Chr1	192200	192399	11
Chr1	192400	192599	5
Chr1	192600	192799	12
Chr1	192800	192999	10
Chr1	193000	193199	3
Chr1	193200	193399	8
Chr1	193400	193599	12
Chr1	193600	193799	4
Chr1	194200	194399	3
Chr1	194400	194599	4
Chr1	194600	194799	3
Chr1	194800	194999	5
Chr1	195000	195199	3
Chr1	195200	195399	1
Chr1	195400	195599	2
Chr1	195600	195799	3
Chr1	195800	195999	3
Chr1	196000	196199	5
Chr1	196200	196399	13
Chr1	196400	196599	13
Chr1	196600	196799	2
Chr1	196800	196999	11
Chr1	197000	197199	18
Chr1	197200	197399	12
Chr1	197400	197599	18
Chr1	197600	197799	7
Chr1	197800	197999	5
Chr1	198000	198199	12
Chr1	198200	198399	4
Chr1	198400	198599	7
Chr1	198800	198999	3
Chr1	199000	199199	3
Chr1	199400	199599	2
Chr1	199600	199799	2
Chr1	200000	200199	1
Chr1	200200	200399	8
Chr1	200400	200599	2
Chr1	200600	200799	6
Chr1	200800	200999	7
Chr1	201000	201199	11
Chr1	201200	201399	16
Chr1	201400	201599	5
Chr1	201600	201799	2
Chr1	201800	201999	1
Chr1	202000	202199	1
Chr1	202200	202399	8
Chr1	202400	202599	8
Chr1	202600	202799	1
Chr1	202800	202999	2
Chr1	203000	203199	13
Chr1	203200	203399	8
Chr1	203400	203599	18
Chr1	203600	203799	11
Chr1	203800	203999	15
Chr1	204000	204199	14
Chr1	204200	204399	6
Chr1	204400	204599	3
Chr1	204600	204799	3
Chr1	205000	205199	8
Chr1	205200	205399	11
Chr1	205400	205599	7
Chr1	205600	205799	14
Chr1	205800	205999	7
Chr1	206000	206199	2
Chr1	206200	206399	5
Chr1	206400	206599	8
Chr1	206600	206799	3
Chr1	206800	206999	3
Chr1	207000	207199	8
Chr1	207200	207399	4
Chr1	207400	207599	2
Chr1	207600	207799	1
Chr1	207800	207999	5
Chr1	208400	208599	2
Chr1	208600	208799	4
Chr1	208800	208999	1
Chr1	209000	209199	6
Chr1	209200	209399	10
Chr1	209400	209599	9
Chr1	209600	209799	17
Chr1	209800	209999	16
Chr1	210000	210199	7
Chr1	210200	210399	13
Chr1	210400	210599	10
Chr1	210600	210799	3
Chr1	210800	210999	4
Chr1	211000	211199	12
Chr1	211200	211399	16
Chr1	211400	211599	19
Chr1	211600	211799	10
Chr1	211800	211999	8
Chr1	212000	212199	18
Chr1	212200	212399	17
Chr1	212400	212599	9
Chr1	212600	212799	12
Chr1	212800	212999	4
Chr1	213000	213199	6
Chr1	213200	213399	10
Chr1	213400	213599	10
Chr1	213600	213799	4
Chr1	214000	214199	5
Chr1	214200	214399	8
Chr1	214400	214599	13
Chr1	214600	214799	10
Chr1	214800	214999	5
Chr1	215000	215199	2
Chr1	215200	215399	6
Chr1	215400	215599	10
Chr1	215600	215799	3
Chr1	215800	215999	13
Chr1	216000	216199	23
Chr1	216200	216399	7
Chr1	216400	216599	13
Chr1	216600	216799	9
Chr1	216800	216999	19
Chr1	217000	217199	17
Chr1	217200	217399	15
Chr1	217400	217599	9
Chr1	217600	217799	5
Chr1	217800	217999	4
Chr1	218000	218199	5
Chr1	218200	218399	3
Chr1	218400	218599	10
Chr1	218600	218799	4
Chr1	218800	218999	8
Chr1	219000	219199	10
Chr1	219200	219399	23
Chr1	219400	219599	10
Chr1	219600	219799	3
Chr1	219800	219999	8
Chr1	220000	220199	3
Chr1	220200	220399	10
Chr1	220400	220599	12
Chr1	220600	220799	13
Chr1	220800	220999	9
Chr1	221000	221199	2
Chr1	221200	221399	7
Chr1	221400	221599	9
Chr1	221600	221799	7
Chr1	221800	221999	10
Chr1	222000	222199	24
Chr1	222200	222399	16
Chr1	222400	222599	4
Chr1	222600	222799	22
Chr1	222800	222999	14
Chr1	223000	223199	9
Chr1	223200	223399	5
Chr1	223400	223599	11
Chr1	223600	223799	18
Chr1	223800	223999	16
Chr1	224000	224199	18
Chr1	224200	224399	11
Chr1	224400	224599	1
Chr1	224600	224799	1
Chr1	224800	224999	1
Chr1	225000	225199	5
Chr1	225200	225399	5
Chr1	225400	225599	4
Chr1	225600	225799	1
Chr1	225800	225999	5
Chr1	226000	226199	8
Chr1	226200	226399	5
Chr1	226400	226599	12
Chr1	226600	226799	14
Chr1	226800	226999	16
Chr1	227000	227199	9
Chr1	227200	227399	4
Chr1	227400	227599	4
Chr1	227600	227799	3
Chr1	227800	227999	3
Chr1	228000	228199	8
Chr1	228200	228399	6
Chr1	228400	228599	10
Chr1	228600	228799	2
Chr1	228800	228999	1
Chr1	229000	229199	3
Chr1	229200	229399	6
Chr1	229400	229599	4
Chr1	229600	229799	13
Chr1	229800	229999	11
Chr1	230000	230199	11
Chr1	230200	230399	8
Chr1	230400	230599	12
Chr1	230600	230799	6
Chr1	230800	230999	2
Chr1	231000	231199	8
Chr1	231200	231399	16
Chr1	231400	231599	19
Chr1	231600	231799	17
Chr1	231800	231999	10
Chr1	232000	232199	1
Chr1	232200	232399	8
Chr1	232400	232599	6
Chr1	233000	233199	10
Chr1	233200	233399	10
Chr1	233400	233599	9
Chr1	233600	233799	8
Chr1	233800	233999	5
Chr1	234000	234199	8
Chr1	234200	234399	16
Chr1	234400	234599	12
Chr1	234600	234799	11
Chr1	234800	234999	11
Chr1	235000	235199	15
Chr1	235200	235399	11
Chr1	235400	235599	7
Chr1	235600	235799	16
Chr1	235800	235999	18
Chr1	236000	236199	13
Chr1	236200	236399	16
Chr1	236400	236599	10
Chr1	236600	236799	10
Chr1	236800	236999	9
Chr1	237000	237199	8
Chr1	237200	237399	6
Chr1	237400	237599	5
Chr1	237600	237799	5
Chr1	238000	238199	1
Chr1	238200	238399	9
Chr1	238400	238599	34
Chr1	238600	238799	39
Chr1	238800	238999	51
Chr1	239000	239199	26
Chr1	239200	239399	15
Chr1	239400	239599	1
Chr1	239800	239999	8
Chr1	240000	240199	3
Chr1	240200	240399	16
Chr1	240400	240599	19
Chr1	240600	240799	6
Chr1	240800	240999	17
Chr1	241000	241199	15
Chr1	241200	241399	20
Chr1	241400	241599	14
Chr1	241600	241799	8
Chr1	241800	241999	9
Chr1	242000	242199	11
Chr1	242200	242399	13
Chr1	242400	242599	15
Chr1	242600	242799	19
Chr1	242800	242999	6
Chr1	243000	243199	12
Chr1	243200	243399	13
Chr1	243400	243599	14
Chr1	243600	243799	13
Chr1	243800	243999	18
Chr1	244000	244199	15
Chr1	244200	244399	12
Chr1	244400	244599	6
Chr1	244600	244799	12
Chr1	244800	244999	6
Chr1	245000	245199	10
Chr1	245200	245399	13
Chr1	245400	245599	3
Chr1	245600	245799	3
Chr1	245800	245999	2
Chr1	246000	246199	3
Chr1	246200	246399	10
Chr1	246400	246599	2
Chr1	246800	246999	9
Chr1	247000	247199	13
Chr1	247200	247399	13
Chr1	247400	247599	2
Chr1	247600	247799	12
Chr1	247800	247999	9
Chr1	248000	248199	5
Chr1	248200	248399	17
Chr1	248400	248599	5
Chr1	248600	248799	2
Chr1	248800	248999	2
Chr1	249000	249199	4
Chr1	249200	249399	13
Chr1	249400	249599	5
Chr1	249600	249799	12
Chr1	249800	249999	11
Chr1	250000	250199	10
Chr1	250200	250399	11
Chr1	250400	250599	25
Chr1	250600	250799	22
Chr1	250800	250999	18
Chr1	251000	251199	25
Chr1	251200	251399	19
Chr1	251400	251599	15
Chr1	251600	251799	12
Chr1	251800	251999	14
Chr1	252000	252199	19
Chr1	252200	252399	8
Chr1	252400	252599	4
Chr1	252600	252799	7
Chr1	252800	252999	11
Chr1	253000	253199	8
Chr1	253200	253399	15
Chr1	253400	253599	10
Chr1	253600	253799	12
Chr1	253800	253999	13
Chr1	254000	254199	17
Chr1	254200	254399	10
Chr1	254400	254599	6
Chr1	254600	254799	2
Chr1	254800	254999	4
Chr1	255000	255199	2
Chr1	255200	255399	2
Chr1	255800	255999	4
Chr1	256000	256199	3
Chr1	256600	256799	7
Chr1	256800	256999	5
Chr1	257000	257199	24
Chr1	257200	257399	26
Chr1	257400	257599	17
Chr1	257600	257799	28
Chr1	257800	257999	83
Chr1	258000	258199	238
Chr1	258200	258399	299
Chr1	258400	258599	162
Chr1	258600	258799	26
Chr1	258800	258999	7
Chr1	259000	259199	11
Chr1	259400	259599	3
Chr1	259600	259799	12
Chr1	259800	259999	7
Chr1	260000	260199	22
Chr1	260200	260399	5
Chr1	260400	260599	5
Chr1	260600	260799	10
Chr1	260800	260999	10
Chr1	261000	261199	12
Chr1	261200	261399	14
Chr1	261400	261599	10
Chr1	261600	261799	7
Chr1	261800	261999	11
Chr1	262000	262199	11
Chr1	262200	262399	10
Chr1	262400	262599	8
Chr1	262600	262799	1
Chr1	262800	262999	4
Chr1	263000	263199	7
Chr1	263200	263399	11
Chr1	263400	263599	22
Chr1	263600	263799	9
Chr1	263800	263999	8
Chr1	264000	264199	10
Chr1	264200	264399	9
Chr1	264400	264599	15
Chr1	264600	264799	15
Chr1	264800	264999	3
Chr1	265000	265199	16
Chr1	265200	265399	13
Chr1	265400	265599	10
Chr1	265600	265799	6
Chr1	265800	265999	14
Chr1	266000	266199	13
Chr1	266200	266399	3
Chr1	266400	266599	11
Chr1	266600	266799	7
Chr1	266800	266999	10
Chr1	267000	267199	8
Chr1	267200	267399	8
Chr1	267400	267599	12
Chr1	267600	267799	11
Chr1	267800	267999	6
Chr1	268000	268199	1
Chr1	268200	268399	3
Chr1	268400	268599	7
Chr1	268600	268799	4
Chr1	268800	268999	8
Chr1	269000	269199	11
Chr1	269200	269399	14
Chr1	269400	269599	3
Chr1	269600	269799	5
Chr1	269800	269999	4
Chr1	270000	270199	9
Chr1	270200	270399	10
Chr1	270400	270599	79
Chr1	270600	270799	79
Chr1	270800	270999	2
Chr1	271000	271199	3
Chr1	271200	271399	5
Chr1	271400	271599	11
Chr1	271600	271799	22
Chr1	271800	271999	10
Chr1	272000	272199	5
Chr1	272200	272399	18
Chr1	272400	272599	18
Chr1	272600	272799	12
Chr1	272800	272999	14
Chr1	273000	273199	15
Chr1	273200	273399	11
Chr1	273400	273599	25
Chr1	273600	273799	13
Chr1	273800	273999	16
Chr1	274000	274199	18
Chr1	274200	274399	7
Chr1	274400	274599	6
Chr1	274600	274799	4
Chr1	274800	274999	2
Chr1	275000	275199	4
Chr1	275200	275399	3
Chr1	275400	275599	9
Chr1	275600	275799	8
Chr1	275800	275999	12
Chr1	276000	276199	12
Chr1	276200	276399	14
Chr1	276400	276599	11
Chr1	276600	276799	15
Chr1	276800	276999	10
Chr1	277000	277199	20
Chr1	277200	277399	19
Chr1	277400	277599	12
Chr1	277600	277799	20
Chr1	277800	277999	10
Chr1	278000	278199	13
Chr1	278200	278399	5
Chr1	278400	278599	5
Chr1	278600	278799	9
Chr1	278800	278999	14
Chr1	279000	279199	5
Chr1	279200	279399	10
Chr1	279400	279599	9
Chr1	279600	279799	5
Chr1	279800	279999	15
Chr1	280000	280199	18
Chr1	280200	280399	11
Chr1	280400	280599	15
Chr1	280600	280799	17
Chr1	280800	280999	11
Chr1	281000	281199	12
Chr1	281200	281399	17
Chr1	281400	281599	13
Chr1	281600	281799	11
Chr1	281800	281999	17
Chr1	282000	282199	16
Chr1	282200	282399	3
Chr1	282400	282599	6
Chr1	282600	282799	9
Chr1	282800	282999	9
Chr1	283000	283199	14
Chr1	283200	283399	6
Chr1	283400	283599	2
Chr1	283600	283799	6
Chr1	283800	283999	19
Chr1	284000	284199	14
Chr1	284200	284399	5
Chr1	284400	284599	3
Chr1	284600	284799	9
Chr1	284800	284999	8
Chr1	285000	285199	17
Chr1	285200	285399	12
Chr1	285400	285599	17
Chr1	285600	285799	18
Chr1	285800	285999	9
Chr1	286000	286199	19
Chr1	286200	286399	14
Chr1	286400	286599	21
Chr1	286600	286799	9
Chr1	286800	286999	12
Chr1	287000	287199	21
Chr1	287200	287399	17
Chr1	287400	287599	10
Chr1	287600	287799	10
Chr1	287800	287999	16
Chr1	288000	288199	18
Chr1	288200	288399	7
Chr1	288400	288599	14
Chr1	288600	288799	11
Chr1	288800	288999	15
Chr1	289000	289199	9
Chr1	289200	289399	7
Chr1	289400	289599	7
Chr1	289600	289799	10
Chr1	289800	289999	14
Chr1	290000	290199	13
Chr1	290200	290399	12
Chr1	290400	290599	7
Chr1	290600	290799	7
Chr1	290800	290999	18
Chr1	291000	291199	4
Chr1	291200	291399	7
Chr1	291400	291599	2
Chr1	291600	291799	2
Chr1	291800	291999	7
Chr1	292000	292199	30
Chr1	292200	292399	40
Chr1	292400	292599	44
Chr1	292600	292799	3
Chr1	292800	292999	3
Chr1	293000	293199	5
Chr1	293200	293399	4
Chr1	293400	293599	11
Chr1	293600	293799	11
Chr1	293800	293999	7
Chr1	294000	294199	7
Chr1	294200	294399	21
Chr1	294400	294599	16
Chr1	294600	294799	21
Chr1	294800	294999	13
Chr1	295000	295199	3
Chr1	295200	295399	4
Chr1	295400	295599	8
Chr1	295600	295799	11
Chr1	295800	295999	5
Chr1	296000	296199	9
Chr1	296200	296399	6
Chr1	296400	296599	7
Chr1	296600	296799	14
Chr1	296800	296999	14
Chr1	297000	297199	13
Chr1	297200	297399	9
Chr1	297400	297599	8
Chr1	297600	297799	5
Chr1	297800	297999	9
Chr1	298000	298199	3
Chr1	298200	298399	2
Chr1	298600	298799	4
Chr1	298800	298999	10
Chr1	299000	299199	8
Chr1	299200	299399	14
Chr1	299400	299599	13
Chr1	299600	299799	16
Chr1	299800	299999	20
Chr1	300000	300199	15
Chr1	300200	300399	16
Chr1	300400	300599	12
Chr1	300600	300799	14
Chr1	300800	300999	7
Chr1	301000	301199	4
Chr1	301200	301399	5
Chr1	301400	301599	7
Chr1	301600	301799	1
Chr1	301800	301999	8
Chr1	302000	302199	7
Chr1	302200	302399	4
Chr1	302400	302599	5
Chr1	302600	302799	2
Chr1	302800	302999	1
Chr1	303000	303199	5
Chr1	303200	303399	5
Chr1	303400	303599	4
Chr1	303600	303799	8
Chr1	303800	303999	12
Chr1	304000	304199	4
Chr1	304200	304399	12
Chr1	304400	304599	9
Chr1	304600	304799	23
Chr1	304800	304999	24
Chr1	305000	305199	15
Chr1	305200	305399	9
Chr1	305400	305599	12
Chr1	305600	305799	11
Chr1	305800	305999	13
Chr1	306000	306199	9
Chr1	306200	306399	4
Chr1	306400	306599	10
Chr1	306600	306799	9
Chr1	306800	306999	15
Chr1	307000	307199	15
Chr1	307200	307399	9
Chr1	307400	307599	9
Chr1	307600	307799	20
Chr1	307800	307999	11
Chr1	308000	308199	10
Chr1	308200	308399	15
Chr1	308400	308599	11
Chr1	308600	308799	6
Chr1	308800	308999	18
Chr1	309000	309199	8
Chr1	309200	309399	2
Chr1	309400	309599	7
Chr1	309600	309799	6
Chr1	309800	309999	4
Chr1	310000	310199	7
Chr1	310200	310399	13
Chr1	310400	310599	11
Chr1	310600	310799	14
Chr1	310800	310999	7
Chr1	311000	311199	4
Chr1	311200	311399	11
Chr1	311400	311599	17
Chr1	311600	311799	15
Chr1	311800	311999	22
Chr1	312000	312199	13
Chr1	312200	312399	26
Chr1	312400	312599	8
Chr1	312600	312799	12
Chr1	312800	312999	3
Chr1	313000	313199	5
Chr1	313200	313399	10
Chr1	313400	313599	8
Chr1	313600	313799	19
Chr1	313800	313999	14
Chr1	314000	314199	21
Chr1	314200	314399	15
Chr1	314400	314599	10
Chr1	314600	314799	17
Chr1	314800	314999	17
Chr1	315000	315199	11
Chr1	315200	315399	10
Chr1	315400	315599	12
Chr1	315600	315799	9
Chr1	315800	315999	6
Chr1	316200	316399	10
Chr1	316400	316599	4
Chr1	316600	316799	11
Chr1	316800	316999	13
Chr1	317000	317199	16
Chr1	317200	317399	12
Chr1	317400	317599	15
Chr1	317600	317799	9
Chr1	317800	317999	7
Chr1	318000	318199	11
Chr1	318200	318399	8
Chr1	318400	318599	13
Chr1	318600	318799	14
Chr1	318800	318999	13
Chr1	319000	319199	12
Chr1	319200	319399	16
Chr1	319400	319599	10
Chr1	319600	319799	5
Chr1	319800	319999	4
Chr1	320000	320199	15
Chr1	320200	320399	17
Chr1	320400	320599	9
Chr1	320600	320799	22
Chr1	320800	320999	21
Chr1	321000	321199	9
Chr1	321200	321399	16
Chr1	321400	321599	4
Chr1	321600	321799	6
Chr1	321800	321999	12
Chr1	322000	322199	10
Chr1	322200	322399	9
Chr1	322400	322599	10
Chr1	322600	322799	5
Chr1	322800	322999	5
Chr1	323000	323199	6
Chr1	323200	323399	8
Chr1	323400	323599	6
Chr1	323600	323799	11
Chr1	323800	323999	11
Chr1	324000	324199	21
Chr1	324200	324399	15
Chr1	324400	324599	13
Chr1	324600	324799	9
Chr1	324800	324999	6
Chr1	325000	325199	2
Chr1	325200	325399	2
Chr1	325400	325599	6
Chr1	325600	325799	9
Chr1	325800	325999	8
Chr1	326000	326199	22
Chr1	326200	326399	14
Chr1	326400	326599	14
Chr1	326600	326799	12
Chr1	326800	326999	16
Chr1	327000	327199	15
Chr1	327200	327399	11
Chr1	327400	327599	16
Chr1	327600	327799	9
Chr1	327800	327999	9
Chr1	328000	328199	7
Chr1	328200	328399	8
Chr1	328400	328599	17
Chr1	328600	328799	20
Chr1	328800	328999	12
Chr1	329000	329199	13
Chr1	329200	329399	13
Chr1	329400	329599	18
Chr1	329600	329799	10
Chr1	329800	329999	25
Chr1	330000	330199	15
Chr1	330200	330399	16
Chr1	330400	330599	8
Chr1	330600	330799	8
Chr1	330800	330999	15
Chr1	331000	331199	17
Chr1	331200	331399	16
Chr1	331400	331599	18
Chr1	331600	331799	12
Chr1	331800	331999	16
Chr1	332000	332199	19
Chr1	332200	332399	18
Chr1	332400	332599	20
Chr1	332600	332799	15
Chr1	332800	332999	16
Chr1	333000	333199	13
Chr1	333200	333399	12
Chr1	333400	333599	14
Chr1	333600	333799	9
Chr1	333800	333999	20
Chr1	334000	334199	7
Chr1	334200	334399	12
Chr1	334400	334599	14
Chr1	334600	334799	10
Chr1	334800	334999	10
Chr1	335000	335199	12
Chr1	335200	335399	4
Chr1	335400	335599	17
Chr1	335600	335799	12
Chr1	335800	335999	16
Chr1	336000	336199	10
Chr1	336200	336399	27
Chr1	336400	336599	14
Chr1	336600	336799	29
Chr1	336800	336999	14
Chr1	337000	337199	10
Chr1	337200	337399	21
Chr1	337400	337599	13
Chr1	337600	337799	12
Chr1	337800	337999	1
Chr1	338000	338199	2
Chr1	338200	338399	4
Chr1	338400	338599	12
Chr1	338600	338799	13
Chr1	338800	338999	14
Chr1	339000	339199	12
Chr1	339200	339399	8
Chr1	339400	339599	9
Chr1	339600	339799	17
Chr1	339800	339999	18
Chr1	340000	340199	8
Chr1	340200	340399	8
Chr1	340400	340599	10
Chr1	340600	340799	16
Chr1	340800	340999	15
Chr1	341000	341199	22
Chr1	341200	341399	12
Chr1	341400	341599	21
Chr1	341600	341799	20
Chr1	341800	341999	16
Chr1	342000	342199	4
Chr1	342200	342399	4
Chr1	342400	342599	3
Chr1	342600	342799	4
Chr1	342800	342999	5
Chr1	343000	343199	11
Chr1	343200	343399	13
Chr1	343400	343599	18
Chr1	343600	343799	25
Chr1	343800	343999	15
Chr1	344000	344199	9
Chr1	344200	344399	4
Chr1	344400	344599	2
Chr1	344600	344799	2
Chr1	344800	344999	7
Chr1	345000	345199	1
Chr1	345200	345399	4
Chr1	345600	345799	1
Chr1	345800	345999	7
Chr1	346000	346199	8
Chr1	346200	346399	12
Chr1	346400	346599	9
Chr1	346600	346799	18
Chr1	346800	346999	20
Chr1	347000	347199	19
Chr1	347200	347399	10
Chr1	347400	347599	8
Chr1	347600	347799	3
Chr1	347800	347999	3
Chr1	348000	348199	8
Chr1	348200	348399	5
Chr1	348400	348599	7
Chr1	348600	348799	7
Chr1	348800	348999	8
Chr1	349000	349199	8
Chr1	349200	349399	16
Chr1	349400	349599	10
Chr1	349600	349799	16
Chr1	349800	349999	8
Chr1	350000	350199	14
Chr1	350200	350399	9
Chr1	350400	350599	10
Chr1	350600	350799	10
Chr1	350800	350999	17
Chr1	351000	351199	23
Chr1	351200	351399	10
Chr1	351400	351599	15
Chr1	351600	351799	16
Chr1	351800	351999	17
Chr1	352000	352199	16
Chr1	352200	352399	7
Chr1	352400	352599	3
Chr1	352600	352799	7
Chr1	352800	352999	13
Chr1	353000	353199	13
Chr1	353200	353399	22
Chr1	353400	353599	7
Chr1	353600	353799	11
Chr1	353800	353999	9
Chr1	354000	354199	18
Chr1	354200	354399	19
Chr1	354400	354599	7
Chr1	354600	354799	8
Chr1	354800	354999	4
Chr1	355000	355199	11
Chr1	355200	355399	8
Chr1	355400	355599	12
Chr1	355600	355799	11
Chr1	355800	355999	12
Chr1	356000	356199	7
Chr1	356200	356399	7
Chr1	356400	356599	3
Chr1	356600	356799	7
Chr1	356800	356999	4
Chr1	357000	357199	4
Chr1	357200	357399	5
Chr1	357400	357599	3
Chr1	357600	357799	6
Chr1	357800	357999	3
Chr1	358000	358199	5
Chr1	358200	358399	15
Chr1	358400	358599	22
Chr1	358600	358799	12
Chr1	358800	358999	15
Chr1	359000	359199	15
Chr1	359200	359399	19
Chr1	359400	359599	14
Chr1	359600	359799	16
Chr1	359800	359999	6
Chr1	360000	360199	19
Chr1	360200	360399	15
Chr1	360400	360599	16
Chr1	360600	360799	14
Chr1	360800	360999	9
Chr1	361000	361199	14
Chr1	361200	361399	10
Chr1	361400	361599	15
Chr1	361600	361799	17
Chr1	361800	361999	11
Chr1	362000	362199	13
Chr1	362200	362399	13
Chr1	362400	362599	13
Chr1	362600	362799	9
Chr1	362800	362999	6
Chr1	363000	363199	5
Chr1	363200	363399	6
Chr1	363400	363599	11
Chr1	363600	363799	11
Chr1	363800	363999	7
Chr1	364000	364199	2
Chr1	364200	364399	3
Chr1	364600	364799	4
Chr1	364800	364999	5
Chr1	365000	365199	5
Chr1	365200	365399	19
Chr1	365400	365599	20
Chr1	365600	365799	19
Chr1	365800	365999	16
Chr1	366000	366199	10
Chr1	366200	366399	19
Chr1	366400	366599	2
Chr1	366600	366799	12
Chr1	366800	366999	2
Chr1	367000	367199	8
Chr1	367200	367399	9
Chr1	367400	367599	9
Chr1	367600	367799	4
Chr1	367800	367999	2
Chr1	368000	368199	16
Chr1	368200	368399	14
Chr1	368400	368599	12
Chr1	368600	368799	11
Chr1	368800	368999	4
Chr1	369000	369199	4
Chr1	369200	369399	3
Chr1	369400	369599	12
Chr1	369600	369799	3
Chr1	369800	369999	2
Chr1	370000	370199	6
Chr1	370200	370399	10
Chr1	370400	370599	17
Chr1	370600	370799	12
Chr1	370800	370999	9
Chr1	371000	371199	9
Chr1	371200	371399	17
Chr1	371400	371599	15
Chr1	371600	371799	12
Chr1	371800	371999	14
Chr1	372000	372199	17
Chr1	372200	372399	25
Chr1	372400	372599	5
Chr1	372600	372799	4
Chr1	372800	372999	20
Chr1	373000	373199	11
Chr1	373200	373399	8
Chr1	373400	373599	6
Chr1	373600	373799	6
Chr1	373800	373999	10
Chr1	374000	374199	9
Chr1	374200	374399	11
Chr1	374400	374599	17
Chr1	374600	374799	21
Chr1	374800	374999	26
Chr1	375000	375199	21
Chr1	375200	375399	14
Chr1	375400	375599	9
Chr1	375600	375799	15
Chr1	375800	375999	20
Chr1	376000	376199	10
Chr1	376200	376399	11
Chr1	376400	376599	14
Chr1	376600	376799	15
Chr1	376800	376999	10
Chr1	377000	377199	10
Chr1	377200	377399	17
Chr1	377400	377599	10
Chr1	377600	377799	16
Chr1	377800	377999	19
Chr1	378000	378199	12
Chr1	378200	378399	15
Chr1	378400	378599	14
Chr1	378600	378799	14
Chr1	378800	378999	10
Chr1	379000	379199	20
Chr1	379200	379399	17
Chr1	379400	379599	9
Chr1	379600	379799	6
Chr1	379800	379999	18
Chr1	380000	380199	21
Chr1	380200	380399	11
Chr1	380400	380599	8
Chr1	380600	380799	14
Chr1	380800	380999	10
Chr1	381000	381199	23
Chr1	381200	381399	18
Chr1	381400	381599	27
Chr1	381600	381799	11
Chr1	381800	381999	11
Chr1	382000	382199	20
Chr1	382200	382399	8
Chr1	382400	382599	12
Chr1	382600	382799	17
Chr1	382800	382999	15
Chr1	383000	383199	12
Chr1	383200	383399	10
Chr1	383400	383599	13
Chr1	383600	383799	8
Chr1	383800	383999	10
Chr1	384000	384199	18
Chr1	384200	384399	16
Chr1	384400	384599	11
Chr1	384600	384799	8
Chr1	384800	384999	13
Chr1	385000	385199	9
Chr1	385200	385399	16
Chr1	385400	385599	11
Chr1	385600	385799	9
Chr1	385800	385999	13
Chr1	386000	386199	6
Chr1	386200	386399	11
Chr1	386400	386599	20
Chr1	386600	386799	9
Chr1	386800	386999	10
Chr1	387000	387199	12
Chr1	387200	387399	14
Chr1	387400	387599	11
Chr1	387600	387799	21
Chr1	387800	387999	12
Chr1	388000	388199	7
Chr1	388200	388399	13
Chr1	388400	388599	17
Chr1	388600	388799	9
Chr1	388800	388999	23
Chr1	389000	389199	15
Chr1	389200	389399	10
Chr1	389400	389599	13
Chr1	389600	389799	3
Chr1	389800	389999	2
Chr1	390000	390199	3
Chr1	390200	390399	10
Chr1	390400	390599	15
Chr1	390600	390799	9
Chr1	390800	390999	8
Chr1	391000	391199	15
Chr1	391200	391399	7
Chr1	391400	391599	6
Chr1	391600	391799	9
Chr1	391800	391999	10
Chr1	392000	392199	15
Chr1	392200	392399	9
Chr1	392400	392599	8
Chr1	392600	392799	5
Chr1	392800	392999	6
Chr1	393000	393199	7
Chr1	393200	393399	10
Chr1	393400	393599	14
Chr1	393600	393799	12
Chr1	393800	393999	10
Chr1	394000	394199	13
Chr1	394200	394399	7
Chr1	394400	394599	13
Chr1	394600	394799	7
Chr1	394800	394999	26
Chr1	395000	395199	15
Chr1	395200	395399	10
Chr1	395400	395599	5
Chr1	395600	395799	2
Chr1	395800	395999	8
Chr1	396000	396199	12
Chr1	396200	396399	8
Chr1	396400	396599	11
Chr1	396600	396799	9
Chr1	396800	396999	16
Chr1	397000	397199	14
Chr1	397200	397399	17
Chr1	397400	397599	11
Chr1	397600	397799	14
Chr1	397800	397999	7
Chr1	398000	398199	9
Chr1	398200	398399	6
Chr1	398400	398599	12
Chr1	398600	398799	20
Chr1	398800	398999	7
Chr1	399000	399199	8
Chr1	399200	399399	18
Chr1	399400	399599	16
Chr1	399600	399799	17
Chr1	399800	399999	15
Chr1	400000	400199	6
Chr1	400200	400399	11
Chr1	400400	400599	18
Chr1	400600	400799	20
Chr1	400800	400999	12
Chr1	401000	401199	8
Chr1	401200	401399	9
Chr1	401400	401599	8
Chr1	401600	401799	6
Chr1	401800	401999	4
Chr1	402000	402199	9
Chr1	402200	402399	4
Chr1	402400	402599	10
Chr1	402600	402799	12
Chr1	402800	402999	16
Chr1	403000	403199	10
Chr1	403200	403399	6
Chr1	403400	403599	9
Chr1	403600	403799	7
Chr1	403800	403999	13
Chr1	404000	404199	6
Chr1	404200	404399	3
Chr1	404400	404599	4
Chr1	404600	404799	9
Chr1	404800	404999	8
Chr1	405000	405199	7
Chr1	405200	405399	9
Chr1	405400	405599	14
Chr1	405600	405799	6
Chr1	405800	405999	8
Chr1	406000	406199	13
Chr1	406200	406399	19
Chr1	406400	406599	18
Chr1	406600	406799	15
Chr1	406800	406999	10
Chr1	407000	407199	13
Chr1	407200	407399	14
Chr1	407400	407599	22
Chr1	407600	407799	19
Chr1	407800	407999	12
Chr1	408000	408199	10
Chr1	408200	408399	10
Chr1	408400	408599	9
Chr1	408600	408799	1
Chr1	408800	408999	9
Chr1	409000	409199	9
Chr1	409200	409399	7
Chr1	409400	409599	17
[truncated: 576,771 more rows]
