# Supplementary material for: Hyperosmotic priming of Arabidopsis seedlings establishes a long-term somatic memory accompanied by specific changes of the epigenome
Source: Genome Biol. 2013 Jun 14;14(6):R59. doi: 10.1186/gb-2013-14-6-r59 (PMC3707022; doi:10.1186/gb-2013-14-6-r59)
Supplement: Additional file 14 — Reads200_PSH3K4me3.wig. WIG file containing sequence read counts over 200 bp windows in sample 24h PSH3K4me3 [file gb-2013-14-6-r59-S14.WIG]

track type=bedGraph name=50SH3K4me3.uni.bins
Chr1	0	199	1
Chr1	200	399	1
Chr1	600	799	1
Chr1	800	999	1
Chr1	1200	1399	1
Chr1	1400	1599	1
Chr1	1600	1799	1
Chr1	1800	1999	2
Chr1	2000	2199	2
Chr1	2400	2599	1
Chr1	2600	2799	2
Chr1	2800	2999	2
Chr1	3400	3599	8
Chr1	3600	3799	128
Chr1	3800	3999	185
Chr1	4000	4199	140
Chr1	4200	4399	9
Chr1	4400	4599	12
Chr1	4600	4799	12
Chr1	4800	4999	7
Chr1	5000	5199	3
Chr1	5200	5399	2
Chr1	5400	5599	5
Chr1	5600	5799	4
Chr1	5800	5999	5
Chr1	6000	6199	3
Chr1	6200	6399	3
Chr1	6400	6599	1
Chr1	6600	6799	4
Chr1	7000	7199	3
Chr1	7200	7399	6
Chr1	7400	7599	2
Chr1	7600	7799	9
Chr1	7800	7999	26
Chr1	8000	8199	86
Chr1	8200	8399	181
Chr1	8400	8599	193
Chr1	8600	8799	74
Chr1	8800	8999	1
Chr1	9000	9199	1
Chr1	9200	9399	1
Chr1	9400	9599	1
Chr1	9800	9999	2
Chr1	10000	10199	3
Chr1	10200	10399	3
Chr1	10400	10599	6
Chr1	10600	10799	3
Chr1	11000	11199	1
Chr1	11200	11399	9
Chr1	11400	11599	6
Chr1	11600	11799	10
Chr1	11800	11999	45
Chr1	12000	12199	124
Chr1	12200	12399	154
Chr1	12400	12599	202
Chr1	12600	12799	227
Chr1	12800	12999	190
Chr1	13000	13199	101
Chr1	13200	13399	76
Chr1	13400	13599	56
Chr1	13600	13799	35
Chr1	14000	14199	1
Chr1	14200	14399	6
Chr1	14600	14799	4
Chr1	15200	15399	1
Chr1	15400	15599	1
Chr1	15800	15999	3
Chr1	16000	16199	1
Chr1	16400	16599	1
Chr1	16600	16799	2
Chr1	16800	16999	2
Chr1	17600	17799	1
Chr1	18600	18799	2
Chr1	18800	18999	1
Chr1	19200	19399	2
Chr1	19800	19999	2
Chr1	20000	20199	1
Chr1	21000	21199	1
Chr1	21200	21399	1
Chr1	21600	21799	1
Chr1	22400	22599	3
Chr1	22800	22999	1
Chr1	23000	23199	55
Chr1	23200	23399	218
Chr1	23400	23599	225
Chr1	23600	23799	272
Chr1	23800	23999	144
Chr1	24000	24199	51
Chr1	24200	24399	22
Chr1	24400	24599	14
Chr1	24600	24799	4
Chr1	24800	24999	7
Chr1	25000	25199	11
Chr1	25200	25399	7
Chr1	25400	25599	7
Chr1	25600	25799	8
Chr1	25800	25999	7
Chr1	26000	26199	6
Chr1	26200	26399	10
Chr1	26400	26599	11
Chr1	26600	26799	10
Chr1	26800	26999	9
Chr1	27000	27199	9
Chr1	27200	27399	8
Chr1	27400	27599	6
Chr1	27600	27799	1
Chr1	27800	27999	5
Chr1	28000	28199	6
Chr1	28200	28399	8
Chr1	28400	28599	2
Chr1	28600	28799	3
Chr1	28800	28999	2
Chr1	29000	29199	1
Chr1	29200	29399	3
Chr1	29400	29599	3
Chr1	29600	29799	6
Chr1	29800	29999	6
Chr1	30000	30199	3
Chr1	30600	30799	3
Chr1	30800	30999	1
Chr1	31000	31199	3
Chr1	31200	31399	2
Chr1	31400	31599	2
Chr1	31600	31799	6
Chr1	31800	31999	3
Chr1	32000	32199	7
Chr1	32200	32399	22
Chr1	32400	32599	59
Chr1	32600	32799	191
Chr1	32800	32999	199
Chr1	33000	33199	69
Chr1	33200	33399	5
Chr1	33400	33599	3
Chr1	33600	33799	1
Chr1	33800	33999	5
Chr1	34000	34199	22
Chr1	34200	34399	12
Chr1	34400	34599	12
Chr1	34600	34799	4
Chr1	34800	34999	8
Chr1	35000	35199	8
Chr1	35200	35399	14
Chr1	35400	35599	14
Chr1	35600	35799	17
Chr1	35800	35999	40
Chr1	36000	36199	56
Chr1	36200	36399	48
Chr1	36400	36599	101
Chr1	36600	36799	127
Chr1	36800	36999	157
Chr1	37000	37199	138
Chr1	37200	37399	164
Chr1	37400	37599	176
Chr1	37600	37799	81
Chr1	37800	37999	13
Chr1	38200	38399	1
Chr1	38400	38599	4
Chr1	38600	38799	1
Chr1	38800	38999	2
Chr1	39000	39199	1
Chr1	39200	39399	2
Chr1	39400	39599	5
Chr1	39600	39799	4
Chr1	39800	39999	1
Chr1	40000	40199	4
Chr1	40200	40399	6
Chr1	40400	40599	3
Chr1	40600	40799	9
Chr1	40800	40999	7
Chr1	41000	41199	4
Chr1	41200	41399	2
Chr1	41600	41799	1
Chr1	42000	42199	5
Chr1	42600	42799	1
Chr1	43000	43199	3
Chr1	43200	43399	1
Chr1	43400	43599	2
Chr1	43600	43799	2
Chr1	43800	43999	1
Chr1	44000	44199	2
Chr1	44400	44599	3
Chr1	44600	44799	2
Chr1	45000	45199	20
Chr1	45200	45399	19
Chr1	45400	45599	18
Chr1	45600	45799	31
Chr1	45800	45999	59
Chr1	46000	46199	175
Chr1	46200	46399	242
Chr1	46400	46599	300
Chr1	46600	46799	158
Chr1	46800	46999	19
Chr1	47000	47199	3
Chr1	47200	47399	4
Chr1	47400	47599	1
Chr1	47600	47799	6
Chr1	47800	47999	15
Chr1	48000	48199	17
Chr1	48200	48399	45
Chr1	48400	48599	177
Chr1	48600	48799	308
Chr1	48800	48999	310
Chr1	49000	49199	275
Chr1	49200	49399	39
Chr1	49400	49599	1
Chr1	49600	49799	1
Chr1	49800	49999	1
Chr1	50000	50199	1
Chr1	50200	50399	20
Chr1	50400	50599	108
Chr1	50600	50799	168
Chr1	50800	50999	241
Chr1	51000	51199	179
Chr1	51200	51399	5
Chr1	51600	51799	1
Chr1	51800	51999	2
Chr1	52000	52199	16
Chr1	52200	52399	77
Chr1	52400	52599	110
Chr1	52600	52799	74
Chr1	52800	52999	10
Chr1	53000	53199	27
Chr1	53200	53399	6
Chr1	53400	53599	7
Chr1	53600	53799	18
Chr1	53800	53999	28
Chr1	54000	54199	26
Chr1	54200	54399	22
Chr1	54400	54599	6
Chr1	54600	54799	1
Chr1	54800	54999	9
Chr1	55000	55199	1
Chr1	55400	55599	1
Chr1	56000	56199	1
Chr1	56400	56599	1
Chr1	56800	56999	1
Chr1	57000	57199	1
Chr1	57200	57399	5
Chr1	57400	57599	46
Chr1	57600	57799	82
Chr1	57800	57999	155
Chr1	58000	58199	142
Chr1	58200	58399	121
Chr1	58400	58599	120
Chr1	58600	58799	129
Chr1	58800	58999	85
Chr1	59000	59199	15
Chr1	59200	59399	2
Chr1	59600	59799	1
Chr1	59800	59999	2
Chr1	60400	60599	4
Chr1	60600	60799	1
Chr1	60800	60999	1
Chr1	61200	61399	2
Chr1	61400	61599	1
Chr1	61600	61799	1
Chr1	61800	61999	1
Chr1	62000	62199	5
Chr1	62200	62399	8
Chr1	62400	62599	7
Chr1	62600	62799	3
Chr1	62800	62999	2
Chr1	63000	63199	2
Chr1	63200	63399	8
Chr1	63400	63599	62
Chr1	63600	63799	110
Chr1	63800	63999	55
Chr1	64000	64199	14
Chr1	64200	64399	14
Chr1	64400	64599	12
Chr1	64600	64799	10
Chr1	64800	64999	10
Chr1	65000	65199	17
Chr1	65200	65399	24
Chr1	65400	65599	24
Chr1	65600	65799	32
Chr1	65800	65999	32
Chr1	66000	66199	48
Chr1	66200	66399	73
Chr1	66400	66599	114
Chr1	66600	66799	121
Chr1	66800	66999	124
Chr1	67000	67199	166
Chr1	67200	67399	232
Chr1	67400	67599	225
Chr1	67600	67799	29
Chr1	68400	68599	1
Chr1	68600	68799	1
Chr1	69800	69999	12
Chr1	70000	70199	15
Chr1	70200	70399	9
Chr1	70400	70599	2
Chr1	70600	70799	4
Chr1	70800	70999	2
Chr1	71000	71199	6
Chr1	71200	71399	21
Chr1	71400	71599	49
Chr1	71600	71799	40
Chr1	71800	71999	44
Chr1	72000	72199	44
Chr1	72200	72399	20
Chr1	72400	72599	152
Chr1	72600	72799	246
Chr1	72800	72999	174
Chr1	73000	73199	61
Chr1	73200	73399	19
Chr1	73400	73599	16
Chr1	73600	73799	23
Chr1	73800	73999	12
Chr1	74000	74199	34
Chr1	74200	74399	104
Chr1	74400	74599	158
Chr1	74600	74799	55
Chr1	74800	74999	6
Chr1	75400	75599	25
Chr1	75600	75799	217
Chr1	75800	75999	271
Chr1	76000	76199	266
Chr1	76200	76399	185
Chr1	76400	76599	44
Chr1	76600	76799	1
Chr1	76800	76999	5
Chr1	77000	77199	5
Chr1	77200	77399	2
Chr1	77600	77799	2
Chr1	77800	77999	10
Chr1	78000	78199	17
Chr1	78200	78399	12
Chr1	78600	78799	24
Chr1	78800	78999	60
Chr1	79000	79199	53
Chr1	79200	79399	4
Chr1	79400	79599	1
Chr1	79800	79999	1
Chr1	80200	80399	3
Chr1	80400	80599	3
Chr1	80600	80799	3
Chr1	80800	80999	2
Chr1	81000	81199	1
Chr1	81200	81399	2
Chr1	81600	81799	1
Chr1	81800	81999	3
Chr1	82000	82199	1
Chr1	82200	82399	3
Chr1	82400	82599	1
Chr1	82600	82799	5
Chr1	82800	82999	1
Chr1	83000	83199	6
Chr1	83200	83399	49
Chr1	83400	83599	67
Chr1	83600	83799	14
Chr1	83800	83999	9
Chr1	84000	84199	31
Chr1	84200	84399	76
Chr1	84400	84599	62
Chr1	84600	84799	20
Chr1	84800	84999	6
Chr1	85000	85199	1
Chr1	85200	85399	2
Chr1	85600	85799	1
Chr1	86000	86199	2
Chr1	86200	86399	3
Chr1	86400	86599	2
Chr1	86600	86799	25
Chr1	86800	86999	179
Chr1	87000	87199	149
Chr1	87200	87399	4
Chr1	87400	87599	5
Chr1	87600	87799	19
Chr1	87800	87999	57
Chr1	88000	88199	63
Chr1	88200	88399	7
Chr1	88400	88599	1
Chr1	88600	88799	2
Chr1	88800	88999	90
Chr1	89000	89199	183
Chr1	89200	89399	177
Chr1	89400	89599	83
Chr1	89600	89799	33
Chr1	89800	89999	4
Chr1	90000	90199	10
Chr1	90200	90399	8
Chr1	90400	90599	5
Chr1	90600	90799	1
Chr1	90800	90999	3
Chr1	91000	91199	6
Chr1	91200	91399	18
Chr1	91400	91599	108
Chr1	91600	91799	263
Chr1	91800	91999	364
Chr1	92000	92199	224
Chr1	92200	92399	77
Chr1	92400	92599	24
Chr1	92600	92799	10
Chr1	92800	92999	16
Chr1	93000	93199	8
Chr1	93200	93399	9
Chr1	93400	93599	8
Chr1	93600	93799	5
Chr1	93800	93999	4
Chr1	94000	94199	5
Chr1	94200	94399	2
Chr1	94400	94599	5
Chr1	94600	94799	5
Chr1	94800	94999	5
Chr1	95000	95199	8
Chr1	95200	95399	13
Chr1	95400	95599	12
Chr1	95600	95799	2
Chr1	95800	95999	29
Chr1	96000	96199	109
Chr1	96200	96399	116
Chr1	96400	96599	79
Chr1	96600	96799	68
Chr1	96800	96999	53
Chr1	97000	97199	39
Chr1	97200	97399	20
Chr1	97400	97599	125
Chr1	97600	97799	309
Chr1	97800	97999	225
Chr1	98000	98199	158
Chr1	98200	98399	21
Chr1	98400	98599	9
Chr1	98600	98799	1
Chr1	98800	98999	2
Chr1	99000	99199	4
Chr1	99200	99399	2
Chr1	99400	99599	1
Chr1	99600	99799	1
Chr1	99800	99999	40
Chr1	100000	100199	157
Chr1	100200	100399	199
Chr1	100400	100599	109
Chr1	100600	100799	64
Chr1	100800	100999	42
Chr1	101000	101199	22
Chr1	101200	101399	4
Chr1	101400	101599	5
Chr1	101600	101799	3
Chr1	101800	101999	1
Chr1	102200	102399	1
Chr1	102400	102599	2
Chr1	102600	102799	3
Chr1	103000	103199	4
Chr1	103200	103399	2
Chr1	103400	103599	3
Chr1	103600	103799	5
Chr1	104200	104399	1
Chr1	104400	104599	4
Chr1	104600	104799	56
Chr1	104800	104999	189
Chr1	105000	105199	173
Chr1	105200	105399	53
Chr1	105400	105599	3
Chr1	105600	105799	1
Chr1	105800	105999	2
Chr1	106000	106199	1
Chr1	106200	106399	1
Chr1	106600	106799	5
Chr1	106800	106999	3
Chr1	107000	107199	1
Chr1	107200	107399	3
Chr1	107400	107599	3
Chr1	108000	108199	1
Chr1	108600	108799	2
Chr1	108800	108999	3
Chr1	109000	109199	72
Chr1	109200	109399	126
Chr1	109400	109599	192
Chr1	109600	109799	233
Chr1	109800	109999	150
Chr1	110000	110199	105
Chr1	110200	110399	46
Chr1	110400	110599	21
Chr1	110600	110799	20
Chr1	110800	110999	12
Chr1	111000	111199	9
Chr1	111200	111399	5
Chr1	111400	111599	6
Chr1	111600	111799	1
Chr1	111800	111999	1
Chr1	112200	112399	2
Chr1	112400	112599	9
Chr1	112600	112799	4
Chr1	113000	113199	8
Chr1	113200	113399	11
Chr1	113400	113599	44
Chr1	113600	113799	34
Chr1	113800	113999	11
Chr1	114000	114199	1
Chr1	114200	114399	111
Chr1	114400	114599	203
Chr1	114600	114799	180
Chr1	114800	114999	76
Chr1	115000	115199	40
Chr1	115200	115399	22
Chr1	115400	115599	6
Chr1	115600	115799	6
Chr1	115800	115999	4
Chr1	116600	116799	2
Chr1	116800	116999	1
Chr1	117000	117199	103
Chr1	117200	117399	187
Chr1	117400	117599	338
Chr1	117600	117799	316
Chr1	117800	117999	238
Chr1	118000	118199	221
Chr1	118200	118399	148
Chr1	118400	118599	60
Chr1	118600	118799	2
Chr1	118800	118999	1
Chr1	119000	119199	2
Chr1	119400	119599	4
Chr1	119600	119799	3
Chr1	119800	119999	3
Chr1	120000	120199	7
Chr1	120200	120399	74
Chr1	120400	120599	34
Chr1	120600	120799	5
Chr1	120800	120999	9
Chr1	121200	121399	5
Chr1	121400	121599	5
Chr1	121600	121799	2
Chr1	121800	121999	11
Chr1	122000	122199	12
Chr1	122200	122399	9
Chr1	122400	122599	2
Chr1	122600	122799	6
Chr1	122800	122999	5
Chr1	123000	123199	3
Chr1	123200	123399	1
Chr1	123400	123599	1
Chr1	123600	123799	3
Chr1	123800	123999	4
Chr1	124000	124199	7
Chr1	124200	124399	4
Chr1	124400	124599	9
Chr1	124600	124799	3
Chr1	124800	124999	8
Chr1	125000	125199	6
Chr1	125200	125399	5
Chr1	125400	125599	9
Chr1	125600	125799	8
Chr1	125800	125999	4
Chr1	126000	126199	7
Chr1	126200	126399	8
Chr1	126400	126599	8
Chr1	126600	126799	8
Chr1	126800	126999	10
Chr1	127000	127199	8
Chr1	127200	127399	23
Chr1	127400	127599	15
Chr1	127600	127799	17
Chr1	127800	127999	42
Chr1	128000	128199	92
Chr1	128200	128399	49
Chr1	128400	128599	15
Chr1	128600	128799	13
Chr1	128800	128999	19
Chr1	129000	129199	22
Chr1	129200	129399	39
Chr1	129400	129599	43
Chr1	129600	129799	98
Chr1	129800	129999	216
Chr1	130000	130199	157
Chr1	130200	130399	150
Chr1	130400	130599	86
Chr1	130600	130799	15
Chr1	130800	130999	7
Chr1	131000	131199	9
Chr1	131200	131399	1
Chr1	131400	131599	3
Chr1	131600	131799	4
Chr1	131800	131999	5
Chr1	132000	132199	8
Chr1	132200	132399	9
Chr1	132400	132599	10
Chr1	132600	132799	13
Chr1	132800	132999	9
Chr1	133000	133199	6
Chr1	133200	133399	5
Chr1	133400	133599	1
Chr1	133600	133799	4
Chr1	133800	133999	7
Chr1	134000	134199	7
Chr1	134200	134399	8
Chr1	134400	134599	4
Chr1	134600	134799	12
Chr1	134800	134999	7
Chr1	135000	135199	10
Chr1	135200	135399	20
Chr1	135400	135599	68
Chr1	135600	135799	114
Chr1	135800	135999	31
Chr1	136000	136199	34
Chr1	136200	136399	182
Chr1	136400	136599	193
Chr1	136600	136799	53
Chr1	136800	136999	8
Chr1	137000	137199	6
Chr1	137200	137399	2
Chr1	137400	137599	1
Chr1	137600	137799	1
Chr1	138000	138199	3
Chr1	138200	138399	8
Chr1	138400	138599	121
Chr1	138600	138799	148
Chr1	138800	138999	80
Chr1	139000	139199	86
Chr1	139200	139399	44
Chr1	139400	139599	15
Chr1	139600	139799	8
Chr1	139800	139999	5
Chr1	140000	140199	1
Chr1	140200	140399	1
Chr1	140800	140999	3
Chr1	141000	141199	1
Chr1	141200	141399	2
Chr1	141400	141599	1
Chr1	141600	141799	1
Chr1	141800	141999	6
Chr1	142000	142199	215
Chr1	142200	142399	310
Chr1	142400	142599	240
Chr1	142600	142799	173
Chr1	142800	142999	64
Chr1	143000	143199	20
Chr1	143200	143399	7
Chr1	143400	143599	17
Chr1	143600	143799	107
Chr1	143800	143999	92
Chr1	144000	144199	68
Chr1	144200	144399	21
Chr1	144400	144599	18
Chr1	144600	144799	23
Chr1	144800	144999	8
Chr1	145000	145199	4
Chr1	145200	145399	2
Chr1	145400	145599	6
Chr1	145600	145799	4
Chr1	146000	146199	2
Chr1	146400	146599	1
Chr1	146800	146999	1
Chr1	147000	147199	8
Chr1	147200	147399	32
Chr1	147400	147599	18
Chr1	147600	147799	20
Chr1	147800	147999	3
Chr1	148000	148199	2
Chr1	148200	148399	4
Chr1	148400	148599	16
Chr1	148600	148799	36
Chr1	148800	148999	31
Chr1	149000	149199	31
Chr1	149200	149399	28
Chr1	149400	149599	162
Chr1	149600	149799	144
Chr1	149800	149999	12
Chr1	150000	150199	3
Chr1	150200	150399	1
Chr1	150400	150599	3
Chr1	150600	150799	3
Chr1	150800	150999	3
Chr1	151000	151199	1
Chr1	151200	151399	8
Chr1	151400	151599	29
Chr1	151600	151799	17
Chr1	151800	151999	23
Chr1	152000	152199	20
Chr1	152200	152399	8
Chr1	152400	152599	1
Chr1	152600	152799	1
Chr1	152800	152999	2
Chr1	153000	153199	7
Chr1	153200	153399	9
Chr1	153400	153599	16
Chr1	153600	153799	17
Chr1	153800	153999	22
Chr1	154000	154199	7
Chr1	154200	154399	1
Chr1	154400	154599	19
Chr1	154600	154799	62
Chr1	154800	154999	144
Chr1	155000	155199	184
Chr1	155200	155399	205
Chr1	155400	155599	183
Chr1	155600	155799	296
Chr1	155800	155999	208
Chr1	156000	156199	13
Chr1	156200	156399	2
Chr1	156400	156599	2
Chr1	156800	156999	11
Chr1	157000	157199	108
Chr1	157200	157399	173
Chr1	157400	157599	173
Chr1	157600	157799	205
Chr1	157800	157999	241
Chr1	158000	158199	269
Chr1	158200	158399	300
Chr1	158400	158599	196
Chr1	158600	158799	22
Chr1	158800	158999	3
Chr1	159400	159599	2
Chr1	159600	159799	1
Chr1	160000	160199	3
Chr1	160200	160399	10
Chr1	160400	160599	7
Chr1	160600	160799	10
Chr1	160800	160999	8
Chr1	161000	161199	8
Chr1	161200	161399	15
Chr1	161400	161599	24
Chr1	161600	161799	20
Chr1	161800	161999	45
Chr1	162000	162199	153
Chr1	162200	162399	196
Chr1	162400	162599	188
Chr1	162600	162799	74
Chr1	162800	162999	10
Chr1	163000	163199	3
Chr1	163200	163399	32
Chr1	163400	163599	151
Chr1	163600	163799	173
Chr1	163800	163999	76
Chr1	164000	164199	15
Chr1	164200	164399	7
Chr1	164400	164599	8
Chr1	164600	164799	7
Chr1	164800	164999	5
Chr1	165000	165199	6
Chr1	165200	165399	6
Chr1	165400	165599	4
Chr1	165600	165799	9
Chr1	165800	165999	4
Chr1	166000	166199	8
Chr1	166200	166399	1
Chr1	166400	166599	2
Chr1	166600	166799	4
Chr1	166800	166999	5
Chr1	167000	167199	13
Chr1	167200	167399	41
Chr1	167400	167599	132
Chr1	167600	167799	128
Chr1	167800	167999	25
Chr1	168000	168199	1
Chr1	168200	168399	1
Chr1	168600	168799	7
Chr1	168800	168999	4
Chr1	169000	169199	6
Chr1	169200	169399	7
Chr1	169400	169599	4
Chr1	169600	169799	3
Chr1	169800	169999	6
Chr1	170000	170199	2
Chr1	170200	170399	1
Chr1	170400	170599	1
Chr1	170600	170799	3
Chr1	170800	170999	13
Chr1	171000	171199	10
Chr1	171200	171399	3
Chr1	171400	171599	6
Chr1	171600	171799	21
Chr1	171800	171999	11
Chr1	172000	172199	21
Chr1	172200	172399	87
Chr1	172400	172599	119
Chr1	172600	172799	127
Chr1	172800	172999	30
Chr1	173200	173399	3
Chr1	174200	174399	1
Chr1	174400	174599	1
Chr1	174600	174799	2
Chr1	175200	175399	3
Chr1	175400	175599	1
Chr1	175800	175999	10
Chr1	176000	176199	8
Chr1	176200	176399	7
Chr1	176600	176799	13
Chr1	176800	176999	2
Chr1	177200	177399	11
Chr1	177400	177599	11
Chr1	177600	177799	18
Chr1	177800	177999	19
Chr1	178000	178199	11
Chr1	178200	178399	3
Chr1	178400	178599	2
Chr1	178800	178999	1
Chr1	179400	179599	2
Chr1	179600	179799	2
Chr1	179800	179999	1
Chr1	180000	180199	3
Chr1	180200	180399	6
Chr1	180400	180599	38
Chr1	180600	180799	54
Chr1	180800	180999	79
Chr1	181000	181199	135
Chr1	181200	181399	262
Chr1	181400	181599	236
Chr1	181600	181799	214
Chr1	181800	181999	173
Chr1	182000	182199	136
Chr1	182200	182399	72
Chr1	182400	182599	3
Chr1	183000	183199	1
Chr1	183400	183599	1
Chr1	183800	183999	2
Chr1	184000	184199	2
Chr1	184200	184399	2
Chr1	184400	184599	1
Chr1	184600	184799	1
Chr1	185000	185199	46
Chr1	185200	185399	296
Chr1	185400	185599	387
Chr1	185600	185799	359
Chr1	185800	185999	322
Chr1	186000	186199	183
Chr1	186200	186399	50
Chr1	186400	186599	24
Chr1	186600	186799	5
Chr1	186800	186999	1
Chr1	187000	187199	21
Chr1	187200	187399	303
Chr1	187400	187599	371
Chr1	187600	187799	353
Chr1	187800	187999	196
Chr1	188000	188199	110
Chr1	188200	188399	29
Chr1	188400	188599	20
Chr1	188600	188799	11
Chr1	188800	188999	10
Chr1	189000	189199	6
Chr1	189200	189399	9
Chr1	189400	189599	7
Chr1	189600	189799	1
Chr1	189800	189999	4
Chr1	190000	190199	3
Chr1	190400	190599	64
Chr1	190600	190799	231
Chr1	190800	190999	186
Chr1	191000	191199	160
Chr1	191200	191399	118
Chr1	191400	191599	97
Chr1	191600	191799	32
Chr1	191800	191999	23
Chr1	192000	192199	12
Chr1	192200	192399	5
Chr1	192400	192599	3
Chr1	192600	192799	2
Chr1	192800	192999	7
Chr1	193000	193199	3
Chr1	193200	193399	1
Chr1	193600	193799	1
Chr1	194200	194399	1
Chr1	194600	194799	1
Chr1	195000	195199	2
Chr1	195200	195399	1
Chr1	195400	195599	2
Chr1	195600	195799	17
Chr1	195800	195999	179
Chr1	196000	196199	304
Chr1	196200	196399	356
Chr1	196400	196599	273
Chr1	196600	196799	192
Chr1	196800	196999	114
Chr1	197000	197199	43
Chr1	197200	197399	22
Chr1	197400	197599	8
Chr1	197600	197799	7
Chr1	197800	197999	14
Chr1	198000	198199	16
Chr1	198200	198399	12
Chr1	198400	198599	2
Chr1	198600	198799	3
Chr1	199000	199199	3
Chr1	199600	199799	39
Chr1	199800	199999	112
Chr1	200000	200199	171
Chr1	200200	200399	153
Chr1	200400	200599	141
Chr1	200600	200799	136
Chr1	200800	200999	101
Chr1	201000	201199	37
Chr1	201200	201399	23
Chr1	201400	201599	7
Chr1	201600	201799	4
Chr1	201800	201999	2
Chr1	202000	202199	18
Chr1	202200	202399	69
Chr1	202400	202599	84
Chr1	202600	202799	44
Chr1	202800	202999	60
Chr1	203000	203199	39
Chr1	203200	203399	28
Chr1	203400	203599	25
Chr1	203600	203799	17
Chr1	203800	203999	17
Chr1	204000	204199	8
Chr1	204200	204399	2
Chr1	204800	204999	17
Chr1	205000	205199	115
Chr1	205200	205399	174
Chr1	205400	205599	192
Chr1	205600	205799	163
Chr1	205800	205999	59
Chr1	206000	206199	2
Chr1	206600	206799	1
Chr1	206800	206999	1
Chr1	207000	207199	1
Chr1	207200	207399	4
Chr1	207400	207599	2
Chr1	207600	207799	1
Chr1	207800	207999	3
Chr1	208400	208599	2
Chr1	208600	208799	2
Chr1	208800	208999	1
Chr1	209000	209199	3
Chr1	209200	209399	13
Chr1	209400	209599	19
Chr1	209600	209799	10
Chr1	209800	209999	20
Chr1	210000	210199	21
Chr1	210200	210399	16
Chr1	210400	210599	37
Chr1	210600	210799	2
Chr1	210800	210999	2
Chr1	211000	211199	10
Chr1	211200	211399	26
Chr1	211400	211599	10
Chr1	211600	211799	6
Chr1	211800	211999	15
Chr1	212000	212199	4
Chr1	212200	212399	4
Chr1	212400	212599	3
Chr1	212600	212799	1
Chr1	212800	212999	1
Chr1	213000	213199	2
Chr1	213200	213399	1
Chr1	213400	213599	3
Chr1	213600	213799	2
Chr1	214000	214199	12
Chr1	214200	214399	30
Chr1	214400	214599	15
Chr1	214600	214799	5
Chr1	214800	214999	3
Chr1	215200	215399	3
Chr1	215400	215599	2
Chr1	215600	215799	6
Chr1	215800	215999	8
Chr1	216000	216199	3
Chr1	216200	216399	5
Chr1	216400	216599	13
Chr1	216600	216799	10
Chr1	216800	216999	8
Chr1	217000	217199	10
Chr1	217200	217399	2
Chr1	217400	217599	1
Chr1	218000	218199	1
Chr1	218200	218399	1
Chr1	218400	218599	2
Chr1	218600	218799	2
Chr1	218800	218999	5
Chr1	219000	219199	16
Chr1	219200	219399	33
Chr1	219400	219599	22
Chr1	219600	219799	17
Chr1	219800	219999	35
Chr1	220000	220199	8
Chr1	220200	220399	74
Chr1	220400	220599	236
Chr1	220600	220799	195
Chr1	220800	220999	115
Chr1	221000	221199	11
Chr1	221200	221399	5
Chr1	221400	221599	4
Chr1	221600	221799	1
Chr1	221800	221999	5
Chr1	222000	222199	13
Chr1	222200	222399	5
Chr1	222400	222599	11
Chr1	222600	222799	49
Chr1	222800	222999	59
Chr1	223000	223199	36
Chr1	223200	223399	38
Chr1	223400	223599	130
Chr1	223600	223799	145
Chr1	223800	223999	149
Chr1	224000	224199	202
Chr1	224200	224399	85
Chr1	224400	224599	1
Chr1	224600	224799	3
Chr1	225000	225199	2
Chr1	225200	225399	3
Chr1	225400	225599	2
Chr1	225600	225799	7
Chr1	225800	225999	52
Chr1	226000	226199	151
Chr1	226200	226399	194
Chr1	226400	226599	306
Chr1	226600	226799	297
Chr1	226800	226999	332
Chr1	227000	227199	283
Chr1	227200	227399	60
Chr1	227400	227599	3
Chr1	228000	228199	2
Chr1	228400	228599	2
Chr1	228600	228799	1
Chr1	228800	228999	7
Chr1	229000	229199	110
Chr1	229200	229399	174
Chr1	229400	229599	150
Chr1	229600	229799	126
Chr1	229800	229999	70
Chr1	230000	230199	36
Chr1	230200	230399	11
Chr1	230400	230599	7
Chr1	230600	230799	10
Chr1	231000	231199	1
Chr1	231200	231399	4
Chr1	231400	231599	8
Chr1	231600	231799	8
Chr1	231800	231999	1
Chr1	232000	232199	4
Chr1	232200	232399	4
Chr1	233000	233199	1
Chr1	233200	233399	3
Chr1	233400	233599	2
Chr1	233600	233799	3
Chr1	233800	233999	2
Chr1	234000	234199	3
Chr1	234200	234399	3
Chr1	234400	234599	6
Chr1	234600	234799	1
Chr1	234800	234999	7
Chr1	235000	235199	4
Chr1	235200	235399	4
Chr1	235400	235599	9
Chr1	235600	235799	8
Chr1	235800	235999	12
Chr1	236000	236199	11
Chr1	236200	236399	14
Chr1	236400	236599	10
Chr1	236600	236799	19
Chr1	236800	236999	59
Chr1	237000	237199	146
Chr1	237200	237399	280
Chr1	237400	237599	286
Chr1	237600	237799	137
Chr1	237800	237999	4
Chr1	238000	238199	1
Chr1	238200	238399	1
Chr1	238400	238599	3
Chr1	238600	238799	2
Chr1	238800	238999	7
Chr1	239000	239199	2
Chr1	239800	239999	2
Chr1	240000	240199	35
Chr1	240200	240399	24
Chr1	240400	240599	22
Chr1	240600	240799	6
Chr1	240800	240999	9
Chr1	241000	241199	9
Chr1	241200	241399	7
Chr1	241400	241599	5
Chr1	241600	241799	3
Chr1	241800	241999	4
Chr1	242000	242199	1
Chr1	242200	242399	5
Chr1	242400	242599	11
Chr1	242600	242799	15
Chr1	242800	242999	4
Chr1	243000	243199	7
Chr1	243200	243399	6
Chr1	243400	243599	4
Chr1	243600	243799	4
Chr1	243800	243999	3
Chr1	244000	244199	8
Chr1	244200	244399	4
Chr1	244400	244599	9
Chr1	244600	244799	4
Chr1	244800	244999	8
Chr1	245000	245199	34
Chr1	245200	245399	58
Chr1	245400	245599	78
Chr1	245600	245799	74
Chr1	245800	245999	97
Chr1	246000	246199	20
Chr1	246200	246399	26
Chr1	246400	246599	41
Chr1	246600	246799	9
Chr1	246800	246999	12
Chr1	247000	247199	8
Chr1	247200	247399	4
Chr1	247400	247599	5
Chr1	247600	247799	8
Chr1	247800	247999	1
Chr1	248000	248199	2
Chr1	248200	248399	1
Chr1	248400	248599	2
Chr1	248600	248799	1
Chr1	249000	249199	45
Chr1	249200	249399	198
Chr1	249400	249599	195
Chr1	249600	249799	151
Chr1	249800	249999	60
Chr1	250000	250199	8
Chr1	250200	250399	10
Chr1	250400	250599	7
Chr1	250600	250799	7
Chr1	250800	250999	7
Chr1	251000	251199	5
Chr1	251200	251399	5
Chr1	251400	251599	12
Chr1	251600	251799	11
Chr1	251800	251999	11
Chr1	252000	252199	12
Chr1	252200	252399	2
Chr1	252600	252799	2
Chr1	252800	252999	8
Chr1	253000	253199	2
Chr1	253200	253399	4
Chr1	253400	253599	8
Chr1	253600	253799	5
Chr1	253800	253999	5
Chr1	254000	254199	8
Chr1	254200	254399	8
Chr1	254400	254599	1
Chr1	254600	254799	14
Chr1	254800	254999	69
Chr1	255000	255199	71
Chr1	255200	255399	34
Chr1	255800	255999	1
Chr1	256800	256999	6
Chr1	257000	257199	35
Chr1	257200	257399	113
Chr1	257400	257599	48
Chr1	257600	257799	2
Chr1	257800	257999	1
Chr1	258600	258799	14
Chr1	258800	258999	153
Chr1	259000	259199	133
Chr1	259200	259399	7
Chr1	259400	259599	23
Chr1	259600	259799	29
Chr1	259800	259999	17
Chr1	260000	260199	15
Chr1	260200	260399	3
Chr1	260400	260599	6
Chr1	260600	260799	7
Chr1	260800	260999	6
Chr1	261000	261199	9
Chr1	261200	261399	6
Chr1	261400	261599	4
Chr1	261600	261799	5
Chr1	262200	262399	1
Chr1	262600	262799	2
Chr1	262800	262999	137
Chr1	263000	263199	258
Chr1	263200	263399	189
Chr1	263400	263599	100
Chr1	263600	263799	56
Chr1	263800	263999	20
Chr1	264000	264199	11
Chr1	264200	264399	9
Chr1	264400	264599	8
Chr1	264600	264799	5
Chr1	264800	264999	3
Chr1	265000	265199	6
Chr1	265200	265399	5
Chr1	265400	265599	2
Chr1	265600	265799	2
Chr1	265800	265999	4
Chr1	266000	266199	1
Chr1	266200	266399	2
Chr1	266400	266599	88
Chr1	266600	266799	196
Chr1	266800	266999	102
Chr1	267000	267199	22
Chr1	267200	267399	11
Chr1	267400	267599	9
Chr1	267600	267799	2
Chr1	267800	267999	10
Chr1	268000	268199	3
Chr1	268200	268399	49
Chr1	268400	268599	242
Chr1	268600	268799	302
Chr1	268800	268999	310
Chr1	269000	269199	274
Chr1	269200	269399	277
Chr1	269400	269599	158
Chr1	269600	269799	77
Chr1	269800	269999	59
Chr1	270000	270199	93
Chr1	270200	270399	108
Chr1	270400	270599	28
Chr1	270600	270799	81
Chr1	270800	270999	39
Chr1	271000	271199	236
Chr1	271200	271399	212
Chr1	271400	271599	68
Chr1	271600	271799	24
Chr1	271800	271999	11
Chr1	272000	272199	5
Chr1	272200	272399	6
Chr1	272400	272599	5
Chr1	272600	272799	4
Chr1	272800	272999	7
Chr1	273000	273199	7
Chr1	273200	273399	7
Chr1	273400	273599	16
Chr1	273600	273799	18
Chr1	273800	273999	37
Chr1	274000	274199	113
Chr1	274200	274399	187
Chr1	274400	274599	181
Chr1	274600	274799	51
Chr1	274800	274999	2
Chr1	275000	275199	3
Chr1	275200	275399	2
Chr1	275400	275599	12
Chr1	275600	275799	4
Chr1	275800	275999	4
Chr1	276000	276199	3
Chr1	276200	276399	10
Chr1	276400	276599	3
Chr1	276600	276799	5
Chr1	276800	276999	6
Chr1	277000	277199	12
Chr1	277200	277399	11
Chr1	277400	277599	16
Chr1	277600	277799	22
Chr1	277800	277999	58
Chr1	278000	278199	175
Chr1	278200	278399	241
Chr1	278400	278599	120
Chr1	278600	278799	186
Chr1	278800	278999	278
Chr1	279000	279199	278
Chr1	279200	279399	151
Chr1	279400	279599	74
Chr1	279600	279799	9
Chr1	279800	279999	12
Chr1	280000	280199	14
Chr1	280200	280399	13
Chr1	280400	280599	5
Chr1	280600	280799	6
Chr1	280800	280999	4
Chr1	281000	281199	7
Chr1	281200	281399	9
Chr1	281400	281599	3
Chr1	281600	281799	5
Chr1	281800	281999	8
Chr1	282000	282199	2
Chr1	282400	282599	4
Chr1	282600	282799	3
Chr1	282800	282999	3
Chr1	283000	283199	16
Chr1	283200	283399	10
Chr1	283400	283599	12
Chr1	283600	283799	3
Chr1	283800	283999	18
Chr1	284000	284199	11
Chr1	284200	284399	1
Chr1	284400	284599	103
Chr1	284600	284799	247
Chr1	284800	284999	245
Chr1	285000	285199	136
Chr1	285200	285399	82
Chr1	285400	285599	36
Chr1	285600	285799	43
Chr1	285800	285999	35
Chr1	286000	286199	19
Chr1	286200	286399	19
Chr1	286400	286599	24
Chr1	286600	286799	14
Chr1	286800	286999	11
Chr1	287000	287199	14
Chr1	287200	287399	8
Chr1	287400	287599	8
Chr1	287600	287799	5
Chr1	287800	287999	6
Chr1	288000	288199	4
Chr1	288200	288399	1
Chr1	288400	288599	7
Chr1	288600	288799	3
Chr1	288800	288999	8
Chr1	289000	289199	3
Chr1	289200	289399	7
Chr1	289600	289799	2
Chr1	289800	289999	3
Chr1	290000	290199	4
Chr1	290200	290399	1
Chr1	290400	290599	8
Chr1	290600	290799	6
Chr1	290800	290999	4
Chr1	291000	291199	1
Chr1	291200	291399	2
Chr1	291600	291799	2
Chr1	291800	291999	1
Chr1	292000	292199	3
Chr1	292200	292399	5
Chr1	292400	292599	2
Chr1	292800	292999	1
Chr1	293000	293199	2
Chr1	293200	293399	29
Chr1	293400	293599	208
Chr1	293600	293799	295
Chr1	293800	293999	243
Chr1	294000	294199	97
Chr1	294200	294399	34
Chr1	294400	294599	19
Chr1	294600	294799	12
Chr1	294800	294999	5
Chr1	295000	295199	4
Chr1	295200	295399	136
Chr1	295400	295599	164
Chr1	295600	295799	49
Chr1	295800	295999	3
Chr1	296000	296199	3
Chr1	296200	296399	3
Chr1	296400	296599	6
Chr1	296600	296799	3
Chr1	296800	296999	9
Chr1	297000	297199	11
Chr1	297200	297399	15
Chr1	297400	297599	73
Chr1	297600	297799	172
Chr1	297800	297999	208
Chr1	298000	298199	112
Chr1	298200	298399	3
Chr1	298400	298599	1
Chr1	298600	298799	66
Chr1	298800	298999	254
Chr1	299000	299199	311
Chr1	299200	299399	276
Chr1	299400	299599	163
Chr1	299600	299799	138
Chr1	299800	299999	84
Chr1	300000	300199	99
Chr1	300200	300399	127
Chr1	300400	300599	79
Chr1	300600	300799	53
Chr1	300800	300999	16
Chr1	301000	301199	3
Chr1	301200	301399	12
Chr1	301400	301599	45
Chr1	301600	301799	48
Chr1	301800	301999	37
Chr1	302000	302199	63
Chr1	302200	302399	16
Chr1	302400	302599	4
Chr1	302600	302799	1
Chr1	303000	303199	2
Chr1	303200	303399	1
Chr1	303400	303599	37
Chr1	303600	303799	234
Chr1	303800	303999	191
Chr1	304000	304199	37
Chr1	304200	304399	8
Chr1	304400	304599	6
Chr1	304600	304799	8
Chr1	304800	304999	8
Chr1	305000	305199	4
Chr1	305200	305399	12
Chr1	305400	305599	39
Chr1	305600	305799	123
Chr1	305800	305999	269
Chr1	306000	306199	317
Chr1	306200	306399	147
Chr1	306400	306599	5
Chr1	306600	306799	17
Chr1	306800	306999	12
Chr1	307000	307199	12
Chr1	307200	307399	17
Chr1	307400	307599	4
Chr1	307600	307799	10
Chr1	307800	307999	12
Chr1	308000	308199	15
Chr1	308200	308399	36
Chr1	308400	308599	76
Chr1	308600	308799	101
Chr1	308800	308999	200
Chr1	309000	309199	51
Chr1	309200	309399	3
Chr1	309400	309599	8
Chr1	309600	309799	8
Chr1	309800	309999	5
Chr1	310000	310199	4
Chr1	310200	310399	9
Chr1	310400	310599	5
Chr1	310600	310799	37
Chr1	310800	310999	30
Chr1	311000	311199	4
Chr1	311200	311399	8
Chr1	311400	311599	43
Chr1	311600	311799	56
Chr1	311800	311999	96
Chr1	312000	312199	149
Chr1	312200	312399	175
Chr1	312400	312599	92
Chr1	312600	312799	24
Chr1	312800	312999	5
Chr1	313200	313399	2
Chr1	313400	313599	5
Chr1	313600	313799	9
Chr1	313800	313999	4
Chr1	314000	314199	4
Chr1	314200	314399	6
Chr1	314400	314599	7
Chr1	314600	314799	17
Chr1	314800	314999	15
Chr1	315000	315199	25
Chr1	315200	315399	92
Chr1	315400	315599	252
Chr1	315600	315799	319
Chr1	315800	315999	130
Chr1	316000	316199	46
Chr1	316200	316399	206
Chr1	316400	316599	171
Chr1	316600	316799	115
Chr1	316800	316999	29
Chr1	317000	317199	18
Chr1	317200	317399	12
Chr1	317400	317599	5
Chr1	317600	317799	7
Chr1	317800	317999	4
Chr1	318000	318199	7
Chr1	318200	318399	2
Chr1	318400	318599	3
Chr1	318600	318799	8
Chr1	318800	318999	4
Chr1	319000	319199	6
Chr1	319200	319399	4
Chr1	319400	319599	3
Chr1	319800	319999	1
Chr1	320000	320199	1
Chr1	320200	320399	4
Chr1	320400	320599	4
Chr1	320800	320999	10
Chr1	321000	321199	5
Chr1	321200	321399	10
Chr1	321400	321599	10
Chr1	321600	321799	37
Chr1	321800	321999	97
Chr1	322000	322199	140
Chr1	322200	322399	221
Chr1	322400	322599	278
Chr1	322600	322799	189
Chr1	322800	322999	35
Chr1	323000	323199	138
Chr1	323200	323399	192
Chr1	323400	323599	127
Chr1	323600	323799	50
Chr1	323800	323999	20
Chr1	324000	324199	13
Chr1	324200	324399	19
Chr1	324400	324599	8
Chr1	324600	324799	7
Chr1	324800	324999	4
Chr1	325000	325199	1
Chr1	325200	325399	32
Chr1	325400	325599	219
Chr1	325600	325799	249
Chr1	325800	325999	196
Chr1	326000	326199	108
Chr1	326200	326399	41
Chr1	326400	326599	12
Chr1	326600	326799	11
Chr1	326800	326999	5
Chr1	327000	327199	7
Chr1	327200	327399	8
Chr1	327400	327599	6
Chr1	327600	327799	5
Chr1	327800	327999	5
Chr1	328000	328199	6
Chr1	328200	328399	3
Chr1	328400	328599	2
Chr1	328600	328799	4
Chr1	328800	328999	6
Chr1	329000	329199	1
Chr1	329200	329399	3
Chr1	329400	329599	8
Chr1	329800	329999	1
Chr1	330000	330199	8
Chr1	330200	330399	3
Chr1	330600	330799	1
Chr1	330800	330999	1
Chr1	331000	331199	2
Chr1	331200	331399	4
Chr1	331400	331599	6
Chr1	331600	331799	12
Chr1	331800	331999	7
Chr1	332000	332199	2
Chr1	332200	332399	2
Chr1	332400	332599	5
Chr1	332600	332799	3
Chr1	332800	332999	1
Chr1	333000	333199	6
Chr1	333200	333399	9
Chr1	333400	333599	4
Chr1	333600	333799	2
Chr1	333800	333999	2
Chr1	334000	334199	9
Chr1	334200	334399	2
Chr1	334400	334599	9
Chr1	334600	334799	7
Chr1	334800	334999	10
Chr1	335000	335199	1
Chr1	335200	335399	11
Chr1	335400	335599	6
Chr1	335600	335799	17
Chr1	335800	335999	8
Chr1	336000	336199	30
Chr1	336200	336399	62
Chr1	336400	336599	107
Chr1	336600	336799	210
Chr1	336800	336999	287
Chr1	337000	337199	338
Chr1	337200	337399	356
Chr1	337400	337599	343
Chr1	337600	337799	248
Chr1	337800	337999	30
Chr1	338000	338199	2
Chr1	338200	338399	100
Chr1	338400	338599	215
Chr1	338600	338799	183
Chr1	338800	338999	45
Chr1	339000	339199	15
Chr1	339200	339399	14
Chr1	339400	339599	6
Chr1	339600	339799	8
Chr1	339800	339999	2
Chr1	340000	340199	1
Chr1	340200	340399	1
Chr1	340400	340599	4
Chr1	340600	340799	12
Chr1	340800	340999	23
Chr1	341000	341199	53
Chr1	341200	341399	56
Chr1	341400	341599	49
Chr1	341600	341799	71
Chr1	341800	341999	11
Chr1	342000	342199	2
Chr1	342400	342599	1
Chr1	342600	342799	4
Chr1	342800	342999	2
Chr1	343000	343199	14
Chr1	343200	343399	45
Chr1	343400	343599	175
Chr1	343600	343799	254
Chr1	343800	343999	327
Chr1	344000	344199	299
Chr1	344200	344399	131
Chr1	344400	344599	10
Chr1	344600	344799	1
Chr1	345000	345199	2
Chr1	345400	345599	3
Chr1	345600	345799	12
Chr1	345800	345999	133
Chr1	346000	346199	290
Chr1	346200	346399	349
Chr1	346400	346599	353
Chr1	346600	346799	262
Chr1	346800	346999	120
Chr1	347000	347199	80
Chr1	347200	347399	33
Chr1	347400	347599	13
Chr1	347600	347799	36
Chr1	347800	347999	145
Chr1	348000	348199	203
Chr1	348200	348399	123
Chr1	348400	348599	53
Chr1	348600	348799	23
Chr1	348800	348999	7
Chr1	349000	349199	13
Chr1	349200	349399	6
Chr1	349400	349599	10
Chr1	349600	349799	6
Chr1	349800	349999	7
Chr1	350000	350199	4
Chr1	350200	350399	7
Chr1	350400	350599	3
Chr1	350600	350799	3
Chr1	350800	350999	7
Chr1	351200	351399	3
Chr1	351400	351599	4
Chr1	351600	351799	5
Chr1	351800	351999	6
Chr1	352000	352199	3
Chr1	352200	352399	3
Chr1	352400	352599	1
Chr1	352600	352799	1
Chr1	352800	352999	12
Chr1	353000	353199	13
Chr1	353200	353399	11
Chr1	353400	353599	30
Chr1	353600	353799	94
Chr1	353800	353999	189
Chr1	354000	354199	283
Chr1	354200	354399	311
Chr1	354400	354599	314
Chr1	354600	354799	266
Chr1	354800	354999	64
Chr1	355000	355199	8
Chr1	355200	355399	7
Chr1	355400	355599	25
Chr1	355600	355799	69
Chr1	355800	355999	68
Chr1	356000	356199	23
Chr1	356200	356399	8
Chr1	356800	356999	1
Chr1	357200	357399	1
Chr1	357400	357599	1
Chr1	357600	357799	1
Chr1	357800	357999	1
Chr1	358000	358199	14
Chr1	358200	358399	93
Chr1	358400	358599	110
Chr1	358600	358799	76
Chr1	358800	358999	28
Chr1	359000	359199	3
Chr1	359200	359399	10
Chr1	359400	359599	9
Chr1	359600	359799	8
Chr1	359800	359999	8
Chr1	360000	360199	5
Chr1	360200	360399	8
Chr1	360400	360599	1
Chr1	360600	360799	4
Chr1	360800	360999	4
Chr1	361000	361199	8
Chr1	361200	361399	13
Chr1	361400	361599	16
Chr1	361600	361799	16
Chr1	361800	361999	26
Chr1	362000	362199	63
Chr1	362200	362399	103
Chr1	362400	362599	257
Chr1	362600	362799	343
Chr1	362800	362999	287
Chr1	363000	363199	113
Chr1	363200	363399	3
Chr1	363400	363599	3
Chr1	363600	363799	1
Chr1	363800	363999	4
Chr1	364200	364399	1
Chr1	365000	365199	1
Chr1	365200	365399	3
Chr1	365400	365599	11
Chr1	365600	365799	50
Chr1	365800	365999	101
Chr1	366000	366199	193
Chr1	366200	366399	83
Chr1	366400	366599	28
Chr1	366600	366799	33
Chr1	366800	366999	13
Chr1	367000	367199	33
Chr1	367200	367399	1
Chr1	367400	367599	2
Chr1	367600	367799	1
Chr1	367800	367999	4
Chr1	368000	368199	2
Chr1	368200	368399	2
Chr1	368800	368999	1
Chr1	369000	369199	1
Chr1	369400	369599	1
Chr1	370000	370199	3
Chr1	370200	370399	4
Chr1	370400	370599	13
Chr1	370600	370799	28
Chr1	370800	370999	18
Chr1	371000	371199	13
Chr1	371200	371399	6
Chr1	371400	371599	6
Chr1	371600	371799	5
Chr1	372000	372199	8
Chr1	372200	372399	7
Chr1	372400	372599	1
Chr1	372800	372999	3
Chr1	373000	373199	1
Chr1	373200	373399	2
Chr1	373400	373599	75
Chr1	373600	373799	299
Chr1	373800	373999	240
Chr1	374000	374199	239
Chr1	374200	374399	95
Chr1	374400	374599	49
Chr1	374600	374799	28
Chr1	374800	374999	26
Chr1	375000	375199	17
Chr1	375200	375399	9
Chr1	375400	375599	13
Chr1	375600	375799	12
Chr1	375800	375999	6
Chr1	376000	376199	4
Chr1	376200	376399	6
Chr1	376400	376599	5
Chr1	376600	376799	5
Chr1	376800	376999	5
Chr1	377000	377199	9
Chr1	377200	377399	3
Chr1	377400	377599	2
Chr1	377600	377799	4
Chr1	377800	377999	8
Chr1	378000	378199	10
Chr1	378200	378399	3
Chr1	378400	378599	3
Chr1	378600	378799	5
Chr1	378800	378999	4
Chr1	379000	379199	7
Chr1	379200	379399	11
Chr1	379400	379599	5
Chr1	379600	379799	4
Chr1	379800	379999	8
Chr1	380000	380199	7
Chr1	380200	380399	6
Chr1	380400	380599	4
Chr1	380600	380799	5
Chr1	380800	380999	9
Chr1	381000	381199	7
Chr1	381200	381399	4
Chr1	381400	381599	5
Chr1	381600	381799	4
Chr1	381800	381999	5
Chr1	382000	382199	6
Chr1	382200	382399	4
Chr1	382400	382599	3
Chr1	382600	382799	3
Chr1	382800	382999	5
Chr1	383000	383199	2
Chr1	383200	383399	4
Chr1	383400	383599	13
Chr1	383600	383799	9
Chr1	383800	383999	3
Chr1	384000	384199	3
Chr1	384200	384399	4
Chr1	384400	384599	4
Chr1	384600	384799	5
Chr1	384800	384999	8
Chr1	385000	385199	5
Chr1	385200	385399	2
Chr1	385400	385599	1
Chr1	385600	385799	6
Chr1	385800	385999	6
Chr1	386000	386199	1
Chr1	386200	386399	4
Chr1	386400	386599	3
Chr1	386600	386799	2
Chr1	386800	386999	3
Chr1	387000	387199	3
Chr1	387200	387399	1
Chr1	387400	387599	4
Chr1	387600	387799	6
Chr1	387800	387999	6
Chr1	388000	388199	7
Chr1	388200	388399	20
Chr1	388400	388599	23
Chr1	388600	388799	38
Chr1	388800	388999	102
Chr1	389000	389199	230
Chr1	389200	389399	328
Chr1	389400	389599	285
Chr1	389600	389799	46
Chr1	389800	389999	137
Chr1	390000	390199	237
Chr1	390200	390399	229
Chr1	390400	390599	104
Chr1	390600	390799	32
Chr1	390800	390999	15
Chr1	391000	391199	8
Chr1	391200	391399	11
Chr1	391400	391599	12
Chr1	391600	391799	3
Chr1	391800	391999	2
Chr1	392000	392199	1
Chr1	392200	392399	3
Chr1	392400	392599	10
Chr1	392600	392799	8
Chr1	392800	392999	57
Chr1	393000	393199	252
Chr1	393200	393399	243
Chr1	393400	393599	248
Chr1	393600	393799	176
Chr1	393800	393999	132
Chr1	394000	394199	80
Chr1	394200	394399	109
Chr1	394400	394599	97
Chr1	394600	394799	106
Chr1	394800	394999	171
Chr1	395000	395199	137
Chr1	395200	395399	87
Chr1	395400	395599	22
Chr1	395600	395799	108
Chr1	395800	395999	320
Chr1	396000	396199	292
Chr1	396200	396399	174
Chr1	396400	396599	120
Chr1	396600	396799	99
Chr1	396800	396999	41
Chr1	397000	397199	19
Chr1	397200	397399	1
Chr1	397400	397599	6
Chr1	397600	397799	9
Chr1	397800	397999	2
Chr1	398000	398199	1
Chr1	398200	398399	5
Chr1	398400	398599	3
Chr1	398600	398799	4
Chr1	398800	398999	5
Chr1	399000	399199	4
Chr1	399200	399399	6
Chr1	399400	399599	5
Chr1	399600	399799	3
Chr1	399800	399999	1
Chr1	400000	400199	2
Chr1	400200	400399	1
Chr1	400400	400599	8
Chr1	400600	400799	30
Chr1	400800	400999	43
Chr1	401000	401199	58
Chr1	401200	401399	85
Chr1	401400	401599	182
Chr1	401600	401799	212
Chr1	401800	401999	58
Chr1	402000	402199	4
Chr1	402200	402399	6
Chr1	402400	402599	3
Chr1	402600	402799	3
Chr1	402800	402999	5
Chr1	403000	403199	4
Chr1	403200	403399	7
Chr1	403400	403599	10
Chr1	403600	403799	38
Chr1	403800	403999	161
Chr1	404000	404199	302
Chr1	404200	404399	292
Chr1	404400	404599	60
Chr1	404600	404799	204
Chr1	404800	404999	240
Chr1	405000	405199	140
Chr1	405200	405399	71
Chr1	405400	405599	44
Chr1	405600	405799	12
Chr1	405800	405999	9
Chr1	406000	406199	6
Chr1	406200	406399	7
Chr1	406400	406599	4
Chr1	406600	406799	7
Chr1	406800	406999	3
Chr1	407000	407199	8
Chr1	407200	407399	5
Chr1	407400	407599	6
Chr1	407600	407799	3
Chr1	407800	407999	1
Chr1	408000	408199	3
Chr1	408200	408399	3
Chr1	408400	408599	6
Chr1	408600	408799	74
Chr1	408800	408999	324
Chr1	409000	409199	354
Chr1	409200	409399	282
Chr1	409400	409599	207
Chr1	409600	409799	96
Chr1	409800	409999	64
Chr1	410000	410199	17
Chr1	410200	410399	9
Chr1	410400	410599	13
Chr1	410600	410799	32
Chr1	410800	410999	214
Chr1	411000	411199	217
Chr1	411200	411399	80
Chr1	411400	411599	25
Chr1	411600	411799	25
Chr1	411800	411999	248
Chr1	412000	412199	348
Chr1	412200	412399	244
Chr1	412400	412599	194
Chr1	412600	412799	76
Chr1	412800	412999	34
Chr1	413000	413199	22
Chr1	413200	413399	4
Chr1	413400	413599	7
Chr1	413600	413799	3
Chr1	413800	413999	14
Chr1	414000	414199	37
Chr1	414200	414399	75
Chr1	414400	414599	99
Chr1	414600	414799	7
Chr1	415000	415199	13
Chr1	415200	415399	47
Chr1	415400	415599	44
Chr1	415600	415799	53
Chr1	415800	415999	19
Chr1	416000	416199	11
Chr1	416200	416399	28
Chr1	416400	416599	11
Chr1	416600	416799	3
Chr1	416800	416999	10
Chr1	417000	417199	11
Chr1	417200	417399	12
Chr1	417400	417599	12
Chr1	417600	417799	7
Chr1	417800	417999	3
Chr1	418000	418199	3
Chr1	418200	418399	7
Chr1	418400	418599	5
Chr1	418600	418799	4
Chr1	418800	418999	16
Chr1	419000	419199	27
Chr1	419200	419399	34
Chr1	419400	419599	29
Chr1	419600	419799	17
Chr1	419800	419999	10
Chr1	420000	420199	6
Chr1	420400	420599	10
Chr1	420600	420799	35
Chr1	420800	420999	32
Chr1	421000	421199	22
Chr1	421200	421399	27
Chr1	421400	421599	14
Chr1	421600	421799	5
Chr1	421800	421999	10
Chr1	422000	422199	10
Chr1	422200	422399	5
Chr1	422400	422599	4
Chr1	422600	422799	1
Chr1	423200	423399	1
Chr1	424400	424599	1
Chr1	424600	424799	4
Chr1	424800	424999	57
Chr1	425000	425199	106
Chr1	425200	425399	8
Chr1	425400	425599	4
Chr1	425600	425799	2
Chr1	426000	426199	2
Chr1	427000	427199	3
Chr1	427200	427399	3
Chr1	427600	427799	1
Chr1	427800	427999	2
Chr1	428000	428199	3
Chr1	428200	428399	1
Chr1	428800	428999	3
Chr1	429000	429199	7
Chr1	429200	429399	13
Chr1	429400	429599	23
Chr1	429600	429799	43
Chr1	429800	429999	70
Chr1	430000	430199	137
Chr1	430200	430399	232
Chr1	430400	430599	193
Chr1	430600	430799	43
Chr1	430800	430999	3
Chr1	431200	431399	1
Chr1	431800	431999	1
Chr1	432000	432199	1
Chr1	432200	432399	1
Chr1	432400	432599	1
Chr1	432600	432799	2
Chr1	433600	433799	1
Chr1	433800	433999	1
Chr1	434200	434399	1
Chr1	434600	434799	1
Chr1	435000	435199	1
Chr1	435400	435599	1
Chr1	435600	435799	14
Chr1	435800	435999	18
Chr1	436000	436199	32
Chr1	436200	436399	82
Chr1	436400	436599	173
Chr1	436600	436799	194
Chr1	436800	436999	60
Chr1	437400	437599	1
Chr1	437600	437799	3
Chr1	437800	437999	3
Chr1	438000	438199	5
Chr1	438200	438399	5
Chr1	438400	438599	11
Chr1	438600	438799	8
Chr1	438800	438999	7
Chr1	439000	439199	27
Chr1	439200	439399	20
Chr1	439400	439599	11
Chr1	439600	439799	5
Chr1	439800	439999	2
Chr1	440000	440199	2
Chr1	440200	440399	2
Chr1	440400	440599	1
Chr1	440600	440799	2
Chr1	440800	440999	10
Chr1	441000	441199	3
Chr1	441200	441399	5
Chr1	441400	441599	9
Chr1	441600	441799	4
Chr1	441800	441999	32
Chr1	442000	442199	53
Chr1	442200	442399	105
Chr1	442400	442599	146
Chr1	442600	442799	170
Chr1	442800	442999	85
Chr1	443000	443199	2
[truncated: 480,368 more rows]
