# Supplementary material for: Hyperosmotic priming of Arabidopsis seedlings establishes a long-term somatic memory accompanied by specific changes of the epigenome
Source: Genome Biol. 2013 Jun 14;14(6):R59. doi: 10.1186/gb-2013-14-6-r59 (PMC3707022; doi:10.1186/gb-2013-14-6-r59)
Supplement: Additional file 15 — Reads200_TendaysCRH3K27me3.wig. WIG file containing sequence read counts over 200 bp windows in sample 24h CRH3K27me3 [file gb-2013-14-6-r59-S15.WIG]

track type=bedGraph name=C10dRH3K27me3_g2e01.uni.bins
Chr1	0	199	6
Chr1	200	399	1
Chr1	400	599	1
Chr1	800	999	1
Chr1	1400	1599	2
Chr1	1800	1999	1
Chr1	2200	2399	4
Chr1	2400	2599	3
Chr1	3600	3799	1
Chr1	3800	3999	1
Chr1	4400	4599	1
Chr1	5000	5199	3
Chr1	6000	6199	1
Chr1	6200	6399	2
Chr1	6400	6599	1
Chr1	6800	6999	2
Chr1	7000	7199	2
Chr1	7200	7399	2
Chr1	7400	7599	3
Chr1	7800	7999	1
Chr1	8000	8199	2
Chr1	8200	8399	2
Chr1	8400	8599	2
Chr1	8600	8799	1
Chr1	8800	8999	2
Chr1	9000	9199	6
Chr1	9400	9599	12
Chr1	9600	9799	1
Chr1	9800	9999	5
Chr1	10000	10199	12
Chr1	10200	10399	28
Chr1	10400	10599	23
Chr1	10600	10799	29
Chr1	10800	10999	18
Chr1	11000	11199	19
Chr1	11200	11399	30
Chr1	11400	11599	11
Chr1	11600	11799	7
Chr1	11800	11999	14
Chr1	12000	12199	12
Chr1	12200	12399	12
Chr1	12400	12599	12
Chr1	12600	12799	9
Chr1	12800	12999	38
Chr1	13000	13199	22
Chr1	13200	13399	5
Chr1	13400	13599	7
Chr1	13600	13799	5
Chr1	13800	13999	3
Chr1	14000	14199	4
Chr1	14200	14399	9
Chr1	14400	14599	10
Chr1	14600	14799	9
Chr1	14800	14999	2
Chr1	15000	15199	1
Chr1	15200	15399	1
Chr1	15600	15799	6
Chr1	15800	15999	5
Chr1	16000	16199	12
Chr1	16200	16399	6
Chr1	16400	16599	6
Chr1	16600	16799	8
Chr1	16800	16999	11
Chr1	17000	17199	1
Chr1	17600	17799	2
Chr1	17800	17999	2
Chr1	18200	18399	1
Chr1	18400	18599	3
Chr1	18600	18799	1
Chr1	18800	18999	15
Chr1	19000	19199	16
Chr1	19200	19399	23
Chr1	19400	19599	15
Chr1	19600	19799	26
Chr1	19800	19999	6
Chr1	20000	20199	10
Chr1	20200	20399	22
Chr1	20600	20799	4
Chr1	21000	21199	1
Chr1	21600	21799	4
Chr1	21800	21999	5
Chr1	22000	22199	6
Chr1	22200	22399	5
Chr1	22400	22599	5
Chr1	23000	23199	2
Chr1	23200	23399	5
Chr1	23400	23599	2
Chr1	23600	23799	1
Chr1	24000	24199	1
Chr1	24200	24399	1
Chr1	24600	24799	1
Chr1	25200	25399	1
Chr1	25600	25799	3
Chr1	26000	26199	1
Chr1	26400	26599	1
Chr1	26600	26799	2
Chr1	27000	27199	1
Chr1	27800	27999	1
Chr1	28200	28399	1
Chr1	28400	28599	1
Chr1	28600	28799	1
Chr1	28800	28999	1
Chr1	29400	29599	1
Chr1	30600	30799	1
Chr1	31000	31199	1
Chr1	32400	32599	1
Chr1	32600	32799	2
Chr1	33000	33199	1
Chr1	33600	33799	1
Chr1	34000	34199	2
Chr1	35400	35599	1
Chr1	36200	36399	1
Chr1	36400	36599	1
Chr1	36800	36999	3
Chr1	37000	37199	1
Chr1	37200	37399	5
Chr1	37400	37599	5
Chr1	37600	37799	4
Chr1	37800	37999	1
Chr1	38000	38199	1
Chr1	38200	38399	4
Chr1	38400	38599	1
Chr1	38600	38799	12
Chr1	38800	38999	12
Chr1	39000	39199	9
Chr1	39200	39399	2
Chr1	39400	39599	7
Chr1	39600	39799	9
Chr1	39800	39999	3
Chr1	40000	40199	3
Chr1	40200	40399	5
Chr1	40400	40599	11
Chr1	40600	40799	9
Chr1	40800	40999	10
Chr1	41000	41199	8
Chr1	41200	41399	2
Chr1	41600	41799	3
Chr1	41800	41999	11
Chr1	42000	42199	9
Chr1	42200	42399	18
Chr1	42400	42599	4
Chr1	42600	42799	11
Chr1	42800	42999	8
Chr1	43000	43199	6
Chr1	43200	43399	10
Chr1	43400	43599	9
Chr1	43600	43799	2
Chr1	43800	43999	6
Chr1	44000	44199	4
Chr1	44200	44399	4
Chr1	45000	45199	1
Chr1	45400	45599	2
Chr1	45600	45799	2
Chr1	45800	45999	5
Chr1	46000	46199	1
Chr1	46200	46399	2
Chr1	46600	46799	1
Chr1	46800	46999	1
Chr1	47400	47599	2
Chr1	47600	47799	1
Chr1	48000	48199	1
Chr1	48600	48799	5
Chr1	48800	48999	8
Chr1	49000	49199	7
Chr1	49200	49399	4
Chr1	49400	49599	1
Chr1	50200	50399	1
Chr1	50600	50799	3
Chr1	50800	50999	1
Chr1	51000	51199	4
Chr1	51200	51399	2
Chr1	51400	51599	3
Chr1	51600	51799	3
Chr1	51800	51999	3
Chr1	52000	52199	4
Chr1	52200	52399	4
Chr1	52400	52599	6
Chr1	52600	52799	6
Chr1	52800	52999	2
Chr1	53000	53199	1
Chr1	53400	53599	2
Chr1	53600	53799	1
Chr1	53800	53999	1
Chr1	54000	54199	2
Chr1	54200	54399	1
Chr1	54400	54599	1
Chr1	54800	54999	1
Chr1	55000	55199	1
Chr1	55400	55599	1
Chr1	55600	55799	1
Chr1	56000	56199	1
Chr1	56800	56999	1
Chr1	57400	57599	2
Chr1	57600	57799	3
Chr1	57800	57999	3
Chr1	58000	58199	2
Chr1	58200	58399	1
Chr1	58400	58599	1
Chr1	58600	58799	2
Chr1	58800	58999	3
Chr1	59000	59199	1
Chr1	59200	59399	3
Chr1	59400	59599	2
Chr1	59800	59999	8
Chr1	60000	60199	5
Chr1	60200	60399	3
Chr1	60400	60599	6
Chr1	60600	60799	5
Chr1	60800	60999	3
Chr1	61200	61399	3
Chr1	61400	61599	5
Chr1	61600	61799	1
Chr1	61800	61999	1
Chr1	62000	62199	1
Chr1	62200	62399	3
Chr1	62800	62999	1
Chr1	63000	63199	1
Chr1	63200	63399	2
Chr1	63400	63599	3
Chr1	63600	63799	3
Chr1	63800	63999	1
Chr1	64400	64599	2
Chr1	64800	64999	2
Chr1	65000	65199	1
Chr1	65200	65399	1
Chr1	65400	65599	1
Chr1	65600	65799	1
Chr1	65800	65999	3
Chr1	66000	66199	3
Chr1	66200	66399	6
Chr1	66400	66599	3
Chr1	66600	66799	4
Chr1	66800	66999	4
Chr1	67000	67199	2
Chr1	67200	67399	4
Chr1	67400	67599	7
Chr1	67600	67799	3
Chr1	67800	67999	3
Chr1	68000	68199	1
Chr1	68200	68399	2
Chr1	68800	68999	3
Chr1	69000	69199	3
Chr1	69400	69599	1
Chr1	69600	69799	4
Chr1	69800	69999	4
Chr1	70000	70199	11
Chr1	70200	70399	1
Chr1	70400	70599	12
Chr1	70800	70999	2
Chr1	71000	71199	1
Chr1	71200	71399	3
Chr1	71400	71599	3
Chr1	71600	71799	2
Chr1	71800	71999	7
Chr1	72000	72199	2
Chr1	72200	72399	1
Chr1	72400	72599	2
Chr1	72600	72799	5
Chr1	72800	72999	4
Chr1	73200	73399	2
Chr1	74400	74599	4
Chr1	74600	74799	1
Chr1	75200	75399	1
Chr1	75600	75799	2
Chr1	75800	75999	5
Chr1	76000	76199	4
Chr1	76200	76399	3
Chr1	76400	76599	2
Chr1	76600	76799	1
Chr1	76800	76999	1
Chr1	77000	77199	1
Chr1	77400	77599	1
Chr1	77600	77799	3
Chr1	77800	77999	7
Chr1	78000	78199	16
Chr1	78200	78399	8
Chr1	78600	78799	8
Chr1	78800	78999	15
Chr1	79000	79199	24
Chr1	79200	79399	12
Chr1	79400	79599	4
Chr1	79600	79799	11
Chr1	79800	79999	12
Chr1	80000	80199	4
Chr1	80200	80399	1
Chr1	80400	80599	9
Chr1	80600	80799	9
Chr1	80800	80999	21
Chr1	81000	81199	5
Chr1	81200	81399	9
Chr1	81400	81599	15
Chr1	81600	81799	9
Chr1	81800	81999	5
Chr1	82000	82199	4
Chr1	82200	82399	6
Chr1	82400	82599	1
Chr1	82600	82799	7
Chr1	82800	82999	6
Chr1	83000	83199	11
Chr1	83200	83399	14
Chr1	83400	83599	8
Chr1	83600	83799	10
Chr1	83800	83999	7
Chr1	84000	84199	7
Chr1	84200	84399	12
Chr1	84400	84599	14
Chr1	84600	84799	9
Chr1	84800	84999	16
Chr1	85000	85199	3
Chr1	85200	85399	7
Chr1	85400	85599	3
Chr1	85600	85799	3
Chr1	85800	85999	5
Chr1	86000	86199	8
Chr1	86200	86399	6
Chr1	86400	86599	3
Chr1	87400	87599	2
Chr1	87600	87799	3
Chr1	87800	87999	6
Chr1	88000	88199	2
Chr1	88400	88599	1
Chr1	88600	88799	1
Chr1	88800	88999	1
Chr1	89400	89599	1
Chr1	89600	89799	1
Chr1	90000	90199	2
Chr1	90400	90599	2
Chr1	90800	90999	1
Chr1	91200	91399	3
Chr1	91400	91599	1
Chr1	91800	91999	3
Chr1	92000	92199	1
Chr1	92400	92599	1
Chr1	92600	92799	1
Chr1	92800	92999	1
Chr1	93200	93399	1
Chr1	93600	93799	2
Chr1	94200	94399	1
Chr1	96000	96199	1
Chr1	96200	96399	3
Chr1	96600	96799	1
Chr1	97200	97399	1
Chr1	97400	97599	2
Chr1	97600	97799	7
Chr1	97800	97999	1
Chr1	98800	98999	1
Chr1	99800	99999	1
Chr1	100000	100199	1
Chr1	100200	100399	4
Chr1	100400	100599	4
Chr1	100800	100999	1
Chr1	101600	101799	1
Chr1	101800	101999	2
Chr1	102000	102199	4
Chr1	102200	102399	9
Chr1	102400	102599	17
Chr1	102600	102799	20
Chr1	102800	102999	15
Chr1	103000	103199	21
Chr1	103200	103399	18
Chr1	103400	103599	20
Chr1	103600	103799	14
Chr1	103800	103999	5
Chr1	104000	104199	10
Chr1	104200	104399	16
Chr1	104400	104599	20
Chr1	104600	104799	41
Chr1	104800	104999	34
Chr1	105000	105199	27
Chr1	105200	105399	21
Chr1	105400	105599	11
Chr1	105600	105799	13
Chr1	105800	105999	10
Chr1	106000	106199	17
Chr1	106200	106399	9
Chr1	106400	106599	12
Chr1	106600	106799	9
Chr1	106800	106999	3
Chr1	107000	107199	10
Chr1	107200	107399	5
Chr1	108200	108399	1
Chr1	108600	108799	1
Chr1	109200	109399	1
Chr1	109400	109599	3
Chr1	109600	109799	4
Chr1	109800	109999	2
Chr1	110200	110399	1
Chr1	111000	111199	1
Chr1	111400	111599	2
Chr1	112000	112199	1
Chr1	112800	112999	1
Chr1	113000	113199	1
Chr1	113200	113399	2
Chr1	113400	113599	2
Chr1	113600	113799	2
Chr1	114400	114599	5
Chr1	114800	114999	1
Chr1	115600	115799	2
Chr1	115800	115999	2
Chr1	116000	116199	2
Chr1	117000	117199	4
Chr1	117200	117399	2
Chr1	117400	117599	2
Chr1	117600	117799	2
Chr1	117800	117999	1
Chr1	118000	118199	1
Chr1	118200	118399	1
Chr1	118400	118599	1
Chr1	118600	118799	1
Chr1	118800	118999	5
Chr1	119000	119199	3
Chr1	119200	119399	4
Chr1	119400	119599	3
Chr1	119600	119799	1
Chr1	119800	119999	2
Chr1	120000	120199	1
Chr1	120400	120599	1
Chr1	121000	121199	1
Chr1	121200	121399	1
Chr1	121600	121799	1
Chr1	122000	122199	3
Chr1	122600	122799	1
Chr1	122800	122999	1
Chr1	124000	124199	3
Chr1	124200	124399	1
Chr1	125200	125399	1
Chr1	125400	125599	1
Chr1	125600	125799	1
Chr1	126200	126399	1
Chr1	126400	126599	1
Chr1	127200	127399	1
Chr1	127600	127799	1
Chr1	127800	127999	4
Chr1	128000	128199	1
Chr1	128400	128599	1
Chr1	128800	128999	1
Chr1	129000	129199	1
Chr1	129200	129399	2
Chr1	129400	129599	1
Chr1	129600	129799	5
Chr1	129800	129999	7
Chr1	130000	130199	12
Chr1	130200	130399	18
Chr1	130400	130599	15
Chr1	130600	130799	5
Chr1	130800	130999	2
Chr1	131400	131599	2
Chr1	131600	131799	2
Chr1	131800	131999	6
Chr1	132000	132199	1
Chr1	132200	132399	5
Chr1	132400	132599	4
Chr1	132600	132799	1
Chr1	132800	132999	1
Chr1	133200	133399	2
Chr1	133400	133599	1
Chr1	133600	133799	1
Chr1	134000	134199	1
Chr1	134600	134799	2
Chr1	135200	135399	1
Chr1	135400	135599	1
Chr1	136000	136199	1
Chr1	136200	136399	2
Chr1	136400	136599	3
Chr1	136600	136799	2
Chr1	137200	137399	1
Chr1	137400	137599	1
Chr1	137800	137999	1
Chr1	138000	138199	2
Chr1	138400	138599	4
Chr1	138600	138799	5
Chr1	138800	138999	4
Chr1	139000	139199	20
Chr1	139200	139399	9
Chr1	139400	139599	11
Chr1	139600	139799	11
Chr1	139800	139999	4
Chr1	140000	140199	7
Chr1	140400	140599	1
Chr1	140600	140799	1
Chr1	140800	140999	2
Chr1	141000	141199	2
Chr1	141200	141399	1
Chr1	141400	141599	1
Chr1	141600	141799	2
Chr1	142000	142199	5
Chr1	142200	142399	2
Chr1	142400	142599	4
Chr1	142600	142799	3
Chr1	142800	142999	1
Chr1	143000	143199	2
Chr1	143200	143399	1
Chr1	143400	143599	1
Chr1	143800	143999	1
Chr1	144000	144199	1
Chr1	144200	144399	1
Chr1	144400	144599	1
Chr1	144600	144799	1
Chr1	144800	144999	1
Chr1	145200	145399	2
Chr1	146000	146199	1
Chr1	146800	146999	1
Chr1	147000	147199	1
Chr1	147200	147399	1
Chr1	147400	147599	3
Chr1	147600	147799	2
Chr1	147800	147999	1
Chr1	148000	148199	1
Chr1	148200	148399	2
Chr1	148400	148599	11
Chr1	148600	148799	8
Chr1	148800	148999	1
Chr1	149000	149199	2
Chr1	149200	149399	1
Chr1	149400	149599	12
Chr1	149600	149799	4
Chr1	149800	149999	2
Chr1	150000	150199	1
Chr1	150200	150399	3
Chr1	150400	150599	7
Chr1	150600	150799	5
Chr1	150800	150999	2
Chr1	151000	151199	7
Chr1	151200	151399	6
Chr1	151400	151599	5
Chr1	151600	151799	10
Chr1	151800	151999	2
Chr1	152000	152199	4
Chr1	152200	152399	1
Chr1	152400	152599	1
Chr1	152600	152799	2
Chr1	152800	152999	6
Chr1	153000	153199	14
Chr1	153200	153399	7
Chr1	153400	153599	12
Chr1	153600	153799	9
Chr1	153800	153999	21
Chr1	154000	154199	9
Chr1	154200	154399	2
Chr1	154600	154799	10
Chr1	154800	154999	8
Chr1	155000	155199	10
Chr1	155200	155399	7
Chr1	155400	155599	4
Chr1	155600	155799	22
Chr1	155800	155999	20
Chr1	156000	156199	1
Chr1	157800	157999	2
Chr1	158000	158199	4
Chr1	158200	158399	7
Chr1	158400	158599	2
Chr1	158600	158799	1
Chr1	158800	158999	1
Chr1	159800	159999	1
Chr1	160000	160199	1
Chr1	160600	160799	1
Chr1	161000	161199	3
Chr1	161600	161799	1
Chr1	162000	162199	1
Chr1	162200	162399	5
Chr1	162400	162599	4
Chr1	163400	163599	1
Chr1	163800	163999	1
Chr1	164200	164399	1
Chr1	164600	164799	1
Chr1	165000	165199	1
Chr1	166200	166399	4
Chr1	166400	166599	1
Chr1	166800	166999	3
Chr1	167000	167199	6
Chr1	167200	167399	5
Chr1	167400	167599	15
Chr1	167600	167799	13
Chr1	167800	167999	3
Chr1	168000	168199	3
Chr1	168200	168399	1
Chr1	168600	168799	4
Chr1	168800	168999	2
Chr1	169000	169199	5
Chr1	169200	169399	6
Chr1	169400	169599	1
Chr1	169600	169799	2
Chr1	169800	169999	2
Chr1	170000	170199	2
Chr1	170200	170399	3
Chr1	170600	170799	1
Chr1	170800	170999	3
Chr1	171200	171399	3
Chr1	171400	171599	2
Chr1	171600	171799	2
Chr1	171800	171999	2
Chr1	172000	172199	3
Chr1	172200	172399	2
Chr1	172800	172999	1
Chr1	173000	173199	1
Chr1	174200	174399	5
Chr1	174400	174599	5
Chr1	174600	174799	3
Chr1	174800	174999	2
Chr1	175000	175199	4
Chr1	175200	175399	3
Chr1	175400	175599	5
Chr1	175600	175799	6
Chr1	175800	175999	16
Chr1	176000	176199	16
Chr1	176200	176399	7
Chr1	176400	176599	4
Chr1	176600	176799	7
Chr1	176800	176999	5
Chr1	177200	177399	1
Chr1	177400	177599	2
Chr1	177600	177799	2
Chr1	177800	177999	2
Chr1	178000	178199	3
Chr1	178200	178399	2
Chr1	178400	178599	5
Chr1	178600	178799	1
Chr1	178800	178999	1
Chr1	179600	179799	1
Chr1	180000	180199	2
Chr1	180400	180599	1
Chr1	180600	180799	3
Chr1	181000	181199	4
Chr1	181200	181399	3
Chr1	181400	181599	8
Chr1	181600	181799	4
Chr1	181800	181999	7
Chr1	183200	183399	1
Chr1	183800	183999	3
Chr1	184000	184199	2
Chr1	184200	184399	1
Chr1	184600	184799	1
Chr1	185200	185399	3
Chr1	185400	185599	3
Chr1	185600	185799	3
Chr1	185800	185999	2
Chr1	186200	186399	1
Chr1	186600	186799	2
Chr1	186800	186999	1
Chr1	187200	187399	4
Chr1	187400	187599	9
Chr1	187600	187799	2
Chr1	189400	189599	5
Chr1	190000	190199	1
Chr1	190400	190599	1
Chr1	191400	191599	1
Chr1	191800	191999	5
Chr1	192000	192199	2
Chr1	192400	192599	2
Chr1	192600	192799	1
Chr1	192800	192999	1
Chr1	193200	193399	3
Chr1	195800	195999	5
Chr1	196000	196199	1
Chr1	196200	196399	13
Chr1	196400	196599	3
Chr1	196600	196799	2
Chr1	196800	196999	2
Chr1	197000	197199	2
Chr1	198000	198199	1
Chr1	198200	198399	1
Chr1	198800	198999	1
Chr1	199800	199999	8
Chr1	200000	200199	3
Chr1	200200	200399	3
Chr1	200400	200599	4
Chr1	202000	202199	1
Chr1	202400	202599	2
Chr1	202600	202799	2
Chr1	202800	202999	2
Chr1	203000	203199	1
Chr1	203200	203399	1
Chr1	203600	203799	1
Chr1	204000	204199	1
Chr1	205000	205199	1
Chr1	205200	205399	1
Chr1	207200	207399	1
Chr1	207600	207799	2
Chr1	207800	207999	1
Chr1	208200	208399	1
Chr1	208400	208599	1
Chr1	208600	208799	1
Chr1	208800	208999	11
Chr1	209000	209199	8
Chr1	209200	209399	13
Chr1	209400	209599	16
Chr1	209600	209799	21
Chr1	209800	209999	6
Chr1	210000	210199	18
Chr1	210200	210399	12
Chr1	210400	210599	6
Chr1	210600	210799	2
Chr1	210800	210999	6
Chr1	211000	211199	4
Chr1	211200	211399	7
Chr1	211400	211599	7
Chr1	211600	211799	6
Chr1	211800	211999	9
Chr1	212000	212199	8
Chr1	212200	212399	10
Chr1	212400	212599	8
Chr1	212800	212999	2
Chr1	213000	213199	3
Chr1	213200	213399	4
Chr1	213400	213599	5
Chr1	214200	214399	1
Chr1	214400	214599	5
Chr1	214600	214799	2
Chr1	214800	214999	3
Chr1	215000	215199	2
Chr1	215200	215399	1
Chr1	215400	215599	1
Chr1	215600	215799	1
Chr1	215800	215999	1
Chr1	216200	216399	2
Chr1	216400	216599	1
Chr1	216600	216799	1
Chr1	217000	217199	3
Chr1	217600	217799	1
Chr1	217800	217999	1
Chr1	218600	218799	1
Chr1	218800	218999	3
Chr1	219000	219199	6
Chr1	219200	219399	1
Chr1	219400	219599	1
Chr1	219800	219999	1
Chr1	220000	220199	1
Chr1	220400	220599	2
Chr1	220600	220799	2
Chr1	220800	220999	1
Chr1	221200	221399	3
Chr1	221400	221599	5
Chr1	221800	221999	3
Chr1	222000	222199	1
Chr1	222600	222799	4
Chr1	222800	222999	3
Chr1	223000	223199	2
Chr1	223200	223399	1
Chr1	223400	223599	2
Chr1	223600	223799	4
Chr1	223800	223999	9
Chr1	224000	224199	1
Chr1	224200	224399	2
Chr1	224600	224799	2
Chr1	225400	225599	1
Chr1	226000	226199	2
Chr1	226200	226399	1
Chr1	226400	226599	3
Chr1	226600	226799	11
Chr1	226800	226999	3
Chr1	227000	227199	3
Chr1	227600	227799	1
Chr1	228000	228199	1
Chr1	228400	228599	1
Chr1	228600	228799	1
Chr1	229000	229199	2
Chr1	229200	229399	1
Chr1	229400	229599	2
Chr1	231000	231199	2
Chr1	231400	231599	1
Chr1	232000	232199	1
Chr1	232200	232399	4
Chr1	232400	232599	1
Chr1	232600	232799	1
Chr1	232800	232999	1
Chr1	233600	233799	2
Chr1	233800	233999	1
Chr1	234000	234199	1
Chr1	234200	234399	1
Chr1	234600	234799	1
Chr1	235000	235199	1
Chr1	235200	235399	1
Chr1	235400	235599	1
Chr1	236200	236399	1
Chr1	236600	236799	1
Chr1	236800	236999	2
Chr1	237200	237399	7
Chr1	237400	237599	2
Chr1	237600	237799	4
Chr1	238000	238199	2
Chr1	238200	238399	2
Chr1	238800	238999	2
Chr1	239600	239799	1
Chr1	240000	240199	1
Chr1	240400	240599	1
Chr1	240800	240999	2
Chr1	241000	241199	1
Chr1	242200	242399	1
Chr1	242400	242599	2
Chr1	242600	242799	1
Chr1	243400	243599	2
Chr1	244200	244399	4
Chr1	244600	244799	4
Chr1	244800	244999	2
Chr1	245000	245199	6
Chr1	245200	245399	5
Chr1	245400	245599	2
Chr1	245600	245799	3
Chr1	245800	245999	5
Chr1	246000	246199	3
Chr1	246200	246399	3
Chr1	246400	246599	1
Chr1	246800	246999	1
Chr1	247000	247199	5
Chr1	247200	247399	5
Chr1	247400	247599	2
Chr1	247600	247799	7
Chr1	248200	248399	5
Chr1	249000	249199	2
Chr1	249200	249399	3
Chr1	250000	250199	2
Chr1	250400	250599	4
Chr1	250600	250799	1
Chr1	252000	252199	1
Chr1	253000	253199	1
Chr1	253200	253399	1
Chr1	253400	253599	2
Chr1	253600	253799	1
Chr1	253800	253999	1
Chr1	254000	254199	1
Chr1	254200	254399	1
Chr1	255000	255199	1
Chr1	255200	255399	3
Chr1	255600	255799	1
Chr1	256800	256999	13
Chr1	257000	257199	3
Chr1	257200	257399	21
Chr1	257400	257599	3
Chr1	257600	257799	5
Chr1	258000	258199	2
Chr1	258600	258799	5
Chr1	258800	258999	2
Chr1	259000	259199	1
Chr1	259600	259799	1
Chr1	260200	260399	2
Chr1	260600	260799	1
Chr1	260800	260999	2
Chr1	261000	261199	1
Chr1	261200	261399	2
Chr1	261600	261799	2
Chr1	261800	261999	1
Chr1	262000	262199	1
Chr1	262200	262399	1
Chr1	262800	262999	1
Chr1	263000	263199	2
Chr1	263200	263399	1
Chr1	265200	265399	1
Chr1	265600	265799	1
Chr1	265800	265999	1
Chr1	266600	266799	2
Chr1	267000	267199	1
Chr1	267200	267399	1
Chr1	267400	267599	1
Chr1	268200	268399	2
Chr1	268400	268599	2
Chr1	268800	268999	3
Chr1	269000	269199	1
Chr1	269200	269399	1
Chr1	269400	269599	1
Chr1	270000	270199	1
Chr1	270200	270399	4
Chr1	270400	270599	9
Chr1	271000	271199	3
Chr1	271200	271399	2
Chr1	271400	271599	1
Chr1	272200	272399	1
Chr1	274200	274399	1
Chr1	274600	274799	1
Chr1	275000	275199	1
Chr1	275800	275999	3
Chr1	276200	276399	2
Chr1	276600	276799	1
Chr1	277000	277199	1
Chr1	277600	277799	2
Chr1	277800	277999	2
Chr1	278200	278399	2
Chr1	278400	278599	1
Chr1	278600	278799	1
Chr1	278800	278999	3
Chr1	279000	279199	2
Chr1	279200	279399	3
Chr1	279400	279599	1
Chr1	279600	279799	1
Chr1	280000	280199	1
Chr1	280200	280399	2
Chr1	280400	280599	1
Chr1	280800	280999	1
Chr1	281200	281399	3
Chr1	281400	281599	1
Chr1	281800	281999	1
Chr1	282200	282399	1
Chr1	282400	282599	2
Chr1	283200	283399	2
Chr1	283400	283599	3
Chr1	283600	283799	1
Chr1	283800	283999	1
Chr1	284400	284599	1
Chr1	284600	284799	1
Chr1	284800	284999	1
Chr1	285400	285599	1
Chr1	285600	285799	1
Chr1	286000	286199	1
Chr1	286200	286399	2
Chr1	286600	286799	1
Chr1	286800	286999	1
Chr1	287200	287399	1
Chr1	288200	288399	1
Chr1	288600	288799	1
Chr1	289800	289999	1
Chr1	291800	291999	1
Chr1	292000	292199	1
Chr1	292200	292399	2
Chr1	292400	292599	3
Chr1	293200	293399	1
Chr1	293600	293799	1
Chr1	293800	293999	3
Chr1	294400	294599	1
Chr1	295400	295599	1
Chr1	295600	295799	2
Chr1	295800	295999	1
Chr1	296000	296199	1
Chr1	296400	296599	1
Chr1	296600	296799	2
Chr1	296800	296999	1
Chr1	297000	297199	1
Chr1	297200	297399	2
Chr1	297600	297799	2
Chr1	297800	297999	2
Chr1	298000	298199	2
Chr1	298600	298799	1
Chr1	298800	298999	3
Chr1	299000	299199	1
Chr1	299200	299399	1
Chr1	300000	300199	1
Chr1	300400	300599	1
Chr1	301200	301399	1
Chr1	301400	301599	1
Chr1	301600	301799	4
Chr1	301800	301999	2
Chr1	302000	302199	3
Chr1	302400	302599	1
Chr1	302800	302999	1
Chr1	303000	303199	2
Chr1	303600	303799	2
Chr1	303800	303999	3
Chr1	305400	305599	2
Chr1	306000	306199	1
Chr1	306600	306799	1
Chr1	307000	307199	1
Chr1	307200	307399	2
Chr1	307400	307599	2
Chr1	307600	307799	2
Chr1	308600	308799	1
Chr1	308800	308999	2
Chr1	309800	309999	3
Chr1	310000	310199	2
Chr1	310200	310399	1
Chr1	310400	310599	9
Chr1	310600	310799	4
Chr1	310800	310999	4
Chr1	311000	311199	3
Chr1	311200	311399	6
Chr1	311400	311599	7
Chr1	311600	311799	1
Chr1	311800	311999	2
Chr1	312000	312199	3
Chr1	312200	312399	1
Chr1	312400	312599	2
Chr1	313200	313399	2
Chr1	313400	313599	2
Chr1	313600	313799	2
Chr1	314200	314399	2
Chr1	314400	314599	2
Chr1	315400	315599	3
Chr1	315600	315799	6
Chr1	315800	315999	8
Chr1	316200	316399	2
Chr1	316400	316599	3
Chr1	316600	316799	5
Chr1	317000	317199	2
Chr1	319600	319799	1
Chr1	319800	319999	1
Chr1	320000	320199	2
Chr1	320200	320399	1
Chr1	320400	320599	1
Chr1	321000	321199	1
Chr1	321600	321799	1
Chr1	321800	321999	2
Chr1	322000	322199	2
Chr1	322200	322399	1
Chr1	322400	322599	1
Chr1	322600	322799	5
Chr1	322800	322999	1
Chr1	323200	323399	1
Chr1	323600	323799	2
Chr1	324000	324199	1
Chr1	324200	324399	2
Chr1	324600	324799	1
Chr1	325000	325199	1
Chr1	325400	325599	2
Chr1	325600	325799	5
Chr1	325800	325999	2
Chr1	326800	326999	2
Chr1	327400	327599	1
Chr1	327600	327799	1
Chr1	328400	328599	1
Chr1	330000	330199	1
Chr1	330600	330799	1
Chr1	331600	331799	1
Chr1	331800	331999	3
Chr1	332200	332399	1
Chr1	332400	332599	1
Chr1	332800	332999	1
Chr1	333600	333799	1
Chr1	334600	334799	1
Chr1	334800	334999	2
Chr1	335400	335599	2
Chr1	335600	335799	2
Chr1	336200	336399	2
Chr1	336400	336599	1
Chr1	336600	336799	1
Chr1	336800	336999	1
Chr1	337000	337199	2
Chr1	337200	337399	7
Chr1	337400	337599	3
Chr1	337600	337799	2
Chr1	337800	337999	1
Chr1	338400	338599	2
Chr1	338600	338799	2
Chr1	338800	338999	1
Chr1	339400	339599	1
Chr1	339800	339999	1
Chr1	340000	340199	1
Chr1	340200	340399	1
Chr1	340800	340999	2
Chr1	341200	341399	7
Chr1	341400	341599	6
Chr1	341600	341799	5
Chr1	341800	341999	3
Chr1	342000	342199	1
Chr1	343200	343399	1
Chr1	343600	343799	1
Chr1	343800	343999	7
Chr1	344000	344199	17
Chr1	344200	344399	1
Chr1	344800	344999	2
Chr1	345200	345399	4
Chr1	345400	345599	1
Chr1	345800	345999	5
Chr1	346000	346199	1
Chr1	346200	346399	3
Chr1	346400	346599	3
Chr1	346600	346799	1
Chr1	346800	346999	1
Chr1	347000	347199	1
Chr1	347200	347399	1
Chr1	348000	348199	1
Chr1	348600	348799	1
Chr1	349000	349199	1
Chr1	349800	349999	1
Chr1	350000	350199	2
Chr1	350200	350399	1
Chr1	350800	350999	3
Chr1	351200	351399	2
Chr1	351400	351599	1
Chr1	351600	351799	3
Chr1	352000	352199	1
Chr1	352200	352399	1
Chr1	353200	353399	1
Chr1	353600	353799	3
Chr1	353800	353999	3
Chr1	354000	354199	2
Chr1	354200	354399	22
Chr1	354400	354599	22
Chr1	354600	354799	8
Chr1	354800	354999	3
Chr1	355400	355599	2
Chr1	355600	355799	4
Chr1	355800	355999	5
Chr1	356000	356199	2
Chr1	356200	356399	1
Chr1	356800	356999	2
Chr1	357200	357399	2
Chr1	357400	357599	3
Chr1	357600	357799	3
Chr1	357800	357999	6
Chr1	358000	358199	7
Chr1	358200	358399	8
Chr1	358400	358599	24
Chr1	358600	358799	11
Chr1	358800	358999	13
Chr1	359000	359199	7
Chr1	359200	359399	6
Chr1	359600	359799	1
Chr1	359800	359999	3
Chr1	360200	360399	1
Chr1	360400	360599	1
Chr1	360600	360799	3
Chr1	360800	360999	1
Chr1	361000	361199	1
Chr1	361200	361399	1
Chr1	361600	361799	1
Chr1	361800	361999	3
Chr1	362000	362199	1
Chr1	362600	362799	1
Chr1	362800	362999	5
Chr1	363000	363199	1
Chr1	363200	363399	3
Chr1	363400	363599	3
Chr1	363600	363799	3
Chr1	363800	363999	4
Chr1	364400	364599	4
Chr1	364600	364799	3
Chr1	364800	364999	12
Chr1	365000	365199	6
Chr1	365200	365399	2
Chr1	365400	365599	14
Chr1	365600	365799	92
Chr1	365800	365999	180
Chr1	366000	366199	31
Chr1	366200	366399	16
Chr1	366400	366599	27
Chr1	366600	366799	23
Chr1	366800	366999	11
Chr1	367000	367199	17
Chr1	367200	367399	39
Chr1	367400	367599	33
Chr1	367600	367799	10
Chr1	367800	367999	5
Chr1	368000	368199	6
Chr1	368200	368399	7
Chr1	368400	368599	5
Chr1	368600	368799	2
Chr1	368800	368999	9
Chr1	369000	369199	10
Chr1	369400	369599	9
Chr1	369600	369799	7
Chr1	369800	369999	9
Chr1	370000	370199	12
Chr1	370200	370399	21
Chr1	370400	370599	14
Chr1	370600	370799	11
Chr1	370800	370999	21
Chr1	371000	371199	16
Chr1	371200	371399	22
Chr1	371400	371599	18
Chr1	371600	371799	15
Chr1	371800	371999	8
Chr1	372000	372199	4
Chr1	372200	372399	3
Chr1	372400	372599	4
Chr1	372600	372799	2
Chr1	372800	372999	3
Chr1	373000	373199	4
Chr1	373400	373599	2
Chr1	373600	373799	10
Chr1	373800	373999	3
Chr1	374000	374199	1
Chr1	374200	374399	1
Chr1	375200	375399	1
Chr1	376400	376599	1
Chr1	377000	377199	2
Chr1	377600	377799	2
Chr1	377800	377999	1
Chr1	378000	378199	1
Chr1	378200	378399	1
Chr1	378400	378599	2
Chr1	379000	379199	3
Chr1	379400	379599	1
Chr1	380000	380199	1
Chr1	381800	381999	1
Chr1	382000	382199	1
Chr1	382200	382399	1
Chr1	383400	383599	1
Chr1	383600	383799	2
Chr1	383800	383999	1
Chr1	384400	384599	1
Chr1	385600	385799	1
Chr1	387200	387399	1
Chr1	387400	387599	2
Chr1	387600	387799	2
Chr1	388200	388399	2
Chr1	388400	388599	2
Chr1	388600	388799	3
Chr1	389000	389199	2
Chr1	389200	389399	2
Chr1	389800	389999	1
Chr1	390000	390199	3
Chr1	390200	390399	2
Chr1	390400	390599	2
Chr1	390600	390799	4
Chr1	391000	391199	1
Chr1	391600	391799	1
Chr1	392400	392599	1
Chr1	393000	393199	5
Chr1	393200	393399	10
Chr1	393400	393599	2
Chr1	394000	394199	5
Chr1	394200	394399	2
Chr1	394400	394599	2
Chr1	394600	394799	2
Chr1	394800	394999	2
Chr1	395000	395199	1
Chr1	395200	395399	2
Chr1	395800	395999	2
Chr1	396000	396199	4
Chr1	396200	396399	3
Chr1	396400	396599	3
Chr1	398400	398599	1
Chr1	399200	399399	1
Chr1	399400	399599	2
Chr1	399600	399799	1
Chr1	400600	400799	1
Chr1	400800	400999	1
Chr1	401000	401199	1
Chr1	401200	401399	2
Chr1	401400	401599	2
Chr1	401600	401799	1
Chr1	402200	402399	8
Chr1	402400	402599	3
Chr1	402600	402799	1
Chr1	402800	402999	3
Chr1	403000	403199	2
Chr1	403400	403599	1
Chr1	403600	403799	3
Chr1	404000	404199	3
Chr1	404200	404399	1
Chr1	405000	405199	2
Chr1	405600	405799	2
Chr1	406600	406799	2
Chr1	406800	406999	1
Chr1	407200	407399	4
Chr1	408400	408599	1
Chr1	408800	408999	1
Chr1	409200	409399	1
Chr1	411800	411999	15
Chr1	412000	412199	37
Chr1	412200	412399	2
Chr1	412400	412599	4
Chr1	413000	413199	1
Chr1	413200	413399	1
Chr1	414200	414399	1
Chr1	414400	414599	3
Chr1	414800	414999	4
Chr1	415000	415199	11
Chr1	415200	415399	20
Chr1	415400	415599	54
Chr1	415600	415799	59
Chr1	415800	415999	22
Chr1	416000	416199	43
Chr1	416200	416399	56
Chr1	416400	416599	31
Chr1	416600	416799	37
Chr1	416800	416999	25
Chr1	417000	417199	36
Chr1	417200	417399	20
Chr1	417400	417599	15
Chr1	417600	417799	16
Chr1	417800	417999	15
Chr1	418000	418199	12
Chr1	418200	418399	8
Chr1	418400	418599	4
Chr1	418600	418799	3
Chr1	418800	418999	10
Chr1	419000	419199	12
Chr1	419200	419399	10
Chr1	419400	419599	24
Chr1	419600	419799	7
Chr1	419800	419999	13
Chr1	420000	420199	4
Chr1	420200	420399	2
Chr1	420400	420599	2
Chr1	420600	420799	4
Chr1	420800	420999	12
Chr1	421000	421199	8
Chr1	421200	421399	13
Chr1	421400	421599	5
Chr1	421600	421799	9
Chr1	421800	421999	4
Chr1	422000	422199	6
Chr1	422200	422399	2
Chr1	422400	422599	3
Chr1	422600	422799	1
Chr1	423400	423599	1
Chr1	424000	424199	1
Chr1	425800	425999	3
Chr1	426600	426799	1
Chr1	427000	427199	4
Chr1	427200	427399	3
Chr1	427600	427799	3
Chr1	427800	427999	5
Chr1	428000	428199	2
Chr1	428200	428399	1
Chr1	428600	428799	2
Chr1	428800	428999	1
Chr1	429400	429599	1
Chr1	429800	429999	2
Chr1	430200	430399	7
Chr1	430400	430599	7
Chr1	430600	430799	2
Chr1	430800	430999	1
Chr1	432200	432399	1
Chr1	432400	432599	2
Chr1	432600	432799	1
Chr1	433600	433799	1
Chr1	434000	434199	1
Chr1	435200	435399	1
Chr1	436400	436599	5
Chr1	437400	437599	2
Chr1	437800	437999	1
Chr1	438000	438199	2
Chr1	438200	438399	1
Chr1	439000	439199	1
Chr1	439400	439599	4
Chr1	439600	439799	4
Chr1	439800	439999	1
Chr1	440400	440599	2
Chr1	440600	440799	1
Chr1	440800	440999	1
Chr1	441000	441199	2
Chr1	441200	441399	2
Chr1	441400	441599	1
Chr1	441600	441799	1
Chr1	442200	442399	1
Chr1	442600	442799	1
Chr1	442800	442999	1
Chr1	443200	443399	1
Chr1	443600	443799	2
Chr1	444200	444399	1
Chr1	444800	444999	1
Chr1	445000	445199	2
Chr1	445200	445399	1
Chr1	445400	445599	2
Chr1	445600	445799	1
Chr1	445800	445999	5
Chr1	446000	446199	12
Chr1	447200	447399	1
Chr1	448000	448199	2
Chr1	448400	448599	2
Chr1	449000	449199	2
Chr1	449200	449399	1
Chr1	449800	449999	1
Chr1	450000	450199	4
Chr1	450200	450399	3
Chr1	450800	450999	1
Chr1	451000	451199	1
Chr1	451200	451399	3
Chr1	451600	451799	1
Chr1	452200	452399	1
Chr1	452400	452599	6
Chr1	452600	452799	1
Chr1	452800	452999	1
Chr1	453200	453399	2
Chr1	453400	453599	4
Chr1	453600	453799	4
Chr1	453800	453999	3
Chr1	454000	454199	4
Chr1	454200	454399	4
Chr1	454400	454599	3
Chr1	454600	454799	3
Chr1	454800	454999	3
Chr1	455000	455199	2
Chr1	455200	455399	2
Chr1	455600	455799	1
Chr1	455800	455999	6
Chr1	456000	456199	8
Chr1	456200	456399	1
Chr1	456400	456599	1
Chr1	456800	456999	2
Chr1	457600	457799	1
Chr1	457800	457999	1
Chr1	458800	458999	1
Chr1	459200	459399	2
Chr1	459400	459599	1
Chr1	459800	459999	3
Chr1	460000	460199	1
Chr1	460200	460399	5
Chr1	460400	460599	6
Chr1	460600	460799	5
Chr1	460800	460999	5
Chr1	461000	461199	5
Chr1	461200	461399	1
Chr1	461800	461999	1
Chr1	462200	462399	2
Chr1	463000	463199	1
Chr1	463200	463399	5
Chr1	463400	463599	5
Chr1	463600	463799	1
Chr1	463800	463999	4
Chr1	464000	464199	6
Chr1	464200	464399	7
Chr1	464400	464599	12
Chr1	464600	464799	17
Chr1	464800	464999	4
Chr1	465000	465199	9
Chr1	465200	465399	10
Chr1	465400	465599	11
Chr1	465600	465799	12
Chr1	465800	465999	20
Chr1	466000	466199	19
Chr1	466200	466399	34
Chr1	466400	466599	22
Chr1	466600	466799	23
Chr1	466800	466999	19
Chr1	467000	467199	17
Chr1	467200	467399	26
Chr1	467400	467599	42
Chr1	467600	467799	19
Chr1	467800	467999	6
Chr1	468000	468199	6
Chr1	468200	468399	4
Chr1	468400	468599	2
Chr1	468600	468799	3
Chr1	468800	468999	2
Chr1	469200	469399	4
Chr1	469400	469599	2
Chr1	469800	469999	1
Chr1	470400	470599	1
Chr1	470600	470799	1
Chr1	470800	470999	5
Chr1	471000	471199	3
Chr1	471200	471399	1
Chr1	472200	472399	5
Chr1	472400	472599	2
Chr1	472600	472799	6
Chr1	472800	472999	5
Chr1	473000	473199	6
Chr1	473200	473399	4
Chr1	473400	473599	2
Chr1	473600	473799	2
Chr1	473800	473999	1
Chr1	474200	474399	3
Chr1	474400	474599	1
Chr1	474600	474799	1
Chr1	474800	474999	1
Chr1	476200	476399	1
Chr1	477200	477399	2
Chr1	477400	477599	2
Chr1	477600	477799	3
Chr1	477800	477999	1
Chr1	478200	478399	2
Chr1	478400	478599	3
Chr1	478800	478999	2
Chr1	479000	479199	1
Chr1	479200	479399	3
Chr1	479400	479599	3
Chr1	479600	479799	9
Chr1	479800	479999	8
Chr1	480000	480199	6
Chr1	480200	480399	5
Chr1	480400	480599	4
Chr1	480600	480799	15
Chr1	480800	480999	9
Chr1	481000	481199	22
Chr1	481200	481399	39
Chr1	481400	481599	22
Chr1	481600	481799	12
Chr1	481800	481999	17
Chr1	482000	482199	8
Chr1	482200	482399	7
Chr1	482400	482599	28
Chr1	482600	482799	12
Chr1	482800	482999	10
Chr1	483000	483199	6
Chr1	483400	483599	4
Chr1	483600	483799	1
Chr1	484400	484599	1
Chr1	484600	484799	2
Chr1	485000	485199	7
Chr1	485400	485599	1
Chr1	485600	485799	1
Chr1	486400	486599	1
Chr1	486600	486799	1
Chr1	486800	486999	2
Chr1	487000	487199	4
Chr1	487200	487399	6
Chr1	487400	487599	3
Chr1	487600	487799	4
Chr1	487800	487999	4
Chr1	488000	488199	1
Chr1	488200	488399	2
Chr1	489200	489399	1
Chr1	489400	489599	3
Chr1	489600	489799	3
Chr1	489800	489999	11
Chr1	490000	490199	8
Chr1	490200	490399	78
Chr1	490400	490599	6
Chr1	490600	490799	4
Chr1	490800	490999	2
Chr1	491000	491199	5
Chr1	491200	491399	3
Chr1	491800	491999	1
Chr1	492000	492199	2
Chr1	493000	493199	1
Chr1	493600	493799	2
Chr1	493800	493999	1
Chr1	494600	494799	1
Chr1	494800	494999	2
Chr1	495200	495399	1
Chr1	495400	495599	1
Chr1	495800	495999	2
Chr1	496400	496599	1
Chr1	496800	496999	2
Chr1	497000	497199	1
Chr1	497200	497399	4
Chr1	497400	497599	2
Chr1	497600	497799	2
Chr1	497800	497999	7
Chr1	498000	498199	9
Chr1	498200	498399	15
Chr1	498400	498599	7
Chr1	498600	498799	1
Chr1	500800	500999	2
Chr1	501800	501999	2
Chr1	502000	502199	5
Chr1	502200	502399	8
Chr1	502400	502599	9
Chr1	502600	502799	3
Chr1	502800	502999	5
Chr1	503000	503199	8
Chr1	503200	503399	18
Chr1	503400	503599	17
Chr1	503600	503799	5
Chr1	503800	503999	11
Chr1	504000	504199	4
Chr1	504200	504399	5
Chr1	504400	504599	8
Chr1	504600	504799	8
Chr1	504800	504999	5
Chr1	505000	505199	4
Chr1	505200	505399	4
Chr1	505400	505599	2
Chr1	505600	505799	3
Chr1	505800	505999	1
Chr1	506000	506199	1
Chr1	506200	506399	4
Chr1	506400	506599	4
Chr1	506600	506799	3
Chr1	506800	506999	30
Chr1	507000	507199	9
Chr1	507200	507399	6
Chr1	507400	507599	5
Chr1	507600	507799	4
Chr1	507800	507999	2
Chr1	508000	508199	6
Chr1	508200	508399	3
Chr1	508400	508599	2
Chr1	508600	508799	3
Chr1	508800	508999	6
Chr1	509000	509199	6
Chr1	509200	509399	3
Chr1	509400	509599	2
Chr1	509600	509799	5
Chr1	509800	509999	3
Chr1	510000	510199	1
Chr1	510200	510399	3
Chr1	510400	510599	1
Chr1	510600	510799	2
Chr1	510800	510999	3
Chr1	511200	511399	1
Chr1	511600	511799	1
Chr1	512200	512399	4
Chr1	512400	512599	1
Chr1	513400	513599	1
Chr1	513800	513999	1
Chr1	514200	514399	2
Chr1	515000	515199	2
Chr1	515600	515799	1
Chr1	516200	516399	1
Chr1	517200	517399	1
Chr1	517400	517599	1
Chr1	518000	518199	2
Chr1	518200	518399	1
Chr1	518400	518599	5
Chr1	518600	518799	2
Chr1	518800	518999	5
Chr1	519200	519399	3
Chr1	520400	520599	1
Chr1	520600	520799	1
Chr1	520800	520999	1
Chr1	521000	521199	3
Chr1	521600	521799	1
Chr1	522200	522399	1
Chr1	522400	522599	1
Chr1	522600	522799	1
Chr1	522800	522999	3
Chr1	523000	523199	1
Chr1	523200	523399	2
Chr1	523600	523799	1
Chr1	523800	523999	1
Chr1	524200	524399	1
Chr1	524600	524799	1
Chr1	525000	525199	1
Chr1	526600	526799	1
Chr1	526800	526999	1
Chr1	527600	527799	1
Chr1	528400	528599	1
Chr1	529200	529399	2
Chr1	529400	529599	1
Chr1	530200	530399	4
Chr1	530400	530599	3
Chr1	531000	531199	1
Chr1	531200	531399	2
Chr1	531800	531999	1
Chr1	532200	532399	1
Chr1	532600	532799	1
Chr1	532800	532999	1
Chr1	533400	533599	2
Chr1	533600	533799	1
Chr1	534000	534199	1
Chr1	534600	534799	4
Chr1	534800	534999	1
Chr1	535000	535199	4
Chr1	535200	535399	5
Chr1	535400	535599	4
Chr1	536000	536199	2
Chr1	536200	536399	2
Chr1	536400	536599	8
Chr1	536600	536799	19
Chr1	536800	536999	20
Chr1	537000	537199	7
Chr1	537200	537399	6
Chr1	537400	537599	2
Chr1	537800	537999	1
Chr1	538000	538199	3
Chr1	538200	538399	3
Chr1	538800	538999	1
Chr1	539200	539399	1
Chr1	539600	539799	1
Chr1	539800	539999	1
Chr1	541200	541399	1
Chr1	541400	541599	1
Chr1	541600	541799	4
Chr1	541800	541999	4
Chr1	542000	542199	2
Chr1	542600	542799	1
Chr1	542800	542999	1
Chr1	543000	543199	1
Chr1	543200	543399	3
Chr1	543400	543599	8
Chr1	543600	543799	18
Chr1	543800	543999	5
Chr1	544000	544199	4
Chr1	544200	544399	1
Chr1	544400	544599	3
Chr1	544600	544799	6
Chr1	544800	544999	9
Chr1	545000	545199	10
Chr1	545200	545399	1
Chr1	545400	545599	8
Chr1	545600	545799	19
Chr1	545800	545999	42
Chr1	546000	546199	17
Chr1	546200	546399	7
Chr1	546400	546599	12
Chr1	546600	546799	16
Chr1	546800	546999	17
Chr1	547000	547199	29
Chr1	547200	547399	17
Chr1	547400	547599	21
Chr1	547600	547799	31
Chr1	547800	547999	15
Chr1	548000	548199	22
Chr1	548200	548399	8
Chr1	548400	548599	9
Chr1	548600	548799	12
Chr1	548800	548999	6
Chr1	549000	549199	3
Chr1	549200	549399	9
Chr1	549400	549599	6
Chr1	549600	549799	6
Chr1	549800	549999	3
Chr1	550600	550799	4
Chr1	551000	551199	7
Chr1	551200	551399	5
Chr1	551400	551599	7
Chr1	551600	551799	3
Chr1	551800	551999	2
Chr1	552000	552199	6
Chr1	552200	552399	4
Chr1	552400	552599	2
Chr1	554800	554999	1
Chr1	555400	555599	2
Chr1	555600	555799	3
Chr1	555800	555999	1
Chr1	556600	556799	2
Chr1	556800	556999	1
Chr1	557200	557399	8
Chr1	557400	557599	12
Chr1	557600	557799	12
Chr1	557800	557999	8
Chr1	558000	558199	22
Chr1	558200	558399	22
Chr1	558400	558599	9
Chr1	558600	558799	8
Chr1	558800	558999	3
Chr1	559000	559199	3
Chr1	559800	559999	1
Chr1	560000	560199	2
Chr1	560400	560599	1
Chr1	560600	560799	3
Chr1	560800	560999	2
Chr1	561000	561199	3
Chr1	561200	561399	6
Chr1	561400	561599	3
Chr1	561600	561799	3
Chr1	561800	561999	2
Chr1	562000	562199	2
Chr1	562200	562399	6
Chr1	562400	562599	5
Chr1	562600	562799	2
Chr1	563600	563799	2
Chr1	563800	563999	2
Chr1	564000	564199	1
Chr1	564200	564399	5
Chr1	564400	564599	2
Chr1	564600	564799	2
Chr1	564800	564999	2
Chr1	565000	565199	1
Chr1	565200	565399	3
Chr1	565400	565599	2
Chr1	565600	565799	1
Chr1	565800	565999	3
Chr1	566000	566199	2
Chr1	566200	566399	4
Chr1	566400	566599	1
Chr1	566600	566799	5
Chr1	566800	566999	2
Chr1	567000	567199	1
Chr1	567400	567599	2
Chr1	567800	567999	1
Chr1	568200	568399	1
Chr1	568400	568599	2
Chr1	568600	568799	4
Chr1	568800	568999	4
Chr1	569000	569199	4
Chr1	569200	569399	1
Chr1	569400	569599	10
Chr1	569600	569799	6
Chr1	569800	569999	3
Chr1	570000	570199	3
Chr1	570200	570399	1
Chr1	570400	570599	3
Chr1	570600	570799	6
Chr1	570800	570999	3
Chr1	571200	571399	3
Chr1	572400	572599	1
Chr1	572600	572799	2
Chr1	572800	572999	2
Chr1	573200	573399	2
Chr1	573400	573599	3
Chr1	573800	573999	1
Chr1	574000	574199	1
Chr1	574200	574399	4
Chr1	574400	574599	5
Chr1	574600	574799	4
Chr1	574800	574999	4
Chr1	575400	575599	1
Chr1	575600	575799	5
Chr1	575800	575999	3
Chr1	576200	576399	1
Chr1	576600	576799	2
Chr1	576800	576999	1
Chr1	578200	578399	1
Chr1	578400	578599	2
Chr1	578600	578799	2
Chr1	578800	578999	3
Chr1	579200	579399	2
Chr1	579400	579599	1
Chr1	579600	579799	1
Chr1	580000	580199	1
Chr1	580200	580399	4
Chr1	580400	580599	1
Chr1	580800	580999	5
Chr1	581000	581199	3
Chr1	581600	581799	1
Chr1	581800	581999	2
Chr1	582000	582199	1
Chr1	582200	582399	3
Chr1	582400	582599	4
Chr1	582600	582799	16
Chr1	582800	582999	10
Chr1	583000	583199	13
Chr1	583200	583399	15
Chr1	583400	583599	15
Chr1	583600	583799	29
Chr1	583800	583999	6
Chr1	584400	584599	2
Chr1	584800	584999	1
Chr1	585400	585599	1
Chr1	585600	585799	1
Chr1	585800	585999	1
Chr1	587200	587399	2
Chr1	588600	588799	1
Chr1	588800	588999	1
Chr1	589000	589199	1
Chr1	589200	589399	1
Chr1	589400	589599	1
Chr1	589600	589799	10
Chr1	589800	589999	6
Chr1	590000	590199	3
Chr1	590200	590399	2
Chr1	590400	590599	3
Chr1	590600	590799	3
Chr1	590800	590999	2
Chr1	591000	591199	1
Chr1	592000	592199	1
Chr1	592400	592599	4
Chr1	593400	593599	1
Chr1	593600	593799	1
Chr1	594000	594199	1
Chr1	594200	594399	2
Chr1	594400	594599	1
Chr1	594800	594999	2
Chr1	595600	595799	1
Chr1	596200	596399	2
Chr1	596400	596599	3
Chr1	596600	596799	2
Chr1	597800	597999	1
Chr1	598200	598399	2
Chr1	598400	598599	2
Chr1	599000	599199	1
Chr1	599200	599399	1
Chr1	599600	599799	1
Chr1	600000	600199	3
Chr1	600200	600399	1
Chr1	601000	601199	1
Chr1	601400	601599	1
Chr1	601800	601999	2
Chr1	602000	602199	2
Chr1	602600	602799	5
Chr1	602800	602999	5
Chr1	603000	603199	1
Chr1	603200	603399	1
Chr1	603400	603599	1
Chr1	603600	603799	1
Chr1	603800	603999	1
Chr1	604000	604199	3
Chr1	604600	604799	1
Chr1	605000	605199	2
Chr1	605200	605399	8
Chr1	605400	605599	4
Chr1	605600	605799	4
Chr1	605800	605999	18
Chr1	606000	606199	13
Chr1	606200	606399	12
Chr1	606400	606599	29
Chr1	606600	606799	4
Chr1	607000	607199	2
Chr1	607400	607599	1
Chr1	607600	607799	1
Chr1	608000	608199	1
Chr1	608200	608399	1
Chr1	609000	609199	6
Chr1	609200	609399	3
Chr1	609600	609799	1
Chr1	609800	609999	1
Chr1	610000	610199	4
Chr1	610200	610399	8
Chr1	610400	610599	2
Chr1	610600	610799	4
Chr1	610800	610999	8
Chr1	611000	611199	16
Chr1	611200	611399	10
Chr1	611400	611599	8
Chr1	611600	611799	25
Chr1	611800	611999	11
Chr1	612000	612199	12
Chr1	612200	612399	9
Chr1	612400	612599	5
Chr1	612800	612999	3
Chr1	613000	613199	1
Chr1	613200	613399	1
Chr1	613400	613599	1
Chr1	613600	613799	1
Chr1	613800	613999	5
Chr1	614200	614399	1
Chr1	614800	614999	3
Chr1	615200	615399	1
Chr1	616000	616199	2
Chr1	616200	616399	1
Chr1	616600	616799	1
Chr1	616800	616999	1
Chr1	617000	617199	1
Chr1	617200	617399	4
Chr1	617400	617599	6
Chr1	617600	617799	6
Chr1	617800	617999	3
Chr1	618000	618199	6
Chr1	618200	618399	3
Chr1	618400	618599	4
Chr1	618600	618799	6
Chr1	618800	618999	9
Chr1	619000	619199	5
Chr1	619200	619399	6
Chr1	619400	619599	3
Chr1	619600	619799	4
Chr1	619800	619999	5
Chr1	620000	620199	2
Chr1	620200	620399	10
Chr1	620400	620599	6
Chr1	620600	620799	8
Chr1	620800	620999	6
Chr1	621000	621199	5
Chr1	621400	621599	1
Chr1	621600	621799	1
Chr1	621800	621999	3
Chr1	622600	622799	2
Chr1	623400	623599	1
Chr1	623600	623799	1
Chr1	623800	623999	1
Chr1	624400	624599	1
Chr1	624600	624799	1
Chr1	624800	624999	4
Chr1	625000	625199	1
Chr1	625200	625399	4
Chr1	625800	625999	2
Chr1	626000	626199	2
Chr1	626200	626399	12
Chr1	626400	626599	12
Chr1	626800	626999	4
Chr1	627000	627199	6
Chr1	627200	627399	2
Chr1	627400	627599	7
Chr1	627600	627799	2
Chr1	630600	630799	2
Chr1	631000	631199	1
Chr1	631400	631599	3
Chr1	631800	631999	1
Chr1	632200	632399	1
Chr1	632400	632599	1
Chr1	632600	632799	3
Chr1	632800	632999	1
Chr1	633200	633399	1
Chr1	635400	635599	6
Chr1	635600	635799	2
Chr1	635800	635999	2
Chr1	636000	636199	2
Chr1	636200	636399	5
Chr1	637200	637399	1
Chr1	638000	638199	1
Chr1	638400	638599	2
Chr1	638800	638999	2
Chr1	639600	639799	1
Chr1	641400	641599	1
Chr1	641600	641799	4
Chr1	642000	642199	2
Chr1	642400	642599	1
Chr1	642600	642799	1
Chr1	643000	643199	1
Chr1	643200	643399	2
Chr1	643800	643999	4
Chr1	644000	644199	3
Chr1	644200	644399	3
Chr1	644400	644599	2
Chr1	644600	644799	1
Chr1	644800	644999	1
Chr1	646000	646199	1
Chr1	647200	647399	2
Chr1	648000	648199	1
Chr1	648200	648399	2
Chr1	648400	648599	1
Chr1	648800	648999	2
Chr1	649200	649399	2
Chr1	649400	649599	4
Chr1	649600	649799	1
Chr1	649800	649999	3
Chr1	650000	650199	1
Chr1	650600	650799	1
Chr1	651200	651399	1
Chr1	651400	651599	13
Chr1	651600	651799	4
Chr1	651800	651999	1
Chr1	652400	652599	1
Chr1	652800	652999	1
Chr1	653000	653199	1
Chr1	653200	653399	1
Chr1	653400	653599	1
Chr1	653600	653799	3
Chr1	653800	653999	2
Chr1	654000	654199	2
Chr1	654200	654399	3
Chr1	655000	655199	1
Chr1	655200	655399	1
Chr1	655400	655599	2
Chr1	656400	656599	3
Chr1	656800	656999	2
Chr1	657000	657199	1
Chr1	657200	657399	1
Chr1	657400	657599	1
Chr1	657800	657999	2
Chr1	658800	658999	1
Chr1	659000	659199	2
Chr1	659200	659399	4
Chr1	659400	659599	2
Chr1	659600	659799	3
Chr1	659800	659999	7
Chr1	660200	660399	2
[truncated: 356,502 more rows]
