# Supplementary material for: Hyperosmotic priming of Arabidopsis seedlings establishes a long-term somatic memory accompanied by specific changes of the epigenome
Source: Genome Biol. 2013 Jun 14;14(6):R59. doi: 10.1186/gb-2013-14-6-r59 (PMC3707022; doi:10.1186/gb-2013-14-6-r59)
Supplement: Additional file 16 — Reads200_TendaysPRH3K27me3.wig. WIG file containing sequence read counts over 200 bp windows in sample 10d PRH3K27me3 [file gb-2013-14-6-r59-S16.WIG]

track type=bedGraph name=P10dRH3K27me3_g2e01.uni.bins
Chr1	0	199	6
Chr1	200	399	3
Chr1	400	599	4
Chr1	600	799	4
Chr1	800	999	1
Chr1	1600	1799	2
Chr1	1800	1999	2
Chr1	2200	2399	3
Chr1	2400	2599	4
Chr1	2600	2799	2
Chr1	2800	2999	5
Chr1	3000	3199	1
Chr1	3600	3799	2
Chr1	3800	3999	2
Chr1	4000	4199	3
Chr1	4400	4599	1
Chr1	4800	4999	1
Chr1	5000	5199	1
Chr1	5400	5599	2
Chr1	5600	5799	1
Chr1	6200	6399	1
Chr1	6400	6599	2
Chr1	6800	6999	1
Chr1	7200	7399	3
Chr1	7800	7999	2
Chr1	8000	8199	2
Chr1	8200	8399	2
Chr1	8400	8599	3
Chr1	8600	8799	2
Chr1	8800	8999	2
Chr1	9000	9199	7
Chr1	9200	9399	3
Chr1	9400	9599	8
Chr1	9600	9799	7
Chr1	9800	9999	5
Chr1	10000	10199	16
Chr1	10200	10399	46
Chr1	10400	10599	50
Chr1	10600	10799	49
Chr1	10800	10999	16
Chr1	11000	11199	21
Chr1	11200	11399	30
Chr1	11400	11599	6
Chr1	11600	11799	10
Chr1	11800	11999	15
Chr1	12000	12199	26
Chr1	12200	12399	30
Chr1	12400	12599	22
Chr1	12600	12799	32
Chr1	12800	12999	34
Chr1	13000	13199	20
Chr1	13200	13399	21
Chr1	13400	13599	7
Chr1	13600	13799	18
Chr1	13800	13999	6
Chr1	14000	14199	5
Chr1	14200	14399	6
Chr1	14400	14599	11
Chr1	14600	14799	6
Chr1	14800	14999	6
Chr1	15000	15199	5
Chr1	15400	15599	1
Chr1	15600	15799	8
Chr1	15800	15999	1
Chr1	16000	16199	7
Chr1	16200	16399	5
Chr1	16400	16599	5
Chr1	16600	16799	23
Chr1	16800	16999	19
Chr1	17800	17999	1
Chr1	18400	18599	1
Chr1	18600	18799	1
Chr1	18800	18999	6
Chr1	19000	19199	16
Chr1	19200	19399	34
Chr1	19400	19599	6
Chr1	19600	19799	20
Chr1	19800	19999	11
Chr1	20000	20199	9
Chr1	20200	20399	18
Chr1	20800	20999	1
Chr1	21200	21399	1
Chr1	21400	21599	3
Chr1	21600	21799	4
Chr1	21800	21999	6
Chr1	22000	22199	4
Chr1	22200	22399	5
Chr1	22400	22599	3
Chr1	23200	23399	3
Chr1	23400	23599	4
Chr1	23600	23799	1
Chr1	23800	23999	5
Chr1	24200	24399	2
Chr1	24600	24799	3
Chr1	24800	24999	6
Chr1	25000	25199	1
Chr1	25200	25399	1
Chr1	26000	26199	1
Chr1	26600	26799	1
Chr1	26800	26999	1
Chr1	27000	27199	2
Chr1	27600	27799	3
Chr1	28000	28199	2
Chr1	28800	28999	1
Chr1	29000	29199	2
Chr1	29200	29399	2
Chr1	29400	29599	3
Chr1	29600	29799	3
Chr1	29800	29999	2
Chr1	30400	30599	2
Chr1	30600	30799	1
Chr1	31000	31199	1
Chr1	31200	31399	2
Chr1	31400	31599	1
Chr1	31600	31799	1
Chr1	32400	32599	2
Chr1	32600	32799	1
Chr1	32800	32999	3
Chr1	33000	33199	1
Chr1	33400	33599	1
Chr1	33800	33999	1
Chr1	34000	34199	2
Chr1	34200	34399	2
Chr1	34400	34599	1
Chr1	35400	35599	1
Chr1	35600	35799	2
Chr1	35800	35999	2
Chr1	36000	36199	1
Chr1	36400	36599	2
Chr1	36600	36799	1
Chr1	36800	36999	2
Chr1	37000	37199	1
Chr1	37200	37399	5
Chr1	37400	37599	6
Chr1	37600	37799	5
Chr1	38200	38399	1
Chr1	38400	38599	1
Chr1	38600	38799	15
Chr1	38800	38999	15
Chr1	39000	39199	9
Chr1	39200	39399	5
Chr1	39400	39599	8
Chr1	39600	39799	7
Chr1	39800	39999	4
Chr1	40000	40199	4
Chr1	40200	40399	5
Chr1	40400	40599	2
Chr1	40600	40799	14
Chr1	40800	40999	16
Chr1	41000	41199	9
Chr1	41200	41399	4
Chr1	41400	41599	1
Chr1	41600	41799	3
Chr1	41800	41999	8
Chr1	42000	42199	17
Chr1	42200	42399	12
Chr1	42400	42599	1
Chr1	42600	42799	4
Chr1	42800	42999	4
Chr1	43000	43199	8
Chr1	43200	43399	12
Chr1	43400	43599	6
Chr1	43600	43799	6
Chr1	43800	43999	7
Chr1	44000	44199	4
Chr1	44200	44399	5
Chr1	44400	44599	9
Chr1	45200	45399	3
Chr1	45400	45599	2
Chr1	45800	45999	2
Chr1	46000	46199	4
Chr1	46200	46399	3
Chr1	46400	46599	3
Chr1	46600	46799	3
Chr1	47000	47199	2
Chr1	47400	47599	1
Chr1	47600	47799	1
Chr1	47800	47999	2
Chr1	48200	48399	1
Chr1	48400	48599	2
Chr1	48600	48799	2
Chr1	48800	48999	7
Chr1	49000	49199	10
Chr1	49400	49599	1
Chr1	49600	49799	3
Chr1	50200	50399	1
Chr1	50400	50599	2
Chr1	50600	50799	2
Chr1	50800	50999	3
Chr1	51000	51199	3
Chr1	51200	51399	1
Chr1	51400	51599	4
Chr1	51600	51799	5
Chr1	51800	51999	4
Chr1	52000	52199	6
Chr1	52200	52399	11
Chr1	52400	52599	5
Chr1	52600	52799	8
Chr1	52800	52999	6
Chr1	53400	53599	6
Chr1	53600	53799	3
Chr1	54000	54199	2
Chr1	54200	54399	2
Chr1	54400	54599	1
Chr1	55000	55199	1
Chr1	55200	55399	1
Chr1	56000	56199	3
Chr1	56400	56599	1
Chr1	57600	57799	2
Chr1	57800	57999	9
Chr1	58000	58199	7
Chr1	58200	58399	9
Chr1	58400	58599	5
Chr1	58600	58799	6
Chr1	58800	58999	1
Chr1	59000	59199	3
Chr1	59200	59399	1
Chr1	59400	59599	4
Chr1	59600	59799	5
Chr1	59800	59999	4
Chr1	60000	60199	7
Chr1	60200	60399	8
Chr1	60400	60599	4
Chr1	60600	60799	6
Chr1	60800	60999	1
Chr1	61000	61199	2
Chr1	61200	61399	3
Chr1	61400	61599	5
Chr1	61600	61799	4
Chr1	62000	62199	1
Chr1	62200	62399	3
Chr1	62400	62599	3
Chr1	62600	62799	5
Chr1	62800	62999	1
Chr1	63000	63199	1
Chr1	63200	63399	1
Chr1	63400	63599	1
Chr1	63600	63799	3
Chr1	64200	64399	2
Chr1	64400	64599	2
Chr1	64600	64799	1
Chr1	64800	64999	3
Chr1	65000	65199	1
Chr1	65200	65399	5
Chr1	65400	65599	4
Chr1	65600	65799	7
Chr1	65800	65999	7
Chr1	66000	66199	3
Chr1	66200	66399	11
Chr1	66400	66599	7
Chr1	66600	66799	13
Chr1	66800	66999	10
Chr1	67000	67199	10
Chr1	67200	67399	7
Chr1	67400	67599	11
Chr1	67600	67799	3
Chr1	67800	67999	4
Chr1	68000	68199	3
Chr1	68200	68399	3
Chr1	68400	68599	3
Chr1	68600	68799	2
Chr1	68800	68999	5
Chr1	69000	69199	1
Chr1	69200	69399	1
Chr1	69400	69599	1
Chr1	69600	69799	6
Chr1	69800	69999	6
Chr1	70000	70199	10
Chr1	70200	70399	6
Chr1	70400	70599	3
Chr1	70600	70799	8
Chr1	70800	70999	5
Chr1	71000	71199	3
Chr1	71200	71399	5
Chr1	71400	71599	1
Chr1	71600	71799	7
Chr1	71800	71999	5
Chr1	72200	72399	1
Chr1	72400	72599	5
Chr1	72600	72799	7
Chr1	72800	72999	3
Chr1	73000	73199	1
Chr1	73200	73399	2
Chr1	73600	73799	1
Chr1	73800	73999	4
Chr1	74000	74199	3
Chr1	74200	74399	1
Chr1	74400	74599	1
Chr1	74600	74799	2
Chr1	75000	75199	1
Chr1	75600	75799	5
Chr1	75800	75999	2
Chr1	76000	76199	4
Chr1	76200	76399	4
Chr1	76400	76599	3
Chr1	76800	76999	2
Chr1	77000	77199	2
Chr1	77600	77799	4
Chr1	77800	77999	14
Chr1	78000	78199	16
Chr1	78200	78399	9
Chr1	78600	78799	9
Chr1	78800	78999	18
Chr1	79000	79199	39
Chr1	79200	79399	13
Chr1	79400	79599	9
Chr1	79600	79799	6
Chr1	79800	79999	11
Chr1	80000	80199	6
Chr1	80200	80399	6
Chr1	80400	80599	11
Chr1	80600	80799	15
Chr1	80800	80999	8
Chr1	81000	81199	9
Chr1	81200	81399	13
Chr1	81400	81599	6
Chr1	81600	81799	10
Chr1	81800	81999	9
Chr1	82000	82199	3
Chr1	82200	82399	5
Chr1	82400	82599	3
Chr1	82600	82799	3
Chr1	82800	82999	2
Chr1	83000	83199	10
Chr1	83200	83399	35
Chr1	83400	83599	14
Chr1	83600	83799	17
Chr1	83800	83999	13
Chr1	84000	84199	25
Chr1	84200	84399	21
Chr1	84400	84599	24
Chr1	84600	84799	18
Chr1	84800	84999	19
Chr1	85000	85199	4
Chr1	85200	85399	5
Chr1	85400	85599	7
Chr1	85600	85799	4
Chr1	85800	85999	6
Chr1	86000	86199	2
Chr1	86200	86399	3
Chr1	86400	86599	3
Chr1	86800	86999	3
Chr1	87400	87599	1
Chr1	87600	87799	2
Chr1	87800	87999	1
Chr1	88000	88199	2
Chr1	88800	88999	2
Chr1	89400	89599	3
Chr1	89600	89799	1
Chr1	90000	90199	1
Chr1	90200	90399	2
Chr1	90400	90599	1
Chr1	90600	90799	2
Chr1	91000	91199	2
Chr1	91400	91599	1
Chr1	91600	91799	2
Chr1	91800	91999	4
Chr1	92000	92199	1
Chr1	92200	92399	2
Chr1	92400	92599	1
Chr1	93200	93399	2
Chr1	93400	93599	2
Chr1	93600	93799	1
Chr1	93800	93999	1
Chr1	94200	94399	1
Chr1	94600	94799	1
Chr1	94800	94999	3
Chr1	95000	95199	2
Chr1	95200	95399	1
Chr1	95600	95799	1
Chr1	96000	96199	1
Chr1	96200	96399	2
Chr1	96400	96599	1
Chr1	97000	97199	2
Chr1	97200	97399	1
Chr1	97400	97599	2
Chr1	97600	97799	8
Chr1	97800	97999	4
Chr1	98000	98199	2
Chr1	98800	98999	1
Chr1	99400	99599	1
Chr1	99600	99799	1
Chr1	100000	100199	3
Chr1	100200	100399	3
Chr1	100400	100599	3
Chr1	100800	100999	2
Chr1	101400	101599	3
Chr1	102000	102199	2
Chr1	102200	102399	9
Chr1	102400	102599	19
Chr1	102600	102799	20
Chr1	102800	102999	15
Chr1	103000	103199	43
Chr1	103200	103399	11
Chr1	103400	103599	18
Chr1	103600	103799	21
Chr1	103800	103999	8
Chr1	104000	104199	9
Chr1	104200	104399	15
Chr1	104400	104599	19
Chr1	104600	104799	66
Chr1	104800	104999	49
Chr1	105000	105199	28
Chr1	105200	105399	33
Chr1	105400	105599	14
Chr1	105600	105799	21
Chr1	105800	105999	17
Chr1	106000	106199	17
Chr1	106200	106399	4
Chr1	106400	106599	7
Chr1	106600	106799	7
Chr1	106800	106999	3
Chr1	107000	107199	15
Chr1	107200	107399	6
Chr1	107400	107599	2
Chr1	108200	108399	1
Chr1	109000	109199	1
Chr1	109200	109399	1
Chr1	109400	109599	1
Chr1	109600	109799	3
Chr1	109800	109999	2
Chr1	110200	110399	3
Chr1	110600	110799	2
Chr1	110800	110999	3
Chr1	111000	111199	1
Chr1	111400	111599	1
Chr1	111600	111799	1
Chr1	112000	112199	4
Chr1	112200	112399	1
Chr1	112600	112799	1
Chr1	113000	113199	7
Chr1	113400	113599	11
Chr1	113600	113799	4
Chr1	114400	114599	4
Chr1	114600	114799	1
Chr1	114800	114999	3
Chr1	115200	115399	2
Chr1	116200	116399	1
Chr1	117000	117199	9
Chr1	117200	117399	10
Chr1	117400	117599	5
Chr1	117600	117799	5
Chr1	117800	117999	3
Chr1	118000	118199	2
Chr1	118200	118399	5
Chr1	118600	118799	3
Chr1	118800	118999	4
Chr1	119000	119199	6
Chr1	119200	119399	6
Chr1	119400	119599	11
Chr1	119600	119799	9
Chr1	119800	119999	4
Chr1	120000	120199	3
Chr1	120200	120399	1
Chr1	120400	120599	3
Chr1	121600	121799	2
Chr1	121800	121999	2
Chr1	122000	122199	4
Chr1	122200	122399	3
Chr1	122600	122799	3
Chr1	122800	122999	1
Chr1	123400	123599	1
Chr1	123600	123799	1
Chr1	123800	123999	5
Chr1	124200	124399	2
Chr1	124600	124799	1
Chr1	124800	124999	2
Chr1	125000	125199	1
Chr1	125200	125399	1
Chr1	125400	125599	1
Chr1	125800	125999	2
Chr1	126000	126199	1
Chr1	126400	126599	3
Chr1	126600	126799	1
Chr1	127000	127199	2
Chr1	127200	127399	3
Chr1	127600	127799	1
Chr1	127800	127999	2
Chr1	128000	128199	4
Chr1	128200	128399	1
Chr1	128600	128799	2
Chr1	128800	128999	3
Chr1	129200	129399	3
Chr1	129800	129999	10
Chr1	130000	130199	11
Chr1	130200	130399	13
Chr1	130400	130599	13
Chr1	130600	130799	6
Chr1	130800	130999	2
Chr1	131200	131399	1
Chr1	131400	131599	3
Chr1	131600	131799	3
Chr1	131800	131999	1
Chr1	132000	132199	3
Chr1	132200	132399	8
Chr1	132400	132599	5
Chr1	132600	132799	1
Chr1	132800	132999	4
Chr1	133000	133199	2
Chr1	133200	133399	3
Chr1	133400	133599	1
Chr1	133600	133799	2
Chr1	133800	133999	4
Chr1	134000	134199	4
Chr1	134200	134399	2
Chr1	134400	134599	3
Chr1	134600	134799	1
Chr1	134800	134999	5
Chr1	135000	135199	3
Chr1	135200	135399	3
Chr1	135400	135599	1
Chr1	135600	135799	4
Chr1	136200	136399	3
Chr1	136400	136599	1
Chr1	136800	136999	1
Chr1	137200	137399	1
Chr1	137600	137799	1
Chr1	138400	138599	6
Chr1	138600	138799	8
Chr1	138800	138999	8
Chr1	139000	139199	22
Chr1	139200	139399	16
Chr1	139400	139599	28
Chr1	139600	139799	16
Chr1	139800	139999	7
Chr1	140000	140199	4
Chr1	140200	140399	1
Chr1	140400	140599	3
Chr1	140600	140799	1
Chr1	141000	141199	2
Chr1	141200	141399	3
Chr1	141400	141599	2
Chr1	141600	141799	3
Chr1	141800	141999	1
Chr1	142000	142199	3
Chr1	142200	142399	6
Chr1	142600	142799	4
Chr1	142800	142999	2
Chr1	143000	143199	4
Chr1	143200	143399	3
Chr1	143400	143599	1
Chr1	144000	144199	2
Chr1	144200	144399	1
Chr1	144400	144599	1
Chr1	144600	144799	1
Chr1	145000	145199	1
Chr1	145200	145399	1
Chr1	145400	145599	3
Chr1	145600	145799	2
Chr1	146200	146399	3
Chr1	147000	147199	2
Chr1	147200	147399	6
Chr1	147400	147599	5
Chr1	147600	147799	2
Chr1	147800	147999	2
Chr1	148000	148199	2
Chr1	148200	148399	2
Chr1	148400	148599	24
Chr1	148600	148799	10
Chr1	148800	148999	4
Chr1	149000	149199	12
Chr1	149200	149399	3
Chr1	149400	149599	18
Chr1	149600	149799	13
Chr1	149800	149999	20
Chr1	150000	150199	8
Chr1	150200	150399	6
Chr1	150400	150599	4
Chr1	150600	150799	4
Chr1	150800	150999	5
Chr1	151000	151199	14
Chr1	151200	151399	13
Chr1	151400	151599	3
Chr1	151600	151799	15
Chr1	151800	151999	4
Chr1	152000	152199	9
Chr1	152600	152799	4
Chr1	152800	152999	17
Chr1	153000	153199	25
Chr1	153200	153399	26
Chr1	153400	153599	27
Chr1	153600	153799	21
Chr1	153800	153999	28
Chr1	154000	154199	17
Chr1	154200	154399	7
Chr1	154400	154599	7
Chr1	154600	154799	38
Chr1	154800	154999	18
Chr1	155000	155199	23
Chr1	155200	155399	14
Chr1	155400	155599	13
Chr1	155600	155799	25
Chr1	155800	155999	33
Chr1	156000	156199	5
Chr1	156200	156399	7
Chr1	156400	156599	1
Chr1	156600	156799	2
Chr1	157200	157399	1
Chr1	157800	157999	3
Chr1	158000	158199	3
Chr1	158200	158399	3
Chr1	158600	158799	1
Chr1	158800	158999	2
Chr1	159000	159199	1
Chr1	159800	159999	1
Chr1	160000	160199	2
Chr1	160200	160399	3
Chr1	160400	160599	2
Chr1	160600	160799	1
Chr1	160800	160999	1
Chr1	161000	161199	1
Chr1	161200	161399	1
Chr1	161600	161799	1
Chr1	161800	161999	3
Chr1	162000	162199	3
Chr1	162400	162599	5
Chr1	163200	163399	1
Chr1	163400	163599	2
Chr1	164200	164399	1
Chr1	164400	164599	1
Chr1	164600	164799	1
Chr1	164800	164999	1
Chr1	165000	165199	3
Chr1	165200	165399	4
Chr1	165400	165599	2
Chr1	166600	166799	4
Chr1	166800	166999	5
Chr1	167000	167199	13
Chr1	167200	167399	14
Chr1	167400	167599	26
Chr1	167600	167799	16
Chr1	167800	167999	15
Chr1	168000	168199	5
Chr1	168200	168399	1
Chr1	168400	168599	2
Chr1	168600	168799	1
Chr1	168800	168999	4
Chr1	169000	169199	1
Chr1	169200	169399	7
Chr1	169400	169599	5
Chr1	169600	169799	1
Chr1	169800	169999	2
Chr1	170000	170199	1
Chr1	170200	170399	7
Chr1	170400	170599	2
Chr1	170600	170799	4
Chr1	170800	170999	7
Chr1	171000	171199	2
Chr1	171200	171399	3
Chr1	171400	171599	5
Chr1	171600	171799	1
Chr1	171800	171999	5
Chr1	172000	172199	3
Chr1	172200	172399	5
Chr1	172400	172599	5
Chr1	172600	172799	5
Chr1	172800	172999	2
Chr1	173000	173199	3
Chr1	174400	174599	4
Chr1	174600	174799	2
Chr1	174800	174999	6
Chr1	175000	175199	4
Chr1	175400	175599	3
Chr1	175600	175799	9
Chr1	175800	175999	22
Chr1	176000	176199	14
Chr1	176200	176399	19
Chr1	176400	176599	2
Chr1	176600	176799	6
Chr1	176800	176999	6
Chr1	177000	177199	1
Chr1	177200	177399	2
Chr1	177400	177599	2
Chr1	177600	177799	9
Chr1	177800	177999	6
Chr1	178000	178199	4
Chr1	178200	178399	1
Chr1	178400	178599	1
Chr1	178800	178999	3
Chr1	179200	179399	2
Chr1	179600	179799	1
Chr1	179800	179999	2
Chr1	180000	180199	4
Chr1	180200	180399	3
Chr1	180400	180599	5
Chr1	180600	180799	9
Chr1	180800	180999	2
Chr1	181000	181199	1
Chr1	181200	181399	3
Chr1	181400	181599	4
Chr1	181600	181799	1
Chr1	181800	181999	3
Chr1	182000	182199	2
Chr1	182200	182399	2
Chr1	183200	183399	1
Chr1	183800	183999	1
Chr1	184000	184199	4
Chr1	184200	184399	4
Chr1	184400	184599	1
Chr1	185200	185399	4
Chr1	185400	185599	5
Chr1	185600	185799	4
Chr1	185800	185999	6
Chr1	186000	186199	2
Chr1	186200	186399	3
Chr1	186600	186799	1
Chr1	187200	187399	5
Chr1	187400	187599	10
Chr1	187600	187799	8
Chr1	187800	187999	2
Chr1	188200	188399	1
Chr1	189200	189399	3
Chr1	189400	189599	5
Chr1	189600	189799	2
Chr1	190000	190199	3
Chr1	190400	190599	2
Chr1	190600	190799	1
Chr1	190800	190999	1
Chr1	191200	191399	1
Chr1	191400	191599	2
Chr1	191600	191799	1
Chr1	192000	192199	1
Chr1	192200	192399	1
Chr1	192400	192599	4
Chr1	192800	192999	2
Chr1	193400	193599	2
Chr1	194400	194599	1
Chr1	195200	195399	1
Chr1	195600	195799	1
Chr1	195800	195999	2
Chr1	196000	196199	5
Chr1	196200	196399	12
Chr1	196400	196599	5
Chr1	196800	196999	1
Chr1	197200	197399	1
Chr1	197600	197799	2
Chr1	198200	198399	2
Chr1	198400	198599	1
Chr1	199000	199199	1
Chr1	199600	199799	1
Chr1	199800	199999	7
Chr1	200000	200199	3
Chr1	200200	200399	4
Chr1	200400	200599	4
Chr1	200600	200799	2
Chr1	200800	200999	2
Chr1	201200	201399	1
Chr1	201800	201999	1
Chr1	202200	202399	1
Chr1	202400	202599	1
Chr1	202600	202799	4
Chr1	202800	202999	3
Chr1	203000	203199	3
Chr1	203200	203399	2
Chr1	204000	204199	1
Chr1	204400	204599	1
Chr1	205200	205399	5
Chr1	205400	205599	2
Chr1	205600	205799	3
Chr1	205800	205999	1
Chr1	206000	206199	1
Chr1	206200	206399	1
Chr1	206600	206799	1
Chr1	207200	207399	1
Chr1	207600	207799	2
Chr1	208000	208199	1
Chr1	208400	208599	1
Chr1	208600	208799	2
Chr1	208800	208999	1
Chr1	209000	209199	7
Chr1	209200	209399	29
Chr1	209400	209599	32
Chr1	209600	209799	30
Chr1	209800	209999	24
Chr1	210000	210199	30
Chr1	210200	210399	13
Chr1	210400	210599	12
Chr1	210600	210799	6
Chr1	210800	210999	2
Chr1	211000	211199	8
Chr1	211200	211399	10
Chr1	211400	211599	8
Chr1	211600	211799	15
Chr1	211800	211999	10
Chr1	212000	212199	25
Chr1	212200	212399	15
Chr1	212400	212599	11
Chr1	212600	212799	8
Chr1	212800	212999	5
Chr1	213000	213199	5
Chr1	213200	213399	6
Chr1	213400	213599	3
Chr1	214000	214199	5
Chr1	214200	214399	10
Chr1	214400	214599	7
Chr1	214600	214799	3
Chr1	214800	214999	1
Chr1	215400	215599	1
Chr1	215600	215799	2
Chr1	215800	215999	1
Chr1	216000	216199	1
Chr1	216200	216399	2
Chr1	216400	216599	1
Chr1	216600	216799	2
Chr1	216800	216999	1
Chr1	217200	217399	1
Chr1	217400	217599	1
Chr1	218600	218799	1
Chr1	218800	218999	2
Chr1	219000	219199	7
Chr1	219200	219399	5
Chr1	219400	219599	2
Chr1	219600	219799	1
Chr1	219800	219999	3
Chr1	220000	220199	1
Chr1	220200	220399	2
Chr1	220400	220599	5
Chr1	220600	220799	4
Chr1	220800	220999	1
Chr1	221200	221399	1
Chr1	221400	221599	3
Chr1	221600	221799	1
Chr1	221800	221999	2
Chr1	222000	222199	1
Chr1	222600	222799	3
Chr1	222800	222999	13
Chr1	223000	223199	1
Chr1	223200	223399	1
Chr1	223400	223599	5
Chr1	223600	223799	5
Chr1	223800	223999	4
Chr1	224000	224199	10
Chr1	225200	225399	2
Chr1	225800	225999	1
Chr1	226000	226199	1
Chr1	226200	226399	3
Chr1	226400	226599	3
Chr1	226600	226799	14
Chr1	226800	226999	7
Chr1	227000	227199	5
Chr1	227800	227999	2
Chr1	228600	228799	1
Chr1	229000	229199	1
Chr1	229200	229399	4
Chr1	229400	229599	4
Chr1	229600	229799	4
Chr1	230000	230199	1
Chr1	230800	230999	1
Chr1	231200	231399	1
Chr1	231400	231599	1
Chr1	231600	231799	1
Chr1	231800	231999	2
Chr1	232000	232199	1
Chr1	232400	232599	1
Chr1	233200	233399	1
Chr1	233400	233599	2
Chr1	233800	233999	1
Chr1	234200	234399	4
Chr1	234400	234599	3
Chr1	234600	234799	2
Chr1	234800	234999	3
Chr1	235000	235199	2
Chr1	235400	235599	3
Chr1	235600	235799	2
Chr1	235800	235999	4
Chr1	236600	236799	1
Chr1	237000	237199	1
Chr1	237200	237399	8
Chr1	237400	237599	7
Chr1	237600	237799	9
Chr1	237800	237999	1
Chr1	238000	238199	1
Chr1	238200	238399	1
Chr1	238400	238599	2
Chr1	238600	238799	2
Chr1	238800	238999	4
Chr1	239000	239199	3
Chr1	239200	239399	1
Chr1	240400	240599	3
Chr1	240600	240799	5
Chr1	240800	240999	2
Chr1	241000	241199	3
Chr1	241200	241399	2
Chr1	242200	242399	1
Chr1	242400	242599	3
Chr1	242600	242799	3
Chr1	243200	243399	1
Chr1	243600	243799	6
Chr1	243800	243999	1
Chr1	244000	244199	1
Chr1	244200	244399	3
Chr1	244400	244599	4
Chr1	244600	244799	2
Chr1	244800	244999	7
Chr1	245000	245199	7
Chr1	245200	245399	5
Chr1	245400	245599	3
Chr1	245600	245799	2
Chr1	246000	246199	3
Chr1	246200	246399	4
Chr1	246600	246799	1
Chr1	246800	246999	3
Chr1	247000	247199	4
Chr1	247200	247399	10
Chr1	247400	247599	4
Chr1	247600	247799	11
Chr1	247800	247999	4
Chr1	248000	248199	1
Chr1	248200	248399	4
Chr1	248400	248599	1
Chr1	248600	248799	1
Chr1	249000	249199	1
Chr1	249200	249399	9
Chr1	249400	249599	1
Chr1	249600	249799	2
Chr1	250000	250199	3
Chr1	250400	250599	1
Chr1	250600	250799	5
Chr1	251000	251199	1
Chr1	251200	251399	3
Chr1	251400	251599	1
Chr1	251600	251799	1
Chr1	251800	251999	3
Chr1	252200	252399	1
Chr1	252800	252999	1
Chr1	253000	253199	3
Chr1	253200	253399	3
Chr1	253400	253599	3
Chr1	253800	253999	2
Chr1	254000	254199	4
Chr1	254200	254399	10
Chr1	254400	254599	1
Chr1	254800	254999	1
Chr1	255000	255199	2
Chr1	256800	256999	10
Chr1	257000	257199	18
Chr1	257200	257399	16
Chr1	257400	257599	8
Chr1	257600	257799	1
Chr1	258600	258799	1
Chr1	258800	258999	3
Chr1	259600	259799	1
Chr1	260000	260199	2
Chr1	260200	260399	3
Chr1	260400	260599	1
Chr1	260600	260799	2
Chr1	260800	260999	2
Chr1	261000	261199	2
Chr1	261200	261399	1
Chr1	261400	261599	1
Chr1	262200	262399	1
Chr1	262800	262999	1
Chr1	263000	263199	3
Chr1	263400	263599	1
Chr1	263600	263799	2
Chr1	263800	263999	3
Chr1	264000	264199	3
Chr1	264400	264599	1
Chr1	265200	265399	1
Chr1	265400	265599	4
Chr1	266000	266199	1
Chr1	266400	266599	1
Chr1	266800	266999	1
Chr1	267000	267199	4
Chr1	267200	267399	1
Chr1	267800	267999	1
Chr1	268000	268199	1
Chr1	268200	268399	1
Chr1	268400	268599	2
Chr1	268600	268799	1
Chr1	268800	268999	2
Chr1	269000	269199	2
Chr1	269200	269399	4
Chr1	269400	269599	1
Chr1	269800	269999	1
Chr1	270000	270199	1
Chr1	270200	270399	2
Chr1	270400	270599	7
Chr1	270600	270799	9
Chr1	270800	270999	1
Chr1	271000	271199	2
Chr1	271200	271399	1
Chr1	271400	271599	1
Chr1	271600	271799	1
Chr1	272000	272199	2
Chr1	272400	272599	1
Chr1	272600	272799	1
Chr1	273400	273599	1
Chr1	273600	273799	1
Chr1	273800	273999	1
Chr1	274000	274199	4
Chr1	274200	274399	3
Chr1	274400	274599	1
Chr1	275400	275599	1
Chr1	275600	275799	2
Chr1	275800	275999	1
Chr1	276400	276599	3
Chr1	276600	276799	2
Chr1	276800	276999	1
Chr1	277000	277199	1
Chr1	277200	277399	1
Chr1	277400	277599	2
Chr1	277600	277799	2
Chr1	278000	278199	1
Chr1	278200	278399	2
Chr1	278400	278599	1
Chr1	278600	278799	1
Chr1	278800	278999	2
Chr1	279000	279199	3
Chr1	279400	279599	1
Chr1	279600	279799	2
Chr1	279800	279999	1
Chr1	280200	280399	1
Chr1	280400	280599	1
Chr1	280600	280799	3
Chr1	281000	281199	1
Chr1	281200	281399	1
Chr1	281400	281599	2
Chr1	281600	281799	2
Chr1	281800	281999	2
Chr1	282000	282199	3
Chr1	282200	282399	1
Chr1	282600	282799	1
Chr1	282800	282999	3
Chr1	283000	283199	2
Chr1	283200	283399	1
Chr1	283400	283599	5
Chr1	283600	283799	3
Chr1	283800	283999	2
Chr1	284000	284199	2
Chr1	284200	284399	2
Chr1	284400	284599	1
Chr1	284600	284799	2
Chr1	284800	284999	3
Chr1	285200	285399	2
Chr1	285400	285599	1
Chr1	285600	285799	1
Chr1	285800	285999	1
Chr1	286000	286199	2
Chr1	286200	286399	1
Chr1	286800	286999	1
Chr1	287200	287399	2
Chr1	287400	287599	3
Chr1	287600	287799	2
Chr1	287800	287999	1
Chr1	288400	288599	2
Chr1	288800	288999	2
Chr1	289000	289199	1
Chr1	289400	289599	2
Chr1	290000	290199	1
Chr1	290400	290599	3
Chr1	291400	291599	1
Chr1	292000	292199	3
Chr1	292200	292399	9
Chr1	292400	292599	2
Chr1	293600	293799	1
Chr1	293800	293999	3
Chr1	294000	294199	3
Chr1	294400	294599	1
Chr1	294800	294999	1
Chr1	295200	295399	2
Chr1	295400	295599	5
Chr1	295800	295999	2
Chr1	296000	296199	1
Chr1	296200	296399	1
Chr1	296400	296599	1
Chr1	296600	296799	2
Chr1	296800	296999	1
Chr1	297000	297199	1
Chr1	297400	297599	1
Chr1	297600	297799	1
Chr1	297800	297999	2
Chr1	298000	298199	1
Chr1	298200	298399	3
Chr1	298800	298999	5
Chr1	299000	299199	3
Chr1	299200	299399	3
Chr1	299400	299599	2
Chr1	300000	300199	1
Chr1	300200	300399	1
Chr1	300400	300599	1
Chr1	301000	301199	2
Chr1	301400	301599	3
Chr1	301600	301799	2
Chr1	301800	301999	3
Chr1	302000	302199	2
Chr1	302400	302599	1
Chr1	303200	303399	1
Chr1	303400	303599	2
Chr1	303800	303999	4
Chr1	304200	304399	2
Chr1	304600	304799	3
Chr1	304800	304999	1
Chr1	305200	305399	1
Chr1	305600	305799	3
Chr1	305800	305999	4
Chr1	306000	306199	3
Chr1	306800	306999	1
Chr1	307200	307399	1
Chr1	307400	307599	1
Chr1	307800	307999	2
Chr1	308200	308399	2
Chr1	308400	308599	1
Chr1	308600	308799	1
Chr1	308800	308999	3
Chr1	309400	309599	2
Chr1	309600	309799	6
Chr1	309800	309999	2
Chr1	310000	310199	3
Chr1	310200	310399	9
Chr1	310400	310599	6
Chr1	310600	310799	4
Chr1	310800	310999	12
Chr1	311000	311199	1
Chr1	311200	311399	6
Chr1	311400	311599	7
Chr1	311600	311799	5
Chr1	311800	311999	11
Chr1	312000	312199	9
Chr1	312200	312399	7
Chr1	312400	312599	5
Chr1	312600	312799	1
Chr1	312800	312999	3
Chr1	313200	313399	3
Chr1	313600	313799	2
Chr1	313800	313999	1
Chr1	314200	314399	4
Chr1	314400	314599	1
Chr1	314600	314799	1
Chr1	314800	314999	2
Chr1	315400	315599	7
Chr1	315600	315799	5
Chr1	315800	315999	2
Chr1	316200	316399	1
Chr1	316600	316799	2
Chr1	317000	317199	1
Chr1	317200	317399	1
Chr1	317400	317599	2
Chr1	317800	317999	3
Chr1	318200	318399	4
Chr1	318400	318599	1
Chr1	318800	318999	1
Chr1	319000	319199	3
Chr1	319200	319399	2
Chr1	319400	319599	1
Chr1	320000	320199	3
Chr1	320200	320399	4
Chr1	320400	320599	3
Chr1	320600	320799	1
Chr1	321000	321199	1
Chr1	321400	321599	1
Chr1	321800	321999	1
Chr1	322000	322199	2
Chr1	322200	322399	2
Chr1	322400	322599	3
Chr1	322600	322799	5
Chr1	322800	322999	2
Chr1	323000	323199	2
Chr1	323400	323599	1
Chr1	323600	323799	1
Chr1	323800	323999	1
Chr1	324000	324199	3
Chr1	324200	324399	4
Chr1	324600	324799	1
Chr1	324800	324999	1
Chr1	325400	325599	6
Chr1	325600	325799	2
Chr1	325800	325999	4
Chr1	326000	326199	1
Chr1	326400	326599	3
Chr1	326600	326799	2
Chr1	326800	326999	1
Chr1	327000	327199	1
Chr1	327600	327799	1
Chr1	327800	327999	2
Chr1	328200	328399	1
Chr1	328800	328999	1
Chr1	329000	329199	1
Chr1	329200	329399	1
Chr1	329400	329599	1
Chr1	329600	329799	1
Chr1	329800	329999	1
Chr1	330200	330399	1
Chr1	330400	330599	1
Chr1	330600	330799	1
Chr1	331000	331199	3
Chr1	331200	331399	1
Chr1	331600	331799	1
Chr1	331800	331999	3
Chr1	332000	332199	2
Chr1	332200	332399	1
Chr1	332400	332599	3
Chr1	332800	332999	1
Chr1	333000	333199	2
Chr1	333200	333399	2
Chr1	333800	333999	1
Chr1	334000	334199	1
Chr1	334200	334399	2
Chr1	335600	335799	3
Chr1	336000	336199	1
Chr1	336600	336799	1
Chr1	337000	337199	7
Chr1	337200	337399	5
Chr1	337400	337599	8
Chr1	337600	337799	5
Chr1	338400	338599	2
Chr1	338600	338799	3
Chr1	338800	338999	1
Chr1	339000	339199	1
Chr1	339200	339399	2
Chr1	339400	339599	5
Chr1	339600	339799	2
Chr1	339800	339999	1
Chr1	340000	340199	1
Chr1	340200	340399	1
Chr1	340800	340999	2
Chr1	341000	341199	5
Chr1	341200	341399	9
Chr1	341400	341599	4
Chr1	341600	341799	14
Chr1	341800	341999	4
Chr1	342000	342199	1
Chr1	343000	343199	2
Chr1	343200	343399	2
Chr1	343400	343599	2
Chr1	343600	343799	3
Chr1	343800	343999	11
Chr1	344000	344199	18
Chr1	344200	344399	2
Chr1	345800	345999	3
Chr1	346000	346199	5
Chr1	346200	346399	5
Chr1	346400	346599	5
Chr1	346600	346799	3
Chr1	346800	346999	4
Chr1	347000	347199	3
Chr1	347400	347599	3
Chr1	347800	347999	1
Chr1	348000	348199	5
Chr1	348200	348399	1
Chr1	348400	348599	3
Chr1	348600	348799	3
Chr1	348800	348999	2
Chr1	349000	349199	3
Chr1	349200	349399	1
Chr1	349400	349599	2
Chr1	349600	349799	2
Chr1	350000	350199	1
Chr1	350200	350399	2
Chr1	350400	350599	2
Chr1	351000	351199	3
Chr1	351200	351399	1
Chr1	351400	351599	1
Chr1	352000	352199	1
Chr1	352200	352399	1
Chr1	352800	352999	2
Chr1	353400	353599	1
Chr1	353600	353799	1
Chr1	353800	353999	1
Chr1	354000	354199	2
Chr1	354200	354399	19
Chr1	354400	354599	19
Chr1	354600	354799	8
Chr1	355000	355199	2
Chr1	355400	355599	2
Chr1	355600	355799	15
Chr1	355800	355999	5
Chr1	356000	356199	4
Chr1	356200	356399	5
Chr1	356600	356799	1
Chr1	357000	357199	1
Chr1	357200	357399	1
Chr1	357400	357599	2
Chr1	357600	357799	1
Chr1	357800	357999	2
Chr1	358000	358199	8
Chr1	358200	358399	16
Chr1	358400	358599	47
Chr1	358600	358799	21
Chr1	358800	358999	20
Chr1	359000	359199	10
Chr1	359200	359399	9
Chr1	359400	359599	7
Chr1	359600	359799	6
Chr1	359800	359999	8
Chr1	360000	360199	1
Chr1	360200	360399	1
Chr1	360400	360599	3
Chr1	360600	360799	5
Chr1	360800	360999	4
Chr1	361000	361199	5
Chr1	361200	361399	3
Chr1	361400	361599	2
Chr1	361600	361799	4
Chr1	362000	362199	2
Chr1	362200	362399	1
Chr1	362400	362599	2
Chr1	362600	362799	1
Chr1	362800	362999	2
Chr1	363000	363199	1
Chr1	363200	363399	1
Chr1	363400	363599	7
Chr1	363600	363799	4
Chr1	363800	363999	2
Chr1	364000	364199	1
Chr1	364400	364599	4
Chr1	364600	364799	1
Chr1	364800	364999	8
Chr1	365000	365199	6
Chr1	365200	365399	6
Chr1	365400	365599	23
Chr1	365600	365799	166
Chr1	365800	365999	238
Chr1	366000	366199	49
Chr1	366200	366399	24
Chr1	366400	366599	26
Chr1	366600	366799	38
Chr1	366800	366999	13
Chr1	367000	367199	27
Chr1	367200	367399	45
Chr1	367400	367599	32
Chr1	367600	367799	15
Chr1	367800	367999	11
Chr1	368000	368199	9
Chr1	368200	368399	6
Chr1	368400	368599	7
Chr1	368600	368799	5
Chr1	368800	368999	1
Chr1	369000	369199	6
Chr1	369200	369399	3
Chr1	369400	369599	9
Chr1	369600	369799	6
Chr1	369800	369999	2
Chr1	370000	370199	15
Chr1	370200	370399	38
Chr1	370400	370599	16
Chr1	370600	370799	22
Chr1	370800	370999	20
Chr1	371000	371199	37
Chr1	371200	371399	32
Chr1	371400	371599	25
Chr1	371600	371799	21
Chr1	371800	371999	16
Chr1	372000	372199	7
Chr1	372200	372399	8
Chr1	372400	372599	5
Chr1	372600	372799	5
Chr1	372800	372999	8
Chr1	373000	373199	2
Chr1	373200	373399	1
Chr1	373400	373599	3
Chr1	373600	373799	8
Chr1	373800	373999	3
Chr1	374600	374799	1
Chr1	374800	374999	3
Chr1	375000	375199	1
Chr1	375200	375399	3
Chr1	375400	375599	2
Chr1	375600	375799	2
Chr1	375800	375999	4
Chr1	376000	376199	1
Chr1	376400	376599	1
Chr1	376800	376999	1
Chr1	377000	377199	1
Chr1	377400	377599	2
Chr1	378000	378199	1
Chr1	378400	378599	1
Chr1	378600	378799	1
Chr1	378800	378999	3
Chr1	379000	379199	1
Chr1	379200	379399	1
Chr1	379400	379599	1
Chr1	379600	379799	1
Chr1	379800	379999	2
Chr1	380000	380199	2
Chr1	380200	380399	2
Chr1	380400	380599	1
Chr1	381000	381199	2
Chr1	381600	381799	2
Chr1	382200	382399	1
Chr1	382400	382599	2
Chr1	383000	383199	2
Chr1	383200	383399	2
Chr1	383400	383599	3
Chr1	384000	384199	1
Chr1	384400	384599	2
Chr1	384600	384799	1
Chr1	384800	384999	1
Chr1	385200	385399	1
Chr1	385600	385799	2
Chr1	386200	386399	2
Chr1	387600	387799	3
Chr1	387800	387999	1
Chr1	388200	388399	1
Chr1	388400	388599	2
Chr1	388800	388999	5
Chr1	389000	389199	2
Chr1	389200	389399	10
Chr1	389400	389599	4
Chr1	389800	389999	4
Chr1	390000	390199	3
Chr1	390200	390399	1
Chr1	390400	390599	1
Chr1	390600	390799	1
Chr1	391400	391599	1
Chr1	391800	391999	1
Chr1	392000	392199	1
Chr1	393000	393199	10
Chr1	393200	393399	10
Chr1	393400	393599	4
Chr1	393600	393799	1
Chr1	394600	394799	2
Chr1	395000	395199	2
Chr1	395200	395399	1
Chr1	395600	395799	2
Chr1	395800	395999	2
Chr1	396000	396199	5
Chr1	396200	396399	3
Chr1	396400	396599	5
Chr1	396600	396799	1
Chr1	396800	396999	1
Chr1	397000	397199	1
Chr1	397200	397399	1
Chr1	397400	397599	1
Chr1	398200	398399	2
Chr1	399000	399199	2
Chr1	399200	399399	2
Chr1	399400	399599	3
Chr1	399600	399799	1
Chr1	399800	399999	1
Chr1	400200	400399	2
Chr1	400600	400799	3
Chr1	401200	401399	2
Chr1	401400	401599	2
Chr1	401600	401799	1
Chr1	402000	402199	1
Chr1	402200	402399	3
Chr1	402400	402599	7
Chr1	402600	402799	2
Chr1	402800	402999	6
Chr1	403200	403399	2
Chr1	403400	403599	1
Chr1	403600	403799	4
Chr1	403800	403999	3
Chr1	404000	404199	6
Chr1	404200	404399	3
Chr1	404400	404599	1
Chr1	404600	404799	3
Chr1	404800	404999	1
Chr1	405000	405199	1
Chr1	406000	406199	1
Chr1	406400	406599	2
Chr1	406600	406799	2
Chr1	407000	407199	1
Chr1	407400	407599	2
Chr1	408000	408199	1
Chr1	408400	408599	2
Chr1	408600	408799	2
Chr1	408800	408999	1
Chr1	409200	409399	3
Chr1	409400	409599	1
Chr1	409600	409799	1
Chr1	409800	409999	1
Chr1	410400	410599	1
Chr1	410600	410799	1
Chr1	410800	410999	3
Chr1	411000	411199	2
Chr1	411200	411399	1
Chr1	411800	411999	14
Chr1	412000	412199	32
Chr1	412200	412399	8
Chr1	412400	412599	5
Chr1	412600	412799	1
Chr1	412800	412999	1
Chr1	413200	413399	1
Chr1	413400	413599	1
Chr1	414000	414199	1
Chr1	414200	414399	3
Chr1	414600	414799	1
Chr1	414800	414999	2
Chr1	415000	415199	12
Chr1	415200	415399	47
Chr1	415400	415599	102
Chr1	415600	415799	101
Chr1	415800	415999	58
Chr1	416000	416199	83
Chr1	416200	416399	128
Chr1	416400	416599	49
Chr1	416600	416799	59
Chr1	416800	416999	54
Chr1	417000	417199	42
Chr1	417200	417399	23
Chr1	417400	417599	32
Chr1	417600	417799	46
Chr1	417800	417999	20
Chr1	418000	418199	18
Chr1	418200	418399	12
Chr1	418400	418599	15
Chr1	418600	418799	17
Chr1	418800	418999	24
Chr1	419000	419199	15
Chr1	419200	419399	16
Chr1	419400	419599	44
Chr1	419600	419799	15
Chr1	419800	419999	25
Chr1	420000	420199	6
Chr1	420200	420399	6
Chr1	420400	420599	7
Chr1	420600	420799	17
Chr1	420800	420999	27
Chr1	421000	421199	18
Chr1	421200	421399	12
Chr1	421400	421599	7
Chr1	421600	421799	7
Chr1	421800	421999	7
Chr1	422000	422199	9
Chr1	422200	422399	7
Chr1	422400	422599	8
Chr1	422600	422799	2
Chr1	424800	424999	1
Chr1	425400	425599	3
Chr1	425600	425799	1
Chr1	425800	425999	1
Chr1	426200	426399	1
Chr1	426400	426599	1
Chr1	427000	427199	4
Chr1	427200	427399	1
Chr1	427600	427799	4
Chr1	427800	427999	2
Chr1	428000	428199	2
Chr1	428200	428399	3
Chr1	428400	428599	4
Chr1	428600	428799	1
Chr1	428800	428999	1
Chr1	429000	429199	3
Chr1	429400	429599	2
Chr1	429600	429799	2
Chr1	429800	429999	1
Chr1	430000	430199	1
Chr1	430200	430399	6
Chr1	430400	430599	4
Chr1	430600	430799	1
Chr1	430800	430999	1
Chr1	432600	432799	4
Chr1	432800	432999	2
Chr1	434600	434799	1
Chr1	434800	434999	1
Chr1	435000	435199	1
Chr1	435800	435999	2
Chr1	436000	436199	3
Chr1	436200	436399	2
Chr1	436400	436599	3
Chr1	437200	437399	2
Chr1	437400	437599	2
Chr1	437600	437799	2
Chr1	437800	437999	1
Chr1	438000	438199	4
Chr1	438200	438399	2
Chr1	438400	438599	3
Chr1	439000	439199	4
Chr1	439200	439399	2
Chr1	439400	439599	6
Chr1	439600	439799	1
Chr1	439800	439999	1
Chr1	440800	440999	4
Chr1	441000	441199	1
Chr1	441400	441599	1
Chr1	441800	441999	1
Chr1	442000	442199	1
Chr1	442200	442399	2
Chr1	442400	442599	2
Chr1	442600	442799	1
Chr1	443600	443799	1
Chr1	443800	443999	1
Chr1	444000	444199	2
Chr1	444400	444599	1
Chr1	444800	444999	1
Chr1	445000	445199	2
Chr1	445200	445399	2
Chr1	445400	445599	2
Chr1	445600	445799	1
Chr1	445800	445999	6
Chr1	446000	446199	12
Chr1	446600	446799	2
Chr1	447600	447799	1
Chr1	448200	448399	1
Chr1	448400	448599	1
Chr1	448600	448799	1
Chr1	448800	448999	5
Chr1	449000	449199	2
Chr1	449200	449399	1
Chr1	449400	449599	1
Chr1	449800	449999	2
Chr1	450000	450199	4
Chr1	450200	450399	3
Chr1	451000	451199	2
Chr1	451200	451399	2
Chr1	451800	451999	2
Chr1	452000	452199	2
Chr1	452200	452399	2
Chr1	452400	452599	6
Chr1	452600	452799	1
Chr1	453200	453399	1
Chr1	453400	453599	3
Chr1	453600	453799	8
Chr1	453800	453999	5
Chr1	454000	454199	6
Chr1	454200	454399	5
Chr1	454400	454599	5
Chr1	454600	454799	5
Chr1	454800	454999	5
Chr1	455000	455199	9
Chr1	455200	455399	1
Chr1	455400	455599	4
Chr1	455600	455799	1
Chr1	455800	455999	5
Chr1	456000	456199	1
Chr1	456200	456399	2
Chr1	456800	456999	2
Chr1	457000	457199	2
Chr1	457200	457399	2
Chr1	457400	457599	1
Chr1	457600	457799	1
Chr1	457800	457999	1
Chr1	458000	458199	1
Chr1	458200	458399	2
Chr1	458600	458799	1
Chr1	459000	459199	1
Chr1	459200	459399	2
Chr1	459600	459799	2
Chr1	459800	459999	1
Chr1	460000	460199	1
Chr1	460200	460399	4
Chr1	460400	460599	10
Chr1	460600	460799	6
Chr1	460800	460999	1
Chr1	461000	461199	3
Chr1	461200	461399	2
Chr1	461400	461599	1
Chr1	461600	461799	1
Chr1	461800	461999	1
Chr1	462000	462199	1
Chr1	462400	462599	1
Chr1	462800	462999	3
Chr1	463000	463199	4
Chr1	463200	463399	4
Chr1	463400	463599	2
Chr1	463800	463999	4
Chr1	464000	464199	10
Chr1	464200	464399	25
Chr1	464400	464599	14
Chr1	464600	464799	8
Chr1	464800	464999	12
Chr1	465000	465199	8
Chr1	465200	465399	8
Chr1	465400	465599	19
Chr1	465600	465799	12
Chr1	465800	465999	19
Chr1	466000	466199	54
Chr1	466200	466399	25
Chr1	466400	466599	27
Chr1	466600	466799	38
Chr1	466800	466999	27
Chr1	467000	467199	7
Chr1	467200	467399	29
Chr1	467400	467599	34
Chr1	467600	467799	14
Chr1	467800	467999	3
Chr1	468000	468199	4
Chr1	468200	468399	11
Chr1	468600	468799	1
Chr1	469200	469399	1
Chr1	469400	469599	5
Chr1	469600	469799	1
Chr1	469800	469999	1
Chr1	470000	470199	1
Chr1	470800	470999	4
Chr1	471000	471199	4
Chr1	471200	471399	4
Chr1	471400	471599	3
Chr1	471800	471999	1
Chr1	472200	472399	6
Chr1	472400	472599	4
Chr1	472600	472799	7
Chr1	472800	472999	11
Chr1	473000	473199	14
Chr1	473200	473399	4
Chr1	473400	473599	4
Chr1	473800	473999	2
Chr1	474400	474599	1
Chr1	474600	474799	3
Chr1	475200	475399	1
Chr1	475400	475599	1
Chr1	475600	475799	3
Chr1	475800	475999	1
Chr1	476200	476399	4
Chr1	476600	476799	1
Chr1	477200	477399	3
Chr1	477600	477799	3
Chr1	477800	477999	1
Chr1	478000	478199	2
Chr1	478400	478599	2
Chr1	478800	478999	1
Chr1	479000	479199	2
Chr1	479200	479399	7
Chr1	479400	479599	6
Chr1	479600	479799	11
Chr1	479800	479999	2
Chr1	480000	480199	5
Chr1	480200	480399	5
Chr1	480400	480599	16
Chr1	480600	480799	18
Chr1	480800	480999	16
Chr1	481000	481199	39
Chr1	481200	481399	57
Chr1	481400	481599	40
Chr1	481600	481799	13
Chr1	481800	481999	11
Chr1	482000	482199	5
Chr1	482200	482399	17
Chr1	482400	482599	57
Chr1	482600	482799	21
Chr1	482800	482999	21
Chr1	483000	483199	11
Chr1	483200	483399	3
Chr1	484400	484599	1
Chr1	484800	484999	2
Chr1	485000	485199	6
Chr1	485200	485399	3
Chr1	485600	485799	1
Chr1	485800	485999	1
Chr1	486200	486399	1
Chr1	486600	486799	1
Chr1	486800	486999	1
Chr1	487000	487199	7
Chr1	487200	487399	8
Chr1	487400	487599	3
Chr1	487600	487799	4
Chr1	487800	487999	3
Chr1	488600	488799	1
Chr1	488800	488999	1
Chr1	489000	489199	4
Chr1	489200	489399	2
Chr1	489400	489599	5
Chr1	489600	489799	4
Chr1	489800	489999	1
Chr1	490000	490199	15
Chr1	490200	490399	139
Chr1	490400	490599	18
Chr1	490600	490799	6
Chr1	490800	490999	2
Chr1	491000	491199	6
Chr1	491200	491399	6
Chr1	491400	491599	2
Chr1	491800	491999	3
Chr1	492000	492199	4
Chr1	492400	492599	1
Chr1	492600	492799	1
Chr1	492800	492999	2
Chr1	493000	493199	1
Chr1	493600	493799	2
Chr1	493800	493999	1
Chr1	494000	494199	3
Chr1	494200	494399	3
Chr1	494400	494599	3
Chr1	494600	494799	3
Chr1	494800	494999	3
Chr1	495000	495199	1
Chr1	495200	495399	1
Chr1	495600	495799	3
Chr1	495800	495999	1
Chr1	496000	496199	1
Chr1	496600	496799	1
Chr1	496800	496999	3
Chr1	497000	497199	5
Chr1	497200	497399	6
Chr1	497400	497599	1
Chr1	497800	497999	8
Chr1	498000	498199	17
Chr1	498200	498399	30
Chr1	498400	498599	9
Chr1	499600	499799	1
Chr1	500000	500199	1
Chr1	501800	501999	1
Chr1	502000	502199	6
Chr1	502200	502399	10
Chr1	502400	502599	11
Chr1	502600	502799	9
Chr1	502800	502999	10
Chr1	503000	503199	6
Chr1	503200	503399	10
Chr1	503400	503599	16
Chr1	503600	503799	4
Chr1	503800	503999	9
Chr1	504000	504199	5
Chr1	504200	504399	4
Chr1	504400	504599	4
Chr1	504600	504799	10
Chr1	504800	504999	13
Chr1	505000	505199	9
Chr1	505200	505399	4
Chr1	505400	505599	4
Chr1	505800	505999	3
Chr1	506000	506199	3
Chr1	506200	506399	6
Chr1	506400	506599	7
Chr1	506600	506799	3
Chr1	506800	506999	59
Chr1	507000	507199	32
Chr1	507200	507399	6
Chr1	507400	507599	5
Chr1	507600	507799	5
Chr1	507800	507999	2
Chr1	508000	508199	3
Chr1	508200	508399	10
Chr1	508400	508599	5
Chr1	508600	508799	4
Chr1	508800	508999	5
Chr1	509000	509199	9
Chr1	509200	509399	7
Chr1	509600	509799	8
Chr1	509800	509999	14
Chr1	510000	510199	8
Chr1	510600	510799	4
Chr1	511000	511199	2
Chr1	511200	511399	2
Chr1	511400	511599	1
Chr1	513200	513399	3
Chr1	513400	513599	2
Chr1	514200	514399	1
Chr1	514800	514999	3
Chr1	515000	515199	2
Chr1	515200	515399	3
Chr1	515600	515799	1
Chr1	516000	516199	1
Chr1	516400	516599	1
Chr1	516600	516799	1
Chr1	517200	517399	1
Chr1	517400	517599	4
Chr1	517600	517799	1
Chr1	517800	517999	1
Chr1	518400	518599	12
Chr1	518600	518799	5
Chr1	518800	518999	5
Chr1	519200	519399	1
Chr1	519400	519599	3
Chr1	519600	519799	1
Chr1	519800	519999	3
Chr1	520000	520199	2
Chr1	520800	520999	1
Chr1	521000	521199	4
Chr1	521400	521599	2
Chr1	521600	521799	1
Chr1	522400	522599	1
Chr1	522800	522999	2
Chr1	523200	523399	2
Chr1	523600	523799	1
Chr1	524000	524199	1
Chr1	524200	524399	3
Chr1	524400	524599	3
Chr1	524600	524799	2
Chr1	524800	524999	1
Chr1	525000	525199	2
Chr1	525400	525599	3
Chr1	525800	525999	3
Chr1	526000	526199	2
Chr1	526200	526399	1
Chr1	526600	526799	2
Chr1	526800	526999	3
Chr1	527000	527199	3
Chr1	527200	527399	2
Chr1	527400	527599	4
Chr1	528400	528599	1
Chr1	529800	529999	2
Chr1	530000	530199	4
Chr1	530200	530399	2
Chr1	530400	530599	1
Chr1	530600	530799	2
Chr1	530800	530999	1
Chr1	531200	531399	1
Chr1	531400	531599	1
Chr1	531600	531799	3
Chr1	531800	531999	2
Chr1	532000	532199	1
Chr1	532200	532399	2
Chr1	532600	532799	1
Chr1	532800	532999	2
Chr1	533000	533199	1
Chr1	533400	533599	1
Chr1	533800	533999	1
Chr1	534200	534399	3
Chr1	534400	534599	1
Chr1	534600	534799	1
Chr1	534800	534999	1
Chr1	535000	535199	4
Chr1	535200	535399	9
Chr1	535400	535599	10
Chr1	535600	535799	5
Chr1	536200	536399	4
Chr1	536400	536599	20
Chr1	536600	536799	27
Chr1	536800	536999	24
Chr1	537000	537199	14
Chr1	537200	537399	1
Chr1	538000	538199	6
Chr1	538200	538399	3
Chr1	538600	538799	3
Chr1	539000	539199	1
Chr1	539600	539799	1
Chr1	539800	539999	2
Chr1	540200	540399	1
Chr1	541200	541399	3
Chr1	541400	541599	2
Chr1	541600	541799	2
Chr1	541800	541999	10
Chr1	542000	542199	3
Chr1	542800	542999	2
Chr1	543000	543199	5
Chr1	543200	543399	4
Chr1	543400	543599	13
Chr1	543600	543799	21
Chr1	543800	543999	7
Chr1	544000	544199	1
Chr1	544200	544399	3
Chr1	544600	544799	5
Chr1	544800	544999	10
Chr1	545000	545199	7
Chr1	545400	545599	6
Chr1	545600	545799	12
Chr1	545800	545999	51
Chr1	546000	546199	42
Chr1	546200	546399	18
Chr1	546400	546599	16
Chr1	546600	546799	22
Chr1	546800	546999	27
Chr1	547000	547199	35
Chr1	547200	547399	38
Chr1	547400	547599	34
Chr1	547600	547799	33
Chr1	547800	547999	11
Chr1	548000	548199	16
Chr1	548200	548399	9
Chr1	548400	548599	13
Chr1	548600	548799	18
Chr1	548800	548999	16
Chr1	549000	549199	11
Chr1	549200	549399	9
Chr1	549400	549599	9
Chr1	549600	549799	2
Chr1	549800	549999	1
Chr1	550600	550799	1
Chr1	551000	551199	4
Chr1	551200	551399	11
Chr1	551400	551599	5
Chr1	551600	551799	13
Chr1	551800	551999	3
Chr1	552000	552199	3
Chr1	552200	552399	5
Chr1	552400	552599	1
Chr1	552600	552799	2
Chr1	552800	552999	1
Chr1	553400	553599	1
Chr1	553600	553799	1
Chr1	554000	554199	2
Chr1	554400	554599	2
Chr1	555000	555199	1
Chr1	555200	555399	2
Chr1	555400	555599	3
Chr1	555800	555999	1
Chr1	556200	556399	1
Chr1	557000	557199	2
Chr1	557200	557399	12
Chr1	557400	557599	29
Chr1	557600	557799	22
Chr1	557800	557999	17
Chr1	558000	558199	27
Chr1	558200	558399	28
Chr1	558400	558599	6
Chr1	558600	558799	9
Chr1	559000	559199	1
Chr1	559800	559999	1
Chr1	560000	560199	3
Chr1	560200	560399	1
Chr1	560600	560799	1
Chr1	560800	560999	1
Chr1	561000	561199	2
Chr1	561200	561399	16
Chr1	561400	561599	4
Chr1	561600	561799	6
Chr1	561800	561999	2
Chr1	562000	562199	4
Chr1	562200	562399	7
Chr1	562400	562599	10
Chr1	562600	562799	1
Chr1	562800	562999	1
Chr1	563000	563199	3
Chr1	563200	563399	2
Chr1	563400	563599	3
Chr1	563600	563799	5
[truncated: 408,331 more rows]
