# Supplementary material for: Hyperosmotic priming of Arabidopsis seedlings establishes a long-term somatic memory accompanied by specific changes of the epigenome
Source: Genome Biol. 2013 Jun 14;14(6):R59. doi: 10.1186/gb-2013-14-6-r59 (PMC3707022; doi:10.1186/gb-2013-14-6-r59)
Supplement: Additional file 17 — Islands_CRH3K4me2-G600.bed. BED file containing coordinates of islands as determined by SICER software in sample 24h CRH3K4me2. (G: optimized gap size in bp.) [file gb-2013-14-6-r59-S17.BED]

track name=CRH3K4me2.uni.islands
Chr5	3600	8399	1216.03609988
Chr5	9800	12599	419.930036188
Chr5	13800	15399	849.842076306
Chr5	18600	19399	397.701312948
Chr5	22600	25799	373.597004697
Chr5	27000	27799	146.26828147
Chr5	32800	33999	250.487880474
Chr5	35400	37799	432.022141615
Chr5	42400	46999	475.814690397
Chr5	52200	53599	102.948182571
Chr5	58200	62999	957.131695529
Chr5	73400	74399	577.046120773
Chr5	77000	78199	530.399604613
Chr5	84600	85999	1195.87487537
Chr5	87000	89999	302.638686875
Chr5	91800	95599	540.763703747
Chr5	97800	98399	90.9875068632
Chr5	102400	103599	264.00023479
Chr5	105200	106999	512.257151069
Chr5	110400	112199	354.817730059
Chr5	114200	116399	1308.35000176
Chr5	117400	118799	158.509491363
Chr5	125400	128399	350.105750318
Chr5	129800	131599	301.321587577
Chr5	132400	134999	808.457732151
Chr5	138000	142199	1535.14745826
Chr5	143200	144599	411.819203676
Chr5	147600	149199	363.885003185
Chr5	152600	154199	415.199198463
Chr5	156800	157399	326.222822698
Chr5	160600	162199	285.300839432
Chr5	170200	171199	72.597004788
Chr5	172200	173599	736.465142597
Chr5	174800	176399	1122.10309271
Chr5	185400	188799	314.389240739
Chr5	191000	194399	101.220966701
Chr5	195600	197199	253.419838621
Chr5	199000	200599	193.282874643
Chr5	201600	203399	143.273161791
Chr5	206400	210199	527.198699854
Chr5	211200	213399	2556.37770594
Chr5	214600	216599	1024.60216841
Chr5	218200	220399	1150.49115937
Chr5	221200	229599	1938.88635386
Chr5	231000	231999	117.630358395
Chr5	232800	234399	380.88257962
Chr5	240200	242199	657.93666876
Chr5	243000	245399	462.357846062
Chr5	247200	249199	680.0712635
Chr5	251800	256199	925.997838391
Chr5	259200	260399	74.369641331
Chr5	263600	264799	257.614871274
Chr5	267400	270399	365.761289138
Chr5	273000	277799	580.764151788
Chr5	280800	281799	396.049707753
Chr5	290000	294199	687.786416222
Chr5	300600	304199	1395.90990665
Chr5	305000	305799	460.480198473
Chr5	309600	311599	296.78133473
Chr5	313600	314999	440.613052899
Chr5	321000	322999	441.347308667
Chr5	324600	325399	222.999575317
Chr5	332400	334199	510.92265295
Chr5	335400	337599	245.916561817
Chr5	338800	340399	542.32072861
Chr5	341800	345399	1941.39463358
Chr5	351200	351999	492.786305487
Chr5	358000	362799	1999.71116367
Chr5	363600	367199	314.792611771
Chr5	368800	380599	1596.44143398
Chr5	383200	385599	553.303757687
Chr5	386400	387999	185.36123384
Chr5	395600	397399	274.05186351
Chr5	403200	407999	559.295002581
Chr5	409600	411199	251.619803716
Chr5	413800	415599	128.717427979
Chr5	419000	419599	58.3688145347
Chr5	420400	421999	161.692623195
Chr5	423400	423999	73.9847041257
Chr5	425200	426999	593.804102444
Chr5	427800	428799	76.0281273731
Chr5	431000	432399	268.16087596
Chr5	435200	436599	697.939581074
Chr5	437400	442199	392.683255822
Chr5	451400	458999	773.829174734
Chr5	463200	464799	332.19376284
Chr5	467200	469999	264.507997152
Chr5	487200	489199	430.063946139
Chr5	495400	497399	847.572314841
Chr5	500400	502399	359.104405795
Chr5	503400	507199	1152.64021898
Chr5	509400	512199	336.051472247
Chr5	513400	515199	639.480944418
Chr5	518200	519799	228.022447057
Chr5	523400	523999	118.266321044
Chr5	526600	529799	699.787706458
Chr5	539600	540599	361.60448505
Chr5	542600	544599	137.973870245
Chr5	547600	549399	168.719607115
Chr5	550400	552599	675.003422148
Chr5	554200	556399	353.123584931
Chr5	558600	563399	703.538892149
Chr5	564600	565799	114.566770879
Chr5	568600	569199	66.2828504368
Chr5	570200	571199	54.5897753305
Chr5	573200	573599	92.0908551935
Chr5	575400	577199	206.486080756
Chr5	580000	580599	59.9106522572
Chr5	583000	584399	234.652475397
Chr5	589600	592999	529.594173218
Chr5	594400	594799	232.507879107
Chr5	597400	602199	273.374882394
Chr5	603400	606799	904.177105164
Chr5	612600	618199	598.988305497
Chr5	620000	620999	202.166910684
Chr5	625400	626599	58.0958947615
Chr5	628000	628999	214.360798738
Chr5	631200	633799	159.59934133
Chr5	636000	637199	60.3303202744
Chr5	638600	645399	908.291739106
Chr5	646600	650399	921.216662721
Chr5	652200	659199	2069.76312211
Chr5	662600	667799	267.773318208
Chr5	670200	671599	493.188577121
Chr5	673000	675399	137.048691028
Chr5	677200	678799	501.682008452
Chr5	682600	686199	201.276733161
Chr5	687400	689799	109.754449288
Chr5	690800	692599	473.819551474
Chr5	694800	696799	435.683226345
Chr5	703200	705999	964.205486692
Chr5	707200	709399	701.717650752
Chr5	710400	712799	210.62728842
Chr5	715000	722999	1169.26004029
Chr5	726800	728199	324.703239183
Chr5	730400	731199	110.791289631
Chr5	737800	739999	940.756547773
Chr5	746000	746799	74.3458476185
Chr5	750200	750999	144.513361178
Chr5	754800	756599	189.115078815
Chr5	758400	761799	667.642161355
Chr5	769600	770199	73.5043220367
Chr5	771400	772799	209.19182904
Chr5	774400	779199	716.732530678
Chr5	788000	788799	78.9816047673
Chr5	789600	792199	84.7902623168
Chr5	794200	795599	147.256730605
Chr5	796600	799799	106.304106978
Chr5	802600	803999	82.4700308557
Chr5	807600	808799	99.2358709151
Chr5	810400	812999	211.334275546
Chr5	817800	824799	2134.7364507
Chr5	835000	836599	802.716341858
Chr5	837800	838399	56.5683473947
Chr5	839800	840999	234.865134206
Chr5	845800	847799	107.305129602
Chr5	852400	855999	915.088852615
Chr5	861200	863399	247.693806211
Chr5	866600	868599	312.347936427
Chr5	871400	872399	183.791667565
Chr5	874000	874999	63.5765914988
Chr5	880200	881199	284.562716702
Chr5	886000	887399	82.5952782632
Chr5	890000	890399	66.2489583876
Chr5	895000	900199	953.091045033
Chr5	901200	902799	191.364687107
Chr5	904400	906199	244.941077712
Chr5	917400	921799	477.229244859
Chr5	923000	924599	351.518752986
Chr5	927200	929399	271.6644256
Chr5	931800	933999	380.875617093
Chr5	947200	949799	619.776887193
Chr5	963400	964999	339.734751548
Chr5	966200	967399	395.062719712
Chr5	972000	973999	503.848723174
Chr5	978400	979599	224.757438443
Chr5	981800	983599	124.033905749
Chr5	984600	985399	108.277857876
Chr5	989200	990599	723.111468707
Chr5	995400	996999	137.08370852
Chr5	999200	1000999	313.304227169
Chr5	1005800	1006799	162.701579058
Chr5	1007600	1008399	137.040792605
Chr5	1010200	1013599	814.398208603
Chr5	1018200	1020199	155.388579375
Chr5	1030400	1030999	293.750181521
Chr5	1032600	1034799	385.537599441
Chr5	1035800	1036999	747.448028838
Chr5	1040600	1041399	410.841861515
Chr5	1047200	1049199	304.200340412
Chr5	1055800	1056799	307.773845672
Chr5	1061000	1063399	238.239543028
Chr5	1068400	1069999	147.628251252
Chr5	1071800	1073399	212.460764152
Chr5	1074800	1077399	93.4621968158
Chr5	1079200	1081199	839.300063924
Chr5	1082800	1086599	596.192233871
Chr5	1090400	1092799	160.089107709
Chr5	1096000	1103999	675.329757218
Chr5	1106200	1107799	68.0127339903
Chr5	1120400	1122599	81.9226162508
Chr5	1126000	1127999	151.741519252
Chr5	1129800	1132599	464.428231533
Chr5	1134800	1139599	519.349792146
Chr5	1143000	1144999	529.827165797
Chr5	1145800	1147399	114.340145323
Chr5	1151000	1152399	455.684344511
Chr5	1154000	1154799	83.1575384973
Chr5	1156800	1158599	224.910485202
Chr5	1162000	1163799	187.136720385
Chr5	1166400	1170999	458.976371357
Chr5	1176200	1177399	307.252881569
Chr5	1183800	1184799	175.679796286
Chr5	1196000	1197199	111.532546198
Chr5	1205200	1207399	1051.99468367
Chr5	1209200	1210399	279.609427428
Chr5	1211600	1214399	830.058814945
Chr5	1216200	1216999	312.270640157
Chr5	1221400	1224599	999.332072545
Chr5	1226000	1228399	151.026442281
Chr5	1239200	1240399	180.398555109
Chr5	1242600	1243399	158.133306189
Chr5	1244200	1246199	122.350754091
Chr5	1248000	1249799	170.510003108
Chr5	1253000	1253799	157.682195579
Chr5	1254800	1256599	171.793350052
Chr5	1259800	1261199	170.882947488
Chr5	1276000	1277999	448.584419662
Chr5	1279800	1280999	287.812342177
Chr5	1283400	1285599	571.378896914
Chr5	1287000	1290999	347.280818958
Chr5	1303600	1305799	191.763706534
Chr5	1309400	1312799	149.379270726
Chr5	1319400	1321999	253.396898167
Chr5	1323600	1324599	136.07268684
Chr5	1325800	1329599	713.300280224
Chr5	1330600	1334999	1343.60322471
Chr5	1336000	1336999	926.436753097
Chr5	1339000	1340999	473.36999333
Chr5	1345800	1347199	455.350042223
Chr5	1349800	1350999	285.896716356
Chr5	1354200	1355199	880.493697824
Chr5	1359000	1363399	481.154344291
Chr5	1369800	1371399	77.1292882057
Chr5	1372200	1374399	82.6884001368
Chr5	1379000	1380399	1201.13783211
Chr5	1381800	1382199	107.452019553
Chr5	1384400	1388999	698.476374759
Chr5	1390000	1393599	753.095477982
Chr5	1399600	1400399	576.173041754
Chr5	1405200	1407399	311.506339015
Chr5	1408600	1409599	164.462103849
Chr5	1412600	1414599	372.405359862
Chr5	1417800	1419999	597.240631261
Chr5	1420800	1426399	584.961267353
Chr5	1428600	1430399	309.254672465
Chr5	1433200	1436999	423.22372393
Chr5	1440400	1441599	208.096585183
Chr5	1445600	1448999	502.000619126
Chr5	1454600	1456999	334.591204466
Chr5	1457800	1458799	237.072286089
Chr5	1462000	1465199	411.81564633
Chr5	1466200	1466999	559.191443437
Chr5	1468600	1470599	394.700631332
Chr5	1471800	1473599	482.999100541
Chr5	1477200	1479399	57.2822992047
Chr5	1494200	1494799	86.976084684
Chr5	1498800	1500399	147.9737896
Chr5	1503200	1504399	363.436848614
Chr5	1505600	1506599	67.4407551417
Chr5	1507600	1508799	171.888242026
Chr5	1509600	1509999	95.3097844873
Chr5	1511600	1514999	1189.3747987
Chr5	1524800	1526199	167.065109791
Chr5	1528000	1529799	83.9315254076
Chr5	1531200	1538399	1136.33704105
Chr5	1541400	1543799	736.19124218
Chr5	1545600	1548999	225.61871362
Chr5	1551800	1553199	372.552391242
Chr5	1554400	1557999	1050.41925073
Chr5	1562400	1565999	532.733821755
Chr5	1569000	1570599	199.037963186
Chr5	1571400	1572599	139.5513115
Chr5	1575000	1580399	930.915909243
Chr5	1585200	1586799	651.105260239
Chr5	1591400	1593199	166.391056125
Chr5	1596000	1596599	55.4050004714
Chr5	1597800	1600999	388.401532138
Chr5	1602200	1603599	356.993743785
Chr5	1604400	1607399	346.198270408
Chr5	1612000	1612999	207.468378612
Chr5	1615600	1616399	348.114760807
Chr5	1620600	1634799	2634.01997454
Chr5	1635600	1637999	132.122671599
Chr5	1639400	1642999	682.935120507
Chr5	1664200	1665999	126.623591809
Chr5	1672200	1673399	390.16745994
Chr5	1677400	1681199	538.422606595
Chr5	1682400	1685599	534.10463895
Chr5	1689000	1689599	479.210979857
Chr5	1691600	1695399	677.024629499
Chr5	1697600	1699399	186.883902783
Chr5	1703000	1703599	66.7115489597
Chr5	1705600	1706799	408.97164383
Chr5	1713200	1718599	353.850898224
Chr5	1719800	1722999	580.096848094
Chr5	1724000	1726999	581.175262868
Chr5	1727800	1730999	455.01761408
Chr5	1735800	1737599	89.0609145805
Chr5	1740800	1741999	241.471406336
Chr5	1743400	1745199	119.960409726
Chr5	1746800	1747799	565.625101556
Chr5	1752600	1753999	373.677869366
Chr5	1755800	1756799	330.165706288
Chr5	1759400	1760399	220.448136411
Chr5	1762600	1771399	1925.55020501
Chr5	1772400	1775999	474.753090613
Chr5	1778400	1779799	139.49539442
Chr5	1782200	1783199	54.582969803
Chr5	1785800	1790399	598.646885251
Chr5	1795400	1798799	205.142751165
Chr5	1803400	1805599	221.70329509
Chr5	1807200	1810199	609.406749464
Chr5	1820200	1821799	506.012826819
Chr5	1824400	1825999	157.650387015
Chr5	1835000	1836799	212.144905409
Chr5	1838600	1840399	135.250714491
Chr5	1841600	1843399	103.493724864
Chr5	1844200	1844999	54.761724354
Chr5	1854600	1855799	170.554965455
Chr5	1857200	1861799	853.21840006
Chr5	1865600	1866399	73.0944501172
Chr5	1867800	1870799	158.712295798
Chr5	1873200	1875399	265.472407696
Chr5	1876200	1883599	1386.85677808
Chr5	1885400	1887199	172.564453595
Chr5	1888200	1889199	86.3518004408
Chr5	1893400	1893999	288.797832841
Chr5	1912600	1913799	380.741021319
Chr5	1917000	1920999	333.055177941
Chr5	1928400	1931599	512.096678948
Chr5	1935000	1935599	527.767827459
Chr5	1936400	1937399	192.84292805
Chr5	1938600	1939799	191.533138247
Chr5	1944800	1946199	141.285028464
Chr5	1947400	1948399	159.93599868
Chr5	1949400	1950199	293.670259086
Chr5	1952800	1954599	692.911059648
Chr5	1956000	1958999	230.469580345
Chr5	1959800	1962399	211.668950556
Chr5	1963400	1964199	188.372223764
Chr5	1966000	1969199	66.4424173087
Chr5	1970000	1970799	235.149424157
Chr5	1971800	1975399	255.138266003
Chr5	1976200	1978599	638.391952553
Chr5	1985000	1986599	332.927573447
Chr5	1987400	1991199	229.082633013
Chr5	1994200	1994799	245.900147567
Chr5	1999200	2003199	934.713632017
Chr5	2004000	2005799	206.668375635
Chr5	2010400	2012399	337.523209752
Chr5	2015400	2017999	502.355965603
Chr5	2029800	2030199	137.873899435
Chr5	2033200	2035399	230.939317574
Chr5	2046800	2047999	148.845320812
Chr5	2054000	2055599	380.286773093
Chr5	2056600	2059399	248.129397139
Chr5	2061400	2061999	101.116487109
Chr5	2063600	2065799	295.600905249
Chr5	2068200	2070399	152.964671525
Chr5	2084000	2085599	293.243672362
Chr5	2086800	2091199	445.166659906
Chr5	2092200	2092999	134.249065296
Chr5	2098000	2098599	124.592007811
Chr5	2103200	2104399	354.643508765
Chr5	2107600	2109599	195.36863241
Chr5	2110600	2111599	68.6644666442
Chr5	2112800	2113999	89.1225690079
Chr5	2120800	2122999	84.8142193059
Chr5	2127200	2128399	110.54324349
Chr5	2132400	2134999	1110.45173954
Chr5	2136200	2141399	354.467889829
Chr5	2143200	2148399	288.698833454
Chr5	2149200	2151799	403.725535601
Chr5	2167600	2170399	1292.73393034
Chr5	2171800	2172799	420.175594218
Chr5	2174800	2175999	271.921102686
Chr5	2180800	2182399	200.01775515
Chr5	2183400	2185599	568.978422574
Chr5	2190200	2190799	102.441026858
Chr5	2194400	2195999	174.818947045
Chr5	2196800	2198399	181.016436506
Chr5	2200400	2201799	260.2660048
Chr5	2202600	2203799	241.491988576
Chr5	2204800	2217999	2364.98203322
Chr5	2221800	2222399	151.663264494
Chr5	2225200	2230199	542.042022775
Chr5	2231200	2233799	354.575689575
Chr5	2243800	2245199	121.097507267
Chr5	2272000	2272399	140.442881665
Chr5	2273200	2275999	426.49487017
Chr5	2285000	2288199	1521.32056138
Chr5	2310000	2311599	237.736777112
Chr5	2316000	2318999	531.484742494
Chr5	2321800	2325199	89.7323382727
Chr5	2329000	2333399	329.210870881
Chr5	2337600	2339799	234.992741099
Chr5	2340600	2343599	262.41559025
Chr5	2356600	2357999	198.705032291
Chr5	2360800	2361999	428.85818008
Chr5	2368800	2369399	57.3230469773
Chr5	2372800	2373399	557.305559333
Chr5	2375600	2377199	63.9853867249
Chr5	2395200	2397199	109.471278322
Chr5	2399600	2403799	500.413323987
Chr5	2406000	2409199	627.394982262
Chr5	2411400	2412599	116.570672286
Chr5	2420600	2423599	658.439405823
Chr5	2430400	2431999	214.941116826
Chr5	2436000	2437399	349.065479855
Chr5	2453400	2454799	144.713210012
Chr5	2455600	2458399	548.936696585
Chr5	2468200	2471599	390.119818755
Chr5	2472600	2477599	668.706143037
Chr5	2478400	2485999	1102.16805833
Chr5	2488800	2489399	110.501048212
Chr5	2497400	2500599	409.514255699
Chr5	2503200	2504999	62.5859062829
Chr5	2507000	2508199	64.4439089115
Chr5	2510000	2516999	1272.7958997
Chr5	2518200	2521199	384.700115981
Chr5	2525800	2528799	122.067553978
Chr5	2534000	2536399	64.3087121933
Chr5	2541000	2542799	172.437792488
Chr5	2544600	2548599	79.9509163648
Chr5	2560400	2564199	630.797004278
Chr5	2569200	2570999	140.171327589
Chr5	2572000	2574199	264.73931638
Chr5	2577400	2578999	383.063865514
Chr5	2580600	2581399	72.4422053234
Chr5	2591800	2595399	769.367371947
Chr5	2598600	2600199	316.63519835
Chr5	2602000	2602799	102.13130707
Chr5	2607200	2609999	191.875808919
Chr5	2616400	2617599	84.3891514902
Chr5	2628800	2630799	73.6853498134
Chr5	2632000	2633399	74.8695095717
Chr5	2638400	2640399	56.0958870737
Chr5	2648800	2649999	321.428423634
Chr5	2654600	2655599	57.9950472225
Chr5	2657200	2657599	146.913766661
Chr5	2661600	2663199	93.9409869537
Chr5	2664000	2665599	94.6306165736
Chr5	2666800	2668599	139.752202347
Chr5	2670600	2675399	938.343626365
Chr5	2677000	2677999	107.638691066
Chr5	2680600	2687199	895.345290307
Chr5	2689600	2692599	505.069171433
Chr5	2694800	2697799	397.789600121
Chr5	2699200	2699599	109.210956455
Chr5	2701000	2701999	130.921533814
Chr5	2708200	2710399	198.318873036
Chr5	2711800	2714399	462.163230533
Chr5	2716800	2717799	97.4823807151
Chr5	2721000	2722399	134.125004853
Chr5	2730800	2733399	172.81203331
Chr5	2736200	2737399	319.236738745
Chr5	2745600	2749399	590.903315774
Chr5	2753000	2754599	488.269188002
Chr5	2757200	2757799	101.46368166
Chr5	2759800	2761599	175.774157533
Chr5	2762400	2762999	58.1808421213
Chr5	2763800	2764999	252.112721873
Chr5	2768800	2770199	748.53384182
Chr5	2771800	2774199	128.146746838
Chr5	2775800	2777199	226.009059241
Chr5	2778000	2779999	188.387301145
Chr5	2781400	2784199	248.448786487
Chr5	2785600	2797399	1405.45024092
Chr5	2803800	2805199	1164.83425567
Chr5	2812000	2813199	293.860217115
Chr5	2814200	2815199	93.8712044311
Chr5	2818800	2820999	137.8727962
Chr5	2822200	2824199	273.333564289
Chr5	2825800	2827999	146.57253293
Chr5	2831200	2833799	99.3889872623
Chr5	2836000	2838199	118.09873816
Chr5	2843600	2847399	961.96068296
Chr5	2849200	2853999	268.799504165
Chr5	2855600	2860199	786.051011826
Chr5	2862600	2865399	640.671165568
Chr5	2867000	2867999	194.690739317
Chr5	2870200	2873199	149.671790065
Chr5	2875800	2877799	176.410870747
Chr5	2879000	2879999	58.939221522
Chr5	2882400	2883999	176.428963868
Chr5	2884800	2892199	1036.59042703
Chr5	2893600	2895199	66.6716340107
Chr5	2904200	2908199	440.105711157
Chr5	2910000	2910599	161.961059262
Chr5	2911600	2915399	188.512881384
Chr5	2916400	2917199	130.40728967
Chr5	2928200	2930799	337.153598705
Chr5	2932000	2932999	743.898064972
Chr5	2938200	2939399	861.662308285
Chr5	2941800	2943199	225.646304744
Chr5	2944400	2946799	383.329552427
Chr5	2949200	2951399	507.030077243
Chr5	2955600	2956599	126.365689216
Chr5	2958400	2961399	936.486840518
Chr5	2962200	2963399	802.630197068
Chr5	2967000	2968399	393.267421746
Chr5	2970000	2974199	194.567430154
Chr5	2975600	2977999	605.096436575
Chr5	2981200	2982599	290.512772578
Chr5	2983600	2988799	1264.05872247
Chr5	2991600	2995399	304.133156484
Chr5	2996400	2998199	94.8783943931
Chr5	3001800	3005799	1000.91271626
Chr5	3009800	3011399	370.77520341
Chr5	3013200	3018199	1612.59923636
Chr5	3023800	3024599	65.4517191782
Chr5	3026600	3026999	195.105468534
Chr5	3032000	3033999	972.903629656
Chr5	3035200	3037799	148.785213789
Chr5	3039600	3041199	417.419010873
Chr5	3043200	3044399	765.098598726
Chr5	3052200	3053999	214.810256904
Chr5	3056400	3061999	1761.60955806
Chr5	3063600	3065199	93.3971709501
Chr5	3066800	3067799	283.484765889
Chr5	3073000	3075199	275.570746812
Chr5	3080000	3080399	107.863136823
Chr5	3082200	3084999	195.365003628
Chr5	3087200	3088599	97.3202052314
Chr5	3091800	3096999	707.360583045
Chr5	3099000	3100199	203.67921871
Chr5	3101200	3101799	67.7925164255
Chr5	3102800	3107399	447.762229217
Chr5	3112400	3113799	196.621178689
Chr5	3124600	3126999	675.222599953
Chr5	3128000	3129199	346.683299733
Chr5	3133400	3136799	536.16736022
Chr5	3138600	3140199	64.0479952163
Chr5	3143600	3144999	189.363007748
Chr5	3146000	3148399	187.835801847
Chr5	3149200	3151999	560.382502426
Chr5	3153800	3155999	328.018059167
Chr5	3157600	3159599	766.816369452
Chr5	3167200	3168199	189.744345135
Chr5	3169800	3172599	240.802240426
Chr5	3179000	3179399	269.189105331
Chr5	3182200	3183999	1213.57091659
Chr5	3185600	3187999	263.3371889
Chr5	3193200	3194799	108.549396611
Chr5	3199200	3200599	111.485109349
Chr5	3201600	3204399	361.064589104
Chr5	3206200	3207999	337.380796592
Chr5	3215600	3216399	170.496919508
Chr5	3218200	3221199	111.543500544
Chr5	3232200	3233999	198.637119601
Chr5	3236000	3238599	133.705977688
Chr5	3239600	3240599	282.214308746
Chr5	3241400	3242199	235.69981713
Chr5	3244200	3246599	383.629881777
Chr5	3253000	3254799	595.06079493
Chr5	3256000	3257799	97.5093496858
Chr5	3261200	3262399	666.200755503
Chr5	3267400	3270999	1976.16746432
Chr5	3272000	3273199	163.877047727
Chr5	3277800	3278199	215.959685744
Chr5	3281400	3282399	184.933767412
Chr5	3287000	3289199	79.9630911729
Chr5	3295800	3297199	171.046310079
Chr5	3305600	3307999	180.974925268
Chr5	3315400	3317399	833.035002348
Chr5	3319400	3322599	561.961351394
Chr5	3325000	3326999	449.918219083
Chr5	3328000	3331799	171.3361381
Chr5	3333000	3334999	1398.29855784
Chr5	3336400	3339399	534.610956048
Chr5	3341200	3341999	440.048643732
Chr5	3348000	3348599	113.825926669
Chr5	3351200	3356599	1297.12917172
Chr5	3358800	3359399	81.665280609
Chr5	3365600	3367799	183.304672078
Chr5	3370600	3371799	253.148542337
Chr5	3374800	3379799	712.100758869
Chr5	3385600	3388399	302.059117286
Chr5	3392200	3392999	88.372654516
Chr5	3394000	3397599	187.881281045
Chr5	3399000	3399999	103.35306884
Chr5	3400800	3402199	265.068281419
Chr5	3403400	3404599	769.616868185
Chr5	3410800	3411999	144.763515041
Chr5	3412800	3414599	73.3301392147
Chr5	3419400	3435399	2196.31276064
Chr5	3437400	3443599	944.336682897
Chr5	3445600	3447199	614.613422513
Chr5	3452800	3454199	93.937211812
Chr5	3456800	3457599	67.2094500726
Chr5	3459800	3461599	65.8139985303
Chr5	3464600	3465599	333.78062267
Chr5	3468600	3470199	733.001318645
Chr5	3471200	3471999	153.140306095
Chr5	3476800	3477599	584.635649239
Chr5	3479200	3479999	117.359151016
Chr5	3484000	3484399	90.3157319688
Chr5	3487800	3488999	107.108124494
Chr5	3494200	3496399	219.284007217
Chr5	3497400	3499199	98.2908919624
Chr5	3510400	3512599	639.524070265
Chr5	3516000	3519999	937.773956195
Chr5	3532000	3535199	404.403904126
Chr5	3536200	3540799	1175.08893805
Chr5	3545200	3545799	414.045677187
Chr5	3546800	3547999	304.46598195
Chr5	3550400	3551599	314.527899547
Chr5	3557400	3560199	55.0911734932
Chr5	3571800	3574199	458.588639493
Chr5	3577000	3577799	57.5828526983
Chr5	3580400	3581799	776.194141165
Chr5	3582600	3585599	128.724039525
Chr5	3590400	3594799	203.536469333
Chr5	3595600	3598199	195.603243127
Chr5	3599200	3600199	68.7771648074
Chr5	3602800	3605399	261.06324471
Chr5	3606600	3608199	289.125957696
Chr5	3612800	3613399	55.3639359967
Chr5	3617400	3619999	280.413974704
Chr5	3621600	3622999	70.8221286763
Chr5	3630200	3632999	134.563411824
Chr5	3634000	3636199	234.267631946
Chr5	3645600	3646999	278.459825898
Chr5	3648400	3650199	105.84593756
Chr5	3653000	3658999	1074.37624134
Chr5	3666600	3668199	70.0059795409
Chr5	3670000	3672799	492.376776398
Chr5	3679800	3682999	124.760097999
Chr5	3685600	3687599	87.8497462951
Chr5	3696000	3701199	370.454551618
Chr5	3703000	3704999	1262.0903182
Chr5	3708400	3709199	358.110644203
Chr5	3710600	3714999	254.705762808
Chr5	3716000	3720999	642.142829952
Chr5	3727800	3728599	675.991475997
Chr5	3734200	3734999	55.1018810203
Chr5	3735800	3738199	259.053184357
Chr5	3739600	3743599	319.298622795
Chr5	3745200	3746799	138.158759591
Chr5	3754400	3757199	231.221026471
Chr5	3770200	3771199	307.263238103
Chr5	3777000	3778999	423.699140773
Chr5	3780600	3782199	88.1454288678
Chr5	3784200	3785399	110.205732107
Chr5	3786200	3787999	300.219306736
Chr5	3793800	3796399	681.515714101
Chr5	3799600	3801599	87.1832212931
Chr5	3806600	3811199	262.767528696
Chr5	3813600	3814599	87.8717380708
Chr5	3819400	3820999	137.654063593
Chr5	3822600	3823599	144.377117506
Chr5	3825600	3826599	383.29999574
Chr5	3828800	3829999	274.472544784
Chr5	3831600	3832599	624.633190525
Chr5	3837400	3838199	122.331668038
Chr5	3839400	3841599	159.868292745
Chr5	3845200	3845799	584.446524701
Chr5	3849600	3852399	249.371596937
Chr5	3855000	3856599	136.987007855
Chr5	3870000	3873199	117.229204388
Chr5	3874400	3876799	132.334345677
Chr5	3878000	3879399	180.227405291
Chr5	3882400	3882999	601.774211906
Chr5	3884000	3887199	542.486729432
Chr5	3890000	3891399	755.000257388
Chr5	3899000	3901599	115.088072923
Chr5	3911400	3913399	213.328625237
Chr5	3914400	3915199	84.2437345641
Chr5	3916600	3918199	127.853827904
Chr5	3919600	3921199	245.984277427
Chr5	3923200	3927599	197.755914443
Chr5	3929600	3930399	213.535499622
Chr5	3931600	3932199	580.355859693
Chr5	3935600	3936399	89.1706917433
Chr5	3940000	3940999	85.0614425365
Chr5	3942400	3944599	98.9628649906
Chr5	3950200	3952599	153.247948905
Chr5	3954600	3955599	81.3914753304
Chr5	3959800	3960599	69.242587897
Chr5	3961400	3963399	303.842842159
Chr5	3966600	3967999	226.932880547
Chr5	3970200	3973599	822.160150745
Chr5	3976800	3980599	430.772263407
Chr5	3982800	3983799	152.716566452
Chr5	3987800	3989799	417.185777307
Chr5	3993000	3993599	58.5186397277
Chr5	3995400	3996399	73.0387465355
Chr5	4005000	4008799	417.974553199
Chr5	4010400	4011799	126.659477133
Chr5	4013800	4016799	211.220484257
Chr5	4022800	4023999	140.130139362
Chr5	4025800	4026799	131.170281945
Chr5	4031800	4033799	273.811242623
Chr5	4035800	4038799	615.112022273
Chr5	4040800	4042199	109.740590877
Chr5	4045800	4050199	423.796650312
Chr5	4051800	4053199	183.832575235
Chr5	4056200	4059199	373.281753403
Chr5	4060000	4061999	474.935480134
Chr5	4069800	4071199	574.518876535
Chr5	4072200	4074799	646.059061774
Chr5	4081200	4081999	322.32290476
Chr5	4083200	4085399	356.666409234
Chr5	4087800	4088799	656.597620869
Chr5	4092600	4094199	505.945110544
Chr5	4097600	4098799	228.05885451
Chr5	4100800	4101399	109.248393874
Chr5	4103000	4108199	316.755273758
Chr5	4118600	4121399	309.906049532
Chr5	4122600	4124199	100.93637686
Chr5	4137400	4138399	114.048931903
Chr5	4142800	4146799	821.175175156
Chr5	4148200	4148799	123.463767367
Chr5	4150600	4150999	61.8908313545
Chr5	4153800	4154599	292.853193831
Chr5	4156600	4161199	592.969439293
Chr5	4163800	4164799	155.499624641
Chr5	4170800	4171799	117.157400341
Chr5	4173000	4174999	1025.07070292
Chr5	4177000	4177599	74.5821902041
Chr5	4181200	4181599	57.6752280502
Chr5	4207000	4207999	400.289413588
Chr5	4214800	4216599	310.651463856
Chr5	4218800	4219799	259.996451043
Chr5	4221400	4224199	743.75752222
Chr5	4234200	4235599	556.380369991
Chr5	4243000	4244199	233.226415043
Chr5	4247000	4250599	877.077553228
Chr5	4253200	4255199	252.985850994
Chr5	4260600	4262199	199.390182488
Chr5	4263600	4264999	123.963520071
Chr5	4269000	4270799	254.917764713
Chr5	4273800	4274399	78.3441595993
Chr5	4278600	4280199	114.264357607
Chr5	4281000	4282199	211.315002041
Chr5	4283600	4285799	391.171759364
Chr5	4286800	4291199	341.464939435
Chr5	4292800	4295799	754.142406623
Chr5	4301000	4303799	210.592380572
Chr5	4315800	4319399	173.513591254
Chr5	4330800	4331799	243.703796619
Chr5	4332800	4337399	1552.66709785
Chr5	4338400	4344799	1399.44532482
Chr5	4345600	4346799	567.26414322
Chr5	4358600	4359599	125.462667934
Chr5	4365800	4366199	59.0230700924
Chr5	4367600	4368399	110.74452431
Chr5	4370800	4372999	974.868199991
Chr5	4374000	4378799	303.710764619
Chr5	4380200	4382199	276.640556102
Chr5	4383000	4384599	420.167526472
Chr5	4387600	4392399	1322.28431661
Chr5	4393600	4394999	187.339022726
Chr5	4397800	4398599	86.5715072564
Chr5	4403600	4408599	506.407406711
Chr5	4411800	4417199	441.617762375
Chr5	4421800	4423199	406.628533841
Chr5	4424200	4426999	204.582084995
Chr5	4427800	4430799	872.964284762
Chr5	4432400	4436399	378.313934435
Chr5	4438200	4440599	286.665174708
Chr5	4442000	4443599	193.067363755
Chr5	4445400	4446199	283.930062786
Chr5	4447000	4450999	518.481572363
Chr5	4452400	4454399	140.293079639
Chr5	4455800	4456999	250.140027136
Chr5	4461000	4464199	110.069870781
Chr5	4467200	4474199	1859.06590692
Chr5	4475200	4477999	415.951261425
Chr5	4479400	4483199	1662.47503234
Chr5	4485800	4487399	779.569350876
Chr5	4488600	4491599	1945.41584957
Chr5	4494200	4495799	211.940872531
Chr5	4496600	4500199	262.648337058
Chr5	4501400	4503199	502.960819948
Chr5	4506400	4507799	343.766667834
Chr5	4508600	4509599	174.060293519
Chr5	4514600	4516799	342.30137073
Chr5	4518000	4519199	369.199456156
Chr5	4522000	4526199	814.028648058
Chr5	4531400	4538999	693.664560104
Chr5	4543200	4545199	182.281886877
Chr5	4550400	4551799	382.197606561
Chr5	4556200	4559999	611.522031981
Chr5	4561400	4561999	58.6774108681
Chr5	4564200	4566599	616.941766555
Chr5	4569000	4570599	90.2108784611
Chr5	4576200	4577599	383.625850966
Chr5	4579000	4581799	176.064693575
Chr5	4586400	4587399	114.288732529
Chr5	4591600	4592399	271.750093908
Chr5	4596400	4598799	162.756056378
Chr5	4601200	4603799	337.46128682
Chr5	4605000	4606599	156.580633842
Chr5	4609000	4609799	177.699553581
Chr5	4610600	4611399	188.388963807
Chr5	4615600	4617199	470.066585773
Chr5	4618000	4618799	229.661454786
Chr5	4619800	4620199	148.613584457
Chr5	4626200	4629199	340.72067843
Chr5	4631000	4631599	55.0758015386
Chr5	4632400	4633799	886.075968311
Chr5	4636000	4636399	230.222703999
Chr5	4638200	4639599	101.352264715
Chr5	4648600	4651399	180.039069875
Chr5	4653000	4655399	402.463571559
Chr5	4656600	4664799	1043.90998702
Chr5	4668000	4669799	93.9095799079
Chr5	4671000	4672999	66.7981536801
Chr5	4674600	4676799	299.220227088
Chr5	4677800	4679199	318.384295998
Chr5	4681000	4684399	134.621671965
Chr5	4685200	4690199	311.967242346
Chr5	4691600	4694199	478.532004407
Chr5	4695400	4696999	984.583034849
Chr5	4701400	4703199	216.064512917
Chr5	4704000	4708399	430.726229407
Chr5	4710600	4718599	1633.51389433
Chr5	4720200	4722199	100.048790399
Chr5	4724600	4726399	96.6448358079
Chr5	4727400	4730199	661.076331015
Chr5	4731600	4732999	115.561883679
Chr5	4733800	4734599	196.951322985
Chr5	4742400	4743599	512.922435064
Chr5	4746600	4747199	55.9073449649
Chr5	4756200	4757799	606.900369702
Chr5	4768400	4770199	338.628211545
Chr5	4772600	4775799	556.167132483
Chr5	4776800	4779199	468.320303038
Chr5	4786400	4788599	478.121710231
Chr5	4794200	4800199	1048.29367613
Chr5	4804400	4804999	191.566549581
Chr5	4805800	4806799	138.497917547
Chr5	4808400	4811199	832.988946876
Chr5	4814000	4817599	570.892018767
Chr5	4820800	4821599	832.911523238
Chr5	4822800	4825199	648.460811459
Chr5	4826800	4827799	287.794970021
Chr5	4828800	4830399	237.504255068
Chr5	4831800	4833199	119.721511511
Chr5	4837400	4841799	171.45960223
Chr5	4843800	4845599	152.10165825
Chr5	4847400	4848599	243.830173441
Chr5	4849800	4851399	81.152415394
Chr5	4857200	4858599	182.785992672
Chr5	4864200	4865599	231.858403568
Chr5	4866600	4867799	284.984601538
Chr5	4871800	4873599	582.160661011
Chr5	4875200	4878199	818.52448652
Chr5	4886400	4887999	85.2650026183
Chr5	4896400	4897599	61.0788326735
Chr5	4898600	4900199	324.109822058
Chr5	4904400	4906799	141.800867773
Chr5	4914000	4915799	317.440693543
Chr5	4927000	4929399	223.754297264
Chr5	4930600	4932199	62.2893811019
Chr5	4933000	4933599	377.446047115
Chr5	4935400	4936399	173.523122254
Chr5	4937800	4938799	709.042397974
Chr5	4941400	4942399	89.8575595544
Chr5	4949000	4952599	401.118793745
Chr5	4953600	4954399	122.716497879
Chr5	4958600	4960799	71.1891923065
Chr5	4962400	4963999	70.4563065462
Chr5	4965000	4965999	85.9716804054
Chr5	4967200	4969999	373.110356666
Chr5	4974800	4976199	254.97102043
Chr5	4980800	4981799	92.5371836159
Chr5	4982800	4984399	356.236322058
Chr5	4985200	4986199	256.257743866
Chr5	4990600	4992799	546.745411153
Chr5	4993600	4996399	678.951254209
Chr5	5001800	5006999	1270.01373747
Chr5	5009800	5011599	724.736432619
Chr5	5015200	5018399	293.015381772
Chr5	5019200	5020599	64.537328147
Chr5	5023600	5024399	209.067838726
Chr5	5025800	5030199	929.12950546
Chr5	5031800	5036199	660.994935421
Chr5	5037600	5040199	213.393453712
Chr5	5055800	5057399	99.3514783103
Chr5	5060400	5062199	121.01542387
Chr5	5066600	5067799	100.886211215
Chr5	5068800	5072199	184.159635361
Chr5	5078200	5081599	521.246264713
Chr5	5082600	5083999	75.9696875368
Chr5	5085000	5086799	273.220066331
Chr5	5092200	5093999	175.046735911
Chr5	5094800	5096399	102.144916221
Chr5	5101600	5104999	159.596229097
Chr5	5110200	5110799	88.6258201175
Chr5	5119600	5121799	579.856498129
Chr5	5122600	5124399	264.042455883
Chr5	5134800	5137599	446.267064628
Chr5	5141200	5141799	101.127706409
Chr5	5143000	5144599	416.024722263
Chr5	5148600	5150799	152.790231125
Chr5	5156600	5160599	317.286774975
Chr5	5161800	5162799	112.564432804
Chr5	5168600	5169199	128.589186701
Chr5	5171400	5172999	125.54013805
Chr5	5173800	5177599	81.8707212817
Chr5	5179400	5181399	229.081960738
Chr5	5182800	5184799	778.650292188
Chr5	5185800	5188799	213.699090163
Chr5	5191600	5191999	72.4302393435
Chr5	5193200	5193999	143.864302178
Chr5	5195600	5198999	185.048698109
Chr5	5203000	5204599	146.064443221
Chr5	5205800	5207999	2096.85373837
Chr5	5212000	5215199	589.440265552
Chr5	5224200	5231199	746.991422843
Chr5	5238200	5239199	136.700099866
Chr5	5241600	5243399	70.246292415
Chr5	5244200	5246799	228.210140682
Chr5	5250400	5251199	325.230306291
Chr5	5252400	5253599	739.361896833
Chr5	5266000	5267399	99.5260003618
Chr5	5270600	5274399	332.771411029
Chr5	5278000	5281599	926.161195439
Chr5	5285400	5286599	149.429786053
Chr5	5297000	5297799	58.1258894265
Chr5	5298600	5300599	389.117375692
Chr5	5304800	5305799	468.063019015
Chr5	5306800	5307399	65.5355822883
Chr5	5308200	5309399	70.7967790996
Chr5	5310200	5312399	336.030435398
Chr5	5319000	5321599	66.7962859686
Chr5	5330600	5331399	176.144959721
Chr5	5333800	5334799	345.863198417
Chr5	5338200	5340799	354.177186661
Chr5	5343000	5347999	538.460161975
Chr5	5349400	5350999	506.718143191
Chr5	5355200	5358199	489.088870098
Chr5	5359600	5360399	66.5632932566
Chr5	5361600	5363199	200.036276742
Chr5	5364600	5369599	1338.96370683
Chr5	5372000	5373199	71.4273710309
Chr5	5374200	5375799	96.8635943278
Chr5	5381400	5382799	93.5822356728
Chr5	5386800	5388799	181.044845149
Chr5	5390400	5391999	182.082963361
Chr5	5396000	5397199	162.820482638
Chr5	5403200	5406399	697.187479342
Chr5	5410000	5411599	852.136480064
Chr5	5422400	5424599	176.206326981
Chr5	5431600	5433999	1070.26593256
Chr5	5439600	5440199	318.150851483
Chr5	5446200	5449199	349.63116434
Chr5	5450800	5451599	81.6485097704
Chr5	5461000	5462199	194.207576013
Chr5	5468000	5473199	100.960822283
Chr5	5474200	5475999	463.615374161
Chr5	5482800	5484399	86.3279908144
Chr5	5485200	5486399	107.286854362
Chr5	5494200	5496599	661.893943205
Chr5	5498000	5499799	240.231162881
Chr5	5507000	5511199	820.092638761
Chr5	5518200	5521799	58.8742568436
Chr5	5522800	5523599	69.2175061665
Chr5	5525800	5532199	563.326368797
Chr5	5542200	5545799	1037.36072421
Chr5	5547800	5548599	82.8312519683
Chr5	5551600	5552599	64.1152242522
Chr5	5555400	5558199	179.40839995
Chr5	5559000	5559799	135.507786483
Chr5	5561600	5564999	166.506018556
Chr5	5567600	5575799	675.440871185
Chr5	5577000	5582199	325.510683109
Chr5	5583000	5587199	444.043810231
Chr5	5589400	5592399	214.09776964
Chr5	5595000	5596199	113.931613927
Chr5	5603400	5609399	1379.80039654
Chr5	5622000	5622599	124.608529146
Chr5	5624400	5624799	65.1492133788
Chr5	5627200	5627799	95.2580141998
Chr5	5638800	5643399	1289.50836784
Chr5	5649200	5654599	430.432017497
Chr5	5656400	5657599	81.3364776725
Chr5	5660800	5662799	552.843976425
Chr5	5666800	5667999	196.681295563
Chr5	5672600	5673599	150.073629398
Chr5	5679800	5682199	576.860248167
Chr5	5686600	5689599	129.610716176
Chr5	5690800	5692999	392.786511878
Chr5	5698800	5700999	489.411972842
Chr5	5703200	5704399	122.992186309
Chr5	5711000	5711599	123.628550393
Chr5	5718800	5719399	178.438219626
Chr5	5720600	5721399	67.1823160499
Chr5	5723800	5726799	554.293542215
Chr5	5729000	5731399	352.119219367
Chr5	5737600	5740999	116.581999101
Chr5	5756400	5759599	149.962355995
Chr5	5764200	5765999	1939.92002642
Chr5	5770200	5774399	371.667898413
Chr5	5787000	5789199	115.765052257
Chr5	5793000	5794399	231.606791024
Chr5	5800200	5801199	458.188961805
Chr5	5804000	5804599	90.4546723157
Chr5	5807600	5808599	118.056255491
Chr5	5809400	5812599	586.986827825
Chr5	5817000	5824799	1068.66526861
Chr5	5827800	5829599	129.965866627
Chr5	5839600	5841799	142.311569181
Chr5	5848400	5850599	87.5174501354
Chr5	5860800	5862399	1032.14145793
Chr5	5865200	5866599	85.7728234502
Chr5	5867400	5868999	206.982800075
Chr5	5870200	5872599	433.774146657
Chr5	5877200	5879199	684.161665738
Chr5	5882000	5882599	193.327410079
Chr5	5888200	5889399	226.864251894
Chr5	5894000	5896999	232.006835564
Chr5	5898800	5900799	473.289058592
Chr5	5902800	5904199	248.900432319
Chr5	5907800	5913199	1101.99623629
Chr5	5917000	5918999	186.303451269
Chr5	5927800	5932399	156.686531572
Chr5	5935000	5938999	650.990135545
Chr5	5942400	5947399	272.218171708
Chr5	5948800	5951599	297.305843607
Chr5	5953600	5959599	3233.27122708
Chr5	5972400	5973599	155.075535546
Chr5	5978600	5982799	606.738056321
Chr5	5985400	5986399	89.8690515098
Chr5	5991400	5991999	75.8393897682
Chr5	5995600	5997199	349.002731816
Chr5	5998200	5999799	273.092553636
Chr5	6002800	6003799	117.953680402
Chr5	6006000	6007599	282.597932967
Chr5	6012600	6014199	55.5491694761
Chr5	6015200	6020399	918.006872415
Chr5	6028400	6030599	267.84227451
Chr5	6033800	6034799	64.5070099063
Chr5	6035600	6037999	124.821574216
Chr5	6041200	6042799	180.849086438
Chr5	6053200	6054199	268.25037889
Chr5	6057800	6058399	379.953387183
Chr5	6061800	6062799	78.8331842427
Chr5	6064200	6066399	565.986075309
Chr5	6067800	6072399	828.489220163
Chr5	6074000	6078599	577.762967818
Chr5	6080400	6082999	118.313813851
Chr5	6083800	6088999	617.404408603
Chr5	6089800	6092199	439.635299304
Chr5	6112800	6114199	555.982170095
Chr5	6128000	6130999	588.206849067
Chr5	6132400	6136799	191.897411667
Chr5	6142000	6143999	580.710019952
Chr5	6145200	6146399	398.437932692
Chr5	6147600	6154599	211.006653789
Chr5	6160200	6162599	311.358074142
Chr5	6165000	6165799	83.4718560443
Chr5	6171800	6176199	682.352726534
Chr5	6181400	6182799	201.208110557
Chr5	6201200	6201999	211.370764582
Chr5	6203000	6205399	74.7157450478
Chr5	6213200	6215199	65.6463648911
Chr5	6218600	6219999	75.3445329445
Chr5	6221000	6222799	416.759765264
Chr5	6226000	6229999	864.465506757
Chr5	6233800	6233999	58.0711833487
Chr5	6235200	6236599	240.225372014
Chr5	6237400	6251799	1648.90798298
Chr5	6254600	6257799	283.937222548
Chr5	6258800	6260599	61.1422045019
Chr5	6261400	6267799	551.742823288
Chr5	6270000	6274199	804.122085157
Chr5	6276600	6277599	75.5000326241
Chr5	6290800	6293399	370.031144395
Chr5	6298400	6298999	146.715597656
Chr5	6299800	6301999	215.49683213
Chr5	6304400	6305799	107.338215748
Chr5	6310000	6310799	213.617990879
Chr5	6312000	6313599	887.154885587
Chr5	6328800	6332999	537.644484897
Chr5	6334000	6334599	174.533851604
Chr5	6335400	6337399	291.842399864
Chr5	6342600	6344399	165.981420239
Chr5	6345200	6347799	153.511131523
Chr5	6352800	6354799	268.058845987
Chr5	6356000	6356999	328.321539704
Chr5	6358200	6358999	85.830572681
Chr5	6362200	6363599	1108.01734914
Chr5	6372600	6374599	1360.23680721
Chr5	6375400	6376999	136.539847644
Chr5	6378600	6379999	148.391331238
Chr5	6387400	6389799	655.732514048
Chr5	6406600	6409399	945.171457009
Chr5	6411600	6413199	459.280505918
Chr5	6414600	6416799	435.978252057
Chr5	6417800	6418999	90.5314198299
Chr5	6423200	6423799	172.251128769
Chr5	6424800	6425599	55.9285226174
Chr5	6426600	6429199	286.34969819
Chr5	6430600	6432999	388.295719116
Chr5	6442800	6443199	162.859589413
Chr5	6446600	6447199	386.788057608
Chr5	6453400	6454999	112.136966781
Chr5	6457200	6457999	171.897933932
Chr5	6459000	6460199	299.937313041
Chr5	6461400	6462599	190.29046826
Chr5	6465400	6468799	927.772218517
Chr5	6470000	6470999	425.137809311
Chr5	6471800	6472799	522.02339044
Chr5	6479400	6480399	620.636351339
Chr5	6485800	6486599	70.0360741519
Chr5	6494000	6497399	1129.63472868
Chr5	6498800	6500999	402.796528382
Chr5	6505600	6507199	59.2523299959
Chr5	6511600	6512599	117.993995653
Chr5	6514000	6516399	809.023820572
Chr5	6529800	6530599	508.661776221
Chr5	6531600	6532399	172.196795085
Chr5	6540600	6544199	92.3109918992
Chr5	6545400	6546799	66.1085066458
Chr5	6549400	6550999	65.4089268501
Chr5	6554000	6555599	73.781833969
Chr5	6556400	6557799	176.860230713
Chr5	6563000	6564599	235.870442502
Chr5	6571600	6572999	249.035281588
Chr5	6574000	6580999	751.703496036
Chr5	6582200	6583199	114.5490892
Chr5	6585400	6589599	342.27727069
Chr5	6595600	6598799	206.154917536
Chr5	6604200	6609399	294.834922886
Chr5	6623200	6624399	604.321965765
Chr5	6629200	6629999	147.175589831
Chr5	6639600	6640399	234.248161414
Chr5	6643200	6650599	733.760008027
Chr5	6660800	6662399	186.795895409
Chr5	6673800	6678199	643.851483719
Chr5	6680400	6681999	172.43196808
Chr5	6689200	6690999	74.9491355335
Chr5	6698600	6701199	861.804600778
Chr5	6703000	6705999	305.935094124
Chr5	6710200	6711799	234.012016604
Chr5	6712600	6713599	114.826583983
Chr5	6714800	6716999	209.420587933
Chr5	6718200	6718799	459.718761778
Chr5	6724400	6724999	219.34283428
Chr5	6728200	6729999	956.371926401
Chr5	6731400	6732799	86.9904854604
Chr5	6735600	6740599	627.242021504
Chr5	6742600	6744999	269.232860027
Chr5	6747400	6748599	278.047083611
Chr5	6749800	6750999	309.391757298
Chr5	6756800	6758799	153.897125172
Chr5	6760400	6761799	242.154215851
Chr5	6762800	6764199	184.136950569
Chr5	6765200	6766399	97.9018900533
Chr5	6769000	6771199	273.941671475
Chr5	6774400	6775599	164.656566181
Chr5	6779800	6781399	509.095128862
Chr5	6790000	6790599	417.63018355
Chr5	6792800	6793199	154.974660985
Chr5	6795400	6796199	112.466335626
Chr5	6799400	6800999	580.629375074
Chr5	6802400	6805199	463.142694073
Chr5	6808000	6811799	267.353498643
Chr5	6814000	6815199	193.224386517
Chr5	6822000	6823799	248.536641962
Chr5	6826600	6827399	92.3777401606
Chr5	6833600	6837799	1343.24481857
Chr5	6842400	6842799	113.841931443
Chr5	6847600	6850199	354.743142142
Chr5	6851800	6852999	98.9227784089
Chr5	6854000	6856599	207.860539365
Chr5	6868000	6868999	121.404811012
Chr5	6871600	6872399	81.5634282243
Chr5	6876800	6880599	355.886054868
Chr5	6882200	6884799	115.563958062
Chr5	6887000	6888999	87.2482801706
Chr5	6891600	6893799	312.641097065
Chr5	6894800	6901599	690.694655084
Chr5	6902600	6903599	64.0283246257
Chr5	6911800	6913399	101.386019025
Chr5	6916200	6925599	624.745458869
Chr5	6938600	6939599	69.450192757
Chr5	6945600	6946399	75.9785180428
Chr5	6947800	6948599	257.701209373
Chr5	6952600	6953999	464.52077455
Chr5	6955400	6956199	66.8606737791
Chr5	6957200	6957999	93.2537618799
Chr5	6961400	6964399	392.634637343
Chr5	6966600	6967799	91.8566708405
Chr5	6969000	6972599	217.301233302
Chr5	6973400	6974399	103.472672856
Chr5	6975400	6975799	64.9393274091
Chr5	6979400	6979799	59.8620799466
Chr5	6981600	6981999	76.223404371
Chr5	6986400	6988799	145.910191861
Chr5	6993200	6993799	483.374388181
Chr5	7002400	7004399	190.426577041
Chr5	7006200	7006999	99.6165405172
Chr5	7010600	7013999	324.440940228
Chr5	7014800	7015999	103.100494538
Chr5	7017200	7021599	216.247223874
Chr5	7025800	7026599	163.166293472
Chr5	7040000	7040799	480.562194852
Chr5	7043800	7045399	237.499730901
Chr5	7046800	7047399	310.21829305
Chr5	7050800	7053999	1111.77213831
Chr5	7067800	7068599	70.2862901166
Chr5	7071000	7072999	669.313060157
Chr5	7077000	7078999	177.508458739
Chr5	7080000	7084599	1074.40946491
Chr5	7087200	7089999	135.167369287
Chr5	7098000	7099199	215.808024074
Chr5	7103400	7106599	410.210727487
Chr5	7107600	7111399	525.525803576
Chr5	7116600	7121399	368.857329399
Chr5	7123600	7128199	145.322302108
Chr5	7132600	7133199	173.760433128
Chr5	7135000	7136999	111.252919217
Chr5	7145600	7146799	83.8442244831
Chr5	7147800	7152999	1563.45527556
Chr5	7156400	7157399	122.819952155
Chr5	7162200	7162999	162.952932291
Chr5	7168200	7170599	923.182716376
Chr5	7172800	7173999	176.760471432
Chr5	7176400	7177399	384.115683243
Chr5	7181800	7184199	120.175616584
Chr5	7185800	7187599	933.134581358
Chr5	7188400	7189799	337.719090807
Chr5	7192200	7198199	719.060708217
Chr5	7202800	7203999	170.583700745
Chr5	7222200	7222799	78.1468611556
Chr5	7226800	7227999	766.889990672
Chr5	7238200	7239599	488.247073703
Chr5	7240800	7244599	887.544338324
Chr5	7246200	7248399	79.4266114567
Chr5	7249400	7250399	67.577043405
Chr5	7255200	7255999	368.477178091
Chr5	7258600	7259399	393.191286611
Chr5	7261600	7263199	229.435414251
Chr5	7264600	7265799	546.50731399
Chr5	7273600	7274399	244.009481679
Chr5	7277600	7279599	154.481539092
Chr5	7286600	7287199	93.1731941929
Chr5	7288000	7289399	340.379774191
Chr5	7297200	7298799	56.8280030341
Chr5	7301400	7302199	114.449980816
Chr5	7304200	7305399	77.3135893048
Chr5	7308400	7309399	268.965236218
Chr5	7315200	7316599	795.951481006
Chr5	7329000	7329999	135.964965341
Chr5	7333400	7334199	134.178168232
Chr5	7335400	7336799	133.636203831
Chr5	7339000	7341799	703.136421383
Chr5	7355600	7356799	209.031020601
Chr5	7360600	7361599	107.657051184
Chr5	7365800	7366599	172.134694965
Chr5	7374800	7377799	388.498663972
Chr5	7379400	7381599	443.222877288
Chr5	7383800	7385399	195.231528379
Chr5	7389600	7390399	98.5193924192
Chr5	7392200	7396599	360.70352445
Chr5	7401800	7403199	292.604701034
Chr5	7404600	7405399	77.358985035
Chr5	7406200	7407799	87.9853109387
Chr5	7418400	7418999	135.416584663
Chr5	7423400	7425399	292.504193685
Chr5	7435400	7436599	73.0137235105
Chr5	7442000	7442999	59.1117743343
Chr5	7455800	7456599	66.112904889
Chr5	7476000	7477799	64.309079706
Chr5	7480600	7485399	713.708831824
Chr5	7491400	7493199	346.243156382
Chr5	7519200	7520199	185.437763566
Chr5	7529400	7531599	640.176318132
Chr5	7533000	7535199	132.81246505
Chr5	7537000	7543399	882.169720776
Chr5	7547000	7551399	186.727782209
Chr5	7552600	7553399	59.8116116562
Chr5	7559400	7560199	684.43997146
Chr5	7568400	7572399	599.434415191
Chr5	7599400	7601999	394.724354349
Chr5	7603200	7604799	173.684598668
Chr5	7607200	7608999	187.909434242
Chr5	7617400	7619999	202.42239116
Chr5	7626200	7629799	386.600817755
Chr5	7632400	7633199	111.833904296
Chr5	7634200	7636199	122.234045082
Chr5	7650800	7652599	439.360639156
Chr5	7653400	7654599	497.59278872
Chr5	7657800	7659799	66.9997115877
Chr5	7665000	7666999	233.210179863
Chr5	7668000	7668999	249.459356498
Chr5	7676800	7678799	1112.29626382
Chr5	7696200	7697599	293.189093268
Chr5	7703200	7703599	58.3362894153
Chr5	7718200	7719799	68.6489725951
Chr5	7726800	7727599	73.4306694324
Chr5	7731800	7735399	231.768182704
Chr5	7736800	7738399	98.464403612
Chr5	7742000	7742799	107.952619373
Chr5	7747600	7750199	98.5056365852
Chr5	7753400	7754399	423.370745579
Chr5	7758400	7760399	212.368026446
Chr5	7770000	7772599	57.5851553284
Chr5	7778000	7780399	730.949420084
Chr5	7781400	7782599	143.620886063
Chr5	7783800	7784799	113.779894068
Chr5	7798400	7800399	1033.17425965
Chr5	7804400	7805799	197.404031373
Chr5	7807200	7808999	196.120234526
Chr5	7810800	7811199	71.3285714679
Chr5	7819800	7820799	545.77695741
Chr5	7826000	7828599	1142.3376259
Chr5	7830400	7831599	178.865689522
Chr5	7839200	7840799	385.992523791
Chr5	7842800	7843999	557.382345204
Chr5	7846200	7846999	91.6894364605
Chr5	7848600	7858799	1076.5173578
Chr5	7861600	7862599	170.941892516
Chr5	7863400	7864199	128.139607881
Chr5	7867800	7868799	145.907723395
Chr5	7872600	7876799	210.799921232
Chr5	7880600	7882399	847.149817185
Chr5	7883600	7884399	77.2865133844
Chr5	7887400	7890399	577.878500011
Chr5	7898800	7900399	174.056460932
Chr5	7902800	7903799	80.166552279
Chr5	7905400	7906199	75.6222865823
Chr5	7912800	7916999	591.188845411
Chr5	7918200	7920999	236.115867801
Chr5	7927200	7928599	67.1022056144
Chr5	7929800	7931399	88.3099456683
Chr5	7933400	7934399	867.30571808
Chr5	7935400	7936599	118.336160315
Chr5	7938000	7938999	71.4874606536
Chr5	7940400	7941599	185.926223035
Chr5	7943000	7945999	679.567539913
Chr5	7946800	7948799	56.764198363
Chr5	7950800	7952599	617.687194352
Chr5	7958200	7959799	383.053831081
Chr5	7981800	7983399	129.092250027
Chr5	7985600	7986199	162.59528906
Chr5	7987600	7988399	457.843339861
Chr5	7992800	7993799	542.365714724
Chr5	7996600	7997399	161.718225287
Chr5	7998400	7999399	109.361336912
Chr5	8005200	8006199	206.816838553
Chr5	8008200	8009399	116.735352066
Chr5	8011200	8011599	151.714579391
Chr5	8014400	8019599	760.675347324
Chr5	8022400	8024799	523.993240807
Chr5	8035800	8036799	57.5066926486
Chr5	8038000	8040599	431.607761283
Chr5	8042800	8044599	1273.48538772
Chr5	8052400	8053399	350.747397471
Chr5	8057400	8062199	157.967956411
Chr5	8068200	8070599	420.734778427
Chr5	8073400	8073999	60.1908425182
Chr5	8074800	8077399	364.107232348
Chr5	8079200	8079599	88.3540335433
Chr5	8082800	8083599	501.929324303
Chr5	8085000	8090399	896.014475397
Chr5	8110400	8112799	623.581947569
Chr5	8113800	8117999	996.270285482
Chr5	8119200	8120599	187.584893499
Chr5	8126200	8129199	192.739882311
Chr5	8132600	8133199	73.9945558119
Chr5	8139400	8141999	221.619958787
Chr5	8143800	8145199	194.197828142
Chr5	8148600	8150999	222.804140205
Chr5	8157800	8160199	411.017654972
Chr5	8162000	8162599	123.880326985
Chr5	8189800	8192199	110.927550743
Chr5	8196200	8197199	64.6100337816
Chr5	8205200	8205599	91.1094296578
Chr5	8226400	8227599	134.488027678
Chr5	8229600	8233399	482.363451857
Chr5	8237400	8238199	67.8825416577
Chr5	8244400	8245599	382.674051724
Chr5	8251400	8252599	200.525894552
Chr5	8254200	8255999	72.5044175995
Chr5	8261000	8262599	161.307625389
Chr5	8264000	8265599	137.195702168
Chr5	8266800	8270799	473.232518386
Chr5	8273600	8276199	169.84885166
Chr5	8277200	8278999	254.835612479
Chr5	8282600	8283799	485.646360083
Chr5	8285000	8287599	195.492010232
Chr5	8295400	8298399	912.446840402
Chr5	8307000	8310199	54.663903388
Chr5	8316800	8318799	171.118835883
Chr5	8321000	8321599	81.3448441755
Chr5	8324000	8326399	213.292522624
Chr5	8327400	8329599	342.482915592
Chr5	8330400	8331799	149.116755466
Chr5	8341200	8342799	83.9524595194
Chr5	8348400	8349599	74.4833457227
Chr5	8355200	8355799	93.8651352916
Chr5	8356600	8358599	183.926917358
Chr5	8365600	8368599	413.526874821
Chr5	8371400	8372799	557.154065825
Chr5	8410400	8412199	81.9572958478
Chr5	8417400	8418399	58.7081639163
Chr5	8428200	8430199	214.368262604
Chr5	8434800	8437999	382.724208459
Chr5	8440800	8441199	72.9140868687
Chr5	8443400	8443799	153.878907441
Chr5	8447600	8449399	103.44241955
Chr5	8453800	8454799	63.4157523773
Chr5	8456000	8458599	128.486981446
Chr5	8466800	8467999	206.472626086
Chr5	8488200	8489799	97.5614820236
Chr5	8493600	8494599	136.617709916
Chr5	8495600	8497599	250.411030769
Chr5	8521000	8522399	65.7261362058
Chr5	8523600	8524199	109.440141158
Chr5	8531000	8532999	152.302483844
Chr5	8534200	8534999	75.73945884
Chr5	8536600	8538199	513.154257963
Chr5	8545200	8547399	349.245821904
Chr5	8552800	8554199	329.970238076
Chr5	8567800	8569199	132.74338955
Chr5	8584600	8585199	174.914054913
Chr5	8589400	8590799	809.556362025
Chr5	8602800	8603199	55.286706659
Chr5	8607800	8609799	247.050997398
Chr5	8616000	8616999	440.798739867
Chr5	8618600	8619399	165.519959461
Chr5	8622000	8622599	131.526549018
Chr5	8631800	8633599	350.998241692
Chr5	8641400	8644599	668.679960537
Chr5	8649000	8650799	85.6586199865
Chr5	8657800	8659199	556.341804991
Chr5	8662800	8664399	99.1170256929
Chr5	8668400	8669399	69.9251728318
Chr5	8673000	8674199	94.3389463529
Chr5	8687600	8688199	86.3002167882
Chr5	8706800	8707599	575.09417567
Chr5	8724000	8724399	126.216414742
Chr5	8736200	8737999	219.549575082
Chr5	8739400	8740599	314.737501732
Chr5	8741800	8743799	152.608631909
Chr5	8746800	8747399	116.823386013
Chr5	8749800	8750999	208.760587045
Chr5	8755800	8756999	106.447016652
Chr5	8774000	8774999	81.9039418152
Chr5	8784800	8786999	521.746855935
Chr5	8794800	8796599	650.315739893
Chr5	8855800	8859199	552.342346083
Chr5	8864400	8865399	236.428107334
Chr5	8867400	8872199	218.784875362
Chr5	8880400	8884399	359.801728224
Chr5	8885600	8887599	113.760336382
Chr5	8894200	8895399	368.694166481
Chr5	8898200	8899799	67.5505914679
Chr5	8901800	8909999	1028.25010624
Chr5	8912600	8915999	595.284149118
Chr5	8937600	8938199	142.115861183
Chr5	8947600	8949199	85.0161178666
Chr5	8952000	8953199	117.728133523
Chr5	8975400	8979199	415.725962211
Chr5	8982000	8982599	79.1138711236
Chr5	8987000	8987799	337.032439218
Chr5	8997400	8999799	97.8365131214
Chr5	9004400	9005599	655.328059156
Chr5	9024400	9025999	60.342462271
Chr5	9036000	9041199	906.208691607
Chr5	9043000	9045999	497.258930318
Chr5	9051000	9053599	645.375819605
Chr5	9076800	9077599	235.005887795
Chr5	9086000	9087399	67.0537010688
Chr5	9096800	9098399	143.837328018
Chr5	9100200	9101199	57.6311246517
Chr5	9118400	9119799	98.4416816849
Chr5	9143000	9144199	268.582940183
Chr5	9149200	9152399	203.128876643
Chr5	9157400	9159799	74.12091752
Chr5	9173400	9174599	536.477630893
Chr5	9189600	9191199	66.6672860431
Chr5	9197000	9198599	54.5789986485
Chr5	9200800	9202199	134.292162804
Chr5	9208800	9210399	139.120753154
Chr5	9226400	9227999	246.912961792
Chr5	9234600	9236199	1052.27633193
Chr5	9241600	9242599	63.7124985931
Chr5	9244200	9246399	252.239975346
Chr5	9255800	9258999	108.95107845
Chr5	9261400	9263199	289.55679982
Chr5	9285800	9288999	292.736335194
Chr5	9292400	9294399	76.2048361663
Chr5	9305600	9307799	174.192342997
Chr5	9314000	9315599	308.441679387
Chr5	9318200	9319799	131.441038433
Chr5	9331800	9333199	546.358513315
Chr5	9350800	9351399	101.293435031
Chr5	9356200	9357399	241.475517415
Chr5	9360000	9360799	62.1926064168
Chr5	9366600	9366999	61.356532504
Chr5	9377800	9378599	125.048605599
Chr5	9388800	9392199	728.969033522
Chr5	9400000	9401999	115.009761668
Chr5	9404600	9407199	371.922164179
Chr5	9418200	9420399	180.631718835
Chr5	9423000	9423399	261.215354022
Chr5	9424600	9425799	193.543523903
Chr5	9433800	9435599	256.096055494
Chr5	9436600	9440799	252.523978805
Chr5	9445200	9446999	88.3798829014
Chr5	9450200	9453799	166.397678307
Chr5	9458000	9459199	326.669427548
Chr5	9467600	9470199	164.550271373
Chr5	9475800	9478399	329.084192166
Chr5	9479400	9481999	245.033576156
Chr5	9483200	9483999	60.8048626963
Chr5	9484800	9486199	347.176090126
Chr5	9489800	9490599	145.959904083
Chr5	9498000	9501799	432.620980969
Chr5	9512800	9515399	150.675567989
Chr5	9517400	9520799	1060.22971073
Chr5	9522800	9524799	777.35473028
Chr5	9534600	9542999	1207.87541079
Chr5	9546600	9547599	195.644961299
Chr5	9554000	9555999	122.101012002
Chr5	9573400	9574199	96.3510399688
Chr5	9578400	9581599	84.7732878319
Chr5	9584200	9585199	90.8486547599
Chr5	9596800	9600799	246.003439805
Chr5	9605600	9609399	307.611995304
Chr5	9617800	9618399	159.834428646
Chr5	9619600	9621999	456.332178758
Chr5	9629200	9630799	98.1200638003
Chr5	9632800	9634999	615.255000004
Chr5	9668600	9670999	165.675341881
Chr5	9673400	9678199	941.193167547
Chr5	9684000	9685199	707.762240543
Chr5	9687400	9688199	91.4985832368
Chr5	9689000	9692599	168.927309389
Chr5	9694000	9696999	70.2824142466
Chr5	9703600	9704799	89.5649495898
Chr5	9713200	9713599	56.0128134851
Chr5	9722600	9723399	108.557291405
Chr5	9729800	9733199	366.704285967
Chr5	9735800	9738199	134.445562459
Chr5	9764200	9766599	175.022285054
Chr5	9771200	9772199	120.659958881
Chr5	9775800	9777999	344.62915112
Chr5	9785800	9787399	282.687357363
Chr5	9790200	9799199	955.923519572
Chr5	9804200	9804999	114.264186625
Chr5	9813000	9814199	123.059811791
Chr5	9819800	9821599	172.222623224
Chr5	9823600	9824599	162.217866277
Chr5	9828200	9829999	403.771507174
Chr5	9836000	9836599	87.5564952771
Chr5	9855800	9856399	199.932504567
Chr5	9859800	9861999	74.34087839
Chr5	9863200	9864399	62.8623631279
Chr5	9868400	9871599	602.494758751
Chr5	9873200	9874399	80.511941616
Chr5	9889200	9889999	83.4566355264
Chr5	9902400	9904399	1327.90344945
Chr5	9913200	9917999	838.810486128
Chr5	9940600	9941199	290.398617323
Chr5	9942400	9944599	405.475631664
Chr5	9959400	9961199	59.3558454547
Chr5	9974400	9974999	168.545904466
Chr5	9987200	9988999	73.169206051
Chr5	10004800	10005399	79.1954964051
Chr5	10029600	10030199	420.017274343
Chr5	10037800	10038599	112.668126426
Chr5	10044400	10045799	68.1852328305
Chr5	10070200	10070799	60.0347363124
Chr5	10129000	10133799	883.73262269
Chr5	10135800	10136799	139.883374699
Chr5	10150600	10151199	113.886621273
Chr5	10162600	10164599	147.879539986
Chr5	10238600	10239799	213.105240862
Chr5	10261200	10263399	90.2218540307
Chr5	10281400	10282599	103.9983812
Chr5	10292800	10295199	489.569477438
Chr5	10301400	10301799	73.02112457
Chr5	10357800	10358399	84.8812180493
Chr5	10477800	10478999	928.271577122
Chr5	10525200	10527399	368.562710564
Chr5	10610800	10611399	70.7793950083
Chr5	10614000	10616599	529.102419788
Chr5	10636600	10643799	952.34370466
Chr5	10678200	10679199	111.157831785
Chr5	10780800	10782799	150.074288288
Chr5	10785000	10785599	57.7624247531
Chr5	10796600	10798199	150.635970743
Chr5	10856800	10857999	108.726519739
Chr5	10863000	10864599	97.0205224217
Chr5	10933800	10934799	449.089120728
Chr5	10940400	10941599	178.157382993
Chr5	10996600	10998799	240.136393405
Chr5	11180400	11181399	61.9838064273
Chr5	11380000	11380999	125.286527057
Chr5	11620000	11621399	245.063287202
Chr5	11702200	11705599	114.382742603
Chr5	11723400	11724599	84.585342522
Chr5	11726000	11733999	1402.26538547
Chr5	11734800	11736199	107.980143584
Chr5	12079800	12080799	147.630594409
Chr5	12083600	12084199	59.9969604069
Chr5	12549200	12551799	241.496926441
Chr5	12560000	12560599	83.7012166399
Chr5	12564800	12565799	169.529502383
Chr5	12588800	12590199	199.595208357
Chr5	12592400	12593399	339.593154785
Chr5	12616400	12620799	2049.59528204
Chr5	12679400	12684199	947.23485344
Chr5	13108400	13111399	230.727992032
Chr5	13233400	13235399	292.878917671
Chr5	13360400	13361399	114.237193756
Chr5	13364000	13364399	166.623130501
Chr5	13415000	13416799	108.895122951
Chr5	13419200	13419999	79.761846228
Chr5	13434400	13435199	159.992842424
Chr5	13462600	13465599	127.147309988
Chr5	13467400	13469399	142.674145561
Chr5	13470200	13471399	96.3707956952
Chr5	13480000	13482199	112.977638744
Chr5	13486000	13487599	268.004834288
Chr5	13520800	13523199	198.465941426
Chr5	13524000	13525399	93.783224113
Chr5	13584200	13585199	341.942500073
Chr5	13589000	13591199	126.808954641
Chr5	13593400	13598199	300.483309679
Chr5	13601600	13602399	163.324020173
Chr5	13655400	13656199	129.427196562
Chr5	13666800	13670399	493.428745041
Chr5	13701400	13702399	231.5262642
Chr5	13710400	13712199	314.446388224
Chr5	13726800	13727599	83.570135069
Chr5	13746600	13747999	62.621533533
Chr5	13752400	13753399	99.6948951832
Chr5	13762000	13763799	438.01362887
Chr5	13766800	13767799	72.5486953036
Chr5	13770600	13771799	570.496286171
Chr5	13825600	13825999	57.6939030389
Chr5	13831000	13833799	224.812184492
Chr5	13858200	13858599	77.2795781074
Chr5	13865600	13867999	99.5421142233
Chr5	13874600	13876599	59.8836575024
Chr5	13900800	13902999	777.196953871
Chr5	13908400	13909599	78.5200029492
Chr5	13912000	13916799	385.792482701
Chr5	13924000	13925399	66.4377539992
Chr5	13934400	13935199	148.293295786
Chr5	13936600	13937599	233.995531802
Chr5	13940400	13940999	86.4323216767
Chr5	13949200	13953799	827.858926669
Chr5	13957800	13959799	275.923067809
Chr5	13985000	13985799	144.961861069
Chr5	13987600	13989399	760.288122896
Chr5	14008000	14010399	391.482469168
Chr5	14034400	14035399	343.357460022
Chr5	14047600	14047999	87.1996056916
Chr5	14064200	14065999	82.4820262899
Chr5	14073400	14074799	93.0140012144
Chr5	14109600	14110599	183.597419633
Chr5	14119000	14123199	571.005717799
Chr5	14128400	14128999	154.162359539
Chr5	14137400	14138599	77.5143907581
Chr5	14139800	14140999	562.415035285
Chr5	14142200	14143399	226.910065707
Chr5	14197400	14199399	773.964048942
Chr5	14212200	14213199	108.516338988
Chr5	14234000	14235199	311.827323391
Chr5	14236200	14237999	143.111271982
Chr5	14252000	14255999	703.823632414
Chr5	14277800	14278999	116.707429327
Chr5	14282400	14284199	234.185551044
Chr5	14287800	14288399	244.815484348
Chr5	14299200	14299599	61.8415182069
Chr5	14518000	14519399	228.702274516
Chr5	14543800	14546199	225.569142226
Chr5	14568200	14572999	83.6465853872
Chr5	14586200	14586799	236.250078165
Chr5	14595000	14597199	285.85796988
Chr5	14604800	14605199	80.5324806413
Chr5	14617800	14619399	117.234987049
Chr5	14620800	14622999	1086.75884805
Chr5	14629400	14630999	129.24439451
Chr5	14640400	14644999	99.1465176702
Chr5	14681600	14682799	101.802819661
Chr5	14725600	14726399	71.6000948652
Chr5	14729600	14731799	447.82308335
Chr5	14743600	14744999	384.168775479
Chr5	14750600	14753199	916.641786923
Chr5	14759200	14759599	199.022045647
Chr5	14761400	14763799	468.467007102
Chr5	14772800	14776199	55.0219679196
Chr5	14792000	14793799	222.893667969
Chr5	14805600	14808199	102.526430705
Chr5	14822200	14825599	250.613084882
Chr5	14834200	14838399	693.45687805
Chr5	14839200	14842799	848.108948941
Chr5	14843600	14845599	160.877284263
Chr5	14852000	14857199	179.005161688
Chr5	14858200	14863399	1259.12185743
Chr5	14886400	14886999	85.2474350342
Chr5	14887800	14888999	226.660893885
Chr5	14894600	14895199	88.8728340154
Chr5	14897600	14899799	189.56483026
Chr5	14906400	14908399	154.399626788
Chr5	14912800	14913799	390.350567141
Chr5	14919000	14919799	395.159269072
Chr5	14922800	14926399	353.305756334
Chr5	14933600	14935599	187.911989225
Chr5	14942600	14944399	358.996014536
Chr5	14947200	14948999	403.753790589
Chr5	14952800	14954799	59.3382294744
Chr5	14960000	14960599	58.5954478707
Chr5	14968800	14971199	356.980403981
Chr5	14979000	14979799	362.6487983
Chr5	14996000	14999599	275.677847238
Chr5	15010400	15010999	323.423345434
Chr5	15022200	15022799	65.6676009816
Chr5	15057000	15060799	273.379710735
Chr5	15089800	15091999	181.131625088
Chr5	15102400	15103399	59.7004117021
Chr5	15131200	15132799	350.213230374
Chr5	15141800	15142399	189.308332162
Chr5	15158200	15159999	209.717361318
Chr5	15166000	15167399	86.2508517977
Chr5	15174000	15175399	146.291756966
Chr5	15176200	15180599	598.757898939
Chr5	15185000	15188599	254.938473142
Chr5	15189400	15191199	134.391288978
Chr5	15200200	15200799	81.7782275894
Chr5	15208600	15209599	202.009862514
Chr5	15213800	15214999	136.179039528
Chr5	15223400	15225199	126.767695648
Chr5	15256200	15258399	533.81117263
Chr5	15261000	15265399	1052.01666739
Chr5	15269000	15269999	102.805794054
Chr5	15274400	15279399	632.256020671
Chr5	15285000	15285799	244.418325752
Chr5	15294000	15295999	84.5752506484
Chr5	15297000	15297599	60.5995139417
Chr5	15303400	15304399	106.73922584
Chr5	15305800	15306999	626.643923571
Chr5	15320600	15324199	553.824143675
Chr5	15326000	15326599	156.984057893
Chr5	15332400	15333599	220.011206804
Chr5	15343000	15343599	107.664951683
Chr5	15371600	15372599	89.2354490327
Chr5	15395600	15397199	99.2909307541
Chr5	15400000	15400999	187.026850187
Chr5	15410000	15410999	60.5093310434
Chr5	15413800	15414999	421.964771256
Chr5	15416000	15417399	156.584319941
Chr5	15418400	15420599	380.251806852
Chr5	15421400	15423199	341.335867205
Chr5	15424000	15426199	257.833353013
Chr5	15433400	15436599	77.0656368607
Chr5	15439400	15441599	139.953784413
Chr5	15444400	15446399	375.795079009
Chr5	15452600	15453799	201.105572176
Chr5	15459200	15461399	72.0843806431
Chr5	15464000	15464999	92.4947410132
Chr5	15466200	15466999	69.3736861806
Chr5	15468600	15470599	293.884256768
Chr5	15473800	15477799	507.145036781
Chr5	15488800	15490799	390.084061481
Chr5	15501200	15503799	540.827594967
Chr5	15509800	15516599	881.236545886
Chr5	15518800	15521399	63.9303305448
Chr5	15522600	15523199	90.1124184373
Chr5	15529000	15531399	97.9845996095
Chr5	15543000	15544999	750.263355601
Chr5	15551400	15553199	159.260121167
Chr5	15559000	15559999	66.5288352637
Chr5	15567000	15570199	274.121084467
Chr5	15571800	15572799	56.6563898859
Chr5	15596400	15597999	189.012820771
Chr5	15602400	15603399	176.200654789
Chr5	15608800	15610799	1226.99441393
Chr5	15611800	15614199	538.830361543
Chr5	15616000	15622399	2147.0000979
Chr5	15625600	15626199	96.5222069881
Chr5	15631800	15632399	81.4319507457
Chr5	15634600	15635999	830.352615733
Chr5	15641600	15644999	956.505243862
Chr5	15705800	15706199	90.2874417791
Chr5	15712600	15713199	262.985922327
Chr5	15724800	15725599	96.3017632847
Chr5	15742600	15744599	408.629319067
Chr5	15751000	15754599	188.50715397
Chr5	15757600	15757999	60.6121334441
Chr5	15759200	15761599	99.4474712077
Chr5	15768800	15770399	166.556195269
Chr5	15786000	15787199	162.007041856
Chr5	15814000	15817999	123.365066812
Chr5	15822000	15823399	60.2286747312
Chr5	15826400	15827799	278.911584398
Chr5	15832000	15833999	340.739714122
Chr5	15839600	15840599	366.390071371
Chr5	15842200	15842999	84.4420670849
Chr5	15844000	15845399	543.524198748
Chr5	15847400	15848999	71.0115211916
Chr5	15851800	15853399	99.209192669
Chr5	15858600	15859799	206.033263293
Chr5	15875200	15875999	243.108460315
Chr5	15879000	15880599	96.3749548952
Chr5	15883200	15886399	596.930851515
Chr5	15895800	15897799	373.41432041
Chr5	15901800	15902599	65.7276810565
Chr5	15903400	15904799	61.9509393706
Chr5	15906000	15906999	273.843851609
Chr5	15911400	15912599	607.459925999
Chr5	15929200	15930199	146.455747405
Chr5	15934400	15935999	288.725259525
Chr5	15942800	15943599	88.8774948195
Chr5	15946600	15948999	282.859956789
Chr5	15950000	15951199	436.307836545
Chr5	15966000	15967199	277.25812271
Chr5	15974400	15975599	152.927177365
Chr5	15977200	15978999	250.270514522
Chr5	15986400	15988599	242.448308003
Chr5	15994000	15996199	290.568571619
Chr5	15998200	15999799	319.122149764
Chr5	16001600	16003199	461.298125158
Chr5	16004800	16006399	104.407805175
Chr5	16011200	16012599	95.422201236
Chr5	16020600	16021799	374.087241953
Chr5	16026000	16027799	632.813342025
Chr5	16034400	16036599	305.853464945
Chr5	16042400	16047999	300.567801661
Chr5	16051800	16053999	142.759531868
Chr5	16057200	16060799	1797.37615418
Chr5	16063200	16064399	197.123693228
Chr5	16065200	16067399	208.789210448
Chr5	16068800	16072599	589.85681738
Chr5	16075800	16079399	151.452712824
Chr5	16080200	16082599	108.09359581
Chr5	16083600	16087199	494.143693317
Chr5	16093800	16097199	580.432722604
Chr5	16098000	16099199	63.8376512077
Chr5	16101400	16102199	112.50216739
Chr5	16110800	16111599	83.5911266929
Chr5	16119200	16119999	132.954727677
Chr5	16121600	16123199	515.418146283
Chr5	16132600	16134599	391.995531999
Chr5	16148400	16148999	60.4203937834
Chr5	16152200	16152799	511.499147615
Chr5	16161600	16164799	390.646119905
Chr5	16166400	16172799	804.04924084
Chr5	16179600	16180199	63.5095173655
Chr5	16202400	16202799	87.8795290746
Chr5	16208400	16209599	287.13315091
Chr5	16213200	16215199	512.088326237
Chr5	16225400	16226999	67.8410297824
Chr5	16228000	16230799	246.418003274
Chr5	16232000	16235599	173.472649947
Chr5	16237600	16238999	73.0734696834
Chr5	16246600	16247799	155.884465965
Chr5	16249000	16252399	407.882532857
Chr5	16255400	16256799	105.653052706
Chr5	16265400	16267399	567.612759233
Chr5	16272000	16272399	80.1819185775
Chr5	16277200	16278799	111.209244701
Chr5	16281800	16282599	133.737232592
Chr5	16283800	16285199	230.972013041
Chr5	16288800	16293599	521.265316307
Chr5	16295200	16295999	70.8407646265
Chr5	16298000	16299599	635.982449537
Chr5	16301200	16301399	61.7954152974
Chr5	16304000	16306399	153.24761746
Chr5	16311200	16312199	57.6797040926
Chr5	16315600	16316599	269.318907045
Chr5	16325200	16326399	302.575137258
Chr5	16330200	16330799	127.084543625
Chr5	16334800	16335799	347.981361803
Chr5	16340200	16341199	56.6456661069
Chr5	16352800	16353799	442.619150302
Chr5	16355200	16356199	133.904089066
Chr5	16361600	16363799	287.953399518
Chr5	16367000	16368399	238.192483654
Chr5	16370200	16371999	287.493108021
Chr5	16374800	16376599	195.097160892
Chr5	16379000	16380399	335.330268387
Chr5	16381800	16385199	263.339611945
Chr5	16394000	16399999	408.172752265
Chr5	16400800	16405399	140.509377439
Chr5	16406600	16409199	2305.11593555
Chr5	16410800	16411799	223.462537621
Chr5	16414000	16415199	237.363457697
Chr5	16419000	16423199	582.754052903
Chr5	16425800	16427599	776.245051339
Chr5	16428600	16429999	789.464275872
Chr5	16431600	16434399	607.123416456
Chr5	16435400	16437599	201.642702441
Chr5	16438600	16440399	517.563415216
Chr5	16441600	16443199	316.110097745
Chr5	16445800	16446599	59.0751559656
Chr5	16451800	16453399	60.170664172
Chr5	16457600	16459199	283.979954169
Chr5	16461600	16463399	339.555753594
Chr5	16468400	16471799	273.462142589
Chr5	16475000	16477599	450.095939123
Chr5	16478800	16480599	142.1317947
Chr5	16483800	16485199	92.4947059789
Chr5	16487800	16491399	516.253671942
Chr5	16495200	16496799	70.3132345681
Chr5	16499000	16500599	109.381167571
Chr5	16501400	16502599	63.5870054288
Chr5	16504000	16504799	128.36590384
Chr5	16507800	16508799	73.4160595057
Chr5	16509600	16510399	414.874755746
Chr5	16512400	16513199	505.064268081
Chr5	16515000	16515999	549.770733657
Chr5	16529200	16530199	325.215637136
Chr5	16535400	16537399	182.401776429
Chr5	16539200	16539799	56.9361662099
Chr5	16551400	16553199	69.3807435219
Chr5	16562600	16563799	885.047690621
Chr5	16569600	16570199	219.144442504
Chr5	16580200	16582399	470.988073874
Chr5	16590000	16592199	845.477932693
Chr5	16609600	16610599	158.209776393
Chr5	16612400	16616199	225.138461552
Chr5	16617200	16620999	1130.39611543
Chr5	16633600	16633999	121.172478121
Chr5	16636200	16637399	312.952093557
Chr5	16638800	16641799	703.044493538
Chr5	16646000	16648799	512.908397965
Chr5	16655000	16655599	241.045346219
Chr5	16665400	16669599	1172.82031404
Chr5	16683400	16683999	226.693064238
Chr5	16684800	16687399	121.605362415
Chr5	16688400	16692999	367.726136853
Chr5	16694000	16697399	451.520504929
Chr5	16706800	16709199	121.100951823
Chr5	16718200	16719199	420.318337697
Chr5	16723200	16724799	79.6907262973
Chr5	16725800	16726599	138.911052405
Chr5	16727600	16732399	229.493964415
Chr5	16733800	16734999	96.9018883018
Chr5	16738400	16739399	319.071797308
Chr5	16740800	16743199	293.388301785
Chr5	16748600	16753599	1957.61932083
Chr5	16755800	16762399	1104.41052083
Chr5	16778200	16778999	117.632060102
Chr5	16779800	16780999	489.786091248
Chr5	16782000	16782799	86.0265406021
Chr5	16786000	16786799	128.520640621
Chr5	16789800	16791999	238.309182288
Chr5	16793800	16797399	245.189980784
Chr5	16799600	16800599	61.7162196795
Chr5	16801800	16805199	435.438742053
Chr5	16809000	16810599	214.663162241
Chr5	16811400	16814799	1213.94827159
Chr5	16818000	16820199	216.161006377
Chr5	16823800	16824599	63.7755816747
Chr5	16826800	16828199	355.337325944
Chr5	16829800	16832199	960.635554621
Chr5	16833200	16836799	716.160389833
Chr5	16837800	16842399	293.470300478
Chr5	16846200	16847999	131.718614045
Chr5	16852800	16855599	77.1063613673
Chr5	16860400	16860999	72.1676071591
Chr5	16874800	16876799	87.641357547
Chr5	16881800	16883999	281.092709507
Chr5	16887600	16889999	186.733773637
Chr5	16894000	16894399	97.1697205606
Chr5	16895800	16896399	90.4941266818
Chr5	16902800	16904599	358.205666896
Chr5	16905600	16907999	1492.01079732
Chr5	16915800	16917599	669.353151625
Chr5	16919600	16921399	104.214448258
Chr5	16924000	16924999	268.178400531
Chr5	16926600	16928999	652.420808038
Chr5	16931600	16932199	58.0241473375
Chr5	16939400	16941599	590.522110001
Chr5	16942800	16943399	363.497048914
Chr5	16945600	16946599	319.423614502
Chr5	16968800	16970199	186.124974058
Chr5	16972000	16972599	54.7624684459
Chr5	16973400	16974599	394.284094162
Chr5	16976000	16978799	1013.1464879
Chr5	16979800	16980999	491.008391671
Chr5	16982400	16983999	86.8055894957
Chr5	16985200	16987599	174.802320926
Chr5	16994200	16994999	355.403869361
Chr5	16998400	16998999	168.888302353
Chr5	17000600	17001999	55.4973728255
Chr5	17007400	17008199	230.794523727
[truncated: 13,375 more rows]
