# Supplementary material for: Hyperosmotic priming of Arabidopsis seedlings establishes a long-term somatic memory accompanied by specific changes of the epigenome
Source: Genome Biol. 2013 Jun 14;14(6):R59. doi: 10.1186/gb-2013-14-6-r59 (PMC3707022; doi:10.1186/gb-2013-14-6-r59)
Supplement: Additional file 18 — Islands_CRH3K4me3-G600.bed. BED file containing coordinates of islands as determined by SICER software in sample 24h CRH3K4me3. (G: optimized gap size in bp.) [file gb-2013-14-6-r59-S18.BED]

track name=CRH3K4me3.uni.islands
Chr5	3600	5199	1733.36036853
Chr5	7000	8399	1663.12501995
Chr5	9800	10999	544.838231646
Chr5	14000	15799	653.762556562
Chr5	18400	20199	623.122848235
Chr5	21200	23399	248.795148646
Chr5	32800	33799	511.030517145
Chr5	36200	37999	438.388612522
Chr5	43600	45199	502.694299425
Chr5	54000	54999	630.690997548
Chr5	58200	60799	1788.97531273
Chr5	73600	74199	144.402130694
Chr5	77000	77599	317.252490611
Chr5	84600	85999	947.691463173
Chr5	87400	89999	757.649078624
Chr5	91800	93399	233.475966839
Chr5	94800	95799	429.254793831
Chr5	102200	103799	1228.42238991
Chr5	105200	106399	780.400727276
Chr5	110800	112399	1382.56389187
Chr5	114400	116399	406.906545203
Chr5	117200	118599	1012.75574331
Chr5	125200	126999	748.501008516
Chr5	133400	134799	123.114607884
Chr5	139800	142599	536.204202415
Chr5	143400	144799	926.175352369
Chr5	146000	147999	659.915493448
Chr5	152600	153599	157.831130226
Chr5	155800	157399	213.947561844
Chr5	161200	162199	805.740938711
Chr5	170200	171399	1061.6750212
Chr5	172200	173599	1588.44970424
Chr5	175000	176199	376.438589166
Chr5	177800	178599	700.679228469
Chr5	185400	187999	2264.25739067
Chr5	190800	191599	216.527079213
Chr5	195600	197199	418.019617441
Chr5	198800	200199	332.724544319
Chr5	201400	202399	572.385700767
Chr5	206400	210199	1434.81565834
Chr5	211200	213399	1472.79376309
Chr5	214600	216799	1789.70855282
Chr5	218200	220399	3537.00190205
Chr5	221200	221999	139.062244888
Chr5	223400	225199	940.242059955
Chr5	227000	229599	746.574622329
Chr5	231000	233999	1378.08646205
Chr5	240400	242199	786.201489636
Chr5	243200	244799	435.487638885
Chr5	248600	249199	169.857078756
Chr5	251800	252799	673.931836515
Chr5	263600	265599	2728.06484733
Chr5	268400	270599	2167.14166885
Chr5	277000	277599	125.865306035
Chr5	280800	281199	146.140338785
Chr5	287400	288399	102.48558267
Chr5	290000	292199	895.225687084
Chr5	300600	304199	1486.76541545
Chr5	305000	305799	234.337951039
Chr5	307000	308199	702.34583173
Chr5	309600	310999	769.347059117
Chr5	313400	314999	2164.26269216
Chr5	320800	322999	2479.76939259
Chr5	324600	325399	187.704742834
Chr5	332400	333599	791.410810148
Chr5	338800	340199	457.417868676
Chr5	342000	344999	1891.48565594
Chr5	351000	351999	196.717134446
Chr5	358200	360599	1348.6737097
Chr5	364000	364799	567.090137664
Chr5	369000	371999	2537.24779569
Chr5	373800	376799	1754.87700572
Chr5	378600	379799	1003.15565082
Chr5	383200	384199	696.535288303
Chr5	387000	387999	238.819375634
Chr5	395600	396399	220.481284975
Chr5	401000	401999	1226.90825661
Chr5	403400	405599	1005.76157386
Chr5	409600	414399	1376.42580977
Chr5	421200	421999	833.983772698
Chr5	425400	426999	821.421383127
Chr5	431000	431799	171.189063071
Chr5	435200	436599	355.589977253
Chr5	437400	437999	92.2856843943
Chr5	448200	449999	127.674193075
Chr5	451400	452199	374.399759458
Chr5	454800	455799	945.445625663
Chr5	463200	464799	105.973276359
Chr5	467400	469999	1925.79336878
Chr5	471400	472599	744.344569458
Chr5	473800	474999	626.495379069
Chr5	485800	486399	144.055103776
Chr5	495400	497399	840.929130613
Chr5	500800	502399	482.921407378
Chr5	503400	504599	393.697503177
Chr5	506600	507199	137.439778641
Chr5	513400	515399	1207.87106724
Chr5	518800	519799	802.298417619
Chr5	523400	524599	552.763641209
Chr5	526400	527799	924.744052132
Chr5	533000	533799	356.054357302
Chr5	539600	540599	296.216930817
Chr5	543800	544799	406.304582223
Chr5	547400	549199	783.902615596
Chr5	550400	552599	281.117602572
Chr5	554200	556599	2330.97210513
Chr5	558400	561999	925.511471968
Chr5	564600	565999	996.798685494
Chr5	573200	573599	114.587644294
Chr5	575200	577199	525.975315711
Chr5	580000	580599	74.3107851333
Chr5	583000	583999	678.495232552
Chr5	587400	588599	478.217640476
Chr5	589400	590599	714.827213122
Chr5	591800	592799	630.481680307
Chr5	594400	594799	135.945468052
Chr5	597400	598199	428.470301135
Chr5	603600	605599	1417.75515086
Chr5	612600	613399	320.981924654
Chr5	615400	617199	560.941880705
Chr5	620000	620999	55.8318717065
Chr5	628000	629399	1519.62341874
Chr5	631000	633599	485.020641669
Chr5	636400	637599	608.306530467
Chr5	640800	643799	1724.36045164
Chr5	647600	649599	1509.51315985
Chr5	652000	654999	2447.28023976
Chr5	657800	659199	1834.44723759
Chr5	662000	663599	803.58082847
Chr5	671000	671599	142.966129232
Chr5	677000	678399	1775.54592943
Chr5	682600	683199	72.2316606633
Chr5	690600	691599	292.018753003
Chr5	693400	696199	1114.53205586
Chr5	703200	705399	352.926752416
Chr5	707200	707999	320.770812745
Chr5	708800	709599	512.04265383
Chr5	711200	712799	1592.63553741
Chr5	715200	716399	307.925317537
Chr5	720800	722999	1614.73819393
Chr5	726800	727999	895.448914051
Chr5	730200	731199	748.13565992
Chr5	737800	739999	1371.21459463
Chr5	745600	747199	768.881231103
Chr5	750000	750999	1008.82147401
Chr5	755800	756599	346.523231586
Chr5	758400	759799	654.430427823
Chr5	760600	761799	894.786976534
Chr5	767800	770399	937.970644655
Chr5	771400	773399	2393.44071724
Chr5	774400	775599	381.760314289
Chr5	787400	788799	1111.3332749
Chr5	793400	795599	1580.96021513
Chr5	796400	797999	489.505617656
Chr5	801400	803399	855.925688098
Chr5	807000	808999	1222.54585576
Chr5	811800	814999	1536.94602621
Chr5	817800	820999	1655.02793007
Chr5	822000	823799	233.728246122
Chr5	825800	827199	687.712024016
Chr5	832200	836199	1434.23650695
Chr5	839800	840799	825.702168634
Chr5	842400	843399	767.114124368
Chr5	845600	846399	663.768428095
Chr5	852200	854599	970.720535664
Chr5	857600	858399	661.656348074
Chr5	861200	863399	1567.06296734
Chr5	864200	865199	509.22190148
Chr5	866400	868199	1357.78822329
Chr5	871400	872399	1120.28213347
Chr5	877400	878199	539.20540227
Chr5	880400	881199	77.9499041265
Chr5	883400	884799	866.818216509
Chr5	886600	887399	323.288858497
Chr5	889400	890999	1120.94916203
Chr5	895000	900199	1969.93212176
Chr5	901800	902799	889.872287391
Chr5	903600	905199	73.9174787895
Chr5	921000	921799	86.1112090957
Chr5	922800	924599	1089.06190575
Chr5	931800	932999	575.882547151
Chr5	938000	938799	677.045114632
Chr5	947200	948999	369.084852976
Chr5	957800	958999	90.3692324259
Chr5	963800	964999	726.852175458
Chr5	966200	967399	994.334467004
Chr5	972600	973999	130.040470213
Chr5	978400	979799	1473.46115694
Chr5	981800	982599	647.826499895
Chr5	989200	990399	399.845887632
Chr5	995000	995999	381.266660856
Chr5	1000400	1000999	400.875342762
Chr5	1012600	1013799	815.016140096
Chr5	1018200	1019199	335.116443469
Chr5	1028400	1029199	487.761936378
Chr5	1030400	1030799	79.7739833664
Chr5	1034200	1034599	56.3704741157
Chr5	1035800	1036999	246.635771249
Chr5	1040600	1041599	657.588955196
Chr5	1047200	1049199	1235.00123265
Chr5	1052600	1053799	691.483191413
Chr5	1056000	1057199	830.799435994
Chr5	1062600	1063399	629.061830941
Chr5	1072600	1073399	218.248388045
Chr5	1075600	1076799	368.681013795
Chr5	1079200	1080999	369.477692292
Chr5	1085000	1086799	1098.28322618
Chr5	1089600	1091599	1011.70513053
Chr5	1096000	1096799	1024.31374607
Chr5	1099000	1099999	770.31352971
Chr5	1102000	1102999	697.352472932
Chr5	1107200	1108399	351.749037391
Chr5	1114000	1114999	292.002109092
Chr5	1123600	1124199	60.710713064
Chr5	1127400	1128199	508.006292759
Chr5	1130000	1130399	59.3092471618
Chr5	1138600	1139599	137.161456229
Chr5	1143800	1146999	2340.29990838
Chr5	1154000	1154799	62.4258882423
Chr5	1157800	1158599	320.83629701
Chr5	1167800	1170599	1697.84271938
Chr5	1176000	1177399	911.109900134
Chr5	1179200	1180199	784.003116324
Chr5	1184000	1184799	767.035926268
Chr5	1187800	1188599	113.705304396
Chr5	1192200	1192999	482.635363187
Chr5	1196000	1196999	686.01942493
Chr5	1206200	1207399	795.29531408
Chr5	1209200	1210199	849.118891463
Chr5	1212600	1214199	449.934376018
Chr5	1216000	1217199	1003.38794015
Chr5	1221400	1222399	750.146583782
Chr5	1239200	1240199	63.4866479145
Chr5	1243800	1245199	1527.23636557
Chr5	1249000	1249999	663.685284589
Chr5	1252600	1253799	1105.10936526
Chr5	1254800	1255999	1378.37719496
Chr5	1259600	1261199	1077.70495162
Chr5	1266400	1267399	554.360217406
Chr5	1277000	1277999	1229.99115778
Chr5	1279800	1280799	629.020096787
Chr5	1283600	1283999	102.362728947
Chr5	1286800	1287999	526.508389058
Chr5	1290200	1291199	780.383176784
Chr5	1301400	1302399	1100.81261711
Chr5	1303400	1306199	786.332148347
Chr5	1309000	1310399	783.309437134
Chr5	1319200	1321199	826.381007324
Chr5	1323600	1324599	804.202336159
Chr5	1326000	1327999	1228.26965857
Chr5	1330600	1331799	610.377709002
Chr5	1336000	1337399	803.603199744
Chr5	1339400	1341399	1554.26543465
Chr5	1342600	1343599	220.421176464
Chr5	1346400	1347199	61.7416324286
Chr5	1349800	1350799	180.265970492
Chr5	1354200	1354999	485.359932221
Chr5	1359000	1362399	2679.6186427
Chr5	1370000	1374599	3241.31251706
Chr5	1379000	1380199	897.211910159
Chr5	1384400	1385599	579.764971736
Chr5	1387800	1389199	491.271860454
Chr5	1390000	1391599	1087.35286865
Chr5	1399600	1400399	1002.56763691
Chr5	1402800	1403999	897.296821264
Chr5	1405200	1406999	1030.34509036
Chr5	1408600	1409999	622.054317707
Chr5	1412600	1414599	1905.99576952
Chr5	1418200	1423599	2381.03657891
Chr5	1428600	1429399	386.795652626
Chr5	1434800	1435599	314.012934538
Chr5	1437600	1438399	605.172169439
Chr5	1440400	1441999	1448.97751309
Chr5	1445000	1447399	2156.20658518
Chr5	1456000	1456999	760.020320099
Chr5	1457800	1458799	928.767606522
Chr5	1461800	1463399	226.892339817
Chr5	1466200	1466999	361.749801481
Chr5	1469000	1470799	627.671549223
Chr5	1472400	1473999	1597.35102723
Chr5	1475400	1477999	1001.61636628
Chr5	1499600	1500799	1056.10802242
Chr5	1503200	1504399	697.618251763
Chr5	1506000	1507199	1201.11346161
Chr5	1508000	1509999	904.292185738
Chr5	1512000	1514999	1049.31605742
Chr5	1519800	1522399	1727.69749737
Chr5	1528000	1529399	188.08725235
Chr5	1532600	1538199	2217.61371777
Chr5	1541400	1543599	1336.25010956
Chr5	1546200	1548199	1230.05381015
Chr5	1551400	1552599	970.077426443
Chr5	1555600	1557999	870.334107515
Chr5	1562400	1565199	236.827503142
Chr5	1570000	1570399	73.0705034637
Chr5	1571200	1572399	1069.37052682
Chr5	1575600	1576799	452.762281636
Chr5	1578200	1579399	65.7384536993
Chr5	1585200	1586399	353.782288317
Chr5	1588200	1589199	777.804312515
Chr5	1591000	1593199	1961.40087499
Chr5	1598800	1600999	682.900490973
Chr5	1602200	1603599	1429.76481917
Chr5	1605200	1607399	392.785494145
Chr5	1609200	1610399	932.584231938
Chr5	1612000	1612999	1011.75495099
Chr5	1615400	1616399	754.931083972
Chr5	1619800	1621399	1218.5512567
Chr5	1623200	1625799	1093.49094468
Chr5	1632000	1633799	1524.9384616
Chr5	1635600	1636999	416.004586592
Chr5	1639600	1641999	1097.38199734
Chr5	1656400	1657399	560.145735182
Chr5	1672200	1673399	685.618158189
Chr5	1678000	1680399	1521.39979584
Chr5	1682400	1683199	321.966650982
Chr5	1684400	1685599	764.479631204
Chr5	1689000	1689599	338.791676407
Chr5	1694000	1695599	1593.89737485
Chr5	1697600	1699199	886.58414773
Chr5	1705600	1706799	293.994797649
Chr5	1714800	1716599	1401.14342577
Chr5	1721400	1722999	639.280247334
Chr5	1726200	1728799	2450.28155778
Chr5	1730200	1730999	362.592041335
Chr5	1735600	1736799	1157.99637137
Chr5	1740800	1741799	331.863215424
Chr5	1744400	1745199	549.25588534
Chr5	1746800	1747999	594.657211729
Chr5	1753000	1754199	1318.95942492
Chr5	1755800	1756799	791.42523094
Chr5	1759400	1760399	60.4407615377
Chr5	1763400	1770999	3286.00223703
Chr5	1772400	1773799	407.984022046
Chr5	1778800	1779799	652.980579983
Chr5	1782200	1783399	709.051392656
Chr5	1788800	1789599	977.95750604
Chr5	1795200	1795999	663.88940477
Chr5	1803200	1805599	1750.25392389
Chr5	1807200	1808999	797.754674951
Chr5	1820200	1821399	775.105907289
Chr5	1825000	1825999	335.168123255
Chr5	1835200	1836599	92.9206601387
Chr5	1837800	1838999	660.800034699
Chr5	1842800	1844999	1663.84351378
Chr5	1854800	1855799	947.389322948
Chr5	1858000	1858799	698.68252819
Chr5	1859600	1861799	136.745861088
Chr5	1865600	1866399	648.105966237
Chr5	1867600	1868199	264.815311065
Chr5	1873000	1874199	727.247128146
Chr5	1876200	1880999	1407.26570291
Chr5	1885800	1887199	586.198106481
Chr5	1888200	1889199	615.45753512
Chr5	1893600	1893999	105.615914179
Chr5	1904000	1906399	1218.01278315
Chr5	1912600	1913799	531.910776373
Chr5	1917200	1920199	1786.31830939
Chr5	1923800	1925399	420.545099754
Chr5	1928400	1929199	897.318332091
Chr5	1930400	1931799	844.160911672
Chr5	1935000	1935599	875.09152638
Chr5	1936400	1937199	734.614264429
Chr5	1938600	1939799	648.557864137
Chr5	1944600	1945999	846.634701268
Chr5	1947600	1948599	586.736917631
Chr5	1949400	1949999	182.134746125
Chr5	1952800	1954399	1776.71645059
Chr5	1956000	1956599	70.2095813888
Chr5	1960400	1962199	1139.56098674
Chr5	1963400	1964399	620.032802
Chr5	1966200	1967399	593.475422126
Chr5	1968600	1969199	305.899538886
Chr5	1970000	1970799	759.712366796
Chr5	1976400	1978599	624.008520392
Chr5	1985000	1985999	378.580216385
Chr5	1994200	1994599	135.339111497
Chr5	2000200	2001199	682.941767072
Chr5	2002200	2003199	428.404838404
Chr5	2004800	2006199	757.310986516
Chr5	2010400	2010999	475.064539644
Chr5	2015800	2017599	885.563754774
Chr5	2026800	2027999	718.502103144
Chr5	2029800	2030199	96.3280610213
Chr5	2033800	2034399	168.985917621
Chr5	2046800	2047999	1430.67439376
Chr5	2054600	2055599	148.274262297
Chr5	2056600	2057599	847.877977872
Chr5	2061400	2061799	61.1443940502
Chr5	2063400	2065399	1284.20665779
Chr5	2068400	2070399	64.9823827938
Chr5	2084000	2085399	587.958492329
Chr5	2087000	2090199	1404.58257329
Chr5	2092200	2092999	719.577573012
Chr5	2095800	2097199	793.918067572
Chr5	2103200	2104399	697.59012492
Chr5	2108200	2109199	621.688680147
Chr5	2110400	2111199	519.86245493
Chr5	2118600	2119799	465.345780769
Chr5	2120600	2122999	852.812480546
Chr5	2132400	2134399	349.889788023
Chr5	2140400	2141199	231.384976012
Chr5	2150000	2151999	803.593041608
Chr5	2154800	2155799	816.641436994
Chr5	2165000	2166399	767.578735955
Chr5	2167600	2168799	827.695204176
Chr5	2169800	2170399	308.636036557
Chr5	2171800	2172799	265.167499812
Chr5	2175000	2175999	263.334665304
Chr5	2181400	2182399	677.402651411
Chr5	2183600	2185599	449.469336965
Chr5	2197600	2198399	562.359641836
Chr5	2200400	2206799	3299.78758692
Chr5	2207600	2211199	2121.84958971
Chr5	2212800	2213999	494.253562936
Chr5	2215800	2216599	60.739412485
Chr5	2217400	2217999	216.596039636
Chr5	2225800	2227199	115.265157025
Chr5	2265400	2266999	859.883212897
Chr5	2272000	2272399	69.083985279
Chr5	2275000	2275999	704.204313415
Chr5	2280600	2281799	822.579596306
Chr5	2285000	2286799	698.773792218
Chr5	2293400	2294999	773.530615234
Chr5	2299800	2300999	573.747126201
Chr5	2309800	2310999	1053.1507778
Chr5	2316200	2318399	559.359299164
Chr5	2323800	2325599	1008.32000377
Chr5	2329000	2331599	1504.72454237
Chr5	2338600	2339799	594.90439759
Chr5	2340600	2341399	373.147438809
Chr5	2356000	2357999	1309.8390758
Chr5	2360800	2361999	453.94016267
Chr5	2363400	2364399	1012.36433534
Chr5	2372800	2373399	338.388226735
Chr5	2399600	2400799	748.567275306
Chr5	2403000	2403999	595.819487644
Chr5	2407600	2409199	707.856573774
Chr5	2411200	2411999	483.39375402
Chr5	2421400	2421999	56.2934882351
Chr5	2422800	2423399	91.7992544749
Chr5	2430200	2431399	1130.42164914
Chr5	2435800	2437399	1102.66468534
Chr5	2453000	2453999	894.002546216
Chr5	2455600	2456599	516.469605994
Chr5	2457400	2458599	1308.13949672
Chr5	2465800	2467199	978.837609741
Chr5	2468200	2468799	83.2627432661
Chr5	2473400	2475799	669.145388776
Chr5	2478800	2480599	420.7305887
Chr5	2483200	2484399	343.140448473
Chr5	2497800	2501199	962.807931619
Chr5	2507600	2508399	490.391972483
Chr5	2511400	2512799	339.358991445
Chr5	2513800	2515399	592.83018293
Chr5	2519200	2521199	1464.85843895
Chr5	2523000	2524199	620.34846145
Chr5	2527800	2529399	501.647733351
Chr5	2533600	2534599	627.014348528
Chr5	2541200	2542999	1426.47212279
Chr5	2548000	2548799	527.879777669
Chr5	2554800	2555599	632.309513062
Chr5	2561600	2562799	119.008670185
Chr5	2569000	2570199	548.645636246
Chr5	2577400	2578999	934.803852034
Chr5	2580400	2581599	969.453866203
Chr5	2588200	2589199	712.8879317
Chr5	2591800	2594599	733.684502398
Chr5	2599200	2600199	322.452249206
Chr5	2602000	2602799	731.745960053
Chr5	2608400	2610199	764.986523828
Chr5	2616200	2617399	1028.28871201
Chr5	2627000	2628999	1078.53087712
Chr5	2630000	2631199	341.691900442
Chr5	2632400	2633599	594.296243768
Chr5	2634600	2636799	1082.58371743
Chr5	2638000	2639199	1186.96866933
Chr5	2649200	2650199	970.876462386
Chr5	2651400	2652399	352.50832409
Chr5	2657200	2657599	97.4221281058
Chr5	2661600	2662199	151.237161044
Chr5	2664600	2668599	3327.22764741
Chr5	2670800	2671799	364.207672557
Chr5	2674400	2675399	774.207837091
Chr5	2677000	2677799	708.464928111
Chr5	2680600	2684799	2340.86186576
Chr5	2686400	2687199	65.6684932913
Chr5	2689600	2690199	339.652879406
Chr5	2697000	2697799	245.89349886
Chr5	2701000	2702199	779.315568963
Chr5	2708400	2710599	1228.63372581
Chr5	2712200	2714399	2301.11234582
Chr5	2716600	2717799	692.464071291
Chr5	2720600	2722199	979.547517157
Chr5	2731800	2733399	788.960828296
Chr5	2735800	2736999	847.656381654
Chr5	2747200	2749199	1130.33106292
Chr5	2753000	2754399	941.162933357
Chr5	2757200	2758399	892.814398401
Chr5	2761000	2762999	1317.29228143
Chr5	2763800	2764799	930.965847743
Chr5	2768800	2770399	1351.89656778
Chr5	2773000	2774599	1002.38431315
Chr5	2775800	2776799	521.674621211
Chr5	2778000	2779199	622.82958913
Chr5	2782200	2784199	1027.68618402
Chr5	2790200	2790999	591.600683777
Chr5	2794400	2795599	656.053369034
Chr5	2802200	2804999	1403.72920686
Chr5	2812400	2815199	1541.60055083
Chr5	2820000	2823799	3908.74748063
Chr5	2825600	2826799	1518.41019445
Chr5	2837200	2838199	610.068983896
Chr5	2844600	2847399	639.509710042
Chr5	2850400	2852799	916.628747689
Chr5	2855600	2857399	1405.16591799
Chr5	2858200	2860199	1774.97731708
Chr5	2870600	2872199	943.355188848
Chr5	2875800	2877399	1020.43054475
Chr5	2878800	2879599	185.958058274
Chr5	2882400	2883399	175.490844264
Chr5	2886000	2886799	412.029455629
Chr5	2887600	2889999	1573.68813419
Chr5	2894200	2895399	758.757245756
Chr5	2905200	2907399	733.609606659
Chr5	2912600	2914399	1286.65415364
Chr5	2916000	2917199	1410.36067566
Chr5	2921200	2922199	659.271676608
Chr5	2928200	2929399	541.222000045
Chr5	2932000	2932799	417.025608809
Chr5	2938400	2939199	523.319922385
Chr5	2940600	2942999	1696.65858743
Chr5	2944400	2946799	1169.0098057
Chr5	2949200	2950399	281.849389903
Chr5	2955600	2956799	831.595142579
Chr5	2960000	2960999	144.416657334
Chr5	2962400	2963399	626.825170591
Chr5	2972600	2973399	365.872433522
Chr5	2975600	2977599	1176.29200507
Chr5	2983600	2985599	2716.08841071
Chr5	2986800	2988599	403.637229042
Chr5	2992200	2993199	487.476035811
Chr5	2997800	3000599	1155.68235488
Chr5	3002000	3005599	1501.17470533
Chr5	3010600	3011199	80.4951791853
Chr5	3013800	3016399	693.178949791
Chr5	3024000	3024799	449.598160226
Chr5	3026600	3026999	87.3736167888
Chr5	3032200	3033399	802.887766731
Chr5	3036000	3036599	248.781345497
Chr5	3040400	3041199	564.225163464
Chr5	3043200	3044399	1176.73037772
Chr5	3052200	3053999	1217.95849907
Chr5	3056400	3059999	1991.16209723
Chr5	3061000	3061799	115.213423969
Chr5	3063600	3065799	1393.77851455
Chr5	3066600	3067799	705.194525213
Chr5	3073000	3074599	1104.75866627
Chr5	3080000	3080399	65.1175414874
Chr5	3083600	3085399	1292.31361981
Chr5	3087800	3088999	1224.97313634
Chr5	3091600	3093399	990.488678402
Chr5	3096200	3096999	661.126653377
Chr5	3105400	3107399	573.273004246
Chr5	3112400	3113799	81.5071457904
Chr5	3125200	3126399	1093.60143911
Chr5	3128000	3128999	1141.97164295
Chr5	3133200	3134799	1802.6096413
Chr5	3139000	3140199	802.265793291
Chr5	3143800	3144999	755.899042573
Chr5	3147400	3148399	894.023089051
Chr5	3149600	3151599	1042.52664526
Chr5	3153800	3154399	80.3201686712
Chr5	3157800	3159399	318.415018655
Chr5	3167200	3168199	236.857433731
Chr5	3179000	3179399	137.877304577
Chr5	3182200	3183799	752.126482406
Chr5	3185600	3186599	552.545028621
Chr5	3199000	3200199	924.192728419
Chr5	3201400	3204399	524.745726723
Chr5	3206200	3207399	184.773889454
Chr5	3215800	3216599	492.47666907
Chr5	3219800	3220399	57.296052909
Chr5	3224000	3225599	696.003066238
Chr5	3232600	3233999	474.250820208
Chr5	3237600	3238799	792.919305743
Chr5	3239600	3240599	324.262347637
Chr5	3241400	3242199	170.682329313
Chr5	3245600	3246599	213.309554882
Chr5	3251200	3254599	157.183547117
Chr5	3257000	3257799	966.106372841
Chr5	3258800	3260199	628.196528377
Chr5	3261200	3262399	981.591694749
Chr5	3267400	3270999	906.986496967
Chr5	3271800	3273199	729.837991618
Chr5	3277800	3278199	121.279821491
Chr5	3281400	3282399	73.443708933
Chr5	3284800	3286399	2114.4920902
Chr5	3287600	3288599	547.196387632
Chr5	3295800	3300199	977.637696131
Chr5	3304000	3304799	421.243086911
Chr5	3315400	3317399	666.986542758
Chr5	3321200	3322799	497.280844311
Chr5	3328000	3328999	504.565083771
Chr5	3333000	3336999	2897.92744153
Chr5	3338200	3339399	1181.01845322
Chr5	3341200	3341999	114.700484884
Chr5	3343200	3343799	102.279518063
Chr5	3347400	3348599	149.510331071
Chr5	3351200	3352199	879.306284346
Chr5	3353400	3354799	1147.8366496
Chr5	3355600	3356599	329.826539914
Chr5	3358800	3361199	533.045932638
Chr5	3366600	3368199	526.163658625
Chr5	3370600	3371799	87.7128098501
Chr5	3376400	3379799	2611.58082926
Chr5	3385600	3387399	259.711728452
Chr5	3392200	3393199	944.525515005
Chr5	3395200	3397399	1604.60259161
Chr5	3399000	3399999	1362.27380691
Chr5	3403400	3405399	920.162124553
Chr5	3408200	3409399	946.948949925
Chr5	3410400	3411599	1368.28431961
Chr5	3412800	3413599	134.008236912
Chr5	3418000	3418399	92.4959182177
Chr5	3420000	3424599	2973.89904714
Chr5	3427000	3432599	2913.1290482
Chr5	3438200	3440399	1470.13402057
Chr5	3441600	3442999	529.706968397
Chr5	3445600	3447199	1515.88801245
Chr5	3453200	3454199	812.005447044
Chr5	3460800	3461799	690.801647707
Chr5	3464200	3465599	2417.51839129
Chr5	3469000	3470399	1197.76671006
Chr5	3471400	3473599	1356.40673903
Chr5	3476800	3477599	329.278012124
Chr5	3479200	3480399	1738.76994829
Chr5	3483600	3484399	435.244485188
Chr5	3488200	3489199	224.143323412
Chr5	3494200	3496599	2103.10499991
Chr5	3510200	3511599	843.341229899
Chr5	3516200	3516999	487.108494847
Chr5	3524600	3525999	1697.66956548
Chr5	3532200	3532799	109.827430193
Chr5	3536200	3538399	1088.19446581
Chr5	3545200	3545799	144.872382482
Chr5	3547200	3547999	1076.80920388
Chr5	3550600	3551199	71.3528065638
Chr5	3553000	3553999	348.666329677
Chr5	3567200	3568199	428.190256915
Chr5	3573400	3574599	194.518239679
Chr5	3580400	3581799	1262.77930853
Chr5	3582600	3583199	451.741710523
Chr5	3590800	3591999	340.084635436
Chr5	3593600	3594999	933.48235185
Chr5	3596200	3599999	2003.86951079
Chr5	3604600	3605399	488.541119831
Chr5	3606400	3607399	687.749961713
Chr5	3618000	3619999	1531.87418328
Chr5	3621400	3622599	975.70099576
Chr5	3630000	3630999	619.91621444
Chr5	3633600	3634999	619.591571578
Chr5	3647800	3648999	970.07305188
Chr5	3654400	3655399	363.758489227
Chr5	3657000	3658999	428.862420113
Chr5	3667400	3668199	493.002143356
Chr5	3670400	3672799	1889.97103389
Chr5	3676600	3677599	790.69449621
Chr5	3686600	3687799	883.501950191
Chr5	3696000	3697599	591.396615214
Chr5	3703400	3704999	1017.78437453
Chr5	3708400	3709199	367.586133161
Chr5	3713000	3714599	969.39596231
Chr5	3716400	3719799	1054.15207651
Chr5	3727800	3728599	418.556905157
Chr5	3734200	3735199	813.957889622
Chr5	3737200	3738199	235.552375033
Chr5	3739800	3742799	1534.19536699
Chr5	3745000	3746799	1282.4824855
Chr5	3754200	3757599	1859.99551971
Chr5	3758800	3759599	536.59973167
Chr5	3761200	3761999	150.986380862
Chr5	3770000	3771399	1399.70818404
Chr5	3772800	3773799	738.919598314
Chr5	3776800	3778199	1317.08469956
Chr5	3780200	3781399	884.209835852
Chr5	3784200	3785399	410.290760905
Chr5	3786200	3787999	489.516929475
Chr5	3789200	3790199	319.457581545
Chr5	3792000	3792999	1349.26380542
Chr5	3793800	3794799	521.614126446
Chr5	3799600	3801399	652.820041293
Chr5	3806600	3809399	1487.14071771
Chr5	3813800	3814799	708.835478109
Chr5	3820000	3821199	1321.54901478
Chr5	3823000	3824199	545.482343579
Chr5	3825400	3826399	776.206888725
Chr5	3828800	3829999	873.822033279
Chr5	3831600	3832999	1222.75616798
Chr5	3834000	3834999	711.004258807
Chr5	3837400	3838199	640.370459854
Chr5	3845200	3845799	397.134045446
Chr5	3854800	3855999	421.872143756
Chr5	3860400	3861599	779.471732329
Chr5	3862600	3863799	742.637286879
Chr5	3871200	3872999	843.163986382
Chr5	3878000	3879599	1873.45467493
Chr5	3882400	3882999	101.197932285
Chr5	3884200	3886199	1053.21922675
Chr5	3890200	3891199	214.644774737
Chr5	3900600	3901599	60.4315626289
Chr5	3911200	3912399	973.550472853
Chr5	3914400	3914999	75.0447357537
Chr5	3917800	3918799	942.860240884
Chr5	3919600	3920799	780.996630595
Chr5	3923000	3924799	585.602347358
Chr5	3929600	3930399	606.81328848
Chr5	3931600	3932199	475.388174951
Chr5	3940000	3941199	1398.04911902
Chr5	3943600	3944799	932.313095682
Chr5	3947000	3948199	620.782405462
Chr5	3950000	3950999	425.930060288
Chr5	3954800	3956199	900.284394273
Chr5	3960000	3960999	593.982187876
Chr5	3961800	3963599	763.361138713
Chr5	3966400	3967599	1292.42839925
Chr5	3970400	3973599	257.371425679
Chr5	3977000	3979799	976.636990417
Chr5	3981400	3983399	1311.1599413
Chr5	3988400	3989799	449.441930451
Chr5	3992800	3993599	237.84849604
Chr5	3995200	3996399	965.100555381
Chr5	4002200	4002599	107.841649833
Chr5	4007400	4008799	829.680042701
Chr5	4011000	4011999	733.533809585
Chr5	4013400	4015199	1287.42662369
Chr5	4023200	4023999	655.235824733
Chr5	4032200	4034599	1355.91012313
Chr5	4037200	4038799	1119.6686418
Chr5	4041400	4042199	153.45489512
Chr5	4046200	4047399	1165.0410208
Chr5	4049400	4050599	448.690619487
Chr5	4052400	4053599	991.997539121
Chr5	4056200	4058599	610.209074617
Chr5	4060000	4061999	2956.94280799
Chr5	4068200	4068999	309.726792322
Chr5	4070000	4071199	1002.24427679
Chr5	4072200	4074599	446.889463474
Chr5	4081400	4081999	249.637822432
Chr5	4084400	4085399	305.757341678
Chr5	4087800	4088799	463.345039589
Chr5	4092400	4093799	794.251868031
Chr5	4102800	4104199	155.806818128
Chr5	4107400	4108199	495.644033836
Chr5	4120200	4121399	488.257390805
Chr5	4122400	4123799	904.859955859
Chr5	4131200	4134599	1798.83900971
Chr5	4137800	4138799	642.731764776
Chr5	4143000	4143999	349.684070946
Chr5	4147600	4148599	898.099816765
Chr5	4150000	4151199	404.538428087
Chr5	4153600	4154599	795.30051763
Chr5	4156600	4160199	2235.37976508
Chr5	4163800	4164999	852.734345828
Chr5	4173400	4174999	895.31843192
Chr5	4176600	4177799	1090.59251605
Chr5	4196400	4197799	974.515467163
Chr5	4205000	4208199	2366.32637018
Chr5	4219000	4219799	116.772919479
Chr5	4221600	4223199	715.253694059
Chr5	4226600	4227599	442.177548192
Chr5	4234200	4235399	598.427061784
Chr5	4243000	4243999	1041.9221101
Chr5	4248200	4250199	1677.63730694
Chr5	4253400	4255199	205.31806321
Chr5	4261400	4262399	712.581544155
Chr5	4263400	4264599	1083.53023062
Chr5	4272000	4272599	61.7827210488
Chr5	4278800	4279399	633.502394522
Chr5	4283600	4284599	475.10996783
Chr5	4286800	4287399	114.348285046
Chr5	4292600	4294599	2351.69426617
Chr5	4301200	4304399	2090.64859189
Chr5	4306600	4307599	720.026766517
Chr5	4309200	4310199	983.255287352
Chr5	4311000	4312199	889.962888779
Chr5	4315800	4316599	169.500218038
Chr5	4318400	4319399	338.599914982
Chr5	4330800	4331799	901.835176197
Chr5	4333600	4337399	479.765771027
Chr5	4338200	4339399	735.832958056
Chr5	4341200	4342399	865.503485058
Chr5	4343400	4346799	2402.12365998
Chr5	4358400	4359599	1021.58159295
Chr5	4365600	4366399	614.072146019
Chr5	4367200	4368399	741.100804198
Chr5	4370800	4372999	216.330252681
Chr5	4377000	4379399	1157.00151458
Chr5	4383000	4384199	889.249994878
Chr5	4390600	4392199	986.974481858
Chr5	4393200	4394399	1066.60557209
Chr5	4397600	4398599	555.981081398
Chr5	4404600	4405599	529.966566018
Chr5	4414000	4416599	844.266140471
Chr5	4422000	4422999	209.643390219
Chr5	4425400	4426999	329.741991033
Chr5	4427800	4428599	273.082902042
Chr5	4432400	4434599	718.77561725
Chr5	4438200	4440599	1305.40253462
Chr5	4442000	4443599	868.301233767
Chr5	4445400	4446199	251.704822389
Chr5	4447800	4448799	892.012586328
Chr5	4453400	4456799	2148.70965211
Chr5	4461000	4462799	920.467069345
Chr5	4467200	4468399	297.891023539
Chr5	4469200	4474399	2645.56965667
Chr5	4476400	4477999	230.07933854
Chr5	4479600	4483199	2373.02510804
Chr5	4486000	4487599	574.881476153
Chr5	4488600	4490199	971.270360015
Chr5	4495400	4495799	95.0972279472
Chr5	4499400	4502199	1522.26082423
Chr5	4506600	4509399	1918.65433915
Chr5	4515200	4516799	285.359532431
Chr5	4518000	4519199	420.066181779
Chr5	4522000	4522799	230.708846135
Chr5	4525000	4525999	62.0725235228
Chr5	4526800	4527799	989.973392024
Chr5	4531400	4534799	2433.02065031
Chr5	4535600	4536599	348.517914593
Chr5	4544400	4545399	935.748399835
Chr5	4551000	4552999	1238.06287553
Chr5	4556000	4559999	1699.48133836
Chr5	4561400	4562199	641.50114891
Chr5	4565400	4566599	229.751512593
Chr5	4570200	4570999	459.401551699
Chr5	4576200	4577399	105.866752668
Chr5	4580600	4581799	429.622238462
Chr5	4586400	4587599	598.201379824
Chr5	4591600	4592599	328.203477206
Chr5	4596800	4598799	1946.17957589
Chr5	4601000	4602199	1337.87223329
Chr5	4604600	4606199	1074.94266987
Chr5	4610600	4611599	1365.70069386
Chr5	4615200	4616799	2097.16473738
Chr5	4618000	4618999	512.90720524
Chr5	4619800	4620199	56.550372151
Chr5	4628400	4629199	320.310233657
Chr5	4632600	4633799	785.558470994
Chr5	4636000	4636399	179.370343579
Chr5	4638200	4639799	950.291693708
Chr5	4648400	4651399	488.230952437
Chr5	4652800	4653999	1369.29688249
Chr5	4657200	4658999	887.122237382
Chr5	4661600	4662799	910.814746079
Chr5	4667800	4668599	310.760804246
Chr5	4676000	4676799	358.867966737
Chr5	4683600	4684399	568.098986232
Chr5	4686200	4686999	462.988479091
Chr5	4688600	4689599	1095.01229042
Chr5	4693000	4694199	1306.82008963
Chr5	4695600	4696999	932.507402868
Chr5	4702400	4703199	327.792487337
Chr5	4705600	4707799	1015.36403361
Chr5	4710600	4711999	418.507012133
Chr5	4712800	4714799	177.896393087
Chr5	4717800	4718799	593.919861954
Chr5	4720800	4722399	468.887505379
Chr5	4724600	4726199	142.133537159
Chr5	4727800	4729599	553.13957434
Chr5	4732000	4734599	841.878685804
Chr5	4742400	4743599	586.221994895
Chr5	4746400	4747199	439.15434185
Chr5	4752600	4753599	633.63851815
Chr5	4756200	4757799	836.003701163
Chr5	4768400	4769799	245.039855816
Chr5	4775000	4775799	1045.21000828
Chr5	4782800	4783799	446.454394547
Chr5	4786600	4788599	575.123944335
Chr5	4796800	4798399	1224.74735042
Chr5	4804400	4804999	691.418716999
Chr5	4805800	4806799	65.8796858712
Chr5	4810400	4811199	470.194847573
Chr5	4814000	4815799	549.636561545
Chr5	4820800	4821599	138.494098643
Chr5	4823200	4824599	675.764826325
Chr5	4827000	4827599	111.059488145
Chr5	4828600	4829799	499.556531593
Chr5	4832800	4834399	76.5569975812
Chr5	4840600	4841999	1082.86909289
Chr5	4843800	4844599	166.351840817
Chr5	4847200	4848199	1149.76172805
Chr5	4857000	4857799	409.560652254
Chr5	4864600	4867799	1904.29510133
Chr5	4872000	4873599	990.75978525
Chr5	4875200	4875799	56.964107491
Chr5	4876600	4877399	543.717523076
Chr5	4886200	4887599	1048.67270639
Chr5	4890600	4891599	632.835162959
Chr5	4898800	4899799	212.664514246
Chr5	4904400	4906799	712.882267049
Chr5	4914800	4915599	118.884860304
Chr5	4928400	4929599	807.191047896
Chr5	4933000	4933599	455.235595571
Chr5	4935200	4936399	970.695259805
Chr5	4937800	4938799	513.841714122
Chr5	4941400	4942599	405.127753928
Chr5	4953600	4954999	1013.12860626
Chr5	4958200	4959399	452.586824982
Chr5	4962200	4962999	431.819352395
Chr5	4969200	4969999	458.914877587
Chr5	4977400	4978399	517.384486124
Chr5	4980400	4981599	751.072192131
Chr5	4983800	4984199	136.633522776
Chr5	4985000	4986199	776.103340835
Chr5	4990600	4991199	77.1873901635
Chr5	4995000	4996199	945.834168613
Chr5	5001800	5003199	1203.28591112
Chr5	5005400	5006999	1305.67650095
Chr5	5011000	5013199	974.588915806
Chr5	5017200	5018399	533.219081475
Chr5	5020000	5020799	288.309732214
Chr5	5023400	5024599	1505.36553264
Chr5	5029000	5030199	554.973845346
Chr5	5034000	5035799	122.257313442
Chr5	5037600	5040199	323.851238292
Chr5	5046000	5046999	365.815038358
Chr5	5056000	5057599	1210.65792772
Chr5	5061200	5062199	640.389222768
Chr5	5066200	5067199	812.324816664
Chr5	5069800	5072199	344.20524673
Chr5	5078200	5080199	670.296793047
Chr5	5086000	5086599	67.7867295697
Chr5	5087400	5088399	820.143402347
Chr5	5092000	5093999	1752.0479572
Chr5	5095600	5096399	57.745548453
Chr5	5110200	5110999	700.865397258
Chr5	5120600	5123599	1791.52391891
Chr5	5130400	5131599	523.69755557
Chr5	5135400	5137599	618.758537643
Chr5	5141200	5141999	382.781877896
Chr5	5143000	5144599	809.395201617
Chr5	5148800	5149599	166.806869779
Chr5	5156600	5158999	1091.51596096
Chr5	5161600	5162799	795.737878714
Chr5	5168600	5170599	670.335811822
Chr5	5180200	5181399	900.585986352
Chr5	5182800	5184799	1707.76508432
Chr5	5185600	5186799	1104.927835
Chr5	5193000	5193999	575.651789839
Chr5	5195600	5196599	408.207836077
Chr5	5199600	5200599	172.761342641
Chr5	5205800	5207799	576.159929243
Chr5	5212000	5214199	1087.11717255
Chr5	5224200	5225199	165.954500686
Chr5	5227800	5228999	991.282147349
Chr5	5238200	5239199	70.1958069299
Chr5	5242600	5243399	238.399311789
Chr5	5244600	5246799	1352.73178234
Chr5	5250200	5251199	844.662959308
Chr5	5252600	5253399	390.048887955
Chr5	5260800	5262599	1791.00409789
Chr5	5265800	5266999	435.323701935
Chr5	5268400	5269399	337.655859305
Chr5	5271200	5273799	1326.6137153
Chr5	5276000	5276599	135.508626014
Chr5	5277800	5281199	1232.93458033
Chr5	5285600	5286599	58.2916005626
Chr5	5289800	5290399	351.16499909
Chr5	5297000	5297999	983.846392777
Chr5	5299400	5300599	1587.60272937
Chr5	5305000	5305799	161.561216333
Chr5	5310400	5311999	608.333801702
Chr5	5316200	5317599	833.570712828
Chr5	5330600	5332599	1169.96961465
Chr5	5333800	5334799	500.432449028
Chr5	5337800	5339199	1678.28715395
Chr5	5343800	5345799	1369.94802446
Chr5	5349600	5350999	283.147355696
Chr5	5355200	5358599	2113.59613393
Chr5	5359600	5360799	905.304795203
Chr5	5362200	5363199	620.330189039
Chr5	5364600	5365399	277.113782879
Chr5	5366800	5369199	1145.04036483
Chr5	5371800	5372799	696.688391741
Chr5	5374000	5375799	346.154260537
Chr5	5379400	5380399	1568.59967829
Chr5	5381800	5382799	281.253643376
Chr5	5390000	5390999	548.190456476
Chr5	5392600	5393399	502.453237425
Chr5	5396200	5397599	904.610096167
Chr5	5403200	5406399	1583.1086872
Chr5	5410000	5411599	805.103662457
Chr5	5422600	5424599	91.8919282284
Chr5	5431600	5433799	1903.7475809
Chr5	5439600	5440199	133.951056047
Chr5	5447400	5449399	1024.65092538
Chr5	5450600	5451599	621.088566617
Chr5	5454800	5455599	342.077124318
Chr5	5460800	5461799	653.277834484
Chr5	5464400	5465399	538.502523531
Chr5	5466200	5467199	498.987503181
Chr5	5472200	5473599	419.272509075
Chr5	5474400	5475199	165.616138852
Chr5	5483200	5483999	364.134646631
Chr5	5485200	5485999	187.170230514
Chr5	5494200	5495599	334.897210841
Chr5	5497600	5498999	796.737114892
Chr5	5508200	5510999	2998.74843944
Chr5	5521400	5522399	876.790485927
Chr5	5525600	5526799	882.960259167
Chr5	5529000	5531199	1515.16531597
Chr5	5534200	5536599	1407.36408446
Chr5	5542800	5544799	862.180398585
Chr5	5548000	5549999	1042.79652541
Chr5	5551400	5552599	1050.2937401
Chr5	5555200	5555999	66.7591557262
Chr5	5559400	5559799	76.9630794282
Chr5	5561000	5562999	730.83790707
Chr5	5568400	5569399	532.797729725
Chr5	5571400	5573799	1220.49915466
Chr5	5577400	5578599	62.5067172091
Chr5	5583600	5584199	320.297951704
Chr5	5585800	5587199	445.20605573
Chr5	5591400	5592599	410.213886196
Chr5	5594600	5596199	933.082264335
Chr5	5605800	5606999	168.263673801
Chr5	5608000	5609599	888.731915958
Chr5	5610800	5611799	695.766554106
Chr5	5615400	5616199	668.274708688
Chr5	5622000	5622399	77.6798597074
Chr5	5627200	5627599	61.5027544258
Chr5	5639200	5640399	86.3455022715
Chr5	5641400	5643399	234.306286321
Chr5	5652200	5653199	1258.2845024
Chr5	5656400	5656999	169.865775161
Chr5	5661400	5662799	803.044002417
Chr5	5666800	5667799	529.973406129
Chr5	5672800	5673599	873.565841023
Chr5	5674400	5674999	260.563567518
Chr5	5679800	5680799	837.139644046
Chr5	5686200	5687399	539.300239915
Chr5	5688200	5689999	789.9537451
Chr5	5691200	5692999	721.016331127
Chr5	5700200	5700999	395.40584637
Chr5	5711000	5711799	463.166080439
Chr5	5718800	5721199	641.074596039
Chr5	5724000	5726799	1719.33606839
Chr5	5729400	5731399	940.823699151
Chr5	5749600	5750599	850.01606164
Chr5	5758000	5759799	604.932432153
Chr5	5764200	5765999	1394.33966486
Chr5	5771400	5772399	1044.345077
Chr5	5787400	5789199	1163.07715173
Chr5	5792800	5793799	436.911743967
Chr5	5800000	5801199	650.696634802
Chr5	5804000	5804799	757.815073251
Chr5	5807600	5808599	516.593455008
Chr5	5809400	5810599	1104.9847313
Chr5	5811600	5813399	659.659039732
Chr5	5817600	5818999	63.873620256
Chr5	5820000	5821599	827.86415932
Chr5	5822400	5823599	603.215384511
Chr5	5828800	5829799	731.120131928
Chr5	5840800	5841799	878.128808871
Chr5	5861200	5862399	535.536177472
Chr5	5865400	5866799	1053.36861498
Chr5	5871600	5872799	1216.25672305
Chr5	5877200	5878999	644.472343712
Chr5	5882000	5882599	103.26974094
Chr5	5888200	5890199	250.883772627
Chr5	5896400	5897199	533.280949089
Chr5	5898800	5900599	978.683837436
Chr5	5907800	5908599	680.935615742
Chr5	5911400	5913199	811.803050764
Chr5	5916800	5917999	883.203725925
Chr5	5924400	5925399	297.033875736
Chr5	5927200	5928799	723.907926066
Chr5	5935000	5937999	2131.59893439
Chr5	5943600	5944399	366.473411059
Chr5	5946000	5947399	55.6588262869
Chr5	5953600	5957999	2517.97519597
Chr5	5972400	5973199	370.309288334
Chr5	5978600	5979199	300.836441993
Chr5	5980800	5982199	1181.90935067
Chr5	5987200	5987999	369.95644207
Chr5	5989800	5992199	2021.99764969
Chr5	5995400	5997199	1360.91527555
Chr5	5998200	6000599	1040.22656591
Chr5	6006000	6007399	242.085294539
Chr5	6013400	6016199	1667.38138739
Chr5	6017000	6018799	407.055948813
Chr5	6026000	6027399	811.048425836
Chr5	6028200	6029399	556.907551077
Chr5	6033600	6034399	307.848871083
Chr5	6035600	6038199	649.499975838
Chr5	6041200	6042999	1285.32250257
Chr5	6053200	6054399	1571.49887913
Chr5	6057800	6058199	170.25555103
Chr5	6061600	6062999	807.80281929
Chr5	6065400	6066399	205.913334012
Chr5	6071600	6072399	251.172736373
Chr5	6077000	6078599	474.310827713
Chr5	6082200	6083199	292.965588611
Chr5	6087200	6091999	2797.44881314
Chr5	6094200	6094999	386.115347859
Chr5	6104400	6104999	316.051596955
Chr5	6108400	6109399	786.013282971
Chr5	6112800	6113999	792.327178094
Chr5	6128000	6129199	111.643073303
Chr5	6130200	6130999	538.818640444
Chr5	6133000	6133999	697.686408178
Chr5	6135000	6136799	877.295061724
Chr5	6138400	6139799	474.812096119
Chr5	6143400	6143999	113.282732
Chr5	6145000	6146399	2209.34698017
Chr5	6152000	6154599	1309.14458174
Chr5	6160200	6161799	316.826345412
Chr5	6165000	6165799	62.8878549086
Chr5	6173600	6175999	1372.6373565
Chr5	6182000	6182799	384.701133109
Chr5	6192400	6193399	779.07516111
Chr5	6201400	6203999	1557.3736565
Chr5	6212800	6213999	804.485727045
Chr5	6217800	6219799	1465.46204609
Chr5	6221200	6222799	424.837550306
Chr5	6225800	6227799	1582.13169451
Chr5	6228600	6230599	1229.97559907
Chr5	6233600	6234199	113.917247676
Chr5	6240000	6241599	436.879803576
Chr5	6254600	6255399	593.42690662
Chr5	6260000	6262199	666.762672683
Chr5	6263600	6265399	609.805761622
Chr5	6266400	6267799	744.153344468
Chr5	6270400	6272199	963.701490446
Chr5	6276000	6277599	1331.96703223
Chr5	6286800	6287599	299.444104233
Chr5	6290600	6292799	778.915536419
Chr5	6305200	6306399	681.442435338
Chr5	6310000	6310599	267.797300556
Chr5	6312200	6313199	363.407102492
Chr5	6325800	6326599	522.3409546
Chr5	6329200	6331399	1644.66273929
Chr5	6334200	6334599	58.3934280644
Chr5	6336400	6337599	925.383031761
Chr5	6342200	6343799	1881.47345397
Chr5	6346800	6348199	1406.14033843
Chr5	6354200	6354999	261.295520383
Chr5	6356000	6357199	968.970892075
Chr5	6358400	6359199	744.189773648
Chr5	6362200	6363399	798.515797966
Chr5	6369200	6370999	958.841887867
Chr5	6372800	6374399	810.595264829
Chr5	6375200	6376199	633.906407245
Chr5	6378200	6379399	1221.49770492
Chr5	6387400	6389799	671.594303628
Chr5	6408200	6409399	622.522636742
Chr5	6411600	6413199	202.552710888
Chr5	6414400	6415799	1268.96193458
Chr5	6418200	6419199	794.032165268
Chr5	6423200	6423999	368.836549417
Chr5	6427400	6429199	1382.69836081
Chr5	6430600	6432999	442.19362945
Chr5	6442800	6443199	69.9764740175
Chr5	6446600	6447199	96.9607378556
Chr5	6453200	6454599	835.199249795
Chr5	6457400	6457999	70.3987121726
Chr5	6458800	6459999	1139.02441197
Chr5	6461400	6462399	518.985552471
Chr5	6465600	6468799	939.214027567
Chr5	6470200	6470999	216.581532559
Chr5	6471800	6472799	516.072399548
Chr5	6477200	6477599	58.6641149114
Chr5	6479400	6480399	139.105261812
Chr5	6488200	6489199	650.259069747
Chr5	6494000	6496599	1988.36671977
Chr5	6498800	6499799	562.838208231
Chr5	6506600	6507399	270.591999079
Chr5	6511800	6512799	1122.98579805
Chr5	6515200	6516399	324.556773438
Chr5	6518800	6519799	602.432496323
Chr5	6525800	6526799	396.972620314
Chr5	6529800	6530599	753.569372167
Chr5	6531600	6532599	681.831864969
Chr5	6540000	6541199	668.580385557
Chr5	6552200	6554599	1200.84188522
Chr5	6556400	6557599	811.330793152
Chr5	6560600	6561999	707.362748808
Chr5	6563000	6563999	641.729039744
Chr5	6571400	6572399	757.036591019
Chr5	6575400	6576599	675.167409816
Chr5	6577600	6579799	272.870554438
Chr5	6582400	6583199	900.421632399
Chr5	6585400	6587399	91.9376837642
Chr5	6595600	6596999	1125.65913059
Chr5	6598000	6598999	824.218883889
Chr5	6606600	6607399	398.661573428
Chr5	6611000	6612199	894.591190918
Chr5	6623200	6624399	1272.37635275
Chr5	6629000	6629999	923.172427611
Chr5	6639800	6640399	98.7131407176
Chr5	6645000	6647599	2035.61752385
Chr5	6649600	6650599	935.51824992
Chr5	6652400	6653399	959.098616201
Chr5	6661200	6662399	86.9069247061
Chr5	6663600	6664399	88.1936572498
Chr5	6673800	6675199	894.863519669
Chr5	6677000	6678199	629.698255094
Chr5	6680600	6681999	1001.17355439
Chr5	6684200	6684599	550.707110695
Chr5	6687000	6688199	462.111012393
Chr5	6698800	6701399	2718.62253066
Chr5	6702800	6703999	537.161929853
Chr5	6704800	6706199	482.841018528
Chr5	6710400	6711799	547.133172307
Chr5	6712600	6713599	658.822631578
Chr5	6714400	6716799	1576.10356507
Chr5	6718200	6718999	533.891030026
Chr5	6724400	6724999	82.1812445636
Chr5	6728400	6730399	1670.7593845
Chr5	6732000	6732999	458.293138753
Chr5	6736200	6737399	482.750450908
Chr5	6738200	6740599	1519.57334515
Chr5	6742800	6744799	1135.07370177
Chr5	6747400	6748599	526.934650919
Chr5	6749800	6751199	1733.50188358
Chr5	6752000	6752999	1076.54444892
Chr5	6756800	6758199	1043.58331988
Chr5	6760200	6761799	1461.76706964
Chr5	6762600	6764199	1244.32980402
Chr5	6765800	6766599	150.591548972
Chr5	6770200	6771199	581.350036501
Chr5	6774200	6776799	1325.54254694
Chr5	6779800	6781199	1646.02041722
Chr5	6782600	6783599	571.630655999
Chr5	6787800	6788599	553.665775253
Chr5	6790000	6790399	121.130696465
Chr5	6792600	6793199	181.070492168
Chr5	6795400	6796599	737.216549668
Chr5	6797400	6798199	352.41439996
Chr5	6800000	6800999	633.154576468
Chr5	6802400	6805199	1357.55239171
Chr5	6806400	6807399	615.095026568
Chr5	6810000	6811599	1269.10995704
Chr5	6814000	6815399	1540.75956965
Chr5	6816600	6817599	740.266235147
Chr5	6822000	6822799	313.151761108
Chr5	6826600	6827399	103.815608042
Chr5	6833600	6836399	2024.84016247
Chr5	6849000	6850199	396.486798663
Chr5	6851800	6853199	779.676620748
Chr5	6856000	6856999	956.760041489
Chr5	6868000	6868999	566.204538468
Chr5	6876400	6877599	1769.73383457
Chr5	6884000	6884999	532.671236702
Chr5	6891400	6892599	524.184755662
Chr5	6894800	6897399	1404.71205289
Chr5	6912400	6913399	311.324797113
Chr5	6919000	6920199	246.129809562
Chr5	6921800	6922799	206.527713063
Chr5	6936200	6937799	823.774184786
Chr5	6938600	6939599	854.81019105
Chr5	6942200	6942999	275.452713647
Chr5	6945400	6946599	1175.14123528
Chr5	6947800	6948799	691.483857773
Chr5	6953000	6953999	745.526260191
Chr5	6957400	6958399	992.524000642
Chr5	6961800	6964599	1592.14084636
Chr5	6967000	6969999	1914.1311238
Chr5	6973800	6975799	848.817646693
Chr5	6985000	6987399	2001.73731558
Chr5	6993200	6993799	241.110755254
Chr5	6998000	6998999	677.85232338
Chr5	7006000	7007199	903.217670443
Chr5	7013800	7015599	867.162961639
Chr5	7020600	7022199	1159.19690144
Chr5	7025800	7026399	147.067859015
Chr5	7040000	7040799	351.880229702
Chr5	7046800	7047399	176.99017393
Chr5	7051600	7054199	899.144089422
Chr5	7067600	7069199	1313.049542
Chr5	7072000	7072999	511.58126077
Chr5	7080200	7084799	3263.18497355
Chr5	7088600	7091799	1700.64475965
Chr5	7093400	7094399	807.0387753
Chr5	7096400	7099199	1533.00942344
Chr5	7103400	7104999	829.861317958
Chr5	7109800	7111399	440.543560645
Chr5	7116600	7118999	668.829602834
Chr5	7127400	7128399	192.202375333
Chr5	7132400	7133599	1105.91722585
Chr5	7136000	7136999	1253.2364957
Chr5	7138600	7139599	658.430806786
Chr5	7146000	7149399	1377.88693746
Chr5	7152000	7152999	660.775053668
Chr5	7156000	7157399	848.671362402
Chr5	7164600	7165999	1236.14726915
Chr5	7169400	7170599	505.161572298
Chr5	7172800	7173999	223.956966442
Chr5	7176400	7177199	135.910402145
Chr5	7186000	7186799	450.023113922
Chr5	7189000	7189599	197.529926493
Chr5	7192200	7193199	105.136154658
Chr5	7203000	7204199	888.807425062
Chr5	7205600	7206599	624.239488228
Chr5	7208800	7209399	68.1032236517
Chr5	7215200	7215999	787.851314525
Chr5	7217200	7218199	543.557798764
Chr5	7226800	7227999	423.670465786
Chr5	7238200	7239399	888.663339391
Chr5	7242000	7243999	1193.36891588
Chr5	7248800	7250399	1155.03685297
Chr5	7255200	7255999	448.51352921
Chr5	7258800	7259399	221.453535011
Chr5	7261600	7262399	417.337414946
Chr5	7264600	7265599	421.04062384
Chr5	7273200	7274599	1357.51738839
Chr5	7277200	7278999	811.379568034
Chr5	7286600	7289599	1069.04311681
Chr5	7295400	7296599	724.785842432
Chr5	7298200	7299199	288.222232139
Chr5	7301200	7302199	758.128266327
Chr5	7304400	7305799	886.71526893
Chr5	7308000	7309399	1353.16354997
Chr5	7312800	7313599	760.819603426
Chr5	7315200	7316599	1346.77280416
Chr5	7329000	7329799	558.831240467
Chr5	7333400	7334399	381.423287066
Chr5	7336000	7336999	701.826072014
Chr5	7339400	7341999	1025.81375171
Chr5	7355600	7356799	58.913350217
Chr5	7358800	7359399	89.0044353948
Chr5	7360400	7361399	485.567619516
Chr5	7365800	7366599	631.591470272
Chr5	7374800	7375799	660.614834946
Chr5	7376600	7377799	570.827450022
Chr5	7379400	7380599	126.053153808
Chr5	7389800	7390599	292.3121051
Chr5	7393400	7395399	825.283191661
Chr5	7399800	7400999	893.358062705
Chr5	7401800	7402999	190.528397543
Chr5	7404600	7406799	1516.49966935
Chr5	7418400	7418999	90.7410583579
Chr5	7424400	7425599	1021.99425108
Chr5	7435800	7436799	283.748150373
Chr5	7442000	7443399	875.263347663
Chr5	7456000	7456799	367.45985433
Chr5	7477000	7478199	524.833916227
Chr5	7484200	7485399	572.091902823
Chr5	7491800	7492999	94.3780901086
Chr5	7519200	7520199	737.256362828
Chr5	7524400	7525799	1529.66567912
Chr5	7529200	7530599	1132.9968389
Chr5	7534000	7535199	643.591993649
Chr5	7537000	7538399	302.677736951
Chr5	7540800	7542199	1014.80459726
Chr5	7548600	7549399	558.397455886
Chr5	7552600	7553599	500.888236
Chr5	7558600	7560199	646.589300054
Chr5	7570000	7572399	1347.10669827
Chr5	7587400	7588399	711.306047064
Chr5	7597200	7598199	639.473411751
Chr5	7600600	7601999	818.399084095
Chr5	7603000	7603399	104.036608154
Chr5	7607800	7608599	156.41176456
Chr5	7619200	7619999	203.245734804
Chr5	7626200	7628599	1376.57418542
Chr5	7632400	7633399	492.656235825
Chr5	7635200	7636599	676.90137114
Chr5	7650600	7652599	433.947612724
Chr5	7653400	7654799	448.035799085
Chr5	7665000	7666599	763.581083358
Chr5	7668200	7669399	341.945622399
Chr5	7676800	7678599	1052.21693848
Chr5	7681200	7682199	557.781428999
Chr5	7696200	7697599	145.706710065
Chr5	7703200	7703599	72.1422252087
Chr5	7718200	7719199	80.4515880079
Chr5	7730200	7730999	573.381493905
Chr5	7734200	7735599	513.153038842
Chr5	7741800	7742799	883.468601948
Chr5	7748200	7750199	1265.92322626
Chr5	7753400	7754399	374.966954782
Chr5	7758000	7759599	1018.88378052
Chr5	7778000	7778799	271.982672365
Chr5	7781200	7782199	952.792964263
Chr5	7783600	7784799	1083.94002946
Chr5	7785800	7786999	1052.21075163
Chr5	7798400	7800199	766.627450163
Chr5	7807200	7808799	307.33380618
Chr5	7820000	7820799	425.103052324
Chr5	7826000	7828599	1419.62169428
Chr5	7830400	7831599	610.15232486
Chr5	7842800	7843999	1340.07235354
Chr5	7846000	7846999	774.584373495
Chr5	7849600	7851399	1039.75587631
Chr5	7852400	7857399	2456.99613597
Chr5	7861600	7862399	86.9079826111
Chr5	7863600	7864199	59.979951292
Chr5	7867800	7868799	664.392645585
Chr5	7873400	7874599	828.598746045
Chr5	7875400	7876599	283.119905873
Chr5	7880600	7882199	482.388215285
Chr5	7883600	7884399	348.638859965
Chr5	7889400	7890199	342.74646901
Chr5	7899000	7900399	912.260779271
Chr5	7902800	7903799	1014.7131767
Chr5	7908000	7909599	1264.13719323
Chr5	7912800	7913999	393.014491996
Chr5	7919400	7920799	817.682105952
Chr5	7927200	7928199	542.806272154
Chr5	7930800	7931799	661.262427783
Chr5	7933400	7934399	780.245739311
Chr5	7935400	7936199	331.958192738
Chr5	7937600	7938799	1080.74034231
Chr5	7940800	7941599	767.317542428
Chr5	7943000	7943999	262.412613357
Chr5	7946400	7947399	729.372076501
Chr5	7951400	7952599	1126.84472023
Chr5	7954800	7956399	927.778898352
Chr5	7958800	7960399	1131.17928579
Chr5	7967200	7967999	734.65881663
Chr5	7981600	7982999	985.559837462
Chr5	7985600	7986599	637.282187601
Chr5	7987600	7988399	642.708916251
Chr5	7992800	7993599	209.398952414
Chr5	7996600	7999199	1363.68583707
Chr5	8005200	8006199	329.003099035
Chr5	8008400	8009399	389.968968997
Chr5	8011200	8011599	159.905930889
Chr5	8013600	8015199	161.15620177
Chr5	8016200	8016799	57.4497867899
Chr5	8023600	8024599	125.327413065
Chr5	8033800	8034799	143.304920323
Chr5	8038000	8039599	494.153288706
Chr5	8042800	8044599	1565.46251357
Chr5	8052400	8053399	596.514953835
Chr5	8058600	8059799	879.913730206
Chr5	8064800	8065599	185.374507326
Chr5	8068200	8069199	216.027601332
Chr5	8073400	8074199	105.466132852
Chr5	8075200	8077399	664.535756863
Chr5	8082800	8083599	680.069347643
Chr5	8085000	8087199	498.608343912
Chr5	8111800	8112799	534.73981467
Chr5	8113800	8115199	754.210236231
Chr5	8116600	8117799	1353.25819332
Chr5	8118800	8120599	129.539574941
Chr5	8126600	8127399	217.475177165
Chr5	8132600	8133399	497.576573616
Chr5	8143800	8145199	330.627823023
Chr5	8149200	8149799	69.5293649801
Chr5	8158800	8160399	791.253341961
Chr5	8162200	8162399	60.3447141537
Chr5	8188400	8189199	191.374916843
Chr5	8190600	8191399	698.264661838
Chr5	8226400	8227599	194.476725121
Chr5	8228800	8230799	653.535990659
Chr5	8237200	8238199	877.330240865
Chr5	8242600	8243399	82.044407397
Chr5	8264600	8265799	246.305104167
Chr5	8266800	8267799	584.521029735
Chr5	8273600	8274399	147.737054329
Chr5	8277800	8278399	269.264720299
Chr5	8282400	8283599	1125.29392298
Chr5	8287000	8288199	716.713931868
Chr5	8296200	8298399	1240.44245139
Chr5	8301000	8301999	994.179448665
Chr5	8316400	8317399	857.229838183
Chr5	8324000	8325799	202.614132319
Chr5	8328400	8329599	546.539949371
Chr5	8330600	8331799	1150.59144317
Chr5	8341800	8342999	906.583148552
Chr5	8348200	8348999	563.758515663
Chr5	8354800	8358799	2352.48736187
Chr5	8365600	8366799	628.287661344
Chr5	8367600	8368799	850.229070489
Chr5	8371400	8372799	2050.50007887
Chr5	8378800	8380399	459.821625104
Chr5	8417600	8418999	1147.21436196
Chr5	8428000	8429999	929.331623209
Chr5	8435000	8435999	592.746516992
Chr5	8437000	8438199	705.545037603
Chr5	8440800	8441199	135.339111497
Chr5	8443200	8443799	288.317601484
Chr5	8447400	8449199	575.785975777
Chr5	8453600	8454399	998.984161632
Chr5	8457400	8458799	1372.60756222
Chr5	8467000	8469399	1549.60949275
Chr5	8489000	8489799	788.87900706
Chr5	8493800	8494599	281.545511308
Chr5	8496400	8497599	446.113266929
Chr5	8521600	8522799	451.772061854
Chr5	8530800	8531799	842.23704638
Chr5	8534400	8535199	415.38784009
Chr5	8537200	8538199	660.295361013
Chr5	8545600	8547799	934.124402123
Chr5	8552600	8554199	550.250735421
Chr5	8558200	8559399	1029.02551802
Chr5	8589400	8590399	901.886307806
Chr5	8608200	8609799	1121.84186083
Chr5	8616200	8616999	641.480922936
Chr5	8618600	8619399	58.5288171497
Chr5	8631600	8632999	1075.79321918
Chr5	8639200	8640199	1130.91233085
Chr5	8642000	8644599	2472.28021943
Chr5	8650000	8651199	845.285149517
Chr5	8657800	8659399	1075.26490187
Chr5	8662200	8663599	109.469751293
Chr5	8677000	8677999	686.347016058
Chr5	8687400	8688199	209.882357181
Chr5	8693200	8693999	232.240718286
Chr5	8706800	8707399	132.107565888
Chr5	8724000	8724999	712.892178303
Chr5	8736200	8737799	888.443699266
Chr5	8749800	8750799	281.903516398
Chr5	8755600	8756999	887.973689303
Chr5	8761800	8762799	528.173043925
Chr5	8773800	8775199	2262.45194203
Chr5	8784800	8785599	60.5356976046
Chr5	8794600	8796999	3174.44768163
Chr5	8801800	8802599	549.906344308
Chr5	8856000	8857799	535.707199462
Chr5	8858600	8859199	74.7162132675
Chr5	8871400	8872199	469.484241081
Chr5	8880800	8881599	170.617350068
Chr5	8883600	8886399	1273.06818976
Chr5	8891800	8892999	1022.24522122
Chr5	8894200	8894599	106.584467893
Chr5	8897800	8899199	583.896805189
Chr5	8901800	8902399	72.3025518387
Chr5	8903400	8903999	183.623294113
Chr5	8908600	8909999	713.423433585
Chr5	8913800	8915999	154.488779274
Chr5	8937400	8938199	247.37480932
Chr5	8947400	8948199	219.579533919
Chr5	8950400	8951199	64.8116230276
Chr5	8952200	8953799	974.698710603
Chr5	8963000	8963799	147.860395923
Chr5	8967200	8968599	744.211298657
Chr5	8970200	8972199	422.84363112
Chr5	8976000	8976999	601.238981015
Chr5	8978200	8979399	611.178136682
Chr5	8982000	8982799	360.120309418
Chr5	8986800	8987799	460.56184033
Chr5	8998800	9000399	437.729648269
Chr5	9004400	9005599	822.103901341
Chr5	9033400	9034799	392.995393582
Chr5	9035800	9036999	324.775797137
Chr5	9038800	9040599	1164.65309411
Chr5	9050800	9053399	1832.47143711
Chr5	9054400	9055199	340.322095601
Chr5	9076800	9077599	100.50404123
Chr5	9086000	9087399	375.602646189
Chr5	9096400	9098599	1563.66257986
Chr5	9100600	9101599	591.312573781
Chr5	9119200	9119799	372.550572867
Chr5	9142800	9143799	431.200927501
Chr5	9149200	9150199	661.229625696
Chr5	9157200	9158199	162.419205968
Chr5	9159000	9160399	626.652787883
Chr5	9173400	9174599	249.360293614
Chr5	9189400	9190999	890.084460499
Chr5	9208600	9210399	606.714841045
Chr5	9226000	9227999	741.092069133
Chr5	9234600	9236199	549.191104383
Chr5	9245800	9246999	159.040850128
Chr5	9258000	9258999	896.890642344
Chr5	9261400	9262399	403.401670878
Chr5	9276000	9276999	371.194891426
Chr5	9287800	9288999	874.517809128
Chr5	9291800	9293199	1153.96990156
Chr5	9295600	9295999	174.904211242
Chr5	9304000	9306999	1477.90823853
Chr5	9314800	9315599	438.428351837
Chr5	9318400	9318999	103.64346189
Chr5	9331800	9333199	457.873220902
Chr5	9356200	9357399	448.308030323
Chr5	9375200	9375799	566.891656729
Chr5	9377400	9378999	1539.90650057
Chr5	9390400	9391399	63.7902073214
Chr5	9398800	9399399	73.1179788895
Chr5	9400800	9402399	893.842941426
Chr5	9406000	9407399	1300.03754711
Chr5	9409000	9409999	459.911957537
Chr5	9418200	9419399	614.138013217
Chr5	9423000	9423399	154.723947998
Chr5	9424600	9425799	484.884623721
Chr5	9433600	9434799	655.550260485
Chr5	9437200	9438399	1225.23752697
Chr5	9445400	9446399	188.298486056
Chr5	9451000	9451799	446.363824388
Chr5	9458200	9459199	1002.64054612
Chr5	9469400	9470399	658.176683
Chr5	9476600	9477399	202.861410854
Chr5	9479600	9481799	623.117284573
Chr5	9484800	9486199	1239.64864856
Chr5	9490000	9491999	1580.49221868
Chr5	9498000	9498599	170.391576509
Chr5	9514000	9515599	388.738159454
Chr5	9518400	9520599	333.861876844
Chr5	9523200	9524799	186.67655039
Chr5	9534400	9535199	302.877531945
Chr5	9536400	9538999	736.091089416
Chr5	9540000	9541799	510.627783406
Chr5	9553400	9554799	900.906791716
Chr5	9573400	9574199	481.636298841
Chr5	9596800	9597599	233.201395695
Chr5	9605600	9606599	900.009649352
Chr5	9617400	9618399	945.088158575
Chr5	9620800	9621799	76.756552438
Chr5	9629000	9630399	583.968149514
Chr5	9633000	9634999	348.275938815
Chr5	9648800	9651399	466.671970879
Chr5	9669800	9670999	848.689974443
Chr5	9673400	9674399	465.875551519
Chr5	9675400	9676999	846.675176428
Chr5	9678200	9679399	71.4578245757
Chr5	9684000	9685199	1228.77304517
Chr5	9687400	9688199	834.942039812
Chr5	9689600	9691599	715.068002421
Chr5	9694000	9695799	1515.74985969
Chr5	9703800	9704799	428.047197021
Chr5	9715400	9716399	842.061182052
Chr5	9722400	9723399	698.901924297
Chr5	9730800	9732399	484.203602755
Chr5	9742600	9743599	479.871541132
Chr5	9764200	9765399	303.475857011
Chr5	9771200	9772199	699.215951196
Chr5	9776000	9776399	135.945468052
Chr5	9784600	9786599	1491.86955392
Chr5	9791600	9794399	1185.44981934
Chr5	9798200	9799199	172.221880486
Chr5	9807800	9808599	497.774661063
Chr5	9813000	9813999	876.853073326
Chr5	9815600	9816799	639.217978479
Chr5	9819400	9820799	732.823517809
Chr5	9823600	9824399	364.482684666
Chr5	9828200	9828999	396.713698799
Chr5	9829800	9831199	540.103718344
Chr5	9835800	9836599	616.623585469
Chr5	9859800	9861999	497.155224511
Chr5	9863800	9864999	1394.46919042
Chr5	9873000	9874199	901.111468055
Chr5	9875600	9876599	767.899146388
Chr5	9902600	9904199	488.006651523
Chr5	9940800	9941199	60.6419877585
Chr5	9942800	9944799	1885.08248806
Chr5	9959800	9961199	274.631141809
Chr5	9984000	9986399	631.927189118
Chr5	10004400	10005399	728.330202731
Chr5	10017000	10017999	432.721153282
Chr5	10029800	10030199	151.273452547
Chr5	10037800	10039199	1210.64786467
Chr5	10044400	10045999	1085.02249059
Chr5	10069800	10070999	512.374522224
Chr5	10131400	10133599	118.415678669
Chr5	10135400	10136599	624.281001109
Chr5	10192400	10193199	441.596963704
Chr5	10238600	10239399	222.839355311
Chr5	10281800	10282599	156.891931008
Chr5	10294600	10295199	332.441407776
Chr5	10301400	10301799	75.3581081321
Chr5	10320200	10320799	115.482610518
Chr5	10368600	10368999	60.3202960322
Chr5	10477800	10478999	631.100579836
Chr5	10526600	10527599	988.863295389
Chr5	10542000	10543399	947.689983645
Chr5	10614200	10615999	644.001592446
Chr5	10632200	10632999	411.158506113
Chr5	10636600	10637199	105.168628429
Chr5	10638000	10639799	94.497808293
Chr5	10678400	10679199	57.9050775662
Chr5	10780400	10781599	1190.72692954
Chr5	10784800	10785799	692.573928129
Chr5	10796600	10798199	691.13736806
Chr5	10856800	10857599	724.341310961
Chr5	10863600	10864999	1021.06927086
Chr5	10880600	10881199	358.791940413
Chr5	10925800	10926599	378.474933491
Chr5	10934000	10934799	424.72434276
Chr5	10940200	10941599	906.702387348
Chr5	11024000	11024999	276.790300155
Chr5	11380000	11380799	536.914948738
Chr5	11612000	11612799	623.498396049
Chr5	11620400	11621399	780.19490577
Chr5	11726000	11728799	147.260685766
Chr5	11730400	11733199	174.723194052
Chr5	12076800	12077799	623.034594212
Chr5	12079600	12080599	544.143612351
Chr5	12087800	12088599	670.966214152
Chr5	12549200	12550199	653.139891176
Chr5	12558400	12560399	388.91899809
Chr5	12565000	12565799	156.134851011
Chr5	12588800	12589999	855.583090856
Chr5	12616400	12617599	249.865539073
Chr5	12618400	12619999	912.291143404
Chr5	12681200	12681999	129.028122881
Chr5	13102400	13103199	368.6347023
Chr5	13110400	13111599	833.169844859
Chr5	13233400	13234799	1226.6829237
Chr5	13356200	13356999	619.628207759
Chr5	13360400	13361399	1038.56385006
Chr5	13363800	13364399	147.72182385
Chr5	13414600	13416199	1100.50168561
Chr5	13419200	13419999	201.1972924
Chr5	13424400	13425399	567.886382606
Chr5	13464400	13465999	1371.56722588
Chr5	13481200	13482799	945.694134787
Chr5	13486800	13487599	536.789800311
Chr5	13521000	13522999	1004.69513703
Chr5	13524800	13525799	422.769991045
Chr5	13584200	13585199	729.322956107
Chr5	13589800	13591399	1129.46577983
Chr5	13601600	13602399	482.65809384
Chr5	13634400	13635199	399.121348298
Chr5	13661800	13662799	797.890304428
Chr5	13666800	13669199	747.08221325
Chr5	13672600	13673999	745.146505989
Chr5	13701200	13702199	685.481840308
Chr5	13711200	13712399	1105.2146576
Chr5	13747000	13748399	722.064453487
Chr5	13752200	13753599	1141.03189935
Chr5	13761800	13763599	1183.27406727
Chr5	13767000	13767799	819.478210418
Chr5	13770800	13771799	229.042127023
Chr5	13825400	13826399	735.582218315
Chr5	13830600	13832199	660.073999453
Chr5	13857800	13858999	994.959004103
Chr5	13866800	13868199	962.92002691
Chr5	13875800	13876999	594.295417405
Chr5	13893600	13894999	875.134449261
Chr5	13897800	13898999	157.518053463
Chr5	13902200	13902999	826.717000372
Chr5	13908400	13909199	398.135986438
Chr5	13915200	13916799	957.385113106
Chr5	13924600	13925599	626.405025014
Chr5	13934400	13935199	290.021111479
Chr5	13936600	13937599	186.771373352
Chr5	13959200	13959799	184.766824406
Chr5	13987600	13988599	382.279131504
Chr5	14007800	14009199	1227.40887673
Chr5	14034400	14035599	932.335967597
Chr5	14047600	14047999	68.1123788393
Chr5	14064200	14066199	318.147065148
Chr5	14074000	14074799	574.021464003
Chr5	14089000	14089999	139.055359557
Chr5	14121600	14123399	1054.70871422
Chr5	14128000	14128999	1339.23818356
Chr5	14137600	14138599	381.175258127
Chr5	14140000	14140399	150.948881488
Chr5	14142600	14143399	221.162165903
Chr5	14197800	14199399	340.837440885
Chr5	14212200	14213199	100.875401915
Chr5	14234200	14235199	558.798936478
Chr5	14237200	14237999	615.688174987
Chr5	14239200	14240599	115.842055878
Chr5	14252200	14253399	791.834415867
Chr5	14255400	14255999	313.390518845
Chr5	14273200	14274399	504.782838991
Chr5	14282000	14283199	919.248106025
Chr5	14287800	14288399	113.171018001
Chr5	14302800	14303799	787.000149364
Chr5	14518200	14518999	60.4549676247
Chr5	14539600	14540399	255.766016228
Chr5	14545400	14546199	557.935280166
Chr5	14586200	14586799	227.281328908
Chr5	14590200	14590999	517.814284665
Chr5	14595000	14595999	514.089119091
Chr5	14618000	14618399	152.469147427
Chr5	14621400	14622999	734.417845299
Chr5	14629600	14630599	447.356985236
Chr5	14641800	14643199	407.254486694
Chr5	14651000	14651999	388.211496037
Chr5	14681400	14682599	810.157648717
Chr5	14726000	14726799	386.058928584
Chr5	14730200	14731799	585.625100235
Chr5	14744200	14744799	105.298581162
Chr5	14750600	14753199	773.898065779
Chr5	14759200	14759599	58.1347756868
Chr5	14761400	14762999	375.384352174
Chr5	14775200	14776199	560.700182935
Chr5	14792000	14793799	1238.54891547
Chr5	14807200	14808399	640.035924926
Chr5	14815600	14816599	449.111147658
Chr5	14818600	14819399	601.449256409
Chr5	14834200	14835199	472.122937768
Chr5	14836600	14837399	510.004985549
Chr5	14840200	14840799	208.536985965
Chr5	14844400	14845599	240.784221463
Chr5	14855800	14857199	180.160321762
Chr5	14859600	14860399	209.297980065
Chr5	14862800	14863399	202.457845986
Chr5	14868000	14868799	527.383781904
Chr5	14885000	14886999	580.941957308
Chr5	14887800	14888799	156.577732229
Chr5	14894600	14895199	135.944968831
Chr5	14897400	14898999	1546.74421729
Chr5	14906400	14907199	162.936626173
Chr5	14912800	14913799	326.399823663
Chr5	14919000	14919799	381.687506178
Chr5	14925400	14926399	436.139927086
Chr5	14932000	14935799	2400.33919468
Chr5	14943400	14944399	66.4559773277
Chr5	14947400	14948399	483.437348139
Chr5	14968800	14969399	297.093124462
Chr5	14970600	14971399	248.183607925
Chr5	14978800	14979799	976.507716054
Chr5	14983400	14984599	693.297058906
Chr5	14992000	14993399	458.644171067
Chr5	14995800	14996799	167.298855685
Chr5	14997800	14999599	649.954815715
Chr5	15005000	15006199	697.289340908
Chr5	15010000	15011199	600.69408886
Chr5	15022200	15022799	69.3718593698
Chr5	15059800	15060799	933.01456605
Chr5	15065400	15066199	228.132396271
Chr5	15089800	15091999	346.257827716
Chr5	15102600	15103799	1110.47531992
Chr5	15131200	15132399	163.558304948
Chr5	15141800	15142599	167.295401484
Chr5	15155200	15155799	112.057702502
Chr5	15158200	15159799	326.90952837
Chr5	15166000	15167399	116.95330541
Chr5	15173800	15175399	496.649433387
Chr5	15185000	15185599	434.329094916
Chr5	15187400	15188399	544.497780499
Chr5	15189400	15190199	322.992967725
Chr5	15208400	15209199	343.40140195
Chr5	15224400	15225199	224.930085962
Chr5	15256400	15257799	146.058852277
Chr5	15261000	15265399	2305.10098057
Chr5	15268800	15269999	765.913835974
Chr5	15278400	15279399	147.427598479
Chr5	15297000	15297599	211.907014773
Chr5	15303200	15304399	385.101482529
Chr5	15305800	15306799	334.796390584
Chr5	15320400	15322199	974.032240988
Chr5	15325800	15327399	788.719721149
Chr5	15332800	15333599	456.671445547
Chr5	15345400	15346199	765.934460227
Chr5	15400000	15400999	1158.39246687
Chr5	15404600	15405799	641.530572243
Chr5	15409600	15410799	725.849199848
Chr5	15413800	15414599	135.164726982
Chr5	15419800	15420599	182.179759056
Chr5	15421600	15422199	72.2846326099
Chr5	15424000	15425199	536.218618007
Chr5	15435200	15436399	62.9938081143
Chr5	15439200	15440599	1040.81312868
Chr5	15445800	15446399	63.3983126958
Chr5	15453000	15453999	653.321030265
Chr5	15456400	15457799	687.111985424
Chr5	15466000	15466799	627.795938769
Chr5	15469400	15470799	938.167237004
Chr5	15472000	15472799	466.796834498
Chr5	15474800	15476599	876.941121486
Chr5	15482200	15483199	394.796966569
Chr5	15489800	15490199	97.2853808131
Chr5	15501200	15501999	366.523418705
Chr5	15509800	15511799	895.765950798
Chr5	15513800	15515799	236.649133071
Chr5	15543200	15544799	223.275780681
Chr5	15547200	15548199	883.239988979
Chr5	15551200	15552199	859.043408278
Chr5	15555000	15556199	310.097896475
Chr5	15558800	15559999	427.437154625
Chr5	15568200	15570199	1166.63142011
Chr5	15571400	15572399	574.599590764
Chr5	15608800	15609999	728.968285703
Chr5	15611800	15613799	423.46535756
Chr5	15616800	15618399	1230.28617667
Chr5	15620000	15621799	508.93645811
Chr5	15625600	15626399	511.569784945
Chr5	15634400	15635799	666.669946478
Chr5	15641800	15644799	495.209058839
Chr5	15712600	15712999	70.1172234909
Chr5	15724400	15725599	562.65298457
Chr5	15742800	15743999	262.141629338
Chr5	15748800	15749799	343.893910778
Chr5	15751000	15751599	230.218227257
Chr5	15753800	15754799	481.978855772
Chr5	15760800	15761599	300.655442708
Chr5	15769400	15770399	490.102475556
Chr5	15785800	15786599	585.599555942
Chr5	15814000	15815599	1066.31867403
Chr5	15821400	15822399	923.85245275
Chr5	15827200	15827799	143.206306804
Chr5	15839800	15840599	309.370554596
Chr5	15842200	15842999	84.3027604022
Chr5	15843800	15845599	3046.92501289
Chr5	15851200	15852599	1008.44060561
Chr5	15854400	15855199	134.460615893
Chr5	15858600	15859799	479.765834073
Chr5	15878800	15880199	649.092908045
Chr5	15883200	15884199	196.169975532
Chr5	15885800	15886399	283.748840013
Chr5	15895600	15896599	634.122549075
Chr5	15901600	15904199	943.065137388
Chr5	15911600	15912599	631.24200577
Chr5	15929200	15930199	489.215005001
Chr5	15934400	15935999	278.155916503
Chr5	15942800	15943599	252.841762885
Chr5	15946600	15947399	233.568155989
Chr5	15950000	15950799	323.598522575
Chr5	15966200	15966999	69.3828383154
Chr5	15974400	15975399	56.3538823162
Chr5	15978000	15978999	665.79884108
Chr5	15987400	15988399	295.420157334
Chr5	15991000	15991999	879.287232924
Chr5	15994000	15994999	514.681818696
Chr5	15998000	15999199	518.798233254
Chr5	16002200	16003199	629.238713049
Chr5	16004200	16005599	905.064696051
Chr5	16020600	16021799	226.087613187
Chr5	16026200	16026999	637.29822975
Chr5	16034400	16035399	361.463357513
Chr5	16041000	16041599	152.20273975
Chr5	16042600	16044999	315.04835441
Chr5	16047400	16047999	73.8900370981
Chr5	16057200	16060799	2018.73356281
Chr5	16063600	16064399	279.970327785
Chr5	16066400	16067599	624.495946236
Chr5	16068800	16071599	2679.21416642
Chr5	16081000	16081799	99.4483812381
Chr5	16083400	16087199	1933.35900548
Chr5	16096200	16097199	634.532117893
Chr5	16101400	16102199	614.45621127
Chr5	16110600	16111599	915.656144656
Chr5	16121800	16122799	99.2837849936
Chr5	16133200	16134999	837.34670829
Chr5	16148400	16149199	634.3528173
Chr5	16152200	16152799	238.921439398
Chr5	16161600	16163999	1451.02820459
Chr5	16166400	16167199	596.805844003
Chr5	16169000	16171599	194.878980737
Chr5	16181600	16182599	199.018602351
Chr5	16194800	16195799	267.888296923
Chr5	16202400	16202799	147.438371245
Chr5	16208400	16209799	1642.49545507
Chr5	16213200	16214399	887.842634975
Chr5	16225200	16226199	538.417684243
Chr5	16227800	16230199	953.358427674
Chr5	16233600	16235399	1084.29983948
Chr5	16237200	16238599	439.424005351
Chr5	16241000	16241999	267.502795397
Chr5	16246600	16247399	186.025333977
Chr5	16250000	16252399	668.532032242
Chr5	16255800	16256799	418.409716625
Chr5	16266400	16267399	502.870769848
Chr5	16277200	16277999	286.580786529
Chr5	16281400	16282599	1295.80334887
Chr5	16284200	16286799	1656.23532833
Chr5	16290600	16291599	514.147019227
Chr5	16292800	16293599	349.669939619
Chr5	16295000	16295799	336.08049282
Chr5	16298000	16299599	845.28172141
Chr5	16301000	16301799	175.506549923
Chr5	16305200	16306399	848.205120863
Chr5	16310800	16312199	665.697036766
Chr5	16315600	16316799	1037.2122743
Chr5	16323600	16326399	709.440285082
Chr5	16330200	16330799	96.3910353708
Chr5	16334800	16335799	321.320563234
Chr5	16339800	16341199	915.319032353
Chr5	16353000	16353999	637.983257258
Chr5	16355200	16356399	359.558180015
Chr5	16362400	16363799	536.096913628
Chr5	16365800	16368599	1661.99943263
Chr5	16370200	16370799	83.1088473216
Chr5	16374800	16375999	514.580281528
Chr5	16378800	16380199	955.837127806
Chr5	16382200	16385399	868.521011125
Chr5	16394400	16397199	550.26018128
Chr5	16400800	16401599	56.1200255102
Chr5	16404400	16405199	548.318975368
Chr5	16407000	16408999	727.247607215
Chr5	16410800	16411799	1091.06912158
Chr5	16414000	16415199	308.700331087
Chr5	16420600	16421599	798.873807585
Chr5	16423800	16424799	541.66188919
Chr5	16426000	16427799	1083.75049855
Chr5	16428600	16429599	149.469923362
Chr5	16431600	16433999	140.638656852
Chr5	16435400	16436399	266.332004512
Chr5	16438800	16440199	327.221301133
Chr5	16441600	16443399	525.952820605
Chr5	16447200	16448199	804.5729929
Chr5	16451200	16452399	497.524163023
Chr5	16458400	16459399	574.173513898
Chr5	16462200	16463399	725.36129597
Chr5	16468400	16469599	773.699731174
Chr5	16475600	16477599	1521.47609889
Chr5	16479600	16480599	757.150478514
Chr5	16483800	16484599	346.238316846
Chr5	16488600	16490199	946.036838313
Chr5	16493000	16493999	518.480782803
Chr5	16496000	16496999	504.609124487
Chr5	16500000	16500999	606.574594052
[truncated: 21,808 more rows]
