# Supplementary material for: Hyperosmotic priming of Arabidopsis seedlings establishes a long-term somatic memory accompanied by specific changes of the epigenome
Source: Genome Biol. 2013 Jun 14;14(6):R59. doi: 10.1186/gb-2013-14-6-r59 (PMC3707022; doi:10.1186/gb-2013-14-6-r59)
Supplement: Additional file 19 — Islands_CRH3K9me2-G400.bed. BED file containing coordinates of islands as determined by SICER software in sample 24h CRH3K9me2. (G: optimized gap size in bp.) [file gb-2013-14-6-r59-S19.BED]

track name=CRH3K9me2_g2e01.all.islands
Chr5	28600	29999	113.804688385
Chr5	64600	71199	4006.78301226
Chr5	135800	139399	324.165690456
Chr5	250200	250999	66.7040704489
Chr5	354800	356599	197.020285911
Chr5	393600	394399	691.05272725
Chr5	490200	490799	84.5032454683
Chr5	610400	611799	67.3740981705
Chr5	744000	745199	331.214651183
Chr5	971200	971799	258.651753148
Chr5	1064800	1067599	404.16172883
Chr5	1897000	1897999	210.931422849
Chr5	2187000	2189199	387.071594884
Chr5	2257400	2262799	665.610455561
Chr5	2347600	2348799	957.304416129
Chr5	2374400	2377199	169.192563312
Chr5	2392000	2396199	603.259946027
Chr5	2441800	2443399	80.741267104
Chr5	2603200	2605399	442.876126577
Chr5	3006200	3007399	201.377089277
Chr5	3019000	3020399	100.900505201
Chr5	3114400	3116799	407.14234121
Chr5	3248000	3251199	157.713971044
Chr5	3252800	3253399	512.919293006
Chr5	3372200	3373199	133.888358798
Chr5	3903800	3910599	754.000606894
Chr5	4208000	4213199	9279.66732072
Chr5	4313000	4314199	303.700131496
Chr5	4320200	4326199	841.07112365
Chr5	4780800	4781599	331.415783658
Chr5	4794000	4796599	259.768735832
Chr5	4798400	4800799	109.94459385
Chr5	5097600	5098599	160.934173007
Chr5	5111400	5114799	824.561017047
Chr5	5128600	5129199	72.7637159483
Chr5	5217400	5220999	166.760292708
Chr5	5428400	5429599	580.444195273
Chr5	5629800	5635399	658.76380027
Chr5	5643800	5646599	748.646201513
Chr5	5969800	5970399	85.7172546544
Chr5	5977200	5978199	216.204679133
Chr5	6205800	6212599	2387.4292155
Chr5	6324000	6325199	78.3568816531
Chr5	6349000	6351599	450.563047704
Chr5	6398000	6398399	72.3968535885
Chr5	6403400	6407799	276.413428356
Chr5	6434000	6439399	426.903426478
Chr5	6630600	6635599	2307.91358502
Chr5	6914000	6915599	258.855123625
Chr5	6982400	6983399	214.22381277
Chr5	7027800	7039199	1053.82441124
Chr5	7056200	7058199	303.478808023
Chr5	7413200	7415599	247.675354979
Chr5	7711800	7712999	187.106252978
Chr5	8206800	8209999	176.844902712
Chr5	8313000	8314199	638.18097671
Chr5	8353800	8354399	138.178391368
Chr5	8549400	8551399	4426.40785626
Chr5	8571800	8577799	667.6535531
Chr5	8622400	8629599	4394.91459218
Chr5	8683600	8684799	104.890386102
Chr5	8716200	8723599	2451.93866649
Chr5	8745200	8746799	411.088776409
Chr5	8765600	8767399	811.326646703
Chr5	8769400	8770399	383.835729611
Chr5	8896600	8897599	120.21033277
Chr5	8927800	8934399	3737.68972325
Chr5	9020400	9022599	243.965760823
Chr5	9069200	9070799	1231.11658963
Chr5	9092600	9094799	488.063395765
Chr5	9181600	9189199	13912.9810854
Chr5	9211000	9218799	854.197092334
Chr5	9249000	9253999	285.969045543
Chr5	9272000	9275599	840.435886358
Chr5	9340400	9341199	131.246702153
Chr5	9380800	9385399	3576.40372376
Chr5	9411400	9417599	532.922629721
Chr5	9557800	9558599	148.630514054
Chr5	9562200	9570999	3155.7165837
Chr5	9591000	9592199	487.565987221
Chr5	9639000	9639799	694.841864454
Chr5	9641000	9643799	85.8938065941
Chr5	9709000	9712599	273.812823888
Chr5	9739000	9740999	545.595296813
Chr5	9890200	9898199	5497.5859302
Chr5	9905200	9909999	205.780842853
Chr5	9920400	9932199	1888.40322656
Chr5	9948600	9955199	733.687055147
Chr5	9963400	9965199	474.627572427
Chr5	9978800	9983999	484.524348813
Chr5	9995600	10002399	579.401275559
Chr5	10049800	10057599	575.900594321
Chr5	10058400	10064999	315.663874399
Chr5	10087000	10088999	391.604198069
Chr5	10094400	10116799	15382.2221097
Chr5	10139800	10147799	2331.33115321
Chr5	10153000	10160599	4873.73077482
Chr5	10198000	10205399	2734.77877806
Chr5	10211400	10211999	268.350997451
Chr5	10219200	10224599	212.386012804
Chr5	10227000	10230999	131.436849447
Chr5	10240400	10262199	32946.8793157
Chr5	10308200	10314399	1585.65039156
Chr5	10316400	10319199	345.862209725
Chr5	10330400	10331999	384.806628772
Chr5	10334800	10339599	505.816040257
Chr5	10350600	10356399	567.456939023
Chr5	10358800	10368599	763.806988903
Chr5	10373000	10374599	148.290730124
Chr5	10378600	10380999	235.712623664
Chr5	10394200	10394799	65.4127056858
Chr5	10397200	10405999	5342.2163964
Chr5	10433200	10446999	8835.99590185
Chr5	10463200	10465399	78.9119250482
Chr5	10466200	10467599	66.1922253927
Chr5	10468200	10469199	60.5350455555
Chr5	10497200	10502599	224.327514061
Chr5	10512000	10523399	6080.16960804
Chr5	10547800	10554199	521.858737511
Chr5	10556800	10559599	94.1965684216
Chr5	10573800	10596999	8939.66904356
Chr5	10597800	10601799	73.0394581923
Chr5	10604800	10609399	129.452269022
Chr5	10626200	10630199	120.458658244
Chr5	10633200	10634399	82.3660833958
Chr5	10644600	10646799	118.814610165
Chr5	10663000	10664999	79.7021529888
Chr5	10667400	10669599	65.1787123244
Chr5	10681200	10682399	198.381514139
Chr5	10707800	10713399	545.073837162
Chr5	10714400	10714999	85.7773125362
Chr5	10725000	10747999	4056.31291631
Chr5	10758200	10758999	59.9724802794
Chr5	10764200	10772599	19424.7219216
Chr5	10776800	10779199	512.56658184
Chr5	10791000	10794799	158.355274667
Chr5	10816800	10820399	177.569364182
Chr5	10824200	10827399	408.062211297
Chr5	10846400	10853399	899.834563416
Chr5	10869400	10873199	654.887337397
Chr5	10883400	10892199	544.991888686
Chr5	10938400	10939599	228.590506357
Chr5	10945800	10954599	7782.95309263
Chr5	10959800	10967599	186.487917324
Chr5	10968200	10970599	108.415606927
Chr5	10974400	10980799	181.790530745
Chr5	10981600	10984399	80.1301830456
Chr5	11001200	11018999	6582.03110871
Chr5	11025800	11027399	165.878038486
Chr5	11042000	11062399	1283.31707679
Chr5	11068000	11189199	84624.6917728
Chr5	11194800	11202599	3235.91250315
Chr5	11203400	11210599	5480.61102207
Chr5	11211600	11217999	13704.0861683
Chr5	11218600	11222799	1927.13236753
Chr5	11223400	11225999	628.030589134
Chr5	11228400	11268199	96045.2971572
Chr5	11269800	11274799	203.240221222
Chr5	11286400	11287399	125.741738998
Chr5	11288000	11289999	332.126048428
Chr5	11291000	11297799	687.970799082
Chr5	11298600	11304999	350.14873522
Chr5	11305800	11308599	137.022269356
Chr5	11314800	11332799	54289.1782544
Chr5	11334000	11377599	11782.5546254
Chr5	11390800	11412399	11178.11016
Chr5	11413200	11416199	1346.80493863
Chr5	11417400	11443399	14647.7691926
Chr5	11446200	11449599	69.761175804
Chr5	11453200	11463399	5950.22116838
Chr5	11464600	11491599	3726.64860524
Chr5	11498400	11500399	71.051865354
Chr5	11502400	11525599	2879.8224559
Chr5	11527200	11538399	738.50047489
Chr5	11551600	11554399	72.4818604684
Chr5	11555600	11556199	57.1848155766
Chr5	11559000	11566199	318.638311394
Chr5	11566800	11595199	13387.2389526
Chr5	11596000	11610599	5600.88681313
Chr5	11621800	11633999	1430.72707279
Chr5	11641800	11725199	176206.318534
Chr5	11725800	11961999	713912.440286
Chr5	11962600	12075399	152358.551385
Chr5	12095400	12182799	126696.581154
Chr5	12184200	12186199	232.724988741
Chr5	12186800	12259199	16336.7004823
Chr5	12263200	12273799	664.003296009
Chr5	12276600	12277399	55.6611916143
Chr5	12278800	12301999	10756.6474453
Chr5	12310800	12324799	3785.62896927
Chr5	12326000	12330999	679.981476362
Chr5	12332800	12378799	32444.4260522
Chr5	12379400	12385399	2023.90518687
Chr5	12386200	12388999	327.777604737
Chr5	12396000	12417999	31303.6207424
Chr5	12427200	12436599	21688.5843483
Chr5	12441800	12445999	317.377520052
Chr5	12451600	12461799	2457.90541579
Chr5	12465200	12482799	23981.9720284
Chr5	12483400	12490999	1296.069783
Chr5	12492800	12494799	154.847496284
Chr5	12499200	12508799	8639.08134584
Chr5	12512200	12536999	5979.16971709
Chr5	12540000	12544399	572.963982138
Chr5	12569000	12583799	1985.42033226
Chr5	12607800	12616199	2795.26726849
Chr5	12621200	12651199	23518.8731937
Chr5	12653000	12657799	127.954680841
Chr5	12668000	12672799	231.159215607
Chr5	12692200	12694599	56.4325038314
Chr5	12706800	12729599	9553.88089321
Chr5	12737200	12780199	11876.6651635
Chr5	12782400	12827399	30746.8171264
Chr5	12828400	12828999	686.879494828
Chr5	12833000	12834199	887.836033319
Chr5	12837800	12887599	48621.2189335
Chr5	12888400	12891799	156.705087544
Chr5	12897400	12900399	125.706408291
Chr5	12906400	12912799	435.917048059
Chr5	12917400	12957599	8934.38242298
Chr5	12966400	12981599	1798.95874734
Chr5	12982200	13047799	26211.1516143
Chr5	13069000	13076799	3903.11737456
Chr5	13086200	13092399	320.297274274
Chr5	13115000	13137799	7029.68843946
Chr5	13141200	13166599	6980.12980585
Chr5	13167200	13188399	1249.39396796
Chr5	13197600	13197999	96.4819372487
Chr5	13199600	13199999	89.0131921896
Chr5	13201400	13201999	126.550997291
Chr5	13203400	13203999	133.428950249
Chr5	13205200	13219799	16621.2068041
Chr5	13223000	13223599	71.9305050022
Chr5	13225000	13226999	206.291913432
Chr5	13244800	13251799	780.740394473
Chr5	13253800	13312399	79534.6517373
Chr5	13313800	13339799	12266.1628918
Chr5	13348800	13351599	59.7112947337
Chr5	13371400	13382799	4864.04690884
Chr5	13394200	13411399	8323.41936275
Chr5	13437200	13461799	4633.45697098
Chr5	13489800	13491599	83.7497833612
Chr5	13501400	13503599	138.375635329
Chr5	13526800	13533399	284.027490707
Chr5	13535200	13543999	4129.38219442
Chr5	13545400	13547199	58.0475911048
Chr5	13548000	13548999	125.395462841
Chr5	13571800	13576199	95.9110294352
Chr5	13619800	13621999	261.495501555
Chr5	13632400	13633599	385.691583177
Chr5	13640000	13644599	267.526877438
Chr5	13645200	13651199	227.78851132
Chr5	13656400	13657199	402.931659168
Chr5	13713400	13719199	587.946979741
Chr5	13736200	13738799	57.268168418
Chr5	13755400	13759399	421.389995251
Chr5	13777200	13786599	309.189668113
Chr5	13787400	13795599	755.956507638
Chr5	13797600	13800399	55.5294321481
Chr5	13803000	13803999	336.767747802
Chr5	13835400	13851999	21447.1279151
Chr5	13884000	13890599	324.207187448
Chr5	13917400	13918199	360.861859863
Chr5	13926000	13931999	396.655378261
Chr5	13944000	13947799	123.638005022
Chr5	13960800	13969999	2837.20911848
Chr5	13982600	13984199	131.610395614
Chr5	13993400	14000399	2658.43496644
Chr5	14002800	14004999	127.626751649
Chr5	14018000	14018999	384.150900335
Chr5	14036200	14040199	854.289190965
Chr5	14081400	14089599	648.38603064
Chr5	14113400	14118199	136.576465785
Chr5	14143800	14149199	817.308436034
Chr5	14149800	14151399	464.275173234
Chr5	14153400	14154399	541.505771722
Chr5	14158200	14182799	11233.5048221
Chr5	14189200	14190399	120.543307618
Chr5	14203400	14208999	460.784301782
Chr5	14256400	14264599	352.63810099
Chr5	14268800	14273199	241.146553753
Chr5	14294800	14297999	128.285960173
Chr5	14323000	14393399	47414.318455
Chr5	14410800	14414399	2885.62452682
Chr5	14443000	14450999	13077.1955395
Chr5	14451600	14452599	351.659644779
Chr5	14470000	14473599	2900.51113563
Chr5	14502400	14517799	29119.8581416
Chr5	14524000	14524999	441.337532974
Chr5	14558000	14560399	60.469000051
Chr5	14574000	14580399	506.654074662
Chr5	14581200	14584599	217.088114297
Chr5	14587000	14589599	211.486759536
Chr5	14610400	14611799	349.278016896
Chr5	14659600	14662399	98.645060566
Chr5	14663000	14665999	61.3178556375
Chr5	14668000	14675199	719.131300273
Chr5	14677600	14680999	96.6433628178
Chr5	14782600	14785999	461.123660345
Chr5	14826000	14833999	9168.35552099
Chr5	14846600	14846799	57.3820782094
Chr5	14847400	14848599	119.275270521
Chr5	14962000	14967599	2431.61033148
Chr5	15014200	15015399	724.356334904
Chr5	15042600	15043399	418.994086288
Chr5	15078800	15080799	135.815224896
Chr5	15081400	15085199	156.144414302
Chr5	15183400	15184599	285.293218499
Chr5	15206200	15207199	458.15337766
Chr5	15232800	15245199	2213.28366205
Chr5	15291200	15291799	68.3457415888
Chr5	15298200	15300599	121.714270223
Chr5	15301600	15302599	900.59797436
Chr5	15334000	15339999	402.481094384
Chr5	15341400	15342199	332.497125347
Chr5	15350200	15353799	527.455442509
Chr5	15360800	15362799	412.267782476
Chr5	15385800	15386799	230.350132877
Chr5	15490800	15498799	18646.754912
Chr5	15576800	15577399	147.762973766
Chr5	15605200	15605999	345.300486897
Chr5	15636200	15639399	1305.30317531
Chr5	15640200	15640799	67.4357068229
Chr5	15646200	15651199	478.005636928
Chr5	15657800	15658399	163.331931456
Chr5	15662600	15663599	457.924996084
Chr5	15665600	15694999	12316.6077602
Chr5	15696400	15697399	137.524170649
Chr5	15716200	15716999	62.2143326801
Chr5	15718200	15722399	310.614979068
Chr5	15856000	15856999	414.197912666
Chr5	15919600	15927399	671.108748829
Chr5	15961400	15964599	280.633599784
Chr5	15972600	15973799	185.269733851
Chr5	16049200	16051399	367.062579522
Chr5	16120400	16121399	128.745351648
Chr5	16259200	16264599	978.85665943
Chr5	16357000	16357999	381.390543491
Chr5	16699600	16706399	565.869199553
Chr5	16908200	16910199	299.044032622
Chr5	17085600	17086999	1268.27021755
Chr5	17090200	17095999	533.396717096
Chr5	17231800	17232199	75.4617799147
Chr5	17251400	17254999	1236.32323639
Chr5	17304600	17308799	191.910929375
Chr5	17365600	17366599	416.969755121
Chr5	17406200	17406799	151.910257633
Chr5	17439800	17445799	827.122125433
Chr5	17596600	17605999	2173.75718424
Chr5	17617400	17618199	531.697825596
Chr5	17775600	17777199	534.477516493
Chr5	17850200	17852599	389.450168387
Chr5	17867000	17869199	183.408805057
Chr5	17893600	17901599	10082.0234894
Chr5	18118800	18132799	16116.0813225
Chr5	18142400	18146599	235.22786506
Chr5	18171400	18171999	104.706998687
Chr5	18193400	18202199	8501.69516807
Chr5	18258600	18260199	95.9838804124
Chr5	18311400	18311999	91.412044588
Chr5	18420800	18421199	94.0166231159
Chr5	18471200	18480799	2962.05071019
Chr5	18490600	18495399	1200.5718914
Chr5	18625000	18627599	186.929124188
Chr5	18667600	18669999	1093.13152824
Chr5	18853800	18855399	323.075480579
Chr5	18927600	18929199	62.7147901813
Chr5	18933000	18939199	3899.91849415
Chr5	18980200	18981399	347.650580661
Chr5	19189400	19195399	743.638378285
Chr5	19358400	19364599	561.441123791
Chr5	19419000	19420799	455.887423016
Chr5	19426200	19427199	205.799735562
Chr5	19447600	19447999	64.6853408829
Chr5	19496200	19496999	89.7534709085
Chr5	19542800	19544399	206.579229691
Chr5	19671400	19672599	362.670126254
Chr5	19741000	19741999	412.470756996
Chr5	19868200	19868999	138.575454589
Chr5	19891400	19892599	267.105324485
Chr5	19930400	19930999	98.7814889172
Chr5	20060000	20062399	94.0237799681
Chr5	20127600	20129599	349.327565967
Chr5	20280000	20281599	664.500953751
Chr5	20398400	20399599	544.672934695
Chr5	20426600	20427599	99.1521940827
Chr5	20627400	20628399	55.5132244254
Chr5	20629600	20632399	174.928647038
Chr5	20680800	20681999	648.003024232
Chr5	21157200	21158599	219.383207987
Chr5	21165400	21169799	301.034047667
Chr5	21530000	21531399	290.910602518
Chr5	21543000	21546799	280.663973843
Chr5	21776400	21776999	131.822270971
Chr5	21831400	21836999	473.172421095
Chr5	22001800	22006999	4399.22589427
Chr5	22231600	22232199	157.252351895
Chr5	22510800	22512999	446.155850844
Chr5	22613000	22618399	714.304455018
Chr5	22830000	22833599	1216.47855086
Chr5	22911000	22916199	4017.30417716
Chr5	23025000	23026799	268.823813666
Chr5	23134800	23139999	2467.92778183
Chr5	23431600	23432799	361.173000887
Chr5	23447800	23448599	87.4116407841
Chr5	23774200	23775799	1192.13640014
Chr5	24002200	24003399	393.203225894
Chr5	24025600	24029999	362.618991057
Chr5	24186400	24187399	454.252158367
Chr5	24475800	24476599	239.657248319
Chr5	24818600	24819799	478.766183733
Chr5	25856000	25857999	84.8604525918
Chr5	26069800	26070799	264.685149946
Chr5	26209600	26210199	112.440126015
Chr5	26483200	26485399	505.78635646
Chr4	48000	52799	2551.25284112
Chr4	77000	77599	194.786157321
Chr4	297800	298999	451.17063694
Chr4	312400	313799	181.225312124
Chr4	371400	371799	60.3649455671
Chr4	378800	379399	67.8823206125
Chr4	630600	636799	685.587313048
Chr4	683200	683799	152.583523667
Chr4	863200	865599	153.007251766
Chr4	869200	869599	97.7007074959
Chr4	875200	876199	70.9098583727
Chr4	964800	965799	184.254396735
Chr4	1000400	1001399	327.669256771
Chr4	1016800	1021399	3410.92473549
Chr4	1063600	1064199	68.8307417403
Chr4	1091000	1091799	172.642610608
Chr4	1097600	1100199	547.447469248
Chr4	1230400	1231799	358.894140554
Chr4	1280600	1282799	409.99378873
Chr4	1350000	1351199	303.11614137
Chr4	1396000	1397399	97.2557596925
Chr4	1447800	1463399	12220.2727424
Chr4	1565400	1567399	345.776808538
Chr4	1592800	1594399	57.866464068
Chr4	1597600	1598999	71.3656665938
Chr4	1617600	1624599	15175.584577
Chr4	1630200	1633599	81.9272249795
Chr4	1643200	1645399	2524.11831297
Chr4	1664600	1748199	53575.7488322
Chr4	1750800	1755799	1393.67215707
Chr4	1761400	1766599	800.32894407
Chr4	1786000	1819599	24517.4974303
Chr4	1820200	1822799	70.3430940839
Chr4	1824800	1847599	11846.0033725
Chr4	1849800	1852999	70.0902435924
Chr4	1855200	1861399	394.20237124
Chr4	1865400	1866599	59.5725948162
Chr4	1871800	1872999	62.7411450112
Chr4	1878800	1881199	84.709480212
Chr4	1890800	1901599	1519.93113473
Chr4	1902200	1909199	2194.04560857
Chr4	1909800	1930999	15498.4073645
Chr4	1936800	1937999	277.002014529
Chr4	1943600	1956199	6691.89958875
Chr4	1968800	1973999	399.688134899
Chr4	1977000	1992599	1398.77741399
Chr4	1996400	2020199	2024.3648429
Chr4	2038800	2039599	60.7823265462
Chr4	2040400	2049599	463.734393413
Chr4	2052800	2053999	241.173089282
Chr4	2057000	2060199	150.663764133
Chr4	2061400	2071199	1548.13546543
Chr4	2090000	2094799	736.429752615
Chr4	2136600	2145399	438.331075257
Chr4	2146000	2147799	61.5368789517
Chr4	2148800	2150999	65.2368530101
Chr4	2151800	2165199	4191.69393709
Chr4	2171200	2176199	213.557552156
Chr4	2193200	2204199	4523.83268535
Chr4	2206000	2215199	2588.57655916
Chr4	2236000	2237199	157.550056673
Chr4	2245600	2251399	221.148324687
Chr4	2252200	2257199	196.390027178
Chr4	2269000	2269399	62.2787681418
Chr4	2270400	2277599	218.07888271
Chr4	2280000	2288399	773.016711804
Chr4	2297200	2299999	471.727685172
Chr4	2302600	2308399	505.549073713
Chr4	2335000	2335599	188.027685794
Chr4	2356000	2364999	3920.20989831
Chr4	2365600	2366999	64.8139469718
Chr4	2430600	2432199	525.027756222
Chr4	2443200	2445399	1324.54903663
Chr4	2597000	2606999	1070.60241967
Chr4	2639600	2640599	909.723176711
Chr4	2642200	2648999	2403.72096379
Chr4	2654400	2655199	174.751978719
Chr4	2663600	2664199	119.310637566
Chr4	2674000	2674599	126.344888486
Chr4	2696200	2714199	29772.8362246
Chr4	2730200	2733199	138.425747338
Chr4	2783400	2789599	305.759615319
Chr4	2790600	2793799	224.329945016
Chr4	2822800	2824799	109.063844489
Chr4	2828200	2840599	22375.5578153
Chr4	2844400	2849999	291.677254495
Chr4	2850800	2861799	1006.73237121
Chr4	2867400	2875999	9303.54083319
Chr4	2878400	2904199	5376.31941788
Chr4	2910800	2985199	182565.210268
Chr4	2995400	3052999	44878.9793969
Chr4	3054200	3113399	67160.4657986
Chr4	3116000	3124599	362.409072929
Chr4	3125200	3131399	4349.36609405
Chr4	3133800	3151199	2734.62446457
Chr4	3152000	3293399	183080.996459
Chr4	3296000	3299599	126.112480404
Chr4	3301400	3306599	248.010584928
Chr4	3310000	3316599	2551.48595382
Chr4	3317800	3325799	287.478532902
Chr4	3326600	3330199	144.130285593
Chr4	3330800	3343799	1858.70348779
Chr4	3344800	3354799	9880.59981133
Chr4	3359800	3360199	90.2474666233
Chr4	3363600	3369799	206.084192319
Chr4	3372200	3422399	11929.4893872
Chr4	3423000	3426399	155.721903316
Chr4	3431200	3451599	3670.59821911
Chr4	3453200	3511599	20911.4238448
Chr4	3514400	3520799	292.120824639
Chr4	3532200	3534199	280.444466029
Chr4	3537200	3645399	61304.0962892
Chr4	3646200	3656399	3911.44469383
Chr4	3660400	3662599	175.153316018
Chr4	3671600	3704399	34015.5331938
Chr4	3705200	3719199	572.464448726
Chr4	3732000	3757799	52078.5048549
Chr4	3775600	3783799	488.198147383
Chr4	3784400	3794799	1366.39703273
Chr4	3795600	3801199	365.049193894
Chr4	3809800	3817399	225.576672017
Chr4	3818800	3824199	343.646529361
Chr4	3824800	3829599	331.966731229
Chr4	3830200	3836999	337.829966121
Chr4	3837800	3853199	35086.960269
Chr4	3854600	3889199	49163.5231562
Chr4	3889800	3893399	397.642344759
Chr4	3902400	3938799	8879.51206798
Chr4	3941000	3956199	28762.7119026
Chr4	3956800	4069399	283610.025653
Chr4	4094200	4094799	81.831940571
Chr4	4095400	4096199	242.178826559
Chr4	4097600	4102999	4623.17784498
Chr4	4110200	4120599	775.647674192
Chr4	4122600	4127399	2630.90637396
Chr4	4133200	4142799	1627.88166844
Chr4	4146600	4147599	311.640863512
Chr4	4149200	4154799	173.592342245
Chr4	4155400	4162599	4284.75261114
Chr4	4168200	4170399	61.2783098823
Chr4	4172000	4193199	21014.6182905
Chr4	4209200	4218999	397.692610094
Chr4	4229200	4231599	200.071659386
Chr4	4232200	4235999	108.912078745
Chr4	4239000	4263399	25247.8290572
Chr4	4269200	4292399	13151.1939129
Chr4	4294400	4308999	2295.76501494
Chr4	4317400	4333399	11861.7305581
Chr4	4336000	4346799	3274.76989087
Chr4	4347400	4374599	10153.2996456
Chr4	4375200	4396399	9312.93978871
Chr4	4399400	4445999	32230.5084775
Chr4	4450000	4464199	2123.89137192
Chr4	4467400	4480999	7281.27327835
Chr4	4484800	4495799	2460.56565795
Chr4	4501800	4538599	5480.23788815
Chr4	4539200	4546199	501.051393942
Chr4	4547600	4548199	298.603015995
Chr4	4550600	4588399	36920.1957931
Chr4	4598800	4604199	2590.26581529
Chr4	4608600	4610999	1036.81186478
Chr4	4629000	4633399	99.4073930283
Chr4	4645200	4655799	3782.36263867
Chr4	4657400	4660399	85.2485923132
Chr4	4664800	4684799	5651.64505703
Chr4	4686800	4690799	2228.70501436
Chr4	4696600	4703399	310.05354219
Chr4	4704000	4784199	41219.3922224
Chr4	4784800	4785999	68.8150972202
Chr4	4789000	4790199	62.7827186211
Chr4	4809800	4815199	611.184276791
Chr4	4816000	4817599	137.085132872
Chr4	4818800	4820199	89.7859327532
Chr4	4820800	4821599	249.253125152
Chr4	4830000	4840399	2521.52329756
Chr4	4852200	4861399	1522.65756535
Chr4	4891400	4903999	23875.1018059
Chr4	4920400	4921999	108.304909629
Chr4	4923800	4940799	6800.02157941
Chr4	4941400	4947599	1008.84063218
Chr4	4951600	4954799	167.55515335
Chr4	4958000	4970999	33444.5346577
Chr4	4980400	4989199	1459.36527868
Chr4	4992200	4994999	215.826554029
Chr4	4997400	5033399	8056.91027228
Chr4	5034000	5036599	100.498299969
Chr4	5037800	5084399	24032.5054953
Chr4	5088200	5110199	7594.89041054
Chr4	5127200	5135199	20002.9946357
Chr4	5146000	5147399	161.129313817
Chr4	5174600	5176199	115.36778713
Chr4	5176800	5177799	87.1503735581
Chr4	5178800	5180799	1562.32576019
Chr4	5200600	5203999	437.375077935
Chr4	5204600	5210799	461.313976995
Chr4	5219600	5220799	527.888318728
Chr4	5257400	5267599	327.278544919
Chr4	5269000	5272999	1179.78040551
Chr4	5279200	5279799	82.0935855063
Chr4	5293200	5293999	93.3123775132
Chr4	5301800	5308999	990.088350292
Chr4	5326400	5331599	5173.28178435
Chr4	5339600	5340799	91.6356211999
Chr4	5347400	5351599	737.337867056
Chr4	5360800	5361799	307.140213145
Chr4	5396600	5403199	4898.15396797
Chr4	5422400	5423599	268.384425561
Chr4	5471400	5472399	823.313717534
Chr4	5479800	5490599	838.851681525
Chr4	5491400	5494599	1282.21867859
Chr4	5507000	5511999	95.3120131233
Chr4	5517800	5518799	1035.80681972
Chr4	5520400	5536199	2339.28303471
Chr4	5539800	5540999	337.916020738
Chr4	5541800	5545599	591.005765262
Chr4	5568000	5571599	160.217549454
Chr4	5572400	5575399	184.572918462
Chr4	5581400	5586799	9361.7602263
Chr4	5588600	5596199	231.3256458
Chr4	5612200	5612799	80.4497924994
Chr4	5621800	5627799	316.584263855
Chr4	5662000	5667999	915.27015177
Chr4	5671200	5671999	576.568173228
Chr4	5679400	5680199	231.749452643
Chr4	5681800	5682799	962.744047475
Chr4	5683400	5697999	26320.5815487
Chr4	5743800	5744399	57.8018175617
Chr4	5752000	5756199	308.427241719
Chr4	5766600	5770199	78.5067908225
Chr4	5790800	5791799	479.234136164
Chr4	5821400	5827399	1436.72934911
Chr4	5857000	5859799	968.912495178
Chr4	5860600	5865599	715.632577854
Chr4	5867800	5876399	1877.24236921
Chr4	5878400	5881999	695.055136383
Chr4	5885000	5895399	1929.58238309
Chr4	5900400	5902999	936.346793698
Chr4	5904000	5909199	608.82204426
Chr4	5912200	5917999	648.575633227
Chr4	5940000	5961599	13829.3632026
Chr4	5965800	5970799	283.713781415
Chr4	5987000	5992599	1483.09220053
Chr4	5996800	6000799	192.842396319
Chr4	6001400	6006799	296.588686131
Chr4	6054800	6055199	95.0032094771
Chr4	6056400	6059199	87.2883673027
Chr4	6067400	6072799	2243.15583176
Chr4	6079800	6082399	1375.85590158
Chr4	6104200	6106799	994.545696544
Chr4	6110400	6111199	671.455100694
Chr4	6126000	6132399	376.084806388
Chr4	6165600	6166399	137.333427457
Chr4	6179000	6179399	58.8328800817
Chr4	6197800	6199999	178.193387016
Chr4	6366200	6367799	107.456072705
Chr4	6376600	6378999	407.660422744
Chr4	6429200	6429999	88.1401109601
Chr4	6467400	6472999	803.041146878
Chr4	6529400	6537199	20723.9530688
Chr4	6650400	6655999	923.06653976
Chr4	6700200	6701199	141.400612874
Chr4	6723400	6730199	568.961851971
Chr4	6908600	6909199	282.502632586
Chr4	6913800	6919999	688.419106675
Chr4	7028600	7032599	1402.19374308
Chr4	7058800	7060199	334.635955312
Chr4	7061200	7062399	67.7554410223
Chr4	7292800	7293799	79.7962264512
Chr4	7357000	7364599	5249.35659905
Chr4	7687800	7704999	4310.69001721
Chr4	7816800	7821999	4772.75871008
Chr4	8064200	8065199	303.324125536
Chr4	8148200	8151999	159.505382225
Chr4	8313800	8319399	575.611154725
Chr4	8327000	8329599	143.008584742
Chr4	8421400	8421999	81.2743108324
Chr4	8620200	8623199	500.854862298
Chr4	8728800	8730599	630.398964138
Chr4	8900200	8907199	637.981755826
Chr4	9055200	9056999	122.740952497
Chr4	9069000	9078999	3028.73171355
Chr4	9179200	9179999	62.5002920005
Chr4	9320200	9320599	94.0409831814
Chr4	9439600	9440199	93.9297396337
Chr4	9484000	9492199	390.23531561
Chr4	9508400	9512999	463.309423751
Chr4	9541200	9543599	56.7679274502
Chr4	9570600	9575599	3974.23751176
Chr4	9732800	9737799	781.229183456
Chr4	9794600	9798599	548.066246002
Chr4	9909000	9914199	4056.14966652
Chr4	9954200	9955399	387.081821449
Chr4	9956000	9957599	251.507768683
Chr4	10050000	10053799	297.334309632
Chr4	10171800	10175199	124.117653658
Chr4	10284200	10286199	249.141074469
Chr4	10395800	10396799	555.013722266
Chr4	10400800	10401599	86.6305590022
Chr4	10527200	10528999	81.6238787394
Chr4	10535800	10537199	231.666442155
Chr4	10538000	10554599	7985.43141021
Chr4	10755000	10756799	263.453553186
Chr4	10899400	10904799	4582.65646349
Chr4	10992800	10998799	827.492847649
Chr4	11036000	11042599	727.279066542
Chr4	11045200	11094199	35459.136947
Chr4	11097200	11098199	152.869006748
Chr4	11099000	11103399	3342.20600259
Chr4	11109600	11110599	186.609734101
Chr4	11111800	11115399	461.917549723
Chr4	11117800	11120799	315.984045052
Chr4	11137400	11139399	336.12936676
Chr4	11192800	11193599	302.756930055
Chr4	11208600	11211599	292.046981612
Chr4	11224400	11224799	61.4745510505
Chr4	11360800	11362399	563.507062598
Chr4	11363400	11369199	931.703335193
Chr4	11676400	11681399	4355.24006528
Chr4	11819400	11826399	595.00696628
Chr4	11834200	11838399	1240.40139983
Chr4	11844800	11845999	65.9810141288
Chr4	13328000	13332399	798.630373465
Chr4	13418200	13419199	310.084383687
Chr4	13624400	13632199	2399.80145383
Chr4	14250000	14250999	256.297591959
Chr4	14280200	14288399	10605.4124772
Chr4	14333600	14334999	73.3320238182
Chr4	14987600	14989799	492.275512333
Chr4	15012800	15014999	476.449227979
Chr4	15397800	15398599	69.4733554652
Chr4	15552200	15556199	299.244704953
Chr4	15562200	15564199	71.4041165636
Chr4	15596000	15596799	232.636480014
Chr4	16057600	16059599	140.383800689
Chr4	16325400	16327199	110.477150716
Chr4	16830800	16831599	199.88887579
Chr4	16863800	16865199	305.771698933
Chr4	17081000	17082799	115.180445992
Chr4	17654800	17655799	398.904890466
Chr4	17711800	17716799	389.094094805
Chr3	129400	130199	62.6256387314
Chr3	557600	557999	60.4618119651
Chr3	1370000	1370599	172.30088369
Chr3	1555600	1560599	619.702759203
Chr3	1571400	1571799	62.6924534951
Chr3	1855800	1856199	58.8667816334
Chr3	1960800	1970399	742.123037407
Chr3	1971200	1972199	74.7546864834
Chr3	2259000	2260999	1410.22485929
Chr3	2361000	2362599	215.62371791
Chr3	2628600	2629399	319.465449654
Chr3	2808400	2818799	4027.48357075
Chr3	2921600	2923399	874.916115268
Chr3	3120200	3121999	233.037597006
Chr3	3122800	3124599	64.728869839
Chr3	3807000	3812999	2130.69548835
Chr3	3965000	3965399	89.7433857847
Chr3	4276800	4282999	371.686610446
Chr3	4284200	4288399	123.337981003
Chr3	4454200	4455799	155.733172889
Chr3	4727000	4729799	222.722167902
Chr3	4927800	4932199	314.792100772
Chr3	5152400	5156399	385.649181047
Chr3	5278200	5278599	122.993305384
Chr3	5279200	5286599	1822.15856246
Chr3	5622600	5623999	527.248466415
Chr3	5744400	5745399	389.695210499
Chr3	5929400	5930799	1157.78930013
Chr3	6294000	6295199	117.620654185
Chr3	6486200	6487399	1092.45774869
Chr3	7234200	7235599	74.2784926884
Chr3	7279400	7280199	170.822100757
Chr3	7342800	7343799	202.427363422
Chr3	7749200	7750999	674.300935264
Chr3	7803800	7807399	1507.04222314
Chr3	7995200	7996799	340.331379044
Chr3	8093600	8095999	402.371132263
Chr3	8101200	8102799	264.170206391
Chr3	8130200	8132999	180.244145721
Chr3	8210000	8211999	60.4427411349
Chr3	8537400	8543599	822.045968647
Chr3	8789400	8790799	84.3391594429
Chr3	8842800	8858399	27824.5915731
Chr3	9011600	9017199	489.187529125
Chr3	9226800	9232599	278.961496816
Chr3	9237000	9240999	207.262258374
Chr3	9378800	9381399	105.016857238
Chr3	9384200	9385799	519.759866371
Chr3	9388000	9393999	485.845605962
Chr3	9435200	9438199	261.362024908
Chr3	9443000	9446599	281.508631164
Chr3	9558400	9559199	291.801034192
Chr3	9608000	9610399	1068.61490385
Chr3	9615200	9618599	194.728787116
Chr3	9619200	9624999	328.015231113
Chr3	9692200	9697599	909.608680735
Chr3	9723800	9736199	15759.8653345
Chr3	9766800	9767599	74.6148902319
Chr3	9784000	9788199	478.35297017
Chr3	9808200	9809199	363.750673456
Chr3	10004800	10008399	376.165973665
Chr3	10106000	10111399	1763.07411163
Chr3	10166800	10168799	649.259701365
Chr3	10223800	10225399	71.354608908
Chr3	10293600	10294399	155.261500375
Chr3	10320600	10321199	202.882244266
Chr3	10339800	10345599	1160.07502606
Chr3	10405400	10406999	285.756202017
Chr3	10414000	10414999	199.378001013
Chr3	10440800	10441399	67.4922946469
Chr3	10461000	10462999	1186.71386467
Chr3	10478200	10484199	464.380813122
Chr3	10510400	10511599	236.186012852
Chr3	10531200	10531999	60.2805763471
Chr3	10556600	10557199	58.3363968217
Chr3	10574800	10575399	101.70759033
Chr3	10701400	10702599	100.912090474
Chr3	10751200	10752399	253.524129165
Chr3	10810600	10812999	233.222137652
Chr3	10817000	10817999	176.72638084
Chr3	10819800	10820799	524.367471929
Chr3	10864400	10865799	224.863751726
Chr3	10884400	10889599	449.168092828
Chr3	10917600	10922799	576.98703016
Chr3	10927800	10929399	74.8084993191
Chr3	10930200	10933199	194.73960502
Chr3	10970200	10975999	1263.05161537
Chr3	11016200	11020799	351.47055654
Chr3	11021800	11022599	253.428018983
Chr3	11054800	11062999	22943.5476851
Chr3	11065400	11071399	492.900040771
Chr3	11098400	11099599	395.341558518
Chr3	11115400	11120599	330.162250949
Chr3	11142400	11147599	348.665902798
Chr3	11170600	11175799	270.99317652
Chr3	11176800	11181599	5328.07816084
Chr3	11205200	11206399	1332.16149148
Chr3	11321600	11322199	624.53156888
Chr3	11322800	11327399	198.722172084
Chr3	11328600	11343399	9517.09790661
Chr3	11348800	11357799	557.020442019
Chr3	11363800	11364799	56.3825902605
Chr3	11368600	11371199	504.856514423
Chr3	11373800	11374599	273.495202034
Chr3	11377000	11380599	2260.35657003
Chr3	11387800	11394199	622.640051163
Chr3	11403200	11425199	13377.1659961
Chr3	11428200	11429399	62.9168629402
Chr3	11486000	11486399	76.8657085626
Chr3	11487200	11496999	4796.78180511
Chr3	11503000	11503799	357.571625542
Chr3	11505400	11508599	69.8334108138
Chr3	11511600	11523199	1291.17132533
Chr3	11536400	11537399	482.332280686
Chr3	11541400	11550399	3152.7126697
Chr3	11552000	11553999	3098.24165875
Chr3	11556200	11577599	10625.6580407
Chr3	11578400	11586199	453.655455266
Chr3	11593400	11601199	3745.073379
Chr3	11607200	11610199	156.437242632
Chr3	11632400	11639399	1750.24548504
Chr3	11658000	11660599	792.121196173
Chr3	11663800	11669999	314.144148742
Chr3	11674600	11690199	1126.12144804
Chr3	11697600	11701999	175.589335146
Chr3	11703400	11713599	1059.46782164
Chr3	11723000	11724399	501.563716682
Chr3	11726200	11727199	1025.79068684
Chr3	11764200	11764999	217.838822534
Chr3	11793600	11798399	393.41618519
Chr3	11841000	11844999	107.52136723
Chr3	11853600	11860599	341.392112833
Chr3	11862400	11862799	162.677284607
Chr3	11867600	11884399	1143.32135803
Chr3	11893200	11894199	341.628882102
Chr3	11895200	11897199	108.039398687
Chr3	11900000	11901999	730.824045926
Chr3	11931400	11946399	2041.36890111
Chr3	11964000	11966199	73.045395912
Chr3	11967800	11968399	203.496056053
Chr3	11986400	11986999	59.6857189208
Chr3	11988400	11988799	91.8591231963
Chr3	11990200	11990599	63.6463563478
Chr3	11992000	11992599	82.9885819938
Chr3	11994000	11994399	67.8353204671
Chr3	11997800	12009199	7398.59021215
Chr3	12009800	12013399	112.890482095
Chr3	12016800	12017599	251.145122079
Chr3	12018600	12054599	18509.5718304
Chr3	12056200	12061599	1063.66853961
Chr3	12065000	12091999	18910.0329848
Chr3	12105800	12121599	7552.72471366
Chr3	12128600	12129999	254.234584098
Chr3	12130600	12133199	177.708576817
Chr3	12147800	12149999	91.1173132332
Chr3	12152400	12157399	363.968196096
Chr3	12160400	12164799	196.098166525
Chr3	12171400	12233799	77332.5630529
Chr3	12242200	12259999	40004.7320675
Chr3	12272200	12275599	65.7112678655
Chr3	12279000	12298599	819.983353197
Chr3	12302200	12309399	2175.16416568
Chr3	12312600	12314799	2994.84070966
Chr3	12319400	12338399	3505.70413823
Chr3	12339000	12348599	1821.39736258
Chr3	12371600	12384999	1081.84476734
Chr3	12385600	12392799	183.060299464
Chr3	12393400	12397999	693.595486649
Chr3	12399600	12419599	10690.094982
Chr3	12420400	12422599	97.0622521601
Chr3	12423200	12443599	8338.58063395
Chr3	12460800	12466799	1124.50448199
Chr3	12467800	12471799	1031.76764678
Chr3	12476200	12486599	20622.2927594
Chr3	12489000	12557799	28346.9722522
Chr3	12560800	12562199	103.353553431
Chr3	12563400	12570599	1091.2427993
Chr3	12575600	12589399	6765.55498373
Chr3	12603200	12608399	495.793431384
Chr3	12612600	12621999	22468.5046269
Chr3	12634600	12637999	66.5181975488
Chr3	12642200	12645199	262.81905803
Chr3	12659800	12661999	624.814598073
Chr3	12669400	12670599	355.719948308
Chr3	12672000	12680599	478.584609638
Chr3	12681600	12692599	307.531185499
Chr3	12693600	12727599	11075.8915225
Chr3	12735000	12738799	1113.37251195
Chr3	12742200	12756999	2043.77522439
Chr3	12757800	12770599	3192.37965851
Chr3	12771400	12773999	65.7022007357
Chr3	12775200	12784799	587.969090585
Chr3	12799600	12806799	768.497775751
Chr3	12810200	12813199	181.576850359
Chr3	12818000	12822599	121.023941727
Chr3	12824400	12830999	1344.90414229
Chr3	12838000	12847199	1959.63061322
Chr3	12849600	12864199	13925.5296049
Chr3	12868800	12871399	173.659200095
Chr3	12885600	12890599	376.868815977
Chr3	12892800	12895199	79.4865504572
Chr3	12916000	12917799	55.9721513009
Chr3	12918400	12928399	886.091517181
Chr3	12932200	12955799	2470.14950026
Chr3	12958600	12968599	16203.9872447
Chr3	12972400	12976799	169.343741353
Chr3	12982400	12993999	24658.9321111
Chr3	13002400	13007799	340.89299288
Chr3	13014600	13022399	611.445552762
Chr3	13023000	13026399	116.762192032
Chr3	13054800	13058199	72.0006705608
Chr3	13072400	13126799	11038.6932589
Chr3	13129400	13136399	127.718765016
Chr3	13137200	13152599	1127.23528705
Chr3	13156600	13166399	629.092358003
Chr3	13167800	13176599	2713.33235969
Chr3	13185800	13216999	26484.9817645
Chr3	13231800	13234399	150.296360647
Chr3	13239400	13256999	3952.21921227
Chr3	13271400	13275399	338.904093022
Chr3	13276000	13281599	940.703933541
Chr3	13282400	13287799	385.365929677
Chr3	13288800	13289599	56.961527667
Chr3	13297800	13302799	397.377649341
Chr3	13315400	13324399	571.832887875
Chr3	13327400	13327999	111.522111736
Chr3	13333400	13376399	37563.5793842
Chr3	13378600	13384399	2461.66653171
Chr3	13389600	13428399	22669.1720178
Chr3	13429000	13449399	5712.68737946
Chr3	13454000	13475399	8753.89205209
Chr3	13476400	13480799	2292.15646936
Chr3	13494400	13506999	3401.5172369
Chr3	13508600	13524199	22103.3428691
Chr3	13534200	13536599	127.183096153
Chr3	13544800	13557399	4057.41315913
Chr3	13558800	13566799	1621.25413346
Chr3	13567800	13573199	325.843521582
Chr3	13574400	13587999	6464.1998612
Chr3	13588600	13799399	425892.62915
Chr3	13800400	13840999	46888.7967632
Chr3	13843200	13959799	86310.0740725
Chr3	13960400	13973999	2668.33419468
Chr3	13974800	13983199	427.79251138
Chr3	13983800	13988199	2286.26587868
Chr3	13992600	14002399	10476.1521474
Chr3	14003000	14019999	2607.12955298
Chr3	14022800	14045799	6539.15520222
Chr3	14048000	14050399	191.688531159
Chr3	14052000	14064999	610.432359038
Chr3	14066000	14084199	13796.8276626
Chr3	14096200	14132199	19688.0648671
Chr3	14133000	14208999	159816.516032
Chr3	14209800	14228199	35156.3234051
Chr3	14235000	14238799	400.776593321
Chr3	14241200	14272199	3539.37282695
Chr3	14275200	14281199	191.135858104
Chr3	14291200	14296999	341.38692221
Chr3	14300000	14302999	609.703017419
Chr3	14305200	14306399	215.041953768
Chr3	14331800	14333799	88.5674391804
Chr3	14335800	14359399	2376.49427971
Chr3	14372200	14377999	165.553602754
Chr3	14382200	14386199	83.7708796778
Chr3	14386800	14395999	4253.17607256
Chr3	14401200	14404599	446.473609021
Chr3	14405800	14417199	20840.9219757
Chr3	14419800	14446399	20984.5207816
Chr3	14449400	14461399	853.305124417
Chr3	14462800	14468599	1649.19702233
Chr3	14481600	14492599	1360.72321132
Chr3	14493600	14514599	830.41975007
Chr3	14520600	14522999	127.471219852
Chr3	14527200	14534599	253.647896139
Chr3	14535400	14558599	10247.9057386
Chr3	14563600	14584199	5189.22787589
Chr3	14594200	14599599	307.880360782
Chr3	14600200	14603399	188.851397183
Chr3	14609400	14613599	682.559859147
Chr3	14616000	14623199	637.660720768
Chr3	14624200	14633399	1462.56760729
Chr3	14634000	14642999	1155.68575973
Chr3	14643600	14648199	116.053496111
Chr3	14653000	14655599	375.04568475
Chr3	14656800	14662599	384.846207853
Chr3	14671400	14675799	374.757733569
Chr3	14683000	14683399	99.4179905747
Chr3	14694000	14696999	59.1811458278
Chr3	14700800	14721599	3955.23729011
Chr3	14729400	14732599	64.0190194579
Chr3	14739400	14747199	237.247436568
Chr3	14766000	14773199	823.876613087
Chr3	14775400	14782199	390.183956404
Chr3	14785000	14792799	363.514238045
Chr3	14793400	14809799	3811.13417263
Chr3	14813200	14835999	33176.2264389
Chr3	14838000	14841799	172.506123846
Chr3	14844600	14866199	19675.0215056
Chr3	14871200	14877199	364.80687637
Chr3	14883600	14885599	60.4494062327
Chr3	14892800	14893999	120.363248432
Chr3	14914000	14917599	106.695414695
Chr3	14933400	14939599	145.197401145
Chr3	14956800	14962399	5529.17930955
Chr3	14965000	14968999	87.9975973806
Chr3	14969600	14972399	76.3133194173
Chr3	14976600	14987199	4174.08981178
Chr3	14993600	15000999	441.381276575
Chr3	15001600	15006999	1375.6488218
Chr3	15009600	15014999	1527.73541389
Chr3	15030000	15048399	11653.7378528
Chr3	15052400	15055399	176.252020441
Chr3	15056400	15057599	62.7290245891
Chr3	15065400	15067799	73.7703930888
Chr3	15068800	15071199	259.352679655
Chr3	15072000	15075399	618.306392202
Chr3	15083000	15085199	129.737435682
Chr3	15089800	15090999	116.627594373
Chr3	15098600	15131599	6326.17388557
Chr3	15134000	15162399	17827.6557107
Chr3	15163200	15168399	531.50979788
Chr3	15174000	15176599	82.0380383562
Chr3	15230000	15231999	56.51187106
Chr3	15245600	15269799	38010.3445979
Chr3	15280400	15281799	75.3143513985
Chr3	15286800	15291599	956.725134979
Chr3	15299400	15313399	3013.38674415
Chr3	15314400	15316199	646.12277785
Chr3	15317600	15331599	23499.0805628
Chr3	15359600	15366599	437.64673074
Chr3	15371800	15390599	1391.96870207
Chr3	15391200	15395799	185.973242308
Chr3	15412000	15417999	360.815440236
Chr3	15418600	15421199	63.4423682196
Chr3	15422200	15425599	400.88224291
Chr3	15427200	15429399	155.182367832
Chr3	15452000	15452799	192.330662667
Chr3	15454800	15468799	7370.68611253
Chr3	15469800	15472599	2196.10034001
Chr3	15476400	15481399	1462.41835031
Chr3	15485000	15485799	151.768368699
Chr3	15487200	15491799	141.500497096
Chr3	15493600	15501199	528.93576201
Chr3	15524800	15530399	206.157361707
Chr3	15531800	15538599	643.528316493
Chr3	15540400	15551599	2258.94708447
Chr3	15571000	15597999	4226.63467986
Chr3	15622000	15626999	164.070211517
Chr3	15649200	15650199	87.7494564637
Chr3	15650800	15653199	913.875358209
Chr3	15690600	15697399	332.727457529
Chr3	15710400	15729399	38643.1144141
Chr3	15732200	15733999	143.01341914
Chr3	15787200	15790799	366.710563948
Chr3	15804200	15806999	213.929354459
Chr3	15808000	15810399	159.597754366
Chr3	15813400	15818399	2695.88176652
Chr3	15847600	15854199	398.604844349
Chr3	15859400	15862799	342.528025601
Chr3	15863600	15864399	138.828393718
Chr3	15874200	15875399	60.5585955404
Chr3	15882000	15883599	98.3541293929
Chr3	15918400	15924199	328.773584887
Chr3	15937200	15938799	567.069891894
Chr3	15960000	15964599	281.238511092
Chr3	15996600	15999799	159.57448961
Chr3	16039000	16041199	3326.71231377
Chr3	16064000	16067199	1858.17048473
Chr3	16085800	16087799	2774.86995885
Chr3	16100800	16106199	6746.85355321
Chr3	16143400	16144199	417.997773883
Chr3	16158800	16163199	191.689854705
Chr3	16173600	16183599	546.164153114
Chr3	16212400	16213599	87.4091219482
Chr3	16245200	16249199	134.949363253
Chr3	16331400	16332199	98.448461121
Chr3	16332800	16341999	15688.4244386
Chr3	16353400	16354399	135.339159907
Chr3	16451400	16452199	289.220625356
Chr3	16499800	16501999	1437.58717419
Chr3	16510600	16512799	154.574728889
Chr3	16561600	16562999	383.524345589
Chr3	16589400	16594599	294.149243723
Chr3	16601600	16603599	86.4717061208
Chr3	16635800	16647599	4120.08390196
Chr3	16669800	16672799	218.656486615
Chr3	16691400	16697999	1018.52214894
Chr3	16709000	16711999	295.527646149
Chr3	16714800	16717399	319.326957475
Chr3	16718200	16720199	406.705452871
Chr3	16809000	16813999	381.270369096
Chr3	16829400	16830999	74.8945942074
Chr3	16880400	16881599	264.059540597
Chr3	16957400	16962799	998.295644137
Chr3	17035400	17035799	141.521474174
Chr3	17055400	17058199	289.08054629
Chr3	17061800	17062799	231.687212358
Chr3	17106200	17115199	3034.39885421
Chr3	17143000	17144599	382.06426048
Chr3	17202800	17203599	432.560777161
Chr3	17276200	17277199	511.858630658
Chr3	17299400	17301399	738.670312522
Chr3	17363200	17368199	3763.52695995
Chr3	17382400	17383399	545.463998103
Chr3	17392400	17395199	1926.46940213
Chr3	17402200	17417999	18155.5755322
Chr3	17429600	17437399	9045.4872725
Chr3	17469800	17471199	359.298777864
Chr3	17730000	17730799	224.161922355
Chr3	17978600	17985399	1213.34994297
Chr3	18069800	18070199	56.5057999723
Chr3	18110400	18112599	589.648747122
Chr3	18412200	18412799	60.346360283
Chr3	18630400	18632199	906.382267218
Chr3	18652000	18654799	154.471339489
Chr3	18734000	18739799	6096.26116015
Chr3	18791000	18796199	642.170255205
Chr3	18843400	18844599	268.135444767
Chr3	18860000	18860999	83.8122287922
Chr3	18885800	18887199	237.238457298
Chr3	18927800	18928399	61.7059153822
Chr3	19133400	19134399	896.77380137
Chr3	19178400	19178799	103.210913447
Chr3	19428400	19429199	288.300491313
Chr3	19622200	19622799	132.021202376
Chr3	19777000	19778799	268.059912621
Chr3	20188600	20188999	118.120399476
Chr3	20233600	20234599	376.889969108
Chr3	20259200	20260399	319.697473231
Chr3	20304800	20310199	577.412234913
Chr3	20482400	20484599	431.819062009
Chr3	20726200	20728999	133.669113544
Chr3	20786800	20787999	386.916079468
Chr3	20989600	20990999	117.370240237
Chr3	21322800	21329399	731.917846145
Chr3	21953000	21953399	89.7993362258
Chr3	22059400	22064599	9479.03229471
Chr3	22113000	22115599	565.038422909
Chr3	22119200	22120199	277.850899444
Chr3	22232000	22242599	2118.99798802
Chr3	22382600	22391599	3560.15713137
Chr3	22514400	22520799	226.121508515
Chr3	22524400	22530799	1761.95359663
Chr3	22533200	22533799	88.8555423567
Chr3	22569000	22570599	225.03831725
Chr3	22579000	22581199	124.343510026
Chr3	22581800	22582799	209.233286241
Chr3	22585600	22591999	1774.08790214
Chr3	22660800	22662399	65.6989384417
Chr3	22695400	22700599	10157.8132917
Chr3	22767000	22767999	106.716691168
Chr3	23108800	23115799	1355.66055898
Chr3	23203800	23207199	231.957186713
Chr2	1000	69799	132505.381722
Chr2	244000	248599	354.09395276
Chr2	373200	378599	487.192350973
Chr2	395200	395999	474.252377906
Chr2	499800	501599	340.198553503
Chr2	530400	537599	741.655039622
Chr2	542200	543799	321.581177017
Chr2	566800	575599	9014.46293032
Chr2	576400	582599	6919.52810672
Chr2	708000	709599	251.872822442
Chr2	819000	824599	206.082740728
Chr2	909800	914399	4768.27902732
Chr2	926000	929999	2184.09105689
Chr2	980000	980599	121.875754909
Chr2	1010800	1012999	653.311860695
Chr2	1207600	1208599	935.338408581
Chr2	1265000	1271799	2405.99692937
Chr2	1293400	1294199	60.5118746439
Chr2	1327000	1330199	171.884882921
Chr2	1387200	1392799	1179.08110248
Chr2	1395200	1399599	3146.01720548
Chr2	1412800	1413599	223.628986596
Chr2	1420800	1421799	74.9053740643
Chr2	1434600	1437999	848.849028132
Chr2	1459200	1460399	101.810820736
Chr2	1485600	1490399	171.66071335
Chr2	1505200	1513199	3144.90361298
Chr2	1547800	1551999	129.318133137
Chr2	1605800	1609599	531.453382229
Chr2	1614200	1617999	2134.82696547
Chr2	1629600	1637599	21188.7623684
Chr2	1650400	1652799	87.6215388355
Chr2	1664600	1668399	121.651051235
Chr2	1670000	1672799	771.93381783
Chr2	1741400	1757799	18806.4420929
Chr2	1758800	1767599	2953.20481695
Chr2	1776400	1778999	129.180097389
Chr2	1781600	1786799	340.049423473
Chr2	1793600	1797599	387.080149353
Chr2	1803200	1803799	390.737001098
Chr2	1805200	1810199	361.348862297
Chr2	1828200	1833399	237.139675022
Chr2	1849200	1850799	219.67288258
Chr2	1880600	1889799	688.128895909
Chr2	1906000	1912399	896.452159061
Chr2	1970800	1974999	141.161245063
Chr2	1996000	2010599	7138.4845635
Chr2	2036200	2054399	23166.9123412
Chr2	2075400	2080399	323.125894062
Chr2	2091400	2094599	68.7899689058
Chr2	2108000	2116799	1057.03733654
Chr2	2122200	2128799	327.804151641
Chr2	2134400	2136399	113.078974247
Chr2	2149800	2150999	1015.56677052
Chr2	2187400	2192199	197.459251287
Chr2	2193600	2196999	84.2436650237
Chr2	2202000	2211799	713.46370674
Chr2	2220400	2222999	101.33378025
Chr2	2254000	2255999	155.560973419
Chr2	2273600	2282799	3911.29252875
Chr2	2302400	2307199	399.583289879
Chr2	2366600	2369399	79.8081664967
Chr2	2373600	2384399	1912.17774474
Chr2	2386800	2395399	796.401287313
Chr2	2396000	2410999	7268.23189558
Chr2	2415000	2423999	399.89348754
Chr2	2437800	2441799	158.615142123
Chr2	2444200	2445799	86.6471520869
Chr2	2446800	2454599	17041.7071671
Chr2	2460800	2470599	1244.27842397
Chr2	2475600	2484599	2412.70357618
Chr2	2487000	2513399	23878.0048073
Chr2	2523200	2526599	89.2802833065
Chr2	2528000	2534999	377.065414478
Chr2	2540600	2559399	20279.9613831
Chr2	2560600	2579199	20670.0257771
Chr2	2592400	2597799	156.712461518
Chr2	2598600	2600199	75.8639752617
Chr2	2617600	2628199	5150.00551122
Chr2	2631800	2635599	245.152795256
Chr2	2636200	2636999	60.9908087196
Chr2	2638200	2652399	2875.5773461
Chr2	2660200	2663999	249.518687947
Chr2	2664600	2665199	62.0158805244
Chr2	2666800	2689799	6457.23585927
Chr2	2691000	2695799	1505.83116794
Chr2	2699200	2702199	517.404464634
Chr2	2706400	2709199	7150.12062331
Chr2	2710000	2723999	5623.15011957
Chr2	2724600	2727799	125.5429202
Chr2	2739800	2744399	309.097229457
Chr2	2745200	2755799	1052.92232775
Chr2	2766200	2779399	1961.58061045
Chr2	2786000	2803799	2710.30139207
Chr2	2804400	2809599	199.436909744
Chr2	2811800	2819799	410.427977459
Chr2	2825200	2836799	2519.43201494
Chr2	2838600	2841599	81.0920568735
Chr2	2844800	2849599	236.544786308
Chr2	2855600	2857399	5792.59187281
Chr2	2871800	2886399	5463.6815278
Chr2	2902200	2907199	681.844497241
Chr2	2932400	2938799	592.321221219
Chr2	2942200	2945199	110.676494581
Chr2	2953600	2954799	84.8772282549
Chr2	2963000	2964199	270.340040051
Chr2	2969400	2974599	124.068481579
Chr2	3001000	3004199	62.2399991376
Chr2	3014600	3022999	9440.66990672
Chr2	3025200	3028199	70.8519116756
Chr2	3059000	3074799	6074.69233332
Chr2	3075600	3093199	3436.62744954
Chr2	3093800	3110999	3295.51960046
Chr2	3119600	3130999	333.456953556
Chr2	3140400	3145799	907.081465824
Chr2	3152400	3156799	175.316164112
Chr2	3160400	3166399	394.83205019
Chr2	3181400	3186199	101.50440956
Chr2	3194800	3195599	351.972084189
Chr2	3200400	3206199	156.344328269
Chr2	3223000	3511399	134338.804702
Chr2	3518200	3521399	57.0800303636
Chr2	3532000	3533799	99.9575264416
Chr2	3536000	3546999	1038.60987982
Chr2	3547800	3560799	14718.5079685
Chr2	3562600	3562999	69.3436928192
Chr2	3566800	3571799	349.475130533
Chr2	3573400	3575399	1462.58856965
Chr2	3576400	3579999	141.174657907
Chr2	3581400	3583399	227.05199213
Chr2	3584400	3593999	1338.05354586
Chr2	3597000	3597599	104.595209538
Chr2	3600200	3607999	12380.8464801
Chr2	3608800	3649399	72048.2542187
Chr2	3650000	3664999	2537.22350844
Chr2	3676000	3693999	4616.00971866
Chr2	3694600	3702399	572.927502735
Chr2	3703000	3705799	107.912077472
Chr2	3706400	3720399	3028.82324171
Chr2	3721600	3728199	323.607361016
Chr2	3728800	3746199	4938.396548
Chr2	3750000	3773599	25929.8025985
Chr2	3785400	3794599	725.387117178
Chr2	3804600	3819799	1572.07050622
Chr2	3820400	3832199	2287.24151101
Chr2	3833000	3852999	4867.714093
Chr2	3854000	3907999	36579.3931859
Chr2	3914200	3925599	3975.73274135
Chr2	3942800	3985199	43708.0847166
Chr2	3986400	3995999	1074.92949655
Chr2	3998200	4004999	1562.64711207
Chr2	4007600	4012399	410.074305868
Chr2	4013000	4018799	359.244679943
Chr2	4024200	4024799	292.456024148
Chr2	4035800	4043799	4726.44012975
Chr2	4045000	4047799	886.03114511
Chr2	4050200	4059399	2433.79524494
Chr2	4061200	4065399	283.357770048
Chr2	4071400	4073599	64.358635304
Chr2	4090200	4096799	365.525109535
Chr2	4109800	4120799	849.806530726
Chr2	4121400	4134199	2263.37983095
Chr2	4134800	4137399	116.494405761
Chr2	4148800	4160199	1017.97749738
Chr2	4160800	4211199	48016.7209117
Chr2	4212800	4215599	401.010884542
Chr2	4217000	4222599	3650.72325548
Chr2	4224400	4244799	16002.4041495
Chr2	4251200	4261799	5337.92119701
Chr2	4275600	4295799	6681.45638643
Chr2	4354000	4354599	251.207404431
Chr2	4357400	4359999	68.3325929638
Chr2	4361800	4371599	1159.98759883
Chr2	4373600	4415599	14522.9316945
Chr2	4451800	4455599	96.9918854715
Chr2	4460600	4470599	1179.31476951
Chr2	4486400	4501399	4907.73830511
Chr2	4503400	4507199	357.563919767
Chr2	4508800	4523799	13870.7552082
Chr2	4526000	4529799	308.686478351
Chr2	4531400	4534799	95.1013509535
Chr2	4543200	4547199	99.8905993308
Chr2	4556200	4567799	20953.7557913
Chr2	4570200	4583199	6274.64439075
Chr2	4585200	4590799	168.482247273
Chr2	4593200	4602399	1218.98202927
Chr2	4604200	4608199	4371.75625022
Chr2	4610000	4614799	687.81610463
Chr2	4615600	4617799	2514.80846497
Chr2	4626000	4635199	1906.95597665
Chr2	4636000	4645399	2184.0045756
Chr2	4648400	4648799	72.3968535885
Chr2	4650200	4650599	96.4811378173
Chr2	4658800	4662399	286.856483894
Chr2	4674200	4725199	24199.8435715
Chr2	4726000	4741799	1251.45400381
Chr2	4775600	4784799	2835.96266864
Chr2	4808200	4820199	688.54323487
Chr2	4824800	4827199	69.564735347
Chr2	4837600	4858999	4167.86947184
Chr2	4861000	4865599	313.02032306
Chr2	4866400	4869199	385.649713916
Chr2	4873000	4887999	9290.65090381
Chr2	4894600	4898999	288.029707834
Chr2	4900800	4920799	15132.290475
Chr2	4924400	4937599	17392.8454089
Chr2	4947600	4959799	1086.06678828
Chr2	4970000	4972399	69.3753178027
Chr2	4973000	5001999	10689.0353773
Chr2	5011400	5014799	74.566571707
Chr2	5022200	5022599	264.665510145
Chr2	5024000	5036799	427.165988372
Chr2	5037800	5048599	1100.91029682
Chr2	5058200	5067199	822.406321076
Chr2	5073800	5078999	455.809606554
Chr2	5084800	5111599	16535.1541478
Chr2	5121400	5149399	5696.51822355
Chr2	5150000	5153599	153.796839347
Chr2	5155000	5158199	69.2095326132
Chr2	5171800	5177999	352.797266357
Chr2	5187200	5188799	402.721507217
Chr2	5191000	5213999	43997.6702917
Chr2	5219400	5238599	17361.4647929
Chr2	5239800	5245999	295.458050809
Chr2	5249600	5290999	36059.3072249
Chr2	5297200	5313199	2554.25657383
Chr2	5324600	5346999	4876.49457046
Chr2	5348200	5385199	10132.1292451
Chr2	5394600	5399599	1952.2496815
Chr2	5432000	5432999	330.725248733
Chr2	5440600	5444799	3034.98122975
Chr2	5453400	5457599	521.64199647
Chr2	5465200	5466399	222.42362118
Chr2	5468400	5486199	1422.39616806
Chr2	5486800	5497399	2680.4197735
Chr2	5498000	5502399	479.763612299
Chr2	5523200	5527599	1872.36833403
Chr2	5528400	5534399	544.252073469
Chr2	5557000	5558199	800.368581264
Chr2	5559000	5583599	51323.1503622
Chr2	5598400	5605999	628.440840408
Chr2	5613000	5636799	1480.66454677
Chr2	5656800	5659999	749.665209344
Chr2	5709600	5713799	191.901440769
Chr2	5725600	5731199	565.289034872
Chr2	5735000	5737799	191.117294213
Chr2	5740400	5740999	127.649766145
Chr2	5763400	5765199	60.3924843205
Chr2	5778800	5787799	5421.59718846
Chr2	5792800	5797599	332.756562197
Chr2	5798600	5802199	171.529248006
Chr2	5806600	5814999	15217.0683381
Chr2	5817200	5824799	1593.69435103
Chr2	5825800	5830799	865.628732862
Chr2	5842800	5842999	57.3820782094
Chr2	5846200	5851599	1639.28094519
Chr2	5852800	5857599	164.484887651
Chr2	5869000	5871199	144.963762028
Chr2	5877600	5889199	489.065482788
Chr2	5890000	5893199	142.798109309
Chr2	5893800	5905599	614.330967207
Chr2	5960200	5976199	18515.8482766
Chr2	5984000	5996799	9100.93245169
Chr2	5998600	6001399	216.267356984
Chr2	6002000	6003199	396.586336502
Chr2	6007200	6008399	94.0476810603
Chr2	6027000	6031199	1599.22992807
Chr2	6044200	6047399	372.577294401
Chr2	6060200	6065399	488.331001002
Chr2	6067400	6069799	119.322206917
Chr2	6070800	6083399	3494.76571415
Chr2	6084200	6085199	62.1579495366
Chr2	6092000	6098199	304.722617638
Chr2	6100800	6102399	83.5039387709
Chr2	6107000	6109599	104.999717579
Chr2	6110600	6127999	1464.5971678
Chr2	6130000	6130999	771.23712672
Chr2	6133800	6140199	593.096914542
Chr2	6149200	6152199	260.763737653
Chr2	6155800	6162799	1020.81426641
Chr2	6176400	6177999	705.984922864
Chr2	6228600	6233799	109.765513069
Chr2	6251800	6253599	93.4620977837
Chr2	6255600	6261199	321.831803302
Chr2	6262000	6271199	21514.2535848
Chr2	6329600	6344999	26724.4101192
Chr2	6383000	6383799	282.729899855
Chr2	6421400	6427399	416.01998953
Chr2	6433600	6439799	509.124914486
Chr2	6446600	6450199	243.138605736
Chr2	6457400	6466599	5970.52855639
Chr2	6474800	6480399	891.688508357
Chr2	6508000	6510999	2507.12613003
Chr2	6524800	6532999	587.821375902
Chr2	6548800	6558199	713.701684978
Chr2	6566200	6578199	14748.9682274
Chr2	6582400	6583799	150.319685736
Chr2	6592400	6607799	18770.7441531
Chr2	6619800	6626399	315.392980851
Chr2	6659200	6660199	263.765721692
Chr2	6662000	6662599	271.408408341
Chr2	6663200	6663599	61.3301113483
Chr2	6678600	6680799	750.887045353
Chr2	6700600	6706599	499.716622227
Chr2	6715200	6716199	290.701525671
Chr2	6717200	6729399	1079.03446772
Chr2	6738400	6739999	111.612054232
Chr2	6747600	6749199	70.2807369622
Chr2	6751000	6752599	75.933439724
Chr2	6754400	6755999	71.4458585639
Chr2	6766600	6772399	432.180943893
Chr2	6779200	6786799	311.31718647
Chr2	6803400	6803799	94.8534148205
Chr2	6837400	6848399	1039.36207264
Chr2	6852800	6854999	464.614680931
Chr2	6880600	6887799	357.620677523
Chr2	6892200	6892999	57.4490178157
Chr2	6910000	6914399	459.850464072
Chr2	6923800	6924799	585.464630133
Chr2	6935800	6940599	442.01294973
Chr2	6942400	6945799	334.033646285
Chr2	6953400	6958599	309.223062612
Chr2	6972200	6974999	107.752436082
Chr2	6990200	6992599	246.151294578
Chr2	7005400	7019599	7298.29192138
Chr2	7066600	7070799	982.708873272
Chr2	7111800	7112399	152.875715495
Chr2	7113200	7119999	370.780385509
Chr2	7153600	7154799	124.81346734
Chr2	7155600	7156599	255.020185232
Chr2	7168800	7169199	67.4273776447
Chr2	7173000	7176799	512.485666343
Chr2	7190800	7191799	2548.81437962
Chr2	7224400	7229199	433.454949317
Chr2	7230600	7237999	727.746345339
Chr2	7289400	7295199	942.364794044
Chr2	7448200	7454199	444.752196332
Chr2	7581400	7584199	886.135306367
Chr2	7657800	7659399	60.8017666321
Chr2	7777200	7783799	308.717245207
Chr2	7814000	7814599	140.445459681
Chr2	7906000	7906599	61.9817995189
Chr2	7956000	7956399	127.714979726
Chr2	7959800	7960999	262.5133045
Chr2	8021400	8021799	68.2291038843
Chr2	8035400	8036799	207.33079193
Chr2	8076200	8077199	96.5598240391
Chr2	8269800	8273999	186.664352313
Chr2	8379800	8383399	1251.40179089
Chr2	8420400	8422799	505.909082366
Chr2	8555000	8555799	494.648318326
Chr2	8561400	8566799	636.87401035
Chr2	8568600	8569799	241.728486296
Chr2	8816000	8821199	448.750871091
Chr2	8893600	8893999	82.8299248895
Chr2	8894800	8895199	87.5261337344
Chr2	8914000	8917199	366.498148016
Chr2	8994200	8998199	147.181069253
Chr2	9057200	9059599	1134.94258974
Chr2	9063000	9063999	154.228221863
Chr2	9122000	9125799	352.334676614
Chr2	9161400	9161799	95.1171855603
Chr2	9187400	9195399	3898.37182373
Chr2	9484600	9485399	184.072541827
Chr2	9633400	9634799	228.959788963
Chr2	9652000	9656199	767.028369034
Chr2	9692000	9693199	279.14685429
Chr2	9896600	9897599	101.571790016
Chr2	10001600	10009399	3279.94845457
Chr2	10019000	10019199	88.6460727547
Chr2	10019800	10020399	234.525243358
Chr2	10085400	10093799	10700.7355106
Chr2	10355400	10357599	66.6824304814
Chr2	10407600	10409799	83.513182822
Chr2	10412200	10413399	96.751033249
Chr2	10436200	10437399	468.348428196
Chr2	10467600	10468599	94.1060985191
Chr2	10592200	10608999	8590.05809705
Chr2	10623000	10624199	172.454532482
Chr2	10640600	10642199	55.7121361563
Chr2	10874600	10880199	2445.17366475
Chr2	11285600	11286599	300.083540231
Chr2	11714200	11715799	277.420600499
Chr2	11768000	11769399	219.802188819
Chr2	11983000	11983999	815.011198417
Chr2	12092800	12093799	371.642711378
Chr2	12449400	12454399	280.36271244
Chr2	12539400	12541999	610.569718785
Chr2	12554200	12555599	157.122228468
Chr2	12566000	12578399	15713.7938669
Chr2	12657200	12660199	159.544103526
Chr2	12734600	12736599	110.083976488
Chr2	12739200	12740399	872.630021828
Chr2	12801600	12802599	240.415185017
Chr2	12809600	12810799	156.704326251
Chr2	12811800	12812799	154.969585486
Chr2	13095000	13095599	280.601278917
Chr2	13223200	13226999	387.948246904
Chr2	13267400	13268399	760.817033916
Chr2	13336200	13338199	548.861686941
Chr2	13421800	13426599	2149.33375916
Chr2	13634000	13634599	334.581678002
Chr2	13793800	13794399	67.4515095873
Chr2	13907200	13908799	625.246712968
Chr2	14334200	14335199	474.206941017
Chr2	14402400	14405599	102.93108463
Chr2	14408000	14412399	3349.56627434
Chr2	14596600	14597399	68.5527077933
Chr2	14859000	14860799	273.959825887
Chr2	14951800	14952999	459.738507689
Chr2	15566800	15567999	329.784510651
Chr2	15595200	15597199	179.876387688
Chr2	16003600	16006399	248.930297868
Chr2	16008000	16010599	246.158343676
Chr2	16150600	16151399	508.046093187
Chr2	16380000	16380399	81.786108809
Chr2	16876000	16876999	977.247965509
Chr2	16972600	16973799	175.637641797
Chr2	17092600	17095599	529.174098254
Chr2	17106800	17107199	102.148410586
Chr2	17253600	17256799	238.151197917
Chr2	17337600	17344799	798.894511884
Chr2	17362800	17363599	69.2263535995
Chr2	18497400	18498599	61.6221360871
Chr2	18651400	18655599	489.301167836
Chr2	19195600	19196199	106.664608137
Chr2	19322800	19323399	76.1802566547
Chr2	19697600	19698399	1497.69412109
Chr1	17800	18599	486.273859018
Chr1	257600	258599	801.174091487
Chr1	270400	270799	109.021658789
Chr1	433000	433799	169.282772686
Chr1	499800	501399	423.436648328
Chr1	759800	760399	437.846918754
Chr1	1430200	1430999	94.6190551258
Chr1	1441800	1444399	559.151743882
Chr1	1613400	1614599	215.540013369
Chr1	1975400	1976599	146.274603867
Chr1	2157000	2157799	388.889202213
Chr1	2234000	2234599	114.865533726
Chr1	2531400	2534799	1492.43301416
Chr1	2788400	2800799	15734.3783194
Chr1	3023400	3024199	70.7300670388
Chr1	3073400	3074199	175.433209633
Chr1	3360400	3361399	1139.66742422
Chr1	3413600	3414399	128.041612665
Chr1	3780600	3785799	10175.7142568
Chr1	3826200	3826999	161.228791964
Chr1	3898000	3899999	55.6491434103
Chr1	4093600	4094399	448.976811614
Chr1	4110000	4111199	1072.2330384
Chr1	4111800	4112799	287.558163223
Chr1	4330000	4334399	343.025687999
Chr1	4406000	4411199	4736.64763456
Chr1	4682600	4685999	1224.57455179
Chr1	4785800	4786799	246.806109746
Chr1	5098400	5101999	946.731984509
Chr1	5679200	5681799	1064.379127
Chr1	5691800	5696399	710.057525969
Chr1	5700200	5701799	155.518509846
Chr1	5911800	5916599	1389.28695056
Chr1	5958800	5959599	71.861924365
Chr1	5965800	5966799	74.0367166982
Chr1	6009200	6013999	368.204773465
Chr1	6156600	6158999	415.831186126
Chr1	6273400	6276199	1030.99480448
Chr1	6302400	6303199	315.786163829
Chr1	6454600	6455799	374.927763166
Chr1	6538400	6543599	4959.7643331
Chr1	6588200	6593199	384.116803017
Chr1	6657200	6659799	1342.4157413
Chr1	6704000	6709399	4366.31028555
Chr1	6736400	6737199	317.797038139
Chr1	7024800	7025399	957.801667569
Chr1	7035800	7036799	125.739081382
Chr1	7066200	7075799	486.645815019
Chr1	7255000	7257199	291.80804622
Chr1	7281800	7283999	564.81142641
Chr1	7352800	7365199	15704.963877
Chr1	7392400	7393399	96.8405001256
Chr1	7714600	7715199	351.065930428
Chr1	7717200	7722799	8847.86262745
Chr1	7725200	7725999	90.1082275587
Chr1	7761200	7762199	787.563626558
Chr1	7959800	7961399	956.347070242
Chr1	7969400	7974199	537.108943104
Chr1	7985200	7986199	518.371957201
Chr1	8115400	8116399	533.011066712
Chr1	8266600	8267599	257.271505439
Chr1	8276400	8278799	268.673075149
Chr1	8289800	8290999	121.050472555
Chr1	8453400	8461599	10779.600071
Chr1	8488800	8489199	97.0476856379
Chr1	8490200	8492599	117.615373107
Chr1	8644800	8648799	247.881779469
Chr1	8729000	8733399	543.684754922
Chr1	8765400	8827399	37367.3210651
Chr1	8828400	8838599	4529.96208385
Chr1	8927800	8933199	521.855719106
Chr1	9004800	9015799	22674.0351827
Chr1	9175400	9177799	367.876460304
Chr1	9304800	9305799	228.205049296
Chr1	9368000	9373599	659.312506699
Chr1	9574200	9582399	536.244240129
Chr1	9676400	9691799	28180.444004
Chr1	9706600	9707999	257.696215959
Chr1	9811800	9812399	73.129213292
Chr1	9816800	9817799	605.112170659
Chr1	9865800	9866799	164.771188584
Chr1	10152800	10156399	956.364404524
Chr1	10347200	10349399	1082.06491045
Chr1	10357400	10362999	867.301863191
Chr1	10526200	10527399	426.927841068
Chr1	10531800	10534799	582.06329014
Chr1	10602800	10604999	290.140316359
Chr1	10696600	10701599	811.171747817
Chr1	10724000	10724999	64.7005113825
Chr1	10802400	10803399	779.241764605
Chr1	10915200	10915999	98.1698876932
Chr1	10929600	10931399	153.809675835
Chr1	11048200	11051399	713.913661774
Chr1	11097000	11100599	176.971029633
Chr1	11102400	11103799	125.550432936
Chr1	11148000	11152999	2329.86428367
Chr1	11286800	11287799	278.204425407
Chr1	11302600	11310399	1999.05180157
Chr1	11408000	11410199	733.4670068
Chr1	11427600	11428399	154.295040295
Chr1	11503000	11512799	1704.21534242
Chr1	11518200	11521599	148.736868821
Chr1	11699600	11701199	541.518295361
Chr1	11704000	11704999	141.794198846
Chr1	11707400	11708799	409.586104512
Chr1	11735800	11736799	294.614455852
Chr1	11752200	11753999	164.769775869
Chr1	11789400	11794199	1179.54804851
Chr1	11834600	11837399	1071.49873293
Chr1	11887000	11901799	16558.7726047
Chr1	12016000	12020199	1778.02616694
Chr1	12091600	12091999	68.3879274697
Chr1	12138800	12143199	962.312989215
Chr1	12173000	12176999	670.071359162
Chr1	12293800	12294999	83.6103165328
Chr1	12328200	12330199	677.635621318
Chr1	12363200	12365399	321.269595101
Chr1	12377000	12380199	239.035324521
Chr1	12401800	12409999	854.416573778
Chr1	12508600	12511599	169.782480518
Chr1	12555400	12559199	265.587062454
Chr1	12562800	12563399	265.629945485
Chr1	12566000	12568399	2720.51602485
Chr1	12570000	12572799	404.403516108
Chr1	12577600	12580799	256.538686591
Chr1	12592800	12593399	81.0471252263
Chr1	12627400	12630599	565.136858186
Chr1	12664400	12673999	1370.1203052
Chr1	12674600	12684999	4052.16745314
Chr1	12712200	12728799	28327.4366158
Chr1	12730400	12734399	541.204664135
Chr1	12753400	12760799	982.357284156
Chr1	12766400	12809599	15297.1936221
Chr1	12811200	12811799	68.4162521058
Chr1	12813600	12816199	265.437478816
Chr1	12818200	12839599	10795.1814025
Chr1	12847600	12849599	67.7056086238
Chr1	12854200	12855399	195.627682148
Chr1	12856000	12862199	467.225644658
Chr1	12876200	12876799	431.730937856
Chr1	12905400	12908199	275.919719713
Chr1	12927600	12930599	257.933573248
Chr1	12942400	12946999	2089.11176686
Chr1	12950000	12953999	1645.34656831
Chr1	12996200	13014599	1708.54197002
Chr1	13016400	13017399	587.833157643
Chr1	13018800	13023799	199.441219881
Chr1	13059400	13060399	340.337178767
Chr1	13082800	13085799	294.604411353
Chr1	13087400	13087999	223.775397625
Chr1	13098400	13103199	305.449539664
Chr1	13108600	13111599	191.151880493
Chr1	13131400	13139999	10137.2364397
Chr1	13148400	13150399	74.9951654989
Chr1	13166400	13167399	586.9211722
Chr1	13172800	13192399	10467.4787477
Chr1	13230600	13236399	716.464795387
Chr1	13263600	13275799	547.843141666
Chr1	13282800	13286399	133.440757707
Chr1	13287400	13288999	109.888789966
Chr1	13292800	13301599	786.786457437
Chr1	13306600	13309199	140.399850808
Chr1	13325000	13329799	237.874719952
Chr1	13332000	13339599	519.244525461
Chr1	13347800	13348999	77.2083122276
Chr1	13372400	13375199	150.438160746
Chr1	13377800	13384199	1011.70565056
Chr1	13391000	13396399	133.175597215
Chr1	13397400	13402599	1150.740674
Chr1	13409400	13415399	181.550518486
Chr1	13426600	13430999	176.949373423
Chr1	13439400	13448599	2201.09498715
Chr1	13482200	13491799	9382.83726999
Chr1	13492600	13495199	86.0681824113
Chr1	13504400	13520599	11124.7925469
Chr1	13559800	13565199	402.569953383
Chr1	13573400	13581599	1131.11543769
Chr1	13592400	13600799	4550.71678754
Chr1	13605600	13614199	340.124527048
Chr1	13617400	13623599	853.548455399
Chr1	13624600	13633599	1462.42335332
Chr1	13644400	13654599	6322.42305449
Chr1	13658400	13667599	23684.554937
Chr1	13676600	13682799	332.280346837
Chr1	13689600	13695199	166.857144873
Chr1	13704200	13706399	345.271807652
Chr1	13707800	13714799	6190.52587824
Chr1	13719000	13727399	300.688685592
Chr1	13734600	13743199	9520.0425192
Chr1	13768400	13801999	51218.7308747
Chr1	13818200	13823999	2095.6519638
Chr1	13824800	13835599	5490.85092811
Chr1	13840200	13846999	460.032099304
Chr1	13849800	13851999	72.6421996767
Chr1	13861600	13864799	6675.65630515
Chr1	13882800	13890999	20636.7727827
Chr1	13902200	13904999	388.361458367
Chr1	13905800	13906599	256.785379192
Chr1	13912200	13918999	2365.36050362
Chr1	13919600	13925199	3833.41485699
Chr1	13927000	13963799	19910.0190811
Chr1	13967800	13976599	3506.34411145
Chr1	14019200	14024399	400.27119418
Chr1	14044200	14045999	5958.46874209
Chr1	14048600	14051999	69.207176133
Chr1	14055800	14060999	3047.69335982
Chr1	14071400	14075399	1199.77514907
Chr1	14077200	14108599	37385.4767225
Chr1	14109600	14113599	75.9802630322
Chr1	14114400	14117399	168.841009867
Chr1	14118200	14134999	4600.9577937
Chr1	14139600	14144999	118.381650761
Chr1	14178000	14185199	14742.7789399
Chr1	14188000	14191399	1962.34905148
Chr1	14192000	14277399	71543.4046186
Chr1	14278000	14282999	940.034164336
Chr1	14298000	14299199	267.413688048
Chr1	14310600	14511599	153855.775552
Chr1	14538800	14545599	617.780994413
Chr1	14581800	14604199	6606.09792641
Chr1	14608600	14610799	1546.5681281
Chr1	14657000	14750799	91802.1675537
Chr1	14804000	14818199	20765.3652235
Chr1	14819000	14859799	37033.9341264
Chr1	14864000	14913999	47825.1772255
Chr1	14922600	14998999	88616.6156096
Chr1	15009800	15057999	82222.0252398
Chr1	15059400	15086199	50100.462049
Chr1	15087000	15345999	560035.166931
Chr1	15346600	15583599	291813.650714
Chr1	15584400	15600199	1830.55949718
Chr1	15610400	15623199	6126.2251529
Chr1	15625000	15626399	63.1707651152
Chr1	15636800	15640999	1545.58833277
Chr1	15653600	15656799	935.254209489
Chr1	15657600	15661399	304.259002872
Chr1	15662400	15663599	463.138183495
Chr1	15664200	15674799	5837.94946943
Chr1	15675400	15684399	7603.28152443
Chr1	15685200	15687599	143.622922084
Chr1	15689800	15720999	20114.9810361
Chr1	15721600	15728999	552.534562125
Chr1	15731400	15761399	6913.66717051
Chr1	15762000	15767599	648.967541051
Chr1	15773400	15775799	64.1817961709
Chr1	15783600	15791999	11106.4601683
Chr1	15798800	15810199	3127.04284872
Chr1	15813400	15855999	81804.9742338
Chr1	15857800	15860599	311.346029034
Chr1	15861600	15863599	67.8945359559
Chr1	15867200	15878999	2892.7913465
Chr1	15909000	15918199	621.411497713
Chr1	15939200	15940599	458.397848169
Chr1	15950600	15958999	2073.51351458
Chr1	15961600	15964999	91.2029934363
Chr1	15996000	16003999	427.117230581
Chr1	16005800	16008799	225.233614104
Chr1	16011800	16019799	23753.5432397
Chr1	16028200	16032999	377.08031401
Chr1	16037600	16051999	4398.61559527
Chr1	16052600	16055599	78.6969737167
Chr1	16056200	16060599	297.743331889
Chr1	16071400	16073799	137.59789725
Chr1	16078600	16114599	7849.54976224
Chr1	16117600	16124799	3840.96054505
Chr1	16145800	16148399	95.7808623684
Chr1	16174200	16174999	463.783607454
Chr1	16188400	16225999	3116.70717544
Chr1	16226600	16227799	81.0970061759
Chr1	16238200	16241999	134.683449001
Chr1	16252600	16254199	193.031686374
Chr1	16258800	16259999	68.8003803701
Chr1	16281800	16295199	4016.61671596
Chr1	16296200	16306199	3281.27886744
Chr1	16311200	16316799	187.56223801
Chr1	16318000	16324199	247.36724122
Chr1	16326000	16326799	276.084637587
Chr1	16329400	16332799	222.680484932
Chr1	16335000	16339199	230.530231348
Chr1	16345800	16346599	84.086760184
Chr1	16360000	16361399	2777.66092097
Chr1	16368600	16394399	7234.92189378
Chr1	16396000	16397999	274.709619388
Chr1	16431000	16434199	239.939325364
Chr1	16455400	16459999	880.239451543
Chr1	16475000	16476999	176.954207067
Chr1	16489000	16491799	181.751864651
Chr1	16494800	16497399	154.081255135
Chr1	16503200	16533599	23821.338765
Chr1	16538600	16540199	156.341244028
Chr1	16540800	16544399	323.993387524
Chr1	16554600	16558799	79.6917533622
Chr1	16569000	16574999	532.265380929
Chr1	16581800	16589399	1182.01046149
Chr1	16590800	16592199	286.508193116
Chr1	16597200	16598599	271.472801281
Chr1	16607400	16611599	1104.61305325
Chr1	16613200	16614399	276.188210619
Chr1	16625600	16637399	6074.84137279
Chr1	16659600	16664399	202.764716521
Chr1	16673400	16683799	2373.49611125
Chr1	16691400	16699199	1918.1199223
Chr1	16727400	16736399	505.119330887
Chr1	16742200	16751199	3127.77301796
Chr1	16791200	16791799	161.611359023
Chr1	16824800	16825799	393.265376988
Chr1	16853200	16857799	219.28541966
Chr1	16868200	16868599	76.9409319838
Chr1	16904400	16905399	522.136108807
Chr1	16942800	16949799	2355.57876172
Chr1	16950400	16952399	129.813609076
Chr1	16953000	16953599	85.7333784817
Chr1	16954400	16962199	1262.17017316
Chr1	16966200	16968199	276.218454094
Chr1	16997800	16998999	385.684472535
Chr1	17023200	17030599	957.172675139
Chr1	17035000	17049999	9365.00790968
Chr1	17071400	17074199	68.6384455463
Chr1	17137000	17143399	524.497618256
Chr1	17144000	17145199	64.7897222004
Chr1	17203800	17206399	779.392801753
Chr1	17254800	17265199	974.370172477
Chr1	17312400	17314199	124.323577828
Chr1	17315000	17317799	115.636935747
Chr1	17360800	17365599	245.418420368
Chr1	17406200	17410599	159.148854427
Chr1	17515000	17515599	87.0362785552
Chr1	17520800	17524999	299.996254914
Chr1	17528600	17536199	700.911733862
Chr1	17551400	17552399	60.4711735314
Chr1	17608000	17611399	86.154791992
Chr1	17620800	17622199	154.752844429
Chr1	17625000	17627399	342.83151978
Chr1	17658400	17660199	215.640455409
Chr1	17668200	17673799	197.569862486
Chr1	17674800	17681999	778.886602198
Chr1	17689600	17690599	124.98117736
Chr1	17709600	17710999	166.277168857
Chr1	17713400	17714599	1695.8833582
Chr1	17812400	17813799	419.770334947
Chr1	17842400	17845199	239.434891918
Chr1	17900400	17901399	204.530795163
Chr1	17937000	17937999	359.313948501
Chr1	18002200	18007399	1823.63265825
Chr1	18013000	18018599	10717.9826846
Chr1	18154600	18163599	3356.33173593
Chr1	18380400	18381199	81.8420164909
Chr1	18386400	18387599	333.987945341
Chr1	18599600	18600399	469.527834048
Chr1	18632400	18633599	56.7225776306
Chr1	18745200	18746399	105.403188962
Chr1	18790800	18792199	335.353525808
Chr1	18846400	18854999	9285.35895962
Chr1	18894200	18895599	1046.2205372
Chr1	18962000	18971999	1155.78588008
Chr1	19026800	19027999	240.675091618
Chr1	19062600	19064199	416.504873591
Chr1	19085800	19086599	102.169111963
Chr1	19172200	19172999	77.096547385
Chr1	19247800	19248999	202.181309461
Chr1	19327800	19328799	139.919165576
Chr1	19336200	19345799	18187.4243705
Chr1	19374600	19380799	3409.09559637
[truncated: 94 more rows]
