# Supplementary material for: Hyperosmotic priming of Arabidopsis seedlings establishes a long-term somatic memory accompanied by specific changes of the epigenome
Source: Genome Biol. 2013 Jun 14;14(6):R59. doi: 10.1186/gb-2013-14-6-r59 (PMC3707022; doi:10.1186/gb-2013-14-6-r59)
Supplement: Additional file 20 — Islands_CRH3K27me3-G600.bed. BED file containing coordinates of islands as determined by SICER software in sample 24h CRH3K27me3. (G: optimized gap size in bp.) [file gb-2013-14-6-r59-S20.BED]

track name=CRH3K27me3.uni.islands
Chr5	14000	14599	61.442480278
Chr5	18000	20399	657.727292361
Chr5	26800	27999	203.342604168
Chr5	44800	46199	369.980439736
Chr5	71800	74599	586.422486511
Chr5	98200	101599	374.640174357
Chr5	114200	115399	230.033858324
Chr5	123000	126199	2308.94333116
Chr5	129800	134799	396.842228775
Chr5	151200	154399	749.165399348
Chr5	155600	157399	1597.77327085
Chr5	193000	198399	1341.75033293
Chr5	211400	213199	450.049203238
Chr5	254400	259799	1387.42761403
Chr5	278800	281799	725.301151547
Chr5	285600	288599	654.076367038
Chr5	305000	305799	72.6244811707
Chr5	324600	330999	573.272472958
Chr5	335600	337799	223.274532646
Chr5	339000	339599	64.8496910251
Chr5	350400	353999	1607.51159085
Chr5	380000	382799	502.804068588
Chr5	390400	401599	5812.35320325
Chr5	416600	418599	1269.61150759
Chr5	445600	447199	170.44137664
Chr5	464400	465599	98.5319689455
Chr5	487200	489199	465.752661501
Chr5	491800	494199	386.928907365
Chr5	495400	497199	150.417378036
Chr5	500800	502199	57.1307816
Chr5	531000	532799	191.294763917
Chr5	535400	542399	3141.37489546
Chr5	559400	560999	575.462136761
Chr5	566600	569199	239.772475435
Chr5	576800	578999	461.622456397
Chr5	594200	595599	503.983104823
Chr5	608400	610399	237.259146852
Chr5	620000	623999	1115.60065348
Chr5	629000	629999	104.735807919
Chr5	631000	632199	105.350120054
Chr5	670200	675599	557.7940454
Chr5	679600	684599	3767.33693738
Chr5	697800	706199	5580.57160756
Chr5	707200	707999	56.7414677829
Chr5	716600	719399	264.351597018
Chr5	732400	736799	495.841267751
Chr5	744600	749599	1806.43146566
Chr5	777200	779199	471.057272001
Chr5	780800	784399	213.339691103
Chr5	838000	839399	69.9446799349
Chr5	869200	870799	812.609468036
Chr5	873400	874999	641.415120339
Chr5	880400	881799	74.3518026127
Chr5	904400	914399	2735.47640309
Chr5	915200	916399	96.2105284534
Chr5	951800	963999	7123.15162833
Chr5	1001600	1011799	3909.18423456
Chr5	1013800	1018199	3643.0801156
Chr5	1020000	1027999	2177.46954204
Chr5	1033600	1034799	78.0053863176
Chr5	1041800	1048199	853.482147994
Chr5	1058200	1058599	67.4723072188
Chr5	1074200	1075399	668.170359415
Chr5	1079000	1081199	361.884557439
Chr5	1087800	1088799	300.01056103
Chr5	1118800	1121799	1135.14378301
Chr5	1138600	1140199	120.64286532
Chr5	1153800	1155599	580.950188856
Chr5	1159800	1163599	566.738214602
Chr5	1185400	1191799	1153.45157767
Chr5	1203400	1205999	115.439410164
Chr5	1213000	1214399	156.08490626
Chr5	1218200	1222199	1884.94279103
Chr5	1227400	1240399	2444.68375836
Chr5	1256600	1258199	114.830483035
Chr5	1283400	1286199	480.391370261
Chr5	1291600	1295599	850.977436959
Chr5	1345600	1354599	4402.64887673
Chr5	1364000	1367399	946.325276703
Chr5	1457600	1467799	5279.42042651
Chr5	1480400	1500399	8060.90096813
Chr5	1509200	1512799	776.378863711
Chr5	1524200	1527199	1646.57933409
Chr5	1557200	1558199	466.902095994
Chr5	1559200	1562999	671.646543722
Chr5	1567400	1570799	1206.23637081
Chr5	1579200	1584599	2184.46466173
Chr5	1604600	1606399	322.188327107
Chr5	1674200	1675599	60.7746599015
Chr5	1686600	1689599	1056.08158373
Chr5	1705000	1712199	786.445715254
Chr5	1716600	1717999	190.579628023
Chr5	1731800	1735599	1171.91097845
Chr5	1740000	1742199	474.988063513
Chr5	1746000	1747599	194.355051753
Chr5	1759400	1760799	159.589685566
Chr5	1790600	1794999	999.276165241
Chr5	1814600	1815999	74.0350672251
Chr5	1826200	1829399	1177.63604599
Chr5	1830600	1833599	1199.52519621
Chr5	1834400	1837199	2036.26240299
Chr5	1869600	1871199	474.871892649
Chr5	1886000	1887199	73.0664000749
Chr5	1892800	1895399	1197.20667953
Chr5	1899200	1901399	157.735882595
Chr5	1914800	1916599	623.134117166
Chr5	1935000	1935599	184.014182039
Chr5	1948800	1951999	2468.74923862
Chr5	1977600	1983999	2947.19435161
Chr5	1987800	1989599	223.476066694
Chr5	1992000	1998999	1793.08634432
Chr5	2007600	2009199	250.420194475
Chr5	2010400	2010999	151.191485769
Chr5	2035200	2046599	3156.96875404
Chr5	2067000	2072799	1756.35246167
Chr5	2077600	2081799	516.609845513
Chr5	2097800	2099399	337.614377977
Chr5	2120600	2126799	734.454024226
Chr5	2169600	2173199	1660.03338812
Chr5	2174200	2176399	1013.04362899
Chr5	2177200	2178199	64.0739402309
Chr5	2183400	2185599	291.588905676
Chr5	2190200	2195799	1391.72218232
Chr5	2199400	2201999	694.222543902
Chr5	2218400	2220999	1317.09208613
Chr5	2221800	2222399	55.6859821859
Chr5	2226600	2229999	744.51655529
Chr5	2233200	2239199	2582.34924884
Chr5	2240200	2241599	92.5153482676
Chr5	2242400	2248399	2547.75592678
Chr5	2252200	2256399	1274.76677828
Chr5	2268200	2272399	244.956938804
Chr5	2276400	2280199	903.695776988
Chr5	2304400	2309399	2452.11847173
Chr5	2313000	2316999	1060.90964632
Chr5	2348800	2354199	1619.67594527
Chr5	2364800	2373799	4178.51307369
Chr5	2376000	2392199	7348.30460417
Chr5	2395400	2398199	273.359450165
Chr5	2404000	2405599	1168.58867833
Chr5	2410400	2410999	73.9487349798
Chr5	2433200	2434799	75.3267594349
Chr5	2440400	2442399	130.621588193
Chr5	2444600	2452399	1845.19638288
Chr5	2468200	2470399	159.12000456
Chr5	2471400	2473599	366.581627371
Chr5	2474800	2475999	71.997072341
Chr5	2478600	2482599	240.871522935
Chr5	2488600	2490799	223.219175268
Chr5	2509000	2510399	57.8962935328
Chr5	2530000	2533199	1744.00855514
Chr5	2556000	2561399	662.753841319
Chr5	2562400	2567599	461.571221252
Chr5	2582600	2587799	2145.29283313
Chr5	2591600	2592799	493.192820066
Chr5	2613400	2614199	82.0549643058
Chr5	2619000	2624999	1696.57675002
Chr5	2656800	2661399	408.82401067
Chr5	2733200	2735799	2363.39102031
Chr5	2804000	2804799	71.0832998232
Chr5	2829000	2833399	1646.58693798
Chr5	2838600	2840999	56.3139424265
Chr5	2862800	2865999	458.554504807
Chr5	2889400	2891999	385.976705932
Chr5	2906200	2910599	2036.26506302
Chr5	2934600	2939399	715.862981802
Chr5	2949200	2954999	2979.81804835
Chr5	2962600	2965999	279.226254004
Chr5	2967000	2968599	340.391047404
Chr5	2970400	2972599	352.87747144
Chr5	2981200	2982199	109.190626698
Chr5	3003800	3005599	62.7588747418
Chr5	3014800	3016799	184.534222054
Chr5	3024800	3030799	4440.62602266
Chr5	3045600	3050199	703.362453998
Chr5	3079800	3081199	412.011317868
Chr5	3101000	3101799	62.3031847958
Chr5	3108400	3114199	4030.55086262
Chr5	3116600	3119599	301.736167617
Chr5	3126400	3127199	310.219827226
Chr5	3157200	3161399	93.4691050971
Chr5	3162200	3163199	88.0914736153
Chr5	3168600	3181399	7293.41730724
Chr5	3182200	3182999	58.338546121
Chr5	3189800	3190799	59.3782937323
Chr5	3192000	3197199	2366.25769478
Chr5	3206200	3211399	1105.86229231
Chr5	3225000	3234599	6903.16776977
Chr5	3253000	3254399	124.831112892
Chr5	3274000	3276799	931.726957574
Chr5	3310400	3316999	1140.8988892
Chr5	3341400	3342799	102.102964021
Chr5	3345600	3351199	2034.52977492
Chr5	3357400	3359999	1034.13987759
Chr5	3369000	3372599	1551.24551506
Chr5	3400800	3402599	339.539460376
Chr5	3454400	3458999	1212.46881276
Chr5	3473800	3476999	372.611422616
Chr5	3502000	3509199	1559.61731103
Chr5	3510400	3517799	1872.78984173
Chr5	3532800	3535199	128.844846205
Chr5	3542200	3544799	679.948203517
Chr5	3557200	3566399	2322.22875549
Chr5	3572000	3574199	708.037474369
Chr5	3575800	3578399	507.265596093
Chr5	3610800	3616999	3111.55143318
Chr5	3642200	3647599	693.840359278
Chr5	3688000	3694799	3786.18615858
Chr5	3695800	3698999	2514.22269974
Chr5	3700800	3705199	2553.22992074
Chr5	3706000	3708599	815.577645445
Chr5	3714400	3718399	704.150801578
Chr5	3721800	3733199	2117.81642947
Chr5	3734800	3736799	200.487607888
Chr5	3738800	3740799	1326.58466761
Chr5	3749800	3752599	220.602183969
Chr5	3786200	3786999	163.509867696
Chr5	3812200	3812999	69.032484844
Chr5	3824400	3825399	175.383802947
Chr5	3844200	3846599	458.369468369
Chr5	3848400	3852599	1974.43784393
Chr5	3865200	3868199	621.587905619
Chr5	3874400	3876999	440.081255035
Chr5	3884200	3884799	291.257030717
Chr5	3890600	3897599	1325.7632452
Chr5	3931600	3932199	81.086587384
Chr5	3935600	3937599	75.9555839557
Chr5	3970000	3973599	567.966537183
Chr5	3983600	3993599	3109.1330377
Chr5	4024600	4026799	690.005603844
Chr5	4054600	4055799	594.905434135
Chr5	4062600	4067199	1880.15148277
Chr5	4085800	4088599	208.161673379
Chr5	4108800	4109999	127.998023257
Chr5	4150000	4151999	58.5485013092
Chr5	4165600	4169199	799.831110675
Chr5	4181000	4189999	3372.40500777
Chr5	4217600	4221399	787.371293417
Chr5	4228200	4241999	5033.20520185
Chr5	4266600	4270799	247.156237782
Chr5	4272000	4275999	923.922268836
Chr5	4279200	4282399	732.185012852
Chr5	4290800	4292599	532.12041221
Chr5	4380800	4382599	166.058146801
Chr5	4449200	4450999	153.002471594
Chr5	4477200	4478399	496.970824464
Chr5	4481600	4483799	278.530013785
Chr5	4488600	4489999	441.360980778
Chr5	4521600	4523199	975.775347041
Chr5	4540600	4543399	603.732644888
Chr5	4553600	4554399	76.4086004383
Chr5	4571400	4575199	1228.71994272
Chr5	4612400	4614399	1081.43052203
Chr5	4621200	4624999	912.687117674
Chr5	4626000	4627399	248.180473594
Chr5	4643000	4647399	948.68747411
Chr5	4709400	4711599	149.458595814
Chr5	4723400	4725199	89.4327543701
Chr5	4728800	4730599	1023.52814443
Chr5	4734000	4734599	116.189618994
Chr5	4756200	4759999	606.527865786
Chr5	4776800	4779399	282.863826874
Chr5	4797000	4797799	80.8364959478
Chr5	4805200	4808999	1856.76120875
Chr5	4826000	4827799	844.387617545
Chr5	4831800	4836199	794.049340452
Chr5	4842400	4844199	273.20479258
Chr5	4853400	4856799	262.933371485
Chr5	4868000	4870799	1879.54310428
Chr5	4875000	4875799	290.058150961
Chr5	4892200	4897999	900.514913019
Chr5	4901400	4906999	734.132120146
Chr5	4908200	4911399	1070.58243151
Chr5	4913600	4916799	625.015779621
Chr5	4919200	4925599	2147.01449654
Chr5	4930000	4932199	251.161913974
Chr5	4937800	4938999	846.03992471
Chr5	4946600	4952599	795.756805422
Chr5	4971200	4973799	63.2094568965
Chr5	4974600	4976999	627.954133628
Chr5	4990600	4992399	160.539863631
Chr5	4993600	4994799	92.6480249689
Chr5	5005800	5006799	115.324601858
Chr5	5009800	5011399	91.8753490277
Chr5	5026400	5027399	80.112490369
Chr5	5031600	5033599	405.017986685
Chr5	5064000	5065199	183.389266749
Chr5	5094600	5097599	1911.11727886
Chr5	5098400	5100799	971.454632564
Chr5	5126800	5128399	607.474052604
Chr5	5150800	5155599	1720.40607426
Chr5	5164000	5169599	1024.70196189
Chr5	5205800	5207799	178.308502726
Chr5	5208600	5211199	137.856047658
Chr5	5231800	5234399	292.772813932
Chr5	5236400	5239199	609.509008996
Chr5	5252200	5259999	2104.39400236
Chr5	5302800	5308599	660.878324662
Chr5	5331800	5333999	1372.74687169
Chr5	5345600	5351399	291.484804906
Chr5	5352200	5354599	190.248953228
Chr5	5367000	5368799	99.9440509334
Chr5	5376600	5378999	1617.8851259
Chr5	5383400	5385399	111.52747602
Chr5	5386600	5389199	458.187425302
Chr5	5398000	5402999	2902.80181423
Chr5	5407200	5411599	1079.22116474
Chr5	5412400	5419599	1230.51180332
Chr5	5425600	5427399	78.195385185
Chr5	5439600	5442399	182.548356544
Chr5	5480200	5483199	2755.935442
Chr5	5501000	5503999	664.901178221
Chr5	5512000	5516799	1678.62950662
Chr5	5559000	5559799	53.9250226679
Chr5	5566800	5567999	392.161877881
Chr5	5603200	5606999	1171.63721948
Chr5	5616200	5630199	10519.8650073
Chr5	5635200	5637799	162.2683274
Chr5	5647000	5647799	60.1270824374
Chr5	5654200	5655599	264.54325937
Chr5	5675400	5680199	872.521820831
Chr5	5702000	5707199	1386.1299062
Chr5	5715600	5717199	445.661385706
Chr5	5742000	5749599	2117.15967314
Chr5	5755200	5756599	173.107654178
Chr5	5766800	5769599	561.875438415
Chr5	5790400	5792599	249.57804027
Chr5	5817000	5817999	58.9334914869
Chr5	5831000	5837199	1665.62532416
Chr5	5845400	5862199	6616.08387491
Chr5	5874200	5894999	4546.55108599
Chr5	5902800	5906999	410.732441314
Chr5	5944600	5951799	2514.16845712
Chr5	5953600	5956599	772.385118681
Chr5	5970800	5972199	495.996896332
Chr5	6001400	6003399	339.724553737
Chr5	6041200	6042799	301.216626562
Chr5	6057600	6058399	154.4744946
Chr5	6074600	6079399	616.395758137
Chr5	6096000	6096599	109.78095656
Chr5	6110200	6112199	443.275084657
Chr5	6116200	6121399	1054.76714426
Chr5	6122800	6126399	505.416853045
Chr5	6164000	6169399	2177.21542171
Chr5	6183000	6187799	1816.48435973
Chr5	6232600	6234199	238.162251499
Chr5	6281600	6284199	166.713067815
Chr5	6300600	6302199	197.407877361
Chr5	6306600	6309799	1066.69725327
Chr5	6311400	6318799	1372.98782379
Chr5	6319800	6324399	792.809319485
Chr5	6340000	6341599	133.836770286
Chr5	6359200	6361399	142.095111163
Chr5	6362200	6368799	1016.08562558
Chr5	6383200	6383999	74.3966975645
Chr5	6394000	6395399	120.513577488
Chr5	6408400	6409599	141.563996773
Chr5	6410400	6413399	1476.63500174
Chr5	6439400	6447799	1843.29385976
Chr5	6473200	6476599	678.226628896
Chr5	6481200	6487999	2150.60171004
Chr5	6566000	6571199	1130.85093055
Chr5	6583600	6584799	101.022194394
Chr5	6589200	6596199	622.857117322
Chr5	6607600	6609599	219.844659647
Chr5	6613000	6616999	366.092869215
Chr5	6635400	6638599	710.384808763
Chr5	6639600	6640599	474.857205985
Chr5	6660000	6673599	4530.20061476
Chr5	6693000	6694799	171.209381684
Chr5	6715400	6716799	85.9704542191
Chr5	6718400	6718799	79.4480701251
Chr5	6720200	6727799	3749.02339815
Chr5	6790000	6791199	204.380546069
Chr5	6822800	6831599	3655.67551047
Chr5	6838600	6844199	757.672097668
Chr5	6857200	6858399	216.628899916
Chr5	6871200	6875999	1452.08192633
Chr5	6885400	6887599	622.005078898
Chr5	6892800	6894199	676.995693407
Chr5	6954600	6956399	683.35655127
Chr5	6975000	6977199	1528.20888728
Chr5	6991400	6996999	842.747181224
Chr5	7002400	7004799	1618.12911153
Chr5	7010200	7013999	890.703788348
Chr5	7022600	7024199	281.250993719
Chr5	7025200	7028199	1568.90772854
Chr5	7040000	7042399	274.45964251
Chr5	7044800	7049999	1105.83860941
Chr5	7076800	7078999	875.362605902
Chr5	7139800	7141199	61.0219357641
Chr5	7147800	7148799	214.266862157
Chr5	7168200	7173999	813.294031978
Chr5	7176400	7177399	182.342309252
Chr5	7178200	7182199	395.60570775
Chr5	7185000	7186799	775.486526408
Chr5	7189200	7194599	1209.03567174
Chr5	7197400	7198199	58.8842335846
Chr5	7222200	7228999	2215.38172693
Chr5	7229800	7235599	1444.5388008
Chr5	7252400	7255999	502.60808536
Chr5	7257200	7260199	1538.79058785
Chr5	7266600	7268799	253.213901923
Chr5	7270600	7272799	538.753122029
Chr5	7315400	7326999	2251.7452766
Chr5	7342200	7358399	8706.28635393
Chr5	7366000	7372799	3237.21002646
Chr5	7378000	7381799	928.74783749
Chr5	7401800	7403199	207.1528969
Chr5	7408800	7413199	664.506789137
Chr5	7418000	7422399	1282.03396124
Chr5	7426000	7434599	1633.83870437
Chr5	7443800	7448599	629.050372039
Chr5	7457400	7473999	4058.74644804
Chr5	7478600	7479799	67.7609672325
Chr5	7486600	7487999	206.255683468
Chr5	7490800	7496999	1306.89873475
Chr5	7499600	7505199	1269.86745405
Chr5	7509200	7512799	1805.7936293
Chr5	7515000	7515999	336.797599029
Chr5	7520400	7523199	172.128786227
Chr5	7549600	7551399	154.839652566
Chr5	7603600	7606199	681.525484147
Chr5	7620600	7622599	214.44000292
Chr5	7639800	7643799	418.917610523
Chr5	7646800	7648199	785.788465866
Chr5	7651400	7663799	4252.91543548
Chr5	7670000	7672999	622.278493736
Chr5	7674200	7676199	91.7483198151
Chr5	7683400	7692799	2127.95445172
Chr5	7693600	7699799	2413.33450761
Chr5	7701400	7709199	1665.33382993
Chr5	7716000	7724599	3435.60785089
Chr5	7725600	7728999	1408.83920568
Chr5	7797800	7806799	1683.51063405
Chr5	7810800	7816799	920.205181678
Chr5	7818400	7821199	1282.1761802
Chr5	7825200	7827199	87.906363608
Chr5	7834800	7839199	2242.26723562
Chr5	7859800	7865399	2428.97521564
Chr5	7913600	7916999	1292.37724038
Chr5	7932600	7934399	260.164871708
Chr5	7943200	7944199	124.787555985
Chr5	7969600	7981399	1519.21047109
Chr5	8020200	8021799	604.299207
Chr5	8025000	8030799	796.866702154
Chr5	8034400	8036999	88.0584211719
Chr5	8065800	8067799	839.807721774
Chr5	8077000	8080799	881.667792271
Chr5	8082800	8083599	489.604710347
Chr5	8089200	8110999	6800.484107
Chr5	8119400	8121599	93.3286839951
Chr5	8125800	8129399	612.665954574
Chr5	8133400	8142999	2119.33134311
Chr5	8143800	8145199	118.196287257
Chr5	8153400	8154799	144.451782913
Chr5	8162000	8178399	5619.60599202
Chr5	8179800	8188399	2706.4476912
Chr5	8194200	8206799	3920.42456853
Chr5	8210200	8215799	1410.86234662
Chr5	8216800	8233799	6043.95813495
Chr5	8291200	8293799	552.366785488
Chr5	8332400	8337999	1578.88297601
Chr5	8373200	8375199	371.528957391
Chr5	8384200	8414999	12304.1925505
Chr5	8421600	8423799	316.370647622
Chr5	8425400	8426999	261.672721095
Chr5	8497800	8503599	2175.16072786
Chr5	8505600	8514399	2881.09174097
Chr5	8523200	8530199	3161.17506764
Chr5	8538600	8545199	2282.82905761
Chr5	8552800	8554199	347.624061446
Chr5	8562800	8565599	299.246857091
Chr5	8567600	8571799	752.159421621
Chr5	8579800	8585199	1151.34280603
Chr5	8589400	8601399	4139.71903728
Chr5	8616400	8621199	322.028423897
Chr5	8629600	8630399	79.8473238507
Chr5	8651400	8653399	300.739758366
Chr5	8654600	8656599	120.463981257
Chr5	8657400	8659399	855.329653771
Chr5	8662400	8667399	794.581781853
Chr5	8668200	8669599	294.285208216
Chr5	8672600	8674599	325.182202754
Chr5	8685800	8692399	785.470069775
Chr5	8695000	8701599	497.887987784
Chr5	8702800	8707599	424.594108898
Chr5	8712200	8713999	110.998700395
Chr5	8739400	8740599	164.448765225
Chr5	8749600	8751399	357.546910476
Chr5	8778400	8783799	3504.61033272
Chr5	8787600	8793599	1594.71787592
Chr5	8804200	8807999	820.762415809
Chr5	8818800	8825999	2072.25254996
Chr5	8828600	8856799	3741.37520718
Chr5	8872400	8880799	3731.76234402
Chr5	8894000	8895999	953.408817205
Chr5	8913200	8927999	2697.96232455
Chr5	8935200	8945399	2578.02591117
Chr5	8987000	8987599	72.5396949471
Chr5	8993400	8995999	285.35740408
Chr5	9001600	9003399	483.547888111
Chr5	9007000	9020599	5548.37727994
Chr5	9042800	9045999	288.710181068
Chr5	9056000	9060199	1540.69804716
Chr5	9061000	9068999	2213.4417847
Chr5	9070600	9092199	9150.96794057
Chr5	9102800	9117799	6331.94182568
Chr5	9119200	9141399	6766.42484274
Chr5	9153800	9156199	325.01071975
Chr5	9170600	9172799	67.5541143084
Chr5	9196400	9203999	965.880771482
Chr5	9234600	9236199	1116.91401583
Chr5	9239800	9242599	223.261277523
Chr5	9243800	9246999	190.754979847
Chr5	9269000	9270799	106.710834835
Chr5	9298800	9303399	521.489317386
Chr5	9328000	9339399	1204.91138104
Chr5	9350800	9352599	344.845624703
Chr5	9357800	9361599	673.114360323
Chr5	9363800	9367399	583.606020855
Chr5	9423200	9425399	879.852969287
Chr5	9427600	9427999	64.3884527953
Chr5	9430000	9433199	1041.74809179
Chr5	9475800	9478399	570.955862546
Chr5	9516400	9519399	806.619940314
Chr5	9574600	9577599	175.826611879
Chr5	9613600	9615999	604.266761425
Chr5	9620600	9623199	274.186660927
Chr5	9626400	9628199	237.727009542
Chr5	9636000	9638999	102.650422623
Chr5	9654600	9656199	89.579441719
Chr5	9658600	9662399	160.603647407
Chr5	9666400	9669199	714.920193509
Chr5	9684000	9684799	69.5436388591
Chr5	9713000	9713999	91.1767289488
Chr5	9716600	9721199	1007.02198467
Chr5	9803000	9806199	1122.64354374
Chr5	9845000	9846799	94.7130579743
Chr5	9852400	9853799	97.9315367742
Chr5	9855800	9856399	103.076658451
Chr5	9871000	9871799	65.99379846
Chr5	9876000	9882199	1033.47886495
Chr5	9885600	9889999	604.137106717
Chr5	9900400	9904599	690.436486098
Chr5	9913200	9918199	498.781419911
Chr5	9932600	9933599	123.878339297
Chr5	9940200	9941399	161.472112068
Chr5	9968200	9970999	253.354886528
Chr5	10020600	10023799	213.016007112
Chr5	10024800	10025399	61.9339204961
Chr5	10030400	10032999	126.411745583
Chr5	10128600	10134199	2099.01074929
Chr5	10137400	10140399	1677.94070632
Chr5	10148200	10151199	198.809984562
Chr5	10162600	10163799	474.381981739
Chr5	10164800	10165799	161.321034376
Chr5	10182800	10184399	74.1649458189
Chr5	10188200	10189199	66.1694067665
Chr5	10208400	10209799	252.94978174
Chr5	10212200	10216999	477.628517508
Chr5	10261600	10263399	98.8543683853
Chr5	10264800	10267399	510.7954782
Chr5	10283600	10287799	1326.97255979
Chr5	10290000	10298599	1046.79695585
Chr5	10429600	10431799	115.740928371
Chr5	10452000	10459199	2463.78523839
Chr5	10460000	10460999	80.956439866
Chr5	10476200	10476799	104.713098805
Chr5	10477800	10479399	619.867539352
Chr5	10480400	10495599	2835.46563813
Chr5	10636600	10643799	1875.50205619
Chr5	10649800	10653199	117.643527115
Chr5	10719400	10724799	2068.59648366
Chr5	10997000	10998799	215.610843038
Chr5	11615000	11618399	1324.37639892
Chr5	11726000	11728999	489.98582727
Chr5	11730200	11733399	412.126442782
Chr5	12592400	12593199	92.1503732525
Chr5	12594400	12600599	1264.49972169
Chr5	12602600	12604799	110.330928395
Chr5	12681400	12685599	319.313744868
Chr5	13084000	13085199	263.326940824
Chr5	13097600	13101599	431.730538914
Chr5	13340800	13342799	143.574783087
Chr5	13362600	13367399	1029.02404826
Chr5	13434200	13435199	204.869679743
Chr5	13520800	13521399	77.0278283965
Chr5	13549400	13550399	80.0158138636
Chr5	13553600	13554599	105.073473436
Chr5	13625800	13626799	104.497278125
Chr5	13655200	13656199	72.239089931
Chr5	13699600	13700399	71.7229640362
Chr5	13706800	13707799	60.9927623888
Chr5	13726800	13727999	110.323907815
Chr5	13768200	13774199	1346.99119507
Chr5	13775000	13777199	168.593531169
Chr5	13807600	13808999	59.89228692
Chr5	13852200	13854999	1228.3785848
Chr5	13870000	13870799	58.6378417835
Chr5	13881200	13882999	188.958015391
Chr5	13899200	13902999	283.030004764
Chr5	13933200	13943199	5106.93940712
Chr5	13946800	13950199	129.188063032
Chr5	13952200	13953999	332.789498573
Chr5	13955200	13956199	58.8030061992
Chr5	13984600	13985799	182.806422928
Chr5	13987600	13989399	826.303838372
Chr5	14000600	14001599	121.802397777
Chr5	14017200	14018799	76.2456943278
Chr5	14020600	14022999	673.094706198
Chr5	14046200	14050999	742.814307172
Chr5	14090600	14094399	787.146747196
Chr5	14104800	14107799	322.286270457
Chr5	14108600	14110799	81.088118022
Chr5	14191400	14201599	3487.37652222
Chr5	14209400	14213599	1071.72127586
Chr5	14217000	14227999	1002.27740575
Chr5	14243200	14246799	826.843631628
Chr5	14253800	14255999	586.581640181
Chr5	14278000	14281799	658.736847419
Chr5	14292000	14293799	520.459784152
Chr5	14305600	14308399	244.087209167
Chr5	14518200	14519399	400.245503737
Chr5	14520400	14521999	97.6582317
Chr5	14526200	14533999	2318.59938569
Chr5	14561400	14567199	337.957517405
Chr5	14601000	14609999	2133.7882186
Chr5	14637800	14640399	1059.33450736
Chr5	14642600	14646599	3266.1179435
Chr5	14647400	14650799	943.1714722
Chr5	14688800	14692799	215.69520935
Chr5	14694200	14696999	781.673534073
Chr5	14697800	14698399	88.7535310364
Chr5	14700800	14702999	427.578659298
Chr5	14704800	14722399	3902.04371065
Chr5	14726800	14731399	457.718257257
Chr5	14733000	14734599	209.635634654
Chr5	14756400	14758399	109.749076659
Chr5	14759200	14760399	285.222108136
Chr5	14761200	14762199	778.535856859
Chr5	14763800	14771399	3270.66738782
Chr5	14776400	14779199	296.789577873
Chr5	14780400	14782999	225.789494893
Chr5	14823000	14825599	251.949532978
Chr5	14840200	14842999	97.9499133765
Chr5	14860200	14864999	491.949804983
Chr5	14875200	14883599	1177.07651227
Chr5	14909400	14910599	69.997193248
Chr5	14912000	14913399	194.269126637
Chr5	14914800	14919799	415.156843293
Chr5	14921800	14923599	96.0660686448
Chr5	14941000	14945199	941.340845417
Chr5	14953000	14955999	345.364744702
Chr5	14957200	14961799	1151.36963803
Chr5	14974400	14977999	847.650795112
Chr5	14985000	14988599	1008.31849211
Chr5	15033800	15040199	1179.58763431
Chr5	15043600	15051999	1496.85787706
Chr5	15061200	15064799	601.124506123
Chr5	15071600	15075199	2112.70631069
Chr5	15092800	15101599	3327.73401077
Chr5	15104400	15129199	6353.80295639
Chr5	15130000	15137599	1674.47456012
Chr5	15138600	15147199	1901.28450873
Chr5	15153600	15161599	1043.53492577
Chr5	15164400	15169599	1053.30149331
Chr5	15171000	15175599	1609.85496949
Chr5	15191800	15194399	931.866030502
Chr5	15198200	15203399	821.947492854
Chr5	15211600	15219399	2276.53241052
Chr5	15225600	15230399	1370.5772918
Chr5	15246400	15250199	1452.10649982
Chr5	15256400	15258399	58.7711131424
Chr5	15272000	15279199	802.914621956
Chr5	15287600	15290199	295.648459668
Chr5	15308400	15311399	366.658015628
Chr5	15312200	15316799	590.10409712
Chr5	15318000	15319599	82.8803405715
Chr5	15320800	15324399	330.402067429
Chr5	15326000	15327399	92.262814763
Chr5	15342800	15343599	156.806293782
Chr5	15363000	15370599	794.074555662
Chr5	15372000	15383599	1990.23549046
Chr5	15388000	15397199	2102.14213904
Chr5	15421400	15423399	342.471172662
Chr5	15426200	15428799	582.893694263
Chr5	15429800	15430799	71.5544899516
Chr5	15432600	15437599	1300.4193616
Chr5	15444600	15446399	66.6869253341
Chr5	15461000	15464999	96.0101803452
Chr5	15475600	15478399	1774.89884787
Chr5	15486000	15490199	176.003655681
Chr5	15501200	15503799	242.502744723
Chr5	15518800	15527599	2288.24828116
Chr5	15528600	15531799	715.030680475
Chr5	15532600	15534999	489.266413594
Chr5	15536000	15542799	2214.14096922
Chr5	15578600	15580799	636.839095259
Chr5	15585000	15596599	1169.43452313
Chr5	15599800	15603799	618.975970829
Chr5	15606600	15622599	5073.96125495
Chr5	15631600	15634999	312.167611294
Chr5	15641600	15645999	702.490596839
Chr5	15652200	15660199	446.5670218
Chr5	15663400	15665799	79.1780259613
Chr5	15698000	15702399	290.227486295
Chr5	15703200	15704799	271.399201588
Chr5	15705600	15714599	1151.25003951
Chr5	15726600	15732799	580.943120514
Chr5	15735000	15736999	170.666409976
Chr5	15737800	15741799	1785.10438619
Chr5	15745800	15747399	320.150432662
Chr5	15757200	15758399	123.597163949
Chr5	15763600	15766999	208.821532346
Chr5	15770600	15785399	2700.2964297
Chr5	15788400	15809599	4362.29903296
Chr5	15825000	15836999	1770.23841155
Chr5	15841200	15844399	1421.78524643
Chr5	15847200	15850999	1468.21047247
Chr5	15858800	15862599	434.063285555
Chr5	15863400	15873599	1863.15713811
Chr5	15875200	15875999	359.287804853
Chr5	15889600	15895399	664.985398635
Chr5	15898200	15900999	764.324490356
Chr5	15911600	15912599	108.324085624
Chr5	15950400	15961199	2170.84871154
Chr5	15970800	15972399	249.317557357
Chr5	15973800	15976199	1175.63448505
Chr5	15979000	15987399	2417.50538703
Chr5	16008600	16012399	216.423421007
Chr5	16023000	16024799	416.127070192
Chr5	16028800	16030599	937.700216361
Chr5	16031400	16033799	448.556665986
Chr5	16089000	16092999	1783.40116037
Chr5	16096400	16097199	147.575144518
Chr5	16098000	16101599	1180.15272454
Chr5	16106000	16108999	293.299701363
Chr5	16113000	16130999	4060.0316006
Chr5	16136200	16146799	4871.75905791
Chr5	16151400	16157999	1798.36802238
Chr5	16173800	16181199	1164.50464857
Chr5	16200600	16201799	102.898228315
Chr5	16203600	16206599	195.768816025
Chr5	16243800	16246399	1242.01804621
Chr5	16251400	16252399	118.495393912
Chr5	16267600	16274599	972.631247194
Chr5	16288400	16289799	176.475649433
Chr5	16308000	16310199	780.415180801
Chr5	16328600	16339799	6118.08317306
Chr5	16370200	16371999	377.205746205
Chr5	16391600	16394199	204.635602271
Chr5	16412400	16413399	203.772883075
Chr5	16431400	16432199	102.955058455
Chr5	16501200	16502799	475.388488403
Chr5	16512200	16522799	2302.59900623
Chr5	16524000	16525799	232.015083209
Chr5	16529400	16532599	386.681465135
Chr5	16563000	16565799	240.727466988
Chr5	16575000	16576599	552.290064595
Chr5	16580000	16589199	1696.059568
Chr5	16590000	16592199	91.3384232396
Chr5	16593000	16594799	440.799401328
Chr5	16600000	16608399	3162.11433606
Chr5	16617200	16620599	182.211926418
Chr5	16623200	16626999	824.762112239
Chr5	16632200	16633999	179.585395559
Chr5	16643000	16644399	84.0951238082
Chr5	16648600	16655599	1563.19480765
Chr5	16656400	16663399	723.488399194
Chr5	16683400	16683999	72.1982959
Chr5	16709800	16716399	2545.65260589
Chr5	16738800	16739399	63.9257080561
Chr5	16740800	16743199	345.773897511
Chr5	16750600	16753599	140.837627747
Chr5	16767800	16775799	1205.29299225
Chr5	16849400	16851599	94.8298511539
Chr5	16852600	16854199	174.001169916
Chr5	16859600	16866399	1243.91407321
Chr5	16879600	16885999	304.008327266
Chr5	16895600	16898199	489.74997922
Chr5	16906600	16907999	128.353811329
Chr5	16942800	16943399	69.2105010399
Chr5	16964600	16966999	158.659363831
Chr5	16971200	16972599	368.063763087
Chr5	16976000	16977599	163.24225282
Chr5	16979800	16981199	352.831850109
Chr5	16997200	16998999	92.0546802081
Chr5	17003400	17006399	541.507837794
Chr5	17022200	17025399	973.904144655
Chr5	17030600	17042599	2564.60282043
Chr5	17045000	17064199	6257.84580173
Chr5	17072800	17075799	347.739733946
Chr5	17078400	17083399	551.421412551
Chr5	17084200	17085199	107.315371145
Chr5	17112000	17115399	363.769817345
Chr5	17126600	17129799	144.921209465
Chr5	17141400	17146399	604.576977876
Chr5	17154800	17155399	56.7687899952
Chr5	17164000	17166199	574.50849147
Chr5	17198200	17199799	511.832437141
Chr5	17210800	17211799	57.5708016916
Chr5	17246400	17247399	159.277361249
Chr5	17256800	17258199	179.385450164
Chr5	17259000	17262799	834.669190041
Chr5	17263800	17265799	771.52052342
Chr5	17281800	17287399	978.326357738
Chr5	17295800	17297999	203.906723116
Chr5	17308000	17314599	2278.97521843
Chr5	17332200	17339199	2026.22149668
Chr5	17343400	17346999	701.578097357
Chr5	17370000	17378799	2292.53357471
Chr5	17390400	17395799	2666.68093255
Chr5	17398800	17400199	160.18009585
Chr5	17401200	17406799	729.268863408
Chr5	17408800	17416599	3744.25356543
Chr5	17417400	17418999	348.63933836
Chr5	17423200	17424799	98.2832199646
Chr5	17432400	17436399	740.561589455
Chr5	17447800	17448999	139.303966114
Chr5	17457400	17458799	76.804821091
Chr5	17463200	17464799	90.9984078589
Chr5	17485400	17486199	330.074546424
Chr5	17496200	17498799	989.280991104
Chr5	17506200	17511799	933.269947528
Chr5	17516200	17522399	665.631620659
Chr5	17530400	17532599	181.263702036
Chr5	17533400	17534999	661.296548086
Chr5	17586000	17586599	56.7358005677
Chr5	17606600	17610799	595.968171011
Chr5	17613800	17616999	336.676762643
Chr5	17625400	17626399	394.272031547
Chr5	17631800	17638999	807.423841476
Chr5	17647000	17654999	2011.48831974
Chr5	17682000	17683599	868.049576762
Chr5	17712400	17713199	90.1414764132
Chr5	17722400	17723199	79.2237850726
Chr5	17724200	17725999	87.202199511
Chr5	17728000	17730399	510.672397281
Chr5	17756200	17758999	2222.36094658
Chr5	17760200	17762599	502.008650976
Chr5	17765800	17766999	138.521425013
Chr5	17769600	17775599	1873.98376445
Chr5	17777800	17780199	542.200749625
Chr5	17798400	17799999	115.69525027
Chr5	17806600	17807199	197.016873586
Chr5	17809600	17811599	1498.94379919
Chr5	17826800	17833999	1280.00945806
Chr5	17846600	17850399	387.685690264
Chr5	17857200	17858199	84.1537562266
Chr5	17861800	17864799	1977.24769456
Chr5	17886000	17887999	503.921850945
Chr5	17901600	17904599	1506.17574765
Chr5	17905800	17913599	3512.59098387
Chr5	17917400	17919599	202.618850888
Chr5	17941400	17945399	291.997934061
Chr5	17948600	17951799	198.109130407
Chr5	17959400	17960799	129.363738265
Chr5	17964400	17971399	1263.33136946
Chr5	17972200	17976599	333.511747603
Chr5	17983600	17986399	120.537314365
Chr5	17995600	18005599	3182.38089853
Chr5	18020000	18021399	56.6612308615
Chr5	18065000	18066799	604.576871714
Chr5	18105800	18108999	457.462940302
Chr5	18114400	18118599	875.438932103
Chr5	18147800	18158999	3919.18324786
Chr5	18188000	18193599	825.626615608
Chr5	18202000	18205599	289.78293804
Chr5	18222200	18225399	1237.88751437
Chr5	18240400	18242999	1045.84632193
Chr5	18273400	18276799	1275.19342307
Chr5	18283600	18312799	7993.32391488
Chr5	18313600	18320599	1717.43525339
Chr5	18340600	18342399	256.686828548
Chr5	18372400	18376599	987.468301724
Chr5	18391200	18395199	213.002843653
Chr5	18414800	18415999	217.386415057
Chr5	18454600	18457399	400.512396499
Chr5	18460000	18460799	64.0178161289
Chr5	18505600	18512399	2643.97704706
Chr5	18513600	18516399	388.179444243
Chr5	18518200	18519999	58.8406854985
Chr5	18531400	18534199	76.5132527667
Chr5	18535200	18537999	798.44186782
Chr5	18552000	18553799	362.992679595
Chr5	18575000	18576999	331.008803069
Chr5	18578000	18580799	104.313114922
Chr5	18587000	18595999	3686.21285273
Chr5	18596800	18597599	55.0943530291
Chr5	18602400	18614999	4052.9940828
Chr5	18632000	18662599	6406.64967011
Chr5	18665000	18666199	294.607865664
Chr5	18674600	18679599	913.343355957
Chr5	18681400	18682799	408.296903838
Chr5	18697600	18706599	1839.52765341
Chr5	18726800	18729999	352.531305705
Chr5	18739400	18741799	125.06630495
Chr5	18743400	18744399	60.3637157508
Chr5	18747600	18754999	1299.32141617
Chr5	18759000	18767999	2249.27266116
Chr5	18780600	18789999	3792.5628412
Chr5	18800600	18811799	3036.62741703
Chr5	18812800	18814199	154.76492828
Chr5	18851800	18853799	119.039544242
Chr5	18878400	18882399	397.137912341
Chr5	18902200	18904199	61.9384605014
Chr5	18905600	18906799	126.601928626
Chr5	18908200	18910999	344.077586759
Chr5	18912800	18915999	967.293748119
Chr5	18939000	18947399	1278.71068214
Chr5	18960200	18964799	466.55567374
Chr5	18991400	19001199	1458.05475949
Chr5	19002000	19004599	2052.31661679
Chr5	19018000	19018799	96.7910538239
Chr5	19019600	19040999	7001.23646134
Chr5	19056600	19071199	4560.73114341
Chr5	19134000	19135199	86.8269404636
Chr5	19138800	19142199	1039.2428332
Chr5	19172200	19172799	79.167297534
Chr5	19194400	19200599	2868.82388651
Chr5	19217000	19220599	251.731046669
Chr5	19248400	19249399	205.188236051
Chr5	19271400	19274399	1395.04734909
Chr5	19288000	19290399	311.886754036
Chr5	19297600	19300599	1098.00355119
Chr5	19379600	19380999	98.4984110549
Chr5	19392400	19395199	242.825690434
Chr5	19397600	19398199	93.105310302
Chr5	19399600	19401599	186.229054243
Chr5	19403000	19404999	1242.84575198
Chr5	19428400	19438199	4114.93524057
Chr5	19442200	19450999	1399.01603045
Chr5	19452400	19453399	85.9187528263
Chr5	19454200	19461599	1995.8451277
Chr5	19471800	19479799	2596.5661318
Chr5	19480600	19483599	801.539864633
Chr5	19490200	19491199	260.484682896
Chr5	19501200	19504599	346.363552274
Chr5	19515400	19521799	1482.19862045
Chr5	19545800	19549399	1122.0849504
Chr5	19564600	19568199	1621.78991007
Chr5	19600800	19604199	1462.78583201
Chr5	19625800	19628999	1228.55040892
Chr5	19644400	19648599	1172.76508129
Chr5	19657200	19659599	224.308632351
Chr5	19678800	19681399	667.046467077
Chr5	19682200	19683199	282.268877178
Chr5	19753600	19757399	164.178604948
Chr5	19797200	19798199	77.2212385772
Chr5	19808000	19809799	79.8023678855
Chr5	19846200	19848399	60.3222720051
Chr5	19860600	19861999	645.476561887
Chr5	19882600	19885199	303.782707465
Chr5	19892400	19894799	210.281283524
Chr5	19907600	19910599	330.763620473
Chr5	19913600	19923599	3656.78078376
Chr5	19938800	19942799	1202.90601072
Chr5	19961800	19974599	3685.43605363
Chr5	19992000	19997399	2158.53175852
Chr5	19998800	20007599	2372.49942284
Chr5	20012800	20014199	58.9360093848
Chr5	20015000	20019599	745.707607403
Chr5	20020600	20022399	78.6441803473
Chr5	20035000	20036199	208.371590271
Chr5	20052000	20052599	65.7538694592
Chr5	20072600	20076999	1647.70624006
Chr5	20083400	20085799	91.0884148214
Chr5	20086800	20088599	234.722574783
Chr5	20090800	20095999	1716.61409054
Chr5	20098200	20100199	75.318473653
Chr5	20118000	20121599	1382.6928994
Chr5	20132800	20147599	4667.69849243
Chr5	20157000	20166599	609.658617281
Chr5	20188400	20191799	1728.56008844
Chr5	20192600	20194799	530.574040296
Chr5	20208200	20213999	1923.66847604
Chr5	20222600	20227799	1322.50782081
Chr5	20228600	20236599	658.450080331
Chr5	20260800	20262599	152.98855412
Chr5	20263800	20266399	385.492171925
Chr5	20267200	20269999	610.963606742
Chr5	20270800	20277599	617.990572014
Chr5	20345400	20350199	345.523420129
Chr5	20354600	20370999	2525.54090035
Chr5	20376400	20398199	6849.25394834
Chr5	20400000	20401599	131.113037326
Chr5	20402400	20403399	133.968884906
Chr5	20413600	20418599	245.581116386
Chr5	20428000	20429799	89.9299045746
Chr5	20433800	20437599	267.57066988
Chr5	20446200	20447399	195.599747201
Chr5	20455400	20458199	408.998228576
Chr5	20461800	20464799	225.964104393
Chr5	20466000	20470199	1022.81452339
Chr5	20503000	20508599	2422.37096397
Chr5	20547600	20550599	169.936327071
Chr5	20552800	20564199	5983.35101795
Chr5	20640200	20642799	1133.78395112
Chr5	20644400	20645599	230.157121617
Chr5	20646400	20650599	1017.3640887
Chr5	20655800	20672599	5839.53513653
Chr5	20677200	20680199	1479.60804444
Chr5	20682800	20684999	841.904590539
Chr5	20701200	20702199	435.266393295
Chr5	20708000	20714799	1962.90693646
Chr5	20725400	20733399	1414.94972755
Chr5	20742400	20744399	388.79957023
Chr5	20747800	20749799	301.220566906
Chr5	20757600	20758599	170.317300379
Chr5	20820000	20820799	99.4091488371
Chr5	20830600	20831599	74.3056843286
Chr5	20839400	20840999	85.5209798323
Chr5	20853000	20855199	738.233655163
Chr5	20871000	20872599	275.043236421
Chr5	20904800	20920999	5331.1209992
Chr5	20924600	20928599	1029.13493698
Chr5	20939800	20940799	69.4044182161
Chr5	20941800	20944399	72.3863054702
Chr5	20964800	20966799	630.414453335
Chr5	21009000	21010999	707.081215557
Chr5	21022800	21024199	68.9674987041
Chr5	21025000	21028799	1343.68341538
Chr5	21034800	21041599	1979.98253843
Chr5	21043200	21056599	7755.38110436
Chr5	21057400	21062799	392.631461076
Chr5	21075800	21079999	337.132652674
Chr5	21081000	21088599	5021.32206191
Chr5	21101200	21104199	304.390251581
Chr5	21107600	21109799	807.74980461
Chr5	21146800	21149199	483.07872247
Chr5	21158600	21160799	1255.94696618
Chr5	21178600	21180199	94.9672459655
Chr5	21182200	21195999	4516.95587176
Chr5	21201800	21202399	162.381390595
Chr5	21215200	21217999	308.301901884
Chr5	21236200	21239199	339.839641706
Chr5	21245200	21246799	484.551569575
Chr5	21247600	21257199	1773.93899154
Chr5	21258000	21259599	506.862804804
Chr5	21263200	21276399	4411.47023628
Chr5	21279000	21282399	378.511843228
Chr5	21290000	21293999	1440.01955633
Chr5	21298600	21300199	135.698447795
Chr5	21301400	21303199	1209.98930895
Chr5	21336400	21336999	124.714615901
Chr5	21345200	21350799	2909.67292472
Chr5	21362800	21383599	3591.2082184
Chr5	21385800	21391999	1210.7748498
Chr5	21406400	21407599	101.30804165
Chr5	21410800	21412199	130.981232055
Chr5	21422400	21424399	71.4978669411
Chr5	21430000	21430999	55.9091550531
Chr5	21447800	21456599	1148.40565508
Chr5	21503000	21506199	467.007604347
Chr5	21525800	21529399	363.922716237
Chr5	21572200	21574599	524.930540119
Chr5	21578200	21580199	59.1807252701
Chr5	21585400	21595799	4633.60655185
Chr5	21601400	21602799	69.9306395988
Chr5	21604200	21607199	1035.37804493
Chr5	21614200	21617399	270.832765034
Chr5	21618200	21619199	121.616023838
Chr5	21622800	21630999	1510.73057982
Chr5	21651000	21661199	1974.30695662
Chr5	21718400	21724599	2519.15821597
Chr5	21732600	21734999	136.063956075
Chr5	21735800	21737399	415.213898362
Chr5	21738600	21742199	769.254666927
Chr5	21773600	21775599	389.539014347
Chr5	21777000	21780399	1206.72805613
Chr5	21785400	21790999	1731.2167829
Chr5	21799800	21802599	158.14962534
Chr5	21806600	21811999	555.527935592
Chr5	21819400	21821999	189.783891053
Chr5	21839600	21841399	302.390413915
Chr5	21843400	21846999	734.517593797
Chr5	21851200	21860799	1684.07770971
Chr5	21869600	21870399	86.6146441379
Chr5	21873000	21875599	57.0402775468
Chr5	21884000	21885199	170.396306953
Chr5	21888600	21891599	796.779043824
Chr5	21899200	21909599	6603.68942101
Chr5	21917600	21920599	853.159411619
Chr5	21922000	21923599	229.229642193
Chr5	21929000	21930599	454.324585339
Chr5	21932200	21935999	166.293220257
Chr5	21937200	21939799	665.659622018
Chr5	21942400	21944799	81.4860384824
Chr5	21962600	21963399	65.3374723648
Chr5	21976200	21978399	122.35625821
Chr5	22007400	22018999	2181.45449195
Chr5	22022600	22031599	2808.48228705
Chr5	22062000	22076599	7027.00727064
Chr5	22090400	22093399	675.081494604
Chr5	22116600	22119799	988.115767239
Chr5	22121400	22122799	101.426498197
Chr5	22127600	22129199	215.650238191
Chr5	22135200	22143399	2875.24667766
Chr5	22152600	22156199	834.822951295
Chr5	22158800	22163799	1037.91598447
Chr5	22173000	22178599	873.582309381
Chr5	22184800	22189999	1016.3252446
Chr5	22194000	22195999	279.002861031
Chr5	22203400	22206199	504.624101245
Chr5	22223000	22225799	1515.38299213
Chr5	22227000	22230799	1382.81928148
Chr5	22232200	22232799	124.24308957
Chr5	22238000	22241399	1667.25386455
Chr5	22246400	22247999	538.583382752
Chr5	22252600	22255599	369.138263055
Chr5	22267800	22271799	1418.17074442
Chr5	22317400	22318199	295.528232574
Chr5	22333600	22335199	101.323980806
Chr5	22337200	22340199	420.951583966
Chr5	22351600	22353199	376.445086807
Chr5	22364200	22368999	1338.01639279
Chr5	22376800	22380599	1395.20060584
Chr5	22387200	22390999	1035.56544455
Chr5	22405600	22416399	4459.44853772
Chr5	22435800	22436399	59.5109814776
Chr5	22437800	22440199	152.875159694
Chr5	22445200	22445999	77.2504811436
Chr5	22460400	22462399	287.492702022
Chr5	22464200	22466799	434.552172758
Chr5	22485200	22485999	255.457234888
Chr5	22506400	22507599	131.202713862
Chr5	22556000	22557599	314.034308535
Chr5	22558400	22560599	310.115889521
Chr5	22564200	22566799	1246.06005826
Chr5	22571600	22573799	1263.55316655
Chr5	22576400	22578399	511.700325804
Chr5	22581000	22583599	1110.42045267
Chr5	22605800	22608799	464.561413396
Chr5	22622200	22622599	66.2398841767
Chr5	22624600	22627599	1595.2738069
Chr5	22633600	22636999	2441.18626741
Chr5	22650000	22653599	1048.46666356
Chr5	22658400	22661599	188.479722943
Chr5	22703000	22713599	3295.59211198
Chr5	22719200	22720599	129.434149347
Chr5	22747600	22748999	324.823907478
Chr5	22761600	22764399	932.034889764
Chr5	22765600	22766399	292.961571549
Chr5	22768800	22773799	719.69022786
Chr5	22792200	22801799	3206.94011134
Chr5	22810400	22816999	2604.29239653
Chr5	22828600	22829999	250.470078246
Chr5	22833600	22839599	2721.24752261
Chr5	22841600	22850599	5240.99008358
Chr5	22853000	22857399	1883.85875796
Chr5	22860200	22862199	1077.16168248
Chr5	22868600	22872399	1048.76320386
Chr5	22877800	22882199	855.060834901
Chr5	22898400	22901999	1065.9468946
Chr5	22918600	22921999	1960.57344644
Chr5	22927800	22929999	592.643368967
Chr5	22939600	22942599	309.669105591
Chr5	22963000	22963799	146.381038043
Chr5	22973200	22974999	68.5698521327
Chr5	22980600	22982399	268.359327537
Chr5	22986400	22997799	5157.18173294
Chr5	23009000	23009799	230.255293095
Chr5	23022800	23025999	770.856242372
Chr5	23038800	23041599	1557.63728077
Chr5	23042400	23043399	300.142738745
Chr5	23044800	23049999	2405.06385905
Chr5	23051000	23053999	860.74415582
Chr5	23059600	23062399	1182.44496454
Chr5	23093600	23094799	104.123381254
Chr5	23100600	23105999	722.319382905
Chr5	23125000	23129399	584.699757531
Chr5	23130600	23134999	1173.03426909
Chr5	23140000	23147799	2468.08887449
Chr5	23176400	23177999	185.783170629
Chr5	23188000	23189599	244.285898922
Chr5	23192200	23194399	277.214088746
Chr5	23236200	23240399	190.287696105
Chr5	23247000	23260999	4948.92987785
Chr5	23262200	23263399	198.54192776
Chr5	23268200	23270799	699.024286371
Chr5	23286400	23287399	120.114459012
Chr5	23288600	23289999	165.714470957
Chr5	23291400	23292999	197.49631731
Chr5	23294400	23299399	1598.61594511
Chr5	23303200	23307999	363.273012266
Chr5	23330400	23339599	3550.36996623
Chr5	23344800	23345999	65.7329902348
Chr5	23352000	23353799	113.484566298
Chr5	23360600	23362799	348.435793644
Chr5	23366200	23366799	64.8056634477
Chr5	23368000	23369799	81.7347671597
Chr5	23370600	23372399	54.8869309937
Chr5	23378200	23383599	297.341754261
Chr5	23389800	23391599	440.558842176
Chr5	23392400	23394199	75.7805255149
Chr5	23398400	23400399	94.5469055786
Chr5	23405200	23413399	2705.27698764
Chr5	23414200	23419599	1739.59295336
Chr5	23599600	23609399	5943.13030686
Chr5	23632400	23637199	1403.86618976
Chr5	23645400	23646199	305.452978825
Chr5	23700600	23706199	886.57978908
Chr5	23738600	23741599	331.141287216
Chr5	23747800	23750799	178.872793738
Chr5	23751600	23753399	85.466543538
Chr5	23762800	23768599	4193.76677007
Chr5	23779800	23782199	1330.04414624
Chr5	23789000	23792599	2109.88253468
Chr5	23804400	23805799	58.1893970266
Chr5	23833600	23838799	1891.02802426
Chr5	23844400	23845799	183.131457001
Chr5	23849600	23850999	78.569754551
Chr5	23853800	23863999	1210.14219919
Chr5	23866600	23868799	402.944948764
Chr5	23871400	23873599	218.843151564
Chr5	23894600	23897999	1163.36480797
Chr5	23899000	23899999	276.540803926
Chr5	23922000	23938399	7652.00649222
Chr5	23945000	23947999	678.652186952
Chr5	23948800	23951599	717.872739525
Chr5	23954800	23957199	137.826106648
Chr5	23990000	23992799	844.576626937
Chr5	24067400	24068999	164.268031371
Chr5	24096000	24101199	851.053381602
Chr5	24134600	24136399	113.867397334
Chr5	24137400	24138999	77.7556350101
Chr5	24151000	24166799	4914.36975484
Chr5	24188800	24192599	770.637013378
Chr5	24202000	24203599	140.665950398
Chr5	24205800	24208399	141.73400507
Chr5	24236800	24242599	2732.2974429
Chr5	24252000	24256599	1369.23359
Chr5	24276800	24279199	173.164469645
Chr5	24318800	24326999	3126.98008491
Chr5	24328000	24331999	260.765337752
Chr5	24345800	24347599	187.103556306
Chr5	24351000	24352799	157.390530567
Chr5	24363600	24366999	1796.47481438
Chr5	24374200	24377199	552.254806304
Chr5	24407000	24409199	75.3639084859
Chr5	24418200	24422399	2120.59867732
Chr5	24441200	24447799	2153.43506776
Chr5	24450800	24452799	491.345105419
Chr5	24466000	24469399	447.535220588
Chr5	24480400	24481199	58.4671104341
Chr5	24482200	24484399	66.4480509253
Chr5	24494400	24496199	82.2774786232
Chr5	24498000	24510599	4902.79542172
Chr5	24530600	24543199	6765.00447708
Chr5	24571200	24585799	5075.17977685
Chr5	24608600	24610599	1740.89760826
Chr5	24641000	24644799	587.589867636
Chr5	24648200	24649799	598.879238476
Chr5	24688000	24700799	3591.62867389
Chr5	24728600	24730199	127.783575349
Chr5	24739600	24741399	153.420443421
Chr5	24768000	24774599	3106.51353286
Chr5	24778200	24781799	301.273471627
Chr5	24786800	24808799	4466.31635236
Chr5	24809600	24812199	61.2677048853
Chr5	24842200	24847599	3068.62828937
Chr5	24850800	24853999	1325.05390604
Chr5	24927600	24929399	498.326607757
Chr5	24932200	24934399	93.6058587127
Chr5	24944800	24949399	560.532973481
Chr5	24959800	24961199	258.654008044
Chr5	24964800	24967999	194.265791588
Chr5	24969000	24972399	188.958882033
Chr5	24986400	24987599	106.456128284
Chr5	25014400	25019399	1293.8363319
Chr5	25028800	25035199	2713.61942764
Chr5	25040600	25041399	180.696016277
Chr5	25046200	25051799	406.061784147
Chr5	25055000	25055999	570.674847194
Chr5	25064200	25065999	267.876673679
Chr5	25078200	25088399	6776.06231997
Chr5	25090400	25091799	242.811914552
Chr5	25095600	25096799	749.678575159
Chr5	25156400	25158199	448.032472929
Chr5	25196800	25200199	529.991422508
Chr5	25218000	25219799	881.056741145
Chr5	25224200	25224999	90.5078854319
Chr5	25226000	25233799	2349.79850779
Chr5	25257000	25260199	599.320886556
Chr5	25272600	25275799	598.556760395
Chr5	25302600	25303799	120.018922236
Chr5	25304600	25305199	63.3535694637
Chr5	25307800	25313599	3199.09885738
Chr5	25326800	25329599	616.070320427
Chr5	25338600	25344999	2496.74262365
Chr5	25356000	25361599	1416.89181664
Chr5	25380000	25382599	1991.56014319
Chr5	25409200	25410599	673.793932572
Chr5	25431000	25436399	671.818477888
Chr5	25437400	25439799	522.028829277
Chr5	25449400	25451399	1074.82048412
Chr5	25452400	25462399	2703.67838006
Chr5	25485600	25487799	686.35463912
Chr5	25503000	25507399	1229.66166124
Chr5	25510600	25514799	1006.21720415
Chr5	25646200	25647399	309.398359273
Chr5	25650600	25652999	972.07127665
Chr5	25653800	25660999	3526.34930548
Chr5	25661800	25662999	78.6061215206
Chr5	25684200	25685599	133.55713773
Chr5	25701400	25702199	118.138872572
Chr5	25704000	25704799	132.241356122
Chr5	25794000	25797799	1167.8273275
Chr5	25822200	25823199	74.9263650191
Chr5	25831800	25832599	259.866123071
Chr5	25847200	25851799	522.942709297
Chr5	25862800	25869799	2266.152533
Chr5	25888000	25888999	100.483711308
Chr5	25896800	25899399	1248.91757842
Chr5	25900200	25906799	2673.04924052
Chr5	25929800	25931399	390.682082852
Chr5	25939600	25941799	523.282645313
Chr5	25992200	25995599	613.929210675
Chr5	25997600	26001599	1159.94418196
Chr5	26007200	26008599	680.660035669
Chr5	26018600	26020399	184.474193502
Chr5	26023000	26027399	728.421711035
Chr5	26030000	26030999	178.886218243
Chr5	26034600	26035999	57.0621311417
Chr5	26041200	26043399	542.312605565
Chr5	26063000	26070999	3700.11129928
Chr5	26086600	26088199	213.091105568
Chr5	26107400	26111799	1155.66558395
Chr5	26113200	26115399	1544.56501421
Chr5	26121600	26122799	238.507794864
Chr5	26125200	26126399	81.9325437949
Chr5	26128800	26129199	96.3883094005
Chr5	26131400	26140799	5531.59926479
Chr5	26185600	26187399	278.39857574
Chr5	26192000	26195199	96.0423002828
Chr5	26208800	26215199	2491.15399765
Chr5	26230600	26232599	194.096504156
Chr5	26234400	26235199	263.050656056
Chr5	26266000	26268999	1084.23695377
Chr5	26285400	26288199	456.877115915
Chr5	26298800	26300999	910.210418378
Chr5	26322800	26327199	965.50379653
Chr5	26328400	26332799	918.204572834
Chr5	26345800	26348399	689.679402876
Chr5	26355000	26357599	158.914815637
Chr5	26388800	26390599	163.055290275
Chr5	26392400	26394199	119.571547991
Chr5	26460600	26463799	1178.52508286
Chr5	26469000	26473999	645.059891309
Chr5	26479800	26482399	2565.42699213
Chr5	26502400	26510599	3184.26991094
Chr5	26512200	26512799	67.8625241171
Chr5	26515800	26519799	3939.03690153
Chr5	26525400	26528399	1297.29928916
Chr5	26532800	26534399	112.735197924
Chr5	26562000	26562999	108.278841397
Chr5	26569800	26573199	276.619475788
Chr5	26574200	26574799	141.015959927
Chr5	26592600	26593799	67.7232094023
Chr5	26611400	26612799	233.867342695
Chr5	26629400	26635799	2570.47608786
Chr5	26647000	26648599	217.13838704
Chr5	26676800	26687199	3147.75024547
Chr5	26703000	26709599	1265.32659727
Chr5	26728200	26728799	62.8539012153
Chr5	26739000	26742799	1732.61611784
Chr5	26743600	26747399	1341.64730997
Chr5	26748400	26751799	700.206008666
Chr5	26760600	26766999	1676.36874243
Chr5	26768000	26770599	240.779043257
Chr5	26797800	26798999	287.066153472
Chr5	26803200	26803999	328.694377552
Chr5	26805000	26807199	276.481952183
Chr5	26843400	26845199	256.485275515
Chr5	26894800	26896399	204.49953324
Chr5	26897600	26899999	1622.30422931
Chr5	26919000	26919799	165.832447314
Chr5	26971400	26974799	703.483164262
Chr4	17600	20599	1763.38533381
Chr4	32200	33799	1332.71330836
Chr4	40600	48399	3257.64081719
Chr4	54000	56399	86.7924425855
Chr4	61600	66599	3498.50281786
Chr4	72400	82799	4454.28200815
Chr4	85600	94999	5560.00748153
Chr4	111800	115799	1876.29762229
Chr4	126400	128199	1887.4696541
Chr4	133600	142199	2412.89931747
Chr4	157800	162399	1163.99968134
Chr4	167400	177599	4318.06752275
Chr4	178400	180999	231.165500297
Chr4	190000	191399	436.370540281
Chr4	214200	221999	1485.37283572
Chr4	234400	237399	885.83463779
Chr4	247600	249199	73.6088376498
Chr4	256400	258799	411.102502792
Chr4	299000	306199	4163.58350145
Chr4	311000	311999	119.545807956
Chr4	314400	314799	73.89901375
Chr4	321000	323999	658.588522165
Chr4	331200	333199	84.1990134949
Chr4	361000	370599	4153.28616912
Chr4	374000	375599	528.480588329
Chr4	376600	378799	512.409169016
Chr4	379600	382199	717.53928508
Chr4	390800	396199	476.241592607
Chr4	401200	404999	1144.38154343
Chr4	466200	468199	61.4141643433
Chr4	486400	488199	234.555588769
Chr4	489400	490399	59.3805206708
Chr4	491200	492199	91.3053053154
Chr4	501000	507199	1532.17097459
Chr4	531200	531999	106.470532987
Chr4	555600	557599	54.5600380264
Chr4	560600	563399	163.994154912
Chr4	564600	566199	412.766176918
Chr4	569400	571799	712.556130144
Chr4	578000	589199	3555.15358063
Chr4	592000	617799	5266.96156067
Chr4	618600	623599	2159.00848228
Chr4	624400	625999	770.719405578
Chr4	628600	631399	460.564691306
Chr4	636400	642599	2818.62948161
Chr4	645400	651999	952.002109921
Chr4	653400	669799	5956.63358346
Chr4	692800	693999	517.246494894
Chr4	719400	721399	236.625880045
Chr4	722600	724199	103.01071946
Chr4	744800	748399	469.255521921
Chr4	764600	765199	117.523157868
Chr4	787200	787999	62.6941266508
Chr4	789200	791799	153.277020705
Chr4	815600	819199	1557.95902463
Chr4	829200	831199	290.736204131
Chr4	833200	834799	267.809198955
Chr4	839000	840799	89.2973598483
Chr4	844200	846999	1900.72119828
Chr4	847800	849799	135.656663683
Chr4	858600	860799	420.661420538
Chr4	865800	868999	2488.75061359
Chr4	948400	950199	196.458446397
Chr4	954000	957199	1143.80894587
Chr4	959800	963599	844.712425347
Chr4	966200	969199	488.856086654
Chr4	980800	982599	151.278856946
Chr4	984000	984599	232.110297221
Chr4	992200	992999	198.010727559
Chr4	995600	998999	77.7198294442
Chr4	1005400	1010199	360.253355554
Chr4	1011400	1016999	2318.21888896
Chr4	1021200	1026199	1822.61275451
Chr4	1027000	1029399	519.648046414
Chr4	1032000	1034999	1355.401503
Chr4	1064400	1065599	59.7686864964
Chr4	1174400	1180599	3229.13051434
Chr4	1185800	1193199	1983.44622114
Chr4	1209800	1217999	3636.04026157
Chr4	1229200	1229999	701.657920671
Chr4	1234400	1246999	3288.93080806
Chr4	1252800	1255399	89.0265177821
Chr4	1256200	1257799	177.008606081
Chr4	1270800	1273399	729.444369942
Chr4	1316000	1316799	75.4766928459
Chr4	1328000	1329599	307.49957533
Chr4	1339000	1348599	4093.95649633
Chr4	1351600	1357599	2296.48757844
Chr4	1397200	1402599	589.182201934
Chr4	1433000	1433799	64.8645958753
Chr4	1436000	1437599	119.376666373
Chr4	1440400	1441799	95.2790811229
Chr4	1442800	1443399	61.4668232501
Chr4	1446600	1448599	880.678215158
Chr4	1463200	1464199	131.28673653
Chr4	1478000	1479199	59.1030634694
Chr4	1483400	1484399	64.1923992274
Chr4	1529600	1534799	872.989209615
Chr4	1542200	1543199	57.1076786623
Chr4	1554200	1556399	174.578643609
Chr4	1569800	1571799	628.171960352
Chr4	1586600	1593199	682.285750229
Chr4	1607400	1609999	594.446251403
Chr4	1783800	1784999	79.061721064
Chr4	1889400	1890199	269.891583655
Chr4	1962800	1965799	286.431574152
Chr4	1975600	1976999	85.686545157
Chr4	2217000	2222999	1850.0021603
Chr4	2229800	2231599	96.3217197767
Chr4	2232600	2234799	171.629020757
Chr4	2238200	2240599	288.338190538
Chr4	2241600	2243999	521.868097438
Chr4	2319200	2322399	576.330061558
Chr4	2331600	2332799	226.664462562
Chr4	2350000	2351999	264.23920402
Chr4	2445600	2446999	130.816654004
Chr4	2447800	2451999	802.546078045
Chr4	2477200	2488799	5314.13302586
Chr4	2507200	2510399	519.20111614
Chr4	2549000	2549399	85.2498153459
Chr4	2551800	2555599	365.983547854
Chr4	2556400	2558599	321.856606086
Chr4	2586000	2586999	74.3356019634
Chr4	2594800	2595999	80.0519450962
Chr4	2615800	2620399	900.151278958
Chr4	2623400	2630399	1185.69068524
Chr4	2636000	2639199	270.987697462
Chr4	2651400	2653599	136.928178139
Chr4	2656000	2657999	79.149332068
Chr4	2668400	2669599	159.222593447
Chr4	2671400	2673399	758.128358371
Chr4	2686600	2690599	1065.37842951
Chr4	2693400	2696399	1218.71375916
Chr4	2715000	2717199	224.230907254
Chr4	2726400	2727599	282.166504795
Chr4	2753400	2754799	254.37485986
Chr4	2762600	2774199	7378.42277355
Chr4	2776800	2778799	110.881896808
Chr4	2779600	2783599	1015.55735523
Chr4	3356800	3357799	190.809827495
Chr4	3950600	3955599	456.714256158
Chr4	3978000	3979399	54.9577366865
Chr4	4200600	4200999	54.5395598726
Chr4	4790000	4794599	513.595402691
Chr4	4886800	4888999	293.849620629
Chr4	4972800	4973999	158.532680492
Chr4	5117200	5118599	149.256394455
Chr4	5144800	5156799	3043.46959785
Chr4	5158600	5162599	345.99031796
Chr4	5210800	5212999	382.782415546
Chr4	5236000	5247599	556.350619159
Chr4	5295200	5297599	479.524363363
Chr4	5309200	5311199	134.455740598
Chr4	5318400	5324199	458.885655438
Chr4	5359200	5368599	1144.79203158
Chr4	5369800	5371199	161.124034603
Chr4	5423200	5428199	942.962551728
Chr4	5444000	5445999	113.744683969
Chr4	5450200	5458399	1118.92831038
Chr4	5495600	5497399	665.84161083
Chr4	5498400	5503999	2129.3102846
Chr4	5536600	5538399	317.655157267
Chr4	5562200	5564399	115.184673063
Chr4	5576400	5581399	1993.4057682
Chr4	5598000	5600599	393.050929099
Chr4	5613600	5615199	61.0614163771
Chr4	5631000	5633799	183.39571675
Chr4	5646800	5648799	387.223216511
Chr4	5658400	5660799	932.214900519
Chr4	5667600	5669799	730.134763348
Chr4	5698000	5698599	106.037816272
Chr4	5700600	5701999	407.887559729
Chr4	5710800	5717399	976.163858691
Chr4	5740400	5741599	535.64359986
Chr4	5764200	5766199	294.798943333
Chr4	5792200	5792799	223.234906091
Chr4	5810800	5815399	1544.47177651
Chr4	5852200	5853799	72.9635202336
Chr4	5854600	5856599	923.703845697
Chr4	5917800	5919199	456.392953798
Chr4	5930200	5932399	325.440458613
Chr4	5980200	5986799	538.242770202
Chr4	6007000	6008199	112.73721518
Chr4	6010000	6014199	514.323610913
Chr4	6028200	6031199	370.099939498
Chr4	6065600	6067399	70.4966739341
Chr4	6072600	6076799	1319.31562162
Chr4	6093600	6099199	1163.6259921
Chr4	6124800	6125799	230.558664594
Chr4	6142600	6146999	1666.20209631
Chr4	6150400	6151399	152.032780275
Chr4	6154800	6157199	78.2869949164
Chr4	6162000	6165199	753.339703527
Chr4	6180200	6183599	815.233081534
Chr4	6185000	6187199	529.306284545
Chr4	6192000	6195599	492.315842558
Chr4	6199800	6208599	1891.65132326
Chr4	6218400	6220999	172.383769925
Chr4	6224400	6229999	1086.3805324
Chr4	6232000	6245599	3686.6596244
Chr4	6255000	6256999	118.701609418
Chr4	6267000	6269199	338.073716358
Chr4	6328200	6330799	112.523475352
Chr4	6334000	6338999	511.854720129
Chr4	6349800	6352199	525.679004861
Chr4	6353200	6360199	236.906260391
Chr4	6362000	6365799	375.431771213
Chr4	6367600	6370199	270.937779639
Chr4	6372200	6373599	186.93682481
Chr4	6379800	6382599	402.284156151
Chr4	6384400	6386399	58.9446569803
Chr4	6391000	6396399	1725.85036414
Chr4	6410000	6419199	4152.08005164
Chr4	6423200	6426199	945.475413924
Chr4	6429800	6432799	527.431360544
Chr4	6437000	6438599	70.0912212716
Chr4	6439800	6440999	82.5025625371
Chr4	6473400	6475599	596.542431855
Chr4	6479400	6482399	771.82073941
Chr4	6483600	6486399	1394.0650478
Chr4	6487200	6490599	82.8138141117
Chr4	6493600	6495399	76.7475833115
Chr4	6511800	6512999	98.1828179991
Chr4	6513800	6515199	56.2391556816
Chr4	6545600	6548799	688.723290622
Chr4	6571800	6573199	60.1618543543
Chr4	6578200	6588799	2508.53303645
Chr4	6594000	6595199	156.479857943
Chr4	6598200	6601599	197.146500998
Chr4	6606600	6607999	254.412224819
Chr4	6615400	6618599	1647.29836686
Chr4	6635000	6638799	452.994861192
Chr4	6647600	6648999	120.565284693
Chr4	6673400	6679399	955.789120922
Chr4	6680200	6683599	482.508577844
Chr4	6734800	6746599	3755.08731003
Chr4	6747400	6750599	63.9260368528
Chr4	6768600	6770799	276.254010955
Chr4	6795000	6795999	414.550163891
Chr4	6797200	6798999	67.9905079104
Chr4	6811000	6817199	2066.96434502
Chr4	6820000	6823199	699.479579839
Chr4	6826400	6830399	1387.20246818
Chr4	6831600	6837399	1043.87343157
Chr4	6868600	6871599	1499.14817214
Chr4	6877600	6879599	311.841006201
Chr4	6880800	6891799	2604.47226551
Chr4	6894200	6902599	1480.30976283
Chr4	6927400	6934199	842.204409538
Chr4	6935200	6937799	205.309504781
Chr4	6939200	6943199	471.794439948
Chr4	6963000	6965199	260.072070351
Chr4	6967800	6968799	75.8766806109
Chr4	6978800	6981399	122.857013513
Chr4	6983000	6984399	118.809611425
Chr4	6985600	6986399	236.030846496
Chr4	6990000	6992399	194.328051155
Chr4	6997600	6998599	54.4138213517
Chr4	7006200	7009199	804.37259202
Chr4	7013200	7018999	529.391074494
Chr4	7022400	7026199	689.250617369
Chr4	7035200	7037399	146.500681196
Chr4	7038200	7039799	84.5466365694
Chr4	7066000	7068799	293.998034042
Chr4	7076200	7088399	4205.49610389
Chr4	7104400	7107599	634.016306257
Chr4	7143400	7148999	359.894911901
Chr4	7151800	7154599	366.449726946
Chr4	7157000	7159599	173.278193502
Chr4	7164600	7170199	1615.7584335
Chr4	7171200	7174399	722.313616532
Chr4	7175400	7177799	147.724539882
Chr4	7220200	7223599	471.565476118
Chr4	7247200	7248999	169.241054271
Chr4	7262400	7263799	174.530036824
Chr4	7269000	7276599	2309.95440979
Chr4	7278600	7283999	246.365755179
Chr4	7297600	7299599	298.762135632
Chr4	7300400	7306599	1303.19300056
Chr4	7315000	7316799	169.490577704
Chr4	7322800	7337799	3259.48300267
Chr4	7377600	7380799	109.652540573
Chr4	7397200	7403999	1394.50929011
Chr4	7404800	7417599	6582.65051897
Chr4	7419200	7421399	169.275640344
Chr4	7427200	7428599	110.025059924
Chr4	7432400	7436799	1081.46785062
Chr4	7438800	7441199	684.932327165
Chr4	7461800	7462399	62.7456850355
Chr4	7520600	7524599	199.182606625
Chr4	7526000	7530999	1277.99157959
Chr4	7542000	7544799	217.775862558
Chr4	7545800	7549799	662.552268814
Chr4	7556200	7557799	64.4029783131
Chr4	7558800	7563999	183.092873037
Chr4	7565000	7578199	3958.46677678
Chr4	7582200	7591399	1627.78826379
Chr4	7592400	7592999	113.742036642
Chr4	7625600	7629599	427.624669529
Chr4	7630600	7634599	777.096311402
Chr4	7639000	7641199	498.987756595
Chr4	7658800	7663199	1111.10688848
Chr4	7669800	7672999	1615.88404043
Chr4	7675800	7678399	140.653648571
Chr4	7679200	7682399	195.265490582
Chr4	7684600	7688399	435.444481913
Chr4	7705000	7730599	8467.83167164
Chr4	7734200	7752999	4802.3669189
Chr4	7761800	7767599	168.404696062
Chr4	7783800	7785399	233.87317085
Chr4	7791800	7799999	2487.6062054
Chr4	7809200	7810799	219.842795888
Chr4	7815000	7816199	293.811192934
Chr4	7828000	7849399	7724.16297031
Chr4	7855600	7859599	113.534791207
Chr4	7878000	7900999	6493.07741447
Chr4	7907000	7923799	5782.60110851
Chr4	7956800	7961599	1508.7989488
Chr4	7990600	7992799	831.627561232
Chr4	7999000	8001199	302.946895034
Chr4	8008600	8010799	92.5636749827
Chr4	8014400	8020399	1963.02589857
Chr4	8032200	8033799	112.095147268
Chr4	8034600	8037399	70.4534976818
Chr4	8059200	8063599	2695.91649377
Chr4	8066200	8069199	243.730698759
Chr4	8080000	8081999	1444.46431361
Chr4	8087600	8089199	176.749065754
Chr4	8093200	8096399	544.336737999
Chr4	8100600	8111599	1614.34930072
Chr4	8139200	8143399	137.994138318
Chr4	8145200	8147799	619.284681243
Chr4	8174000	8175799	651.213401492
Chr4	8209000	8210399	252.785566136
Chr4	8212000	8218999	2593.9295372
Chr4	8240800	8242199	1146.14075072
Chr4	8274200	8279199	460.789649085
Chr4	8280000	8283399	318.546807293
Chr4	8292200	8294799	305.327551722
Chr4	8296000	8298999	564.323604823
Chr4	8306200	8310199	1011.57696711
Chr4	8321000	8321799	79.8472661564
Chr4	8343800	8345199	417.949154515
Chr4	8352000	8361799	2330.49381089
Chr4	8368400	8372599	299.296297451
Chr4	8382200	8383599	138.032560751
Chr4	8392800	8396999	742.666649301
Chr4	8408200	8409199	413.06641112
Chr4	8416600	8419999	816.215600375
Chr4	8435600	8450799	4741.48543327
Chr4	8451600	8452799	114.206341856
Chr4	8453600	8458999	314.225472799
Chr4	8466800	8470599	125.399509369
Chr4	8487600	8491399	526.477822574
Chr4	8503000	8508599	1222.59294216
Chr4	8524600	8527199	62.6941705506
Chr4	8541600	8543799	769.226476652
Chr4	8562800	8563599	77.2444849232
Chr4	8583000	8584599	65.4376672983
Chr4	8585400	8588999	266.792098115
Chr4	8592800	8602399	1977.07627592
Chr4	8623200	8629599	1709.56512194
Chr4	8634800	8635399	123.00851421
Chr4	8641600	8648399	1617.49221191
Chr4	8666600	8669399	428.043348824
Chr4	8716600	8728399	3946.18619247
Chr4	8730400	8734799	1304.71186235
Chr4	8735600	8740799	2104.25720738
Chr4	8744200	8768399	8918.29607631
Chr4	8769600	8782399	4559.09169563
Chr4	8783400	8796799	3227.00885889
Chr4	8801000	8814599	2410.89548858
Chr4	8821800	8822999	107.567722005
Chr4	8832400	8836399	2198.21979773
Chr4	8841000	8842599	246.089429056
Chr4	8851000	8855399	1409.08175464
Chr4	8911600	8919199	1860.68871265
Chr4	8922200	8948999	12516.5986346
Chr4	8959600	8963999	521.381534894
Chr4	8964800	8971599	1322.39366366
Chr4	8975400	8977399	98.2190316504
Chr4	9007200	9010999	480.020864827
Chr4	9045200	9052999	2208.46682291
Chr4	9057400	9069799	2772.10526936
Chr4	9079400	9093199	5426.11940356
Chr4	9100400	9105199	530.234304296
Chr4	9128800	9130399	262.591466082
Chr4	9161000	9164399	297.275593706
Chr4	9179600	9189199	1744.1179195
Chr4	9190200	9191799	308.262805716
Chr4	9200200	9201199	55.4985931733
Chr4	9204400	9205599	344.880591746
Chr4	9249800	9253399	390.289047086
Chr4	9276600	9279999	1521.03452687
Chr4	9281800	9286999	861.543243529
Chr4	9316600	9317199	75.7382276563
Chr4	9318200	9320399	1581.6383715
Chr4	9323400	9326799	1932.16872224
Chr4	9328600	9330799	195.217634359
Chr4	9344400	9348599	1148.9372544
Chr4	9381800	9386599	464.030562619
Chr4	9391600	9393799	883.740622351
Chr4	9401600	9414599	3281.52373727
Chr4	9440800	9447599	868.428851637
Chr4	9459800	9468999	2866.00288429
Chr4	9524800	9530999	616.016218732
Chr4	9556000	9565599	3050.58915172
Chr4	9581800	9583999	668.330056546
Chr4	9641800	9643399	62.5141763196
Chr4	9668800	9670599	408.613318919
Chr4	9739800	9740999	79.0083989156
Chr4	9754200	9755999	289.121803477
Chr4	9757800	9758799	94.7650565333
Chr4	9765600	9766399	99.5381561439
Chr4	9769200	9770199	152.605131459
Chr4	9789800	9793599	1071.59439258
Chr4	9798600	9799999	80.2457111438
Chr4	9803800	9804599	66.4737478141
Chr4	9839800	9840599	112.928480959
Chr4	9843000	9860599	5879.37931353
Chr4	9880600	9889399	2214.53727602
Chr4	9906200	9908799	1978.42561976
Chr4	9920600	9927399	1401.18527038
Chr4	9963200	9965399	239.171026893
Chr4	9975000	9977799	1601.31060216
Chr4	9978800	9979799	186.451330796
Chr4	9982200	9990199	1227.61563885
Chr4	9997200	10002599	783.830212365
Chr4	10009200	10009999	104.267852998
Chr4	10018400	10025199	734.100636756
Chr4	10061400	10064999	1426.62495035
Chr4	10087400	10092999	2030.74881082
Chr4	10095400	10097599	110.79456605
Chr4	10102400	10104599	139.481399887
Chr4	10106200	10114399	928.773645703
Chr4	10120600	10131999	1969.68876822
Chr4	10133400	10137399	432.034928881
Chr4	10138200	10145599	1606.93056181
Chr4	10162200	10166399	602.183149392
Chr4	10177800	10179799	158.594740875
Chr4	10189600	10191399	277.007283398
Chr4	10209200	10214599	1307.73124447
Chr4	10218000	10223199	438.605782807
Chr4	10224400	10228999	803.725031533
Chr4	10250800	10255399	743.301774129
Chr4	10264200	10265599	238.941035939
Chr4	10271400	10274199	1008.32074454
Chr4	10278000	10283799	3065.98013104
Chr4	10299800	10301599	375.016456502
Chr4	10311200	10312399	132.977251993
Chr4	10317600	10319599	309.617015974
Chr4	10326800	10328399	179.909956606
Chr4	10341200	10346799	1276.14824846
Chr4	10356000	10359199	1799.60228512
Chr4	10367400	10370199	746.698523976
Chr4	10371600	10373799	400.92296976
Chr4	10378600	10389399	5682.57815213
Chr4	10397400	10400599	299.071086562
Chr4	10401600	10405799	539.25405576
Chr4	10421600	10431199	1875.57171644
Chr4	10481800	10483799	922.614282576
Chr4	10509400	10520799	1916.44508741
Chr4	10527600	10531599	564.544278585
Chr4	10564200	10565399	58.4889324711
Chr4	10568400	10573999	1737.5405907
Chr4	10575000	10577599	117.559958918
Chr4	10596600	10599399	1305.55868035
Chr4	10639400	10647599	2288.60948868
Chr4	10650800	10657199	641.214924
Chr4	10682000	10686599	908.531896275
Chr4	10703400	10710599	1687.22374665
Chr4	10729200	10755799	10520.8642563
Chr4	10756600	10765799	3744.1389736
Chr4	10766600	10771999	1360.03253992
Chr4	10774200	10776799	455.033447029
Chr4	10794600	10808599	4345.67074726
Chr4	10818000	10821199	626.037096813
Chr4	10828000	10828599	99.170863983
Chr4	10837000	10839599	452.722200118
Chr4	10851400	10852599	201.008751668
Chr4	10871800	10874999	428.107016968
Chr4	10905400	10912199	1486.30978779
Chr4	10913000	10934399	3612.42336371
Chr4	10935400	10938599	681.837286164
Chr4	10946600	10950399	209.99931201
Chr4	10965400	10969199	369.364379041
Chr4	11000800	11004199	954.862901817
Chr4	11024000	11026999	304.636526768
Chr4	11028000	11028799	55.1360087077
Chr4	11094000	11095199	108.535073631
Chr4	11097000	11099199	614.661207995
Chr4	11139600	11149199	1351.66033555
Chr4	11205800	11208199	331.631164808
Chr4	11215000	11216599	551.547224104
Chr4	11220000	11223799	421.042414284
Chr4	11225800	11229399	2143.04832344
Chr4	11230800	11233799	209.987124599
Chr4	11234600	11235999	423.217445336
Chr4	11238000	11241199	701.741632678
Chr4	11254400	11255399	326.522631816
Chr4	11272200	11273399	177.04369702
Chr4	11295800	11299199	249.474512605
Chr4	11300400	11303199	670.177551371
Chr4	11304000	11306599	626.006391568
Chr4	11322200	11324199	1342.42990673
Chr4	11334400	11335799	380.567200569
Chr4	11352800	11354799	878.323804475
Chr4	11375000	11380599	939.894999256
Chr4	11384600	11393199	1839.95643162
Chr4	11417800	11425799	2353.9652894
Chr4	11434800	11435399	165.027458984
Chr4	11441200	11443599	80.2382880198
Chr4	11483000	11483999	149.375287676
Chr4	11487000	11488799	214.592045268
Chr4	11519400	11529199	2366.4327509
Chr4	11548600	11550399	67.9928496204
Chr4	11552400	11559599	3384.42458182
Chr4	11561400	11562599	66.5167681688
Chr4	11567200	11568599	136.240180168
Chr4	11584600	11588199	595.228365589
Chr4	11589600	11592199	205.871770858
Chr4	11613200	11615199	191.064121666
Chr4	11621200	11623799	331.660777903
Chr4	11625800	11627599	257.635619259
Chr4	11629000	11633799	508.750572306
Chr4	11635200	11636799	339.713875543
Chr4	11638800	11641599	619.039412121
Chr4	11643000	11644999	630.072395612
Chr4	11651200	11654999	1155.53843597
Chr4	11667000	11670399	919.856693418
Chr4	11672600	11676199	531.482153141
Chr4	11681400	11706599	9495.67508466
Chr4	11709800	11715199	743.07760363
Chr4	11733200	11735599	157.786913824
Chr4	11736600	11741399	1801.92667042
Chr4	11752400	11752999	99.2413631075
Chr4	11754200	11756399	489.421132223
Chr4	11762200	11764199	283.531683395
Chr4	11813200	11818399	2518.14794099
Chr4	11827600	11829599	227.095071465
Chr4	11830800	11833999	292.577300198
Chr4	11838600	11859399	6862.33407301
Chr4	11880200	11880799	65.2226542722
Chr4	11891600	11893199	237.630694455
Chr4	11900000	11902599	1042.95182056
Chr4	11907600	11917799	3326.11922029
Chr4	11921200	11928599	1464.85068515
Chr4	11929800	11930199	119.597967951
Chr4	11931400	11933999	428.566356455
Chr4	11935000	11935399	106.092117415
Chr4	11952000	11953599	106.93100512
Chr4	11975200	11976199	58.4390091928
Chr4	11982600	11986599	491.479549297
Chr4	12024000	12027999	428.673691924
Chr4	12030000	12030799	101.378939267
Chr4	12066000	12071399	1785.19095677
Chr4	12085600	12087799	201.370348612
Chr4	12097400	12102399	1026.46970445
Chr4	12109600	12118199	2232.78679454
Chr4	12119400	12122199	65.0096139865
Chr4	12125600	12127799	159.193486195
Chr4	12135000	12137799	598.225806858
Chr4	12152400	12153599	183.368808026
Chr4	12185400	12191599	194.075741808
Chr4	12197600	12219799	5320.81777341
Chr4	12223800	12225399	741.828030094
Chr4	12233000	12236399	535.281735689
Chr4	12256400	12266799	1786.12807682
Chr4	12271600	12277599	2695.40882265
Chr4	12286800	12289599	127.923445437
Chr4	12290600	12299199	1820.49398261
Chr4	12301400	12313199	5156.80113534
Chr4	12332000	12340399	2827.14950019
Chr4	12341400	12349999	781.560832879
Chr4	12351600	12357399	2499.27642296
Chr4	12358400	12361399	748.635482982
Chr4	12373600	12374999	142.887923428
Chr4	12376800	12377599	81.9199020634
Chr4	12378400	12381799	538.666355026
Chr4	12399600	12399999	62.3822826244
Chr4	12413000	12414999	56.9545511132
Chr4	12415800	12416399	77.0388050093
Chr4	12417200	12418799	238.022708036
Chr4	12444800	12445799	69.5915243713
Chr4	12456400	12468399	4808.92172214
Chr4	12497200	12497999	146.152014207
Chr4	12502200	12511799	2155.48264288
Chr4	12520200	12521399	158.153251352
Chr4	12527600	12536199	2179.16513076
Chr4	12549800	12551199	604.480668137
Chr4	12600000	12601599	380.899911429
Chr4	12607200	12609999	342.552216832
Chr4	12626600	12630399	365.000924862
Chr4	12632000	12632999	199.220692731
Chr4	12648800	12649799	86.1722826526
Chr4	12660600	12662199	168.424991771
Chr4	12670000	12675599	2373.42728956
Chr4	12716800	12729599	5888.16542043
Chr4	12837200	12838599	100.012432808
Chr4	12845600	12849199	1036.35230864
Chr4	12854600	12861999	3873.70570559
Chr4	12867400	12869799	714.902179984
Chr4	12878800	12879999	182.876650593
Chr4	12884600	12886999	222.575861202
Chr4	12888200	12890199	417.586527369
Chr4	12899600	12903999	1036.14685367
Chr4	12914200	12916199	1399.70636628
Chr4	12934000	12936399	729.879359813
Chr4	12957600	12958399	263.303491465
Chr4	12981400	12982399	173.434032524
Chr4	12985600	12988399	1818.49121736
Chr4	12990000	12992399	58.8992310353
Chr4	12995000	13000399	1418.95248404
Chr4	13001400	13006599	740.920791917
Chr4	13018400	13022599	457.216391116
Chr4	13037600	13042199	577.330503053
Chr4	13058200	13060399	243.57945585
Chr4	13074200	13074799	65.2946078918
Chr4	13092400	13093999	93.6561570409
Chr4	13109400	13113999	126.381698564
[truncated: 4,087 more rows]
