# Supplementary material for: Hyperosmotic priming of Arabidopsis seedlings establishes a long-term somatic memory accompanied by specific changes of the epigenome
Source: Genome Biol. 2013 Jun 14;14(6):R59. doi: 10.1186/gb-2013-14-6-r59 (PMC3707022; doi:10.1186/gb-2013-14-6-r59)
Supplement: Additional file 21 — Islands_CSH3K4me2-G600.bed. BED file containing coordinates of islands as determined by SICER software in sample 24h CSH3K4me2. (G: optimized gap size in bp.) [file gb-2013-14-6-r59-S21.BED]

track name=CSH3K4me2.uni.islands
Chr5	3600	8399	1091.29339555
Chr5	10000	12599	190.294432307
Chr5	13800	15399	695.817599089
Chr5	18800	19399	111.325139522
Chr5	22600	23399	456.679172896
Chr5	24400	25799	78.8953015404
Chr5	27000	27799	224.972376511
Chr5	33000	33999	126.676607045
Chr5	35800	37999	641.992720323
Chr5	42600	48599	633.624688799
Chr5	52000	53599	186.741343081
Chr5	54400	55399	63.5537939388
Chr5	58200	63999	1520.80550803
Chr5	73000	74399	805.77049176
Chr5	77000	78399	852.305283893
Chr5	84600	85999	2073.89851491
Chr5	87000	89999	182.262499113
Chr5	91800	92399	272.869611705
Chr5	94800	95599	137.406829679
Chr5	97800	99399	204.82034506
Chr5	100200	101599	80.4159191233
Chr5	102400	103599	417.996676887
Chr5	105400	106999	468.889256024
Chr5	108800	112199	357.135803548
Chr5	114200	116399	1681.51308113
Chr5	117600	118799	122.12812507
Chr5	121800	122599	69.1035261299
Chr5	125200	125799	247.898933309
Chr5	126600	128599	240.278674388
Chr5	129600	131599	615.144334318
Chr5	132600	134999	462.556369723
Chr5	139400	142399	1285.85388077
Chr5	143200	144799	1352.33383844
Chr5	146600	149199	460.417469907
Chr5	152600	154199	464.077091061
Chr5	156800	157599	210.097642986
Chr5	160600	161999	209.862572363
Chr5	172000	173599	810.021280604
Chr5	174800	176399	1793.72747605
Chr5	180800	182399	144.947261011
Chr5	183800	187799	207.19847844
Chr5	191000	192399	98.8186597713
Chr5	195400	195999	124.971790363
Chr5	199000	203399	668.525091498
Chr5	206400	208399	430.006352462
Chr5	211200	213399	1748.03764542
Chr5	214600	216599	1394.84526634
Chr5	218400	220199	1011.57179255
Chr5	221200	229599	1405.68193819
Chr5	231000	231999	325.900008626
Chr5	232800	234399	461.169318989
Chr5	240200	242199	557.512194454
Chr5	243200	246399	232.056885762
Chr5	247200	249199	888.495382234
Chr5	251800	253599	426.402717234
Chr5	254400	256599	366.202620318
Chr5	257600	260399	105.251840873
Chr5	263600	264799	244.162830326
Chr5	267400	270399	529.410855558
Chr5	273400	277599	213.633467179
Chr5	280600	281799	647.980322133
Chr5	287400	288399	279.511778125
Chr5	290000	293999	783.668877523
Chr5	300400	304199	967.404540709
Chr5	305000	305799	601.311649226
Chr5	309600	311599	800.869085554
Chr5	313400	314999	1163.93881384
Chr5	320800	322999	1586.07132448
Chr5	324600	325599	920.568027397
Chr5	332400	334199	696.714047836
Chr5	335400	337599	454.795547878
Chr5	338800	340199	588.139934298
Chr5	341800	345399	2183.5562225
Chr5	351200	352199	700.985664831
Chr5	358000	361999	1943.28547886
Chr5	363600	364799	414.067738943
Chr5	365600	369999	156.49018364
Chr5	370800	376999	1486.967486
Chr5	378200	380599	331.777183167
Chr5	383200	385599	175.688966051
Chr5	386800	387999	222.802374289
Chr5	395600	398799	720.690926017
Chr5	403400	406599	510.346209015
Chr5	409800	411199	192.451314819
Chr5	413600	415799	505.967200626
Chr5	417000	421999	346.733534985
Chr5	423200	423999	402.77026838
Chr5	425200	426999	136.021606704
Chr5	427800	428599	88.0601647787
Chr5	430800	432999	494.768383126
Chr5	435200	436599	1161.00634749
Chr5	437400	439999	205.212506249
Chr5	441000	442199	230.696760595
Chr5	449200	450599	164.802099113
Chr5	451600	452399	100.34346064
Chr5	455000	458799	223.831258055
Chr5	463200	464799	514.820639258
Chr5	467400	469999	322.149491373
Chr5	487400	489199	129.095536187
Chr5	492400	497399	339.713473528
Chr5	503400	507199	1234.99700302
Chr5	508800	512399	487.711795042
Chr5	513400	514599	941.840096631
Chr5	517400	519599	155.470012008
Chr5	523400	523999	430.323388172
Chr5	526400	529799	1320.05708127
Chr5	531000	531399	92.9078729826
Chr5	539600	540799	728.327859184
Chr5	543600	544599	151.62807447
Chr5	548000	549399	104.407006887
Chr5	550200	552599	1163.17202481
Chr5	554400	556399	194.2540132
Chr5	558600	563399	1152.08264296
Chr5	564400	565399	129.671596213
Chr5	568600	571199	167.844836487
Chr5	573200	573599	253.193758476
Chr5	575400	577199	408.738302094
Chr5	583000	584399	282.244359487
Chr5	589600	592999	514.860157092
Chr5	594400	594799	247.338403605
Chr5	597600	598999	100.881584839
Chr5	600400	602199	104.840407054
Chr5	603400	606599	490.430556428
Chr5	612600	613999	110.263505081
Chr5	614800	615799	241.268498051
Chr5	616600	617199	65.9207266153
Chr5	620000	620999	222.73616189
Chr5	625200	626799	534.154864953
Chr5	628000	629799	195.875218605
Chr5	638600	641599	247.877909025
Chr5	642600	643999	762.934002007
Chr5	644800	650999	475.198344774
Chr5	652200	656599	1262.06931791
Chr5	657800	659199	429.229493359
Chr5	662400	663399	105.993107463
Chr5	664600	667799	81.1406144474
Chr5	670400	672199	607.370457599
Chr5	673000	675399	218.660933884
Chr5	677200	678599	428.997718753
Chr5	680000	681399	61.9150961482
Chr5	682400	683599	200.73393624
Chr5	687400	689799	105.692401844
Chr5	690800	692599	358.486834245
Chr5	695000	696999	580.156407539
Chr5	703200	706199	929.589317361
Chr5	707200	709399	920.186267654
Chr5	710600	712199	110.673730583
Chr5	715200	717999	558.347008785
Chr5	720200	722999	451.322788405
Chr5	726800	727999	198.297094632
Chr5	730400	731199	121.212662987
Chr5	736000	736799	75.3469414715
Chr5	737800	739999	1099.98861149
Chr5	748200	748799	97.4979696776
Chr5	750200	751999	98.3186557288
Chr5	754800	756599	140.8545136
Chr5	758400	761799	836.717733829
Chr5	769600	770199	64.3302468511
Chr5	772000	772799	156.129008098
Chr5	774400	779199	697.362488183
Chr5	790000	792199	105.500394127
Chr5	793600	795599	148.74102565
Chr5	802600	803999	113.284067406
Chr5	807600	808399	87.5733366212
Chr5	810400	812999	156.495469986
Chr5	815800	816599	407.774031339
Chr5	817800	824799	1632.51784034
Chr5	832400	836599	1163.38605401
Chr5	840000	840799	127.100090236
Chr5	845800	847799	80.7076674805
Chr5	852400	855999	1062.71867757
Chr5	861400	863399	173.38643676
Chr5	866800	868599	255.321786419
Chr5	871400	872599	162.655947215
Chr5	873600	875199	76.5355549742
Chr5	880200	881199	174.159622514
Chr5	886000	887599	240.203537078
Chr5	894800	900199	1502.00658001
Chr5	901000	902799	237.698008936
Chr5	904400	906199	309.590343106
Chr5	908400	909799	64.7277870538
Chr5	917400	921999	765.218409019
Chr5	922800	924599	377.367232161
Chr5	927000	929399	442.300647239
Chr5	931800	933399	308.063567095
Chr5	947200	949799	1145.61190992
Chr5	957800	958599	544.098853413
Chr5	963400	964799	185.74947817
Chr5	966200	967399	105.99569102
Chr5	971000	973999	466.540138028
Chr5	978400	979599	284.439148335
Chr5	982000	985399	298.610876713
Chr5	989200	990599	972.827302456
Chr5	995400	997199	95.7353999613
Chr5	999200	1000999	211.392054195
Chr5	1005000	1006799	270.288189952
Chr5	1007600	1008599	316.984225071
Chr5	1011600	1013599	402.195760448
Chr5	1018600	1019599	74.3102562674
Chr5	1030400	1031199	372.672990264
Chr5	1032600	1034799	586.084561209
Chr5	1035800	1036999	811.244561065
Chr5	1040600	1041399	172.370106395
Chr5	1048400	1049399	71.4859294769
Chr5	1055800	1056799	337.89696284
Chr5	1058200	1058599	81.047992406
Chr5	1061200	1063199	107.478617688
Chr5	1068400	1069799	126.651561525
Chr5	1072000	1073399	152.528088822
Chr5	1076000	1077399	120.768871926
Chr5	1079200	1080999	625.785911196
Chr5	1082600	1086599	591.476872827
Chr5	1090400	1091999	197.470901055
Chr5	1096200	1098399	179.874040569
Chr5	1099200	1100999	121.319974831
Chr5	1102200	1103599	119.667935857
Chr5	1106000	1107799	94.3057363478
Chr5	1111200	1114599	89.2838664052
Chr5	1129800	1132199	1002.96537773
Chr5	1133000	1137599	117.173026505
Chr5	1138600	1139599	273.116185267
Chr5	1143000	1147399	560.030025841
Chr5	1151000	1152399	1069.70157841
Chr5	1153800	1155599	392.494498235
Chr5	1156600	1158799	332.766224644
Chr5	1160800	1163799	598.663907517
Chr5	1166200	1173799	458.774343793
Chr5	1176200	1177399	351.054031699
Chr5	1183800	1184799	210.305748535
Chr5	1187800	1188599	84.6069415909
Chr5	1196000	1197799	87.8901939616
Chr5	1199400	1202199	84.7283067385
Chr5	1205200	1207399	1401.7557883
Chr5	1209200	1210999	285.667320921
Chr5	1212600	1214399	1175.34298552
Chr5	1216200	1217199	737.800722445
Chr5	1221000	1222799	189.498205352
Chr5	1239000	1240399	642.134775297
Chr5	1242600	1243399	189.054449449
Chr5	1244200	1246199	170.577077699
Chr5	1247400	1249599	129.82315007
Chr5	1255000	1256599	96.5414224913
Chr5	1259800	1261199	116.406372944
Chr5	1262000	1263399	69.4361576575
Chr5	1266800	1267399	406.46364437
Chr5	1276000	1277799	245.539227142
Chr5	1283400	1285999	972.005478815
Chr5	1287200	1288799	103.484307807
Chr5	1290200	1290999	272.644170196
Chr5	1292200	1293599	263.97197064
Chr5	1303600	1305599	233.000682978
Chr5	1309400	1312599	105.546731947
Chr5	1319400	1321999	194.921625842
Chr5	1323600	1329399	548.712846059
Chr5	1330600	1334999	1769.39019821
Chr5	1336000	1336799	760.940255527
Chr5	1338400	1340999	527.212970658
Chr5	1345800	1347399	681.071123266
Chr5	1349800	1350799	427.867380437
Chr5	1354200	1355199	792.634234368
Chr5	1357600	1359999	184.605195789
Chr5	1360800	1363399	436.540608862
Chr5	1369400	1371399	134.785162962
Chr5	1379000	1380399	1682.54028777
Chr5	1381800	1382399	260.259162413
Chr5	1384600	1386799	407.949344477
Chr5	1390400	1392999	564.87925311
Chr5	1399600	1400399	577.304219542
Chr5	1405200	1407399	501.844001893
Chr5	1408400	1409799	125.964355398
Chr5	1412400	1414599	719.709933659
Chr5	1417600	1419999	473.454882904
Chr5	1421000	1426399	321.272020216
Chr5	1428600	1430399	362.418648244
Chr5	1433200	1435999	339.160949062
Chr5	1440800	1441599	207.633342986
Chr5	1445600	1449199	424.12650321
Chr5	1454600	1456999	303.307693263
Chr5	1457800	1458799	196.041528584
Chr5	1461800	1462799	253.914962909
Chr5	1466200	1466999	279.783070596
Chr5	1468600	1470799	250.523196513
Chr5	1472400	1473599	355.422915612
Chr5	1475000	1479399	112.076537057
Chr5	1494200	1494799	149.274920327
Chr5	1498800	1500399	147.696513582
Chr5	1503400	1504399	263.276449017
Chr5	1505600	1506599	69.4358666817
Chr5	1507800	1508799	178.782171428
Chr5	1509600	1509999	174.917010398
Chr5	1511600	1514799	697.147174558
Chr5	1520600	1521999	100.947678138
Chr5	1524800	1526199	65.4611777509
Chr5	1530800	1534999	236.912515908
Chr5	1536000	1538399	683.171874618
Chr5	1541400	1543799	640.385708511
Chr5	1545000	1546999	152.327289676
Chr5	1551600	1552999	313.742306509
Chr5	1554600	1558199	1509.90626519
Chr5	1561000	1561799	130.805242007
Chr5	1562600	1565999	677.040533985
Chr5	1568800	1570599	341.555611551
Chr5	1571400	1572399	146.781992171
Chr5	1575200	1580399	1050.81465581
Chr5	1585200	1586999	728.577240619
Chr5	1592200	1593199	370.847821612
Chr5	1595800	1596799	136.095624139
Chr5	1597800	1601199	338.302669361
Chr5	1602200	1603599	483.007253064
Chr5	1604400	1607399	600.97378926
Chr5	1609200	1609999	275.337531708
Chr5	1612400	1614399	132.276896225
Chr5	1615400	1616599	592.818011212
Chr5	1617800	1618999	117.519083023
Chr5	1619800	1628599	2487.97839535
Chr5	1629600	1634799	968.055013265
Chr5	1635600	1637999	155.020919121
Chr5	1639400	1643399	570.719135106
Chr5	1664000	1665999	426.503345051
Chr5	1672200	1673399	406.436552185
Chr5	1677400	1681399	379.437772676
Chr5	1682400	1685399	365.139440686
Chr5	1688400	1689599	272.563654837
Chr5	1691600	1695399	744.984632389
Chr5	1697600	1699399	192.418994352
Chr5	1705400	1706799	225.073360307
Chr5	1714400	1718599	337.882850634
Chr5	1720600	1722799	245.185373341
Chr5	1724400	1726799	180.443744105
Chr5	1728000	1730999	455.992560347
Chr5	1735800	1737799	95.7025124288
Chr5	1740800	1741999	137.855129472
Chr5	1743400	1744999	118.371722435
Chr5	1746800	1747999	1123.66747507
Chr5	1752600	1753999	245.915977787
Chr5	1755800	1756799	312.409838981
Chr5	1759400	1760599	525.364555797
Chr5	1762800	1764599	762.684494076
Chr5	1765400	1771399	1386.13874134
Chr5	1772400	1774999	570.463229837
Chr5	1778200	1779799	149.071239019
Chr5	1785800	1791199	796.017854374
Chr5	1795400	1798399	150.374474352
Chr5	1803400	1804399	178.417496755
Chr5	1805200	1805599	73.5466727355
Chr5	1807000	1810199	551.967145787
Chr5	1820200	1822599	407.099005319
Chr5	1824400	1825599	70.0132869908
Chr5	1828600	1829199	111.207691042
Chr5	1835200	1836599	123.209370482
Chr5	1838400	1840399	126.157219136
Chr5	1841600	1843399	136.338037546
Chr5	1844200	1844799	62.3294071651
Chr5	1854600	1855399	151.070736218
Chr5	1859400	1861799	743.640521455
Chr5	1865600	1866399	67.1938960414
Chr5	1867600	1870999	513.328433241
Chr5	1873200	1880999	1110.75681542
Chr5	1886200	1887199	217.162817536
Chr5	1892600	1894199	909.416620341
Chr5	1912600	1913799	655.540121107
Chr5	1917800	1920999	161.021316017
Chr5	1928400	1930199	403.968614889
Chr5	1931000	1931599	62.2849879938
Chr5	1935000	1935599	331.810567177
Chr5	1938600	1939799	186.235221497
Chr5	1945000	1946399	126.673176738
Chr5	1947400	1948399	158.723447638
Chr5	1949400	1949999	273.948072721
Chr5	1952800	1954399	775.756102668
Chr5	1955800	1958999	248.791237252
Chr5	1960200	1962399	163.429560802
Chr5	1963400	1964199	200.877907344
Chr5	1967800	1969199	102.505977983
Chr5	1970200	1970799	232.646847013
Chr5	1971800	1973799	85.2937443517
Chr5	1974600	1975599	280.873977574
Chr5	1976400	1978599	218.854827673
Chr5	1985000	1986599	421.73858493
Chr5	1987400	1993399	228.925565214
Chr5	1994200	1994999	808.144389843
Chr5	1999400	2003199	928.481227878
Chr5	2004000	2005799	170.917530758
Chr5	2010200	2010999	580.24116112
Chr5	2015400	2018799	604.86412427
Chr5	2029800	2030199	201.068661712
Chr5	2033000	2035399	390.338699176
Chr5	2047000	2047999	96.8711233483
Chr5	2054000	2055599	319.993756846
Chr5	2056800	2059399	190.58860449
Chr5	2064200	2065799	121.965771578
Chr5	2068200	2070399	401.343552724
Chr5	2080200	2081599	68.3124478669
Chr5	2084000	2085999	231.189483621
Chr5	2086800	2090399	962.806755535
Chr5	2095800	2096599	63.3569442404
Chr5	2097800	2098799	469.18571811
Chr5	2103200	2104599	86.5889222269
Chr5	2108400	2109399	102.104536034
Chr5	2112800	2114999	241.473609325
Chr5	2127200	2128599	293.269740692
Chr5	2132600	2134999	394.780739398
Chr5	2137200	2141399	223.865646507
Chr5	2145000	2151799	941.637960545
Chr5	2155000	2157199	93.228355309
Chr5	2167600	2168799	73.7580968916
Chr5	2169600	2170399	530.001743535
Chr5	2171600	2172799	374.703110835
Chr5	2175000	2175999	116.799455995
Chr5	2183400	2185599	1592.35154891
Chr5	2190200	2190799	383.249325208
Chr5	2194400	2195999	233.241589643
Chr5	2196800	2198399	138.677116834
Chr5	2204600	2215199	1781.12890176
Chr5	2216400	2217999	576.188489718
Chr5	2221800	2222199	92.2419041095
Chr5	2225200	2229199	517.424904049
Chr5	2231200	2233799	452.67026289
Chr5	2237800	2238599	122.325678112
Chr5	2244000	2245199	156.806341194
Chr5	2253600	2254999	67.3210275346
Chr5	2265600	2266799	84.5281488228
Chr5	2271000	2275999	471.682463481
Chr5	2284800	2288199	1456.2950227
Chr5	2295800	2298199	92.7454069354
Chr5	2310000	2311599	258.778033159
Chr5	2316000	2318999	548.174238164
Chr5	2320600	2325199	147.467031064
Chr5	2329000	2329999	144.961026103
Chr5	2330800	2334399	166.377126079
Chr5	2339200	2339799	286.19713262
Chr5	2340600	2345399	860.466160024
Chr5	2352600	2353199	90.7628640514
Chr5	2356000	2357999	364.706593518
Chr5	2360800	2361999	585.073556111
Chr5	2368800	2369599	153.741171206
Chr5	2372800	2373399	998.022428839
Chr5	2390400	2391199	90.4407836716
Chr5	2395000	2397199	227.755852787
Chr5	2399600	2403799	822.299388735
Chr5	2404600	2405399	114.732321432
Chr5	2406200	2409199	655.705049755
Chr5	2411400	2412599	120.713355879
Chr5	2420600	2423599	729.163275454
Chr5	2429600	2431999	357.596832333
Chr5	2436000	2437399	710.526846097
Chr5	2453200	2454799	192.122206813
Chr5	2455600	2456799	707.187693916
Chr5	2457600	2458399	295.781929793
Chr5	2468000	2485999	3635.51653236
Chr5	2488600	2489399	176.472066521
Chr5	2497200	2500799	839.165232441
Chr5	2503400	2505199	101.800865256
Chr5	2510200	2512999	368.878211184
Chr5	2513800	2515399	293.48150797
Chr5	2516200	2516999	73.2138313312
Chr5	2518200	2521399	348.350121859
Chr5	2527000	2529199	158.754244127
Chr5	2535600	2539199	115.905962152
Chr5	2541000	2542799	146.276369355
Chr5	2544600	2548599	92.1480368744
Chr5	2560400	2566399	1002.6465472
Chr5	2569200	2570999	133.736086799
Chr5	2572000	2574399	290.022669337
Chr5	2575200	2578999	233.133312936
Chr5	2580800	2581399	70.3686208216
Chr5	2584800	2585599	104.113127291
Chr5	2588800	2590599	67.0012280608
Chr5	2591800	2595599	789.473940684
Chr5	2598400	2600199	389.129683393
Chr5	2607200	2609999	212.187810817
Chr5	2616400	2617599	94.3247932789
Chr5	2622000	2622799	221.85806091
Chr5	2626400	2627999	73.5219344459
Chr5	2628800	2631199	147.440151028
Chr5	2632600	2633399	135.168202945
Chr5	2634200	2635399	100.227085292
Chr5	2648800	2649999	269.636426731
Chr5	2651400	2652399	205.674190997
Chr5	2657200	2657999	440.666485303
Chr5	2659600	2660799	62.9585506858
Chr5	2661800	2663199	63.313323879
Chr5	2664000	2665199	77.8567346578
Chr5	2667600	2668599	162.520480043
Chr5	2670200	2671799	506.011869252
Chr5	2673200	2675399	572.737837265
Chr5	2680800	2682799	169.608033944
Chr5	2684000	2685399	74.7897713885
Chr5	2689400	2693599	526.840583998
Chr5	2695000	2697799	351.124662323
Chr5	2699200	2699599	169.14727403
Chr5	2701000	2702199	125.724306753
Chr5	2707600	2710399	192.187224195
Chr5	2711200	2715599	290.038894337
Chr5	2717000	2717799	126.902152109
Chr5	2721000	2722199	112.514732719
Chr5	2731000	2733599	181.393611465
Chr5	2736200	2737999	194.598064159
Chr5	2743600	2749599	677.85655889
Chr5	2753200	2754599	316.49484166
Chr5	2757200	2757799	62.6889400885
Chr5	2759800	2761399	210.185520419
Chr5	2764000	2765199	258.754347192
Chr5	2769000	2770199	821.308536954
Chr5	2771600	2774199	121.718144991
Chr5	2775800	2777399	262.285497462
Chr5	2778200	2780199	184.020231837
Chr5	2781200	2784399	394.441394751
Chr5	2786200	2789399	502.913454597
Chr5	2790200	2793599	677.25912328
Chr5	2794400	2796999	494.217215448
Chr5	2801600	2805199	1646.60437563
Chr5	2812200	2813199	149.215887015
Chr5	2814200	2815999	139.986574656
Chr5	2818800	2820999	90.8642086031
Chr5	2822200	2824199	337.894373241
Chr5	2825800	2826799	67.6341703552
Chr5	2831200	2834399	165.629226578
Chr5	2835800	2837999	73.8358899473
Chr5	2844400	2847599	912.964124133
Chr5	2849400	2851199	128.797661813
Chr5	2852000	2853999	105.316514713
Chr5	2855600	2857999	237.031563163
Chr5	2859000	2860199	216.95716047
Chr5	2862600	2865599	740.559543195
Chr5	2866800	2867999	255.134752102
Chr5	2870800	2873399	137.244053151
Chr5	2874200	2877999	305.447025716
Chr5	2885800	2891999	825.852468831
Chr5	2893800	2895199	61.8437383415
Chr5	2904800	2908199	666.780143767
Chr5	2910000	2910599	329.085667112
Chr5	2911600	2915399	128.384874659
Chr5	2916400	2917199	138.825152808
Chr5	2928200	2929799	392.835775217
Chr5	2932000	2932999	1007.04351923
Chr5	2938200	2939199	1223.80379183
Chr5	2942000	2943199	177.093607383
Chr5	2944400	2946799	206.94345309
Chr5	2949200	2951599	1507.67868862
Chr5	2955600	2956599	71.012284818
Chr5	2958400	2961399	1227.72036085
Chr5	2962200	2963399	902.812556452
Chr5	2967000	2969199	819.177322215
Chr5	2970000	2973999	149.647717572
Chr5	2975600	2978199	765.014718012
Chr5	2981200	2982799	574.650411692
Chr5	2983600	2988799	1427.56589665
Chr5	2991600	2995599	277.366787941
Chr5	2996600	2998399	92.7686255428
Chr5	3001000	3005799	1858.93964863
Chr5	3007600	3018199	3007.70018509
Chr5	3022600	3024599	73.9883638514
Chr5	3026400	3026999	112.713749752
Chr5	3032200	3034199	787.530653352
Chr5	3035600	3036599	134.068547794
Chr5	3040000	3040999	277.765288285
Chr5	3043200	3044399	1638.06225434
Chr5	3047200	3047599	94.9784943472
Chr5	3052400	3053999	165.286025781
Chr5	3056200	3061799	1426.92369657
Chr5	3063600	3065199	185.426015792
Chr5	3066800	3067999	273.272422633
Chr5	3073000	3077199	178.536372563
Chr5	3079800	3080399	147.237930798
Chr5	3082200	3084999	195.216138483
Chr5	3087800	3088599	107.201441878
Chr5	3090600	3096999	985.618821435
Chr5	3098600	3100399	413.448425482
Chr5	3102800	3105999	517.403559276
Chr5	3112200	3113999	672.988624165
Chr5	3125200	3126999	335.87716322
Chr5	3128000	3129199	503.033753884
Chr5	3133400	3136799	560.599379103
Chr5	3138400	3140199	119.505762571
Chr5	3143800	3144999	136.23454321
Chr5	3146000	3148399	248.324305686
Chr5	3149400	3152199	705.582196456
Chr5	3153800	3155399	322.916613313
Chr5	3157600	3159399	287.128882849
Chr5	3166800	3168199	241.912155443
Chr5	3169800	3172599	425.380580624
Chr5	3178800	3179399	367.568740622
Chr5	3182200	3183999	1043.74774158
Chr5	3185800	3189199	270.68868698
Chr5	3193200	3194999	267.820234738
Chr5	3199200	3204199	490.272700266
Chr5	3206200	3207799	70.1529061422
Chr5	3215200	3216599	244.473545004
Chr5	3218200	3222799	109.719441734
Chr5	3223600	3224599	71.7623403012
Chr5	3237800	3238599	146.006536109
Chr5	3239600	3240399	480.535032385
Chr5	3241400	3242199	282.035985585
Chr5	3244200	3246599	257.169258678
Chr5	3247400	3247599	65.3658670918
Chr5	3250000	3251399	64.1762240366
Chr5	3253000	3254999	598.657140624
Chr5	3255800	3257599	75.8133976615
Chr5	3261200	3263399	531.393978528
Chr5	3267400	3270999	2528.76091398
Chr5	3271800	3272999	364.921596151
Chr5	3277800	3278399	514.963825763
Chr5	3281200	3282399	211.211198464
Chr5	3295800	3297199	125.034715121
Chr5	3298200	3299999	84.0173466429
Chr5	3305600	3307999	154.811060968
Chr5	3315400	3317399	1012.13219969
Chr5	3319400	3322799	453.554530664
Chr5	3324800	3329199	459.453812698
Chr5	3333000	3334999	1475.01162708
Chr5	3336400	3339199	258.49705537
Chr5	3341200	3341999	657.244490544
Chr5	3351200	3356599	921.244115607
Chr5	3365600	3367999	210.485577555
Chr5	3370600	3371799	164.643701675
Chr5	3374600	3379799	392.100311854
Chr5	3385400	3387599	594.578435232
Chr5	3392400	3392999	127.952858146
Chr5	3393800	3395999	147.751668343
Chr5	3399400	3402199	752.912300692
Chr5	3403400	3405599	1740.16319866
Chr5	3410800	3414399	258.587966127
Chr5	3420000	3424599	1288.85974731
Chr5	3425400	3428599	239.576518659
Chr5	3429400	3435399	820.246194421
Chr5	3437000	3440399	476.503289435
Chr5	3441200	3443799	486.67917261
Chr5	3445600	3447199	830.387796312
Chr5	3464600	3465599	314.869550229
Chr5	3468600	3470399	732.985139113
Chr5	3471400	3471999	98.9356708558
Chr5	3476800	3477599	785.94912197
Chr5	3479200	3480199	386.39809439
Chr5	3483800	3484399	62.6798134225
Chr5	3487600	3488999	99.7986652776
Chr5	3494400	3496399	176.191417759
Chr5	3497800	3500199	88.1741922174
Chr5	3510400	3512599	414.441198931
Chr5	3516000	3519999	575.469079474
Chr5	3524800	3525999	81.1189170841
Chr5	3532000	3534999	363.503912622
Chr5	3536200	3540799	1001.25876043
Chr5	3545200	3545999	352.146862066
Chr5	3547200	3547999	364.471987729
Chr5	3550400	3551599	414.951100699
Chr5	3557400	3560199	83.1366844916
Chr5	3565600	3565999	205.729773242
Chr5	3577000	3577799	133.234073534
Chr5	3580400	3581799	1235.25727789
Chr5	3582600	3584999	155.900790217
Chr5	3588200	3598199	1000.38468606
Chr5	3599000	3605399	587.832822729
Chr5	3606600	3608399	271.436072869
Chr5	3612600	3613599	185.205387145
Chr5	3617400	3619999	157.77305371
Chr5	3621600	3622599	71.7996854561
Chr5	3630200	3632999	136.961416782
Chr5	3633800	3635999	231.739744565
Chr5	3638800	3640399	77.8741081265
Chr5	3644600	3646999	462.94319086
Chr5	3648400	3650199	94.0281986308
Chr5	3654400	3655399	142.752205439
Chr5	3657000	3658999	453.466888669
Chr5	3666400	3667999	85.3785761525
Chr5	3669600	3671399	358.239057072
Chr5	3679800	3681199	150.165994434
Chr5	3685600	3687599	94.0676280624
Chr5	3688800	3689199	64.3895454106
Chr5	3696000	3701399	496.531148147
Chr5	3703200	3704999	1078.04518747
Chr5	3708200	3709199	964.755622548
Chr5	3710600	3714799	187.948546761
Chr5	3716000	3720599	497.655178341
Chr5	3727800	3728799	1255.12959126
Chr5	3734000	3738199	560.685457901
Chr5	3739200	3743399	304.76675588
Chr5	3745200	3746599	177.247931842
Chr5	3754400	3757399	244.307518658
Chr5	3761200	3761999	162.13789071
Chr5	3770200	3771199	334.152324536
Chr5	3777200	3779399	513.194584488
Chr5	3780600	3782199	99.7774800166
Chr5	3786200	3787999	337.845790176
Chr5	3793800	3796399	1074.63527962
Chr5	3807400	3809999	289.912574806
Chr5	3813600	3814599	95.374020724
Chr5	3818600	3820999	250.285241468
Chr5	3822600	3823799	149.76582204
Chr5	3825400	3826999	620.729638132
Chr5	3828200	3829999	272.020687126
Chr5	3831800	3832799	312.325328251
Chr5	3840000	3841799	85.3002634832
Chr5	3845000	3845799	593.122397143
Chr5	3849400	3852399	584.761226163
Chr5	3855000	3856399	243.601873845
Chr5	3862800	3863599	122.628249405
Chr5	3871000	3873199	221.925420896
Chr5	3874400	3876999	459.558036812
Chr5	3878000	3879399	410.081359589
Chr5	3882200	3883199	853.070494448
Chr5	3884000	3886199	773.71682092
Chr5	3890200	3891199	955.944399592
Chr5	3899000	3901599	192.843854005
Chr5	3911400	3915599	804.01930309
Chr5	3916400	3918199	156.67473962
Chr5	3919600	3921599	143.949819112
Chr5	3931600	3932399	736.357573968
Chr5	3935600	3939199	208.593033422
Chr5	3940000	3941199	154.50913895
Chr5	3942400	3944599	89.7503441314
Chr5	3947200	3947799	65.0660041536
Chr5	3950200	3952799	180.571750165
Chr5	3954800	3955799	77.3409802637
Chr5	3960000	3960599	63.8513595139
Chr5	3961400	3963399	183.761281158
Chr5	3966600	3968199	177.884737363
Chr5	3970200	3973599	903.296031317
Chr5	3975400	3979799	320.971065539
Chr5	3980600	3981999	63.1214842345
Chr5	3982800	3983799	78.9463035616
Chr5	3987800	3989799	714.608426181
Chr5	3993000	3993599	70.6316428865
Chr5	3997400	4000199	82.3333150132
Chr5	4001400	4002599	68.8286193721
Chr5	4004800	4008799	351.156105715
Chr5	4011000	4012599	102.33687122
Chr5	4013800	4015999	174.963304815
Chr5	4023000	4023999	74.6236593168
Chr5	4025800	4026799	114.262112317
Chr5	4031800	4033999	157.846748125
Chr5	4035800	4038799	689.955647552
Chr5	4041400	4041999	81.3851359587
Chr5	4045200	4050399	952.120203353
Chr5	4051800	4053199	152.354503128
Chr5	4057000	4059199	280.733351045
Chr5	4060000	4061999	583.233810615
Chr5	4068600	4068999	109.186364683
Chr5	4070000	4071199	180.442727426
Chr5	4072200	4074599	503.024458385
Chr5	4077200	4079799	81.6856776362
Chr5	4081000	4082199	554.821717503
Chr5	4083200	4085399	615.294246703
Chr5	4087800	4088799	900.006935347
Chr5	4092600	4095199	579.713537378
Chr5	4097600	4098999	276.20497329
Chr5	4099800	4101599	136.983740772
Chr5	4107200	4108199	82.0894891671
Chr5	4120000	4121399	561.05390376
Chr5	4122600	4124199	98.4037981248
Chr5	4137000	4138599	138.966814808
Chr5	4142800	4146799	929.601192025
Chr5	4153800	4154599	106.484983151
Chr5	4156800	4157999	161.935492577
Chr5	4158800	4161199	96.658837898
Chr5	4163800	4164799	201.26058059
Chr5	4166600	4166999	85.0401017696
Chr5	4170600	4171799	300.157960095
Chr5	4173000	4174999	1673.54076628
Chr5	4181200	4182199	219.760719646
Chr5	4207000	4207999	343.963684021
Chr5	4214600	4216599	588.340144325
Chr5	4218800	4219799	259.864605399
Chr5	4221400	4223999	795.980789539
Chr5	4234200	4235199	511.641477417
Chr5	4243200	4243999	140.165580159
Chr5	4247400	4251999	615.008835217
Chr5	4253200	4255199	524.394374261
Chr5	4260600	4262199	175.250899469
Chr5	4263600	4264999	98.6298177854
Chr5	4269000	4270799	454.897519994
Chr5	4278800	4282399	621.516164559
Chr5	4283600	4285799	277.680117287
Chr5	4286800	4291399	542.003834231
Chr5	4293200	4295799	600.363306891
Chr5	4297000	4299199	143.157611282
Chr5	4300800	4304399	399.118719137
Chr5	4315800	4316799	65.5994916277
Chr5	4318800	4319399	133.695799461
Chr5	4330800	4331799	184.429114591
Chr5	4332800	4337399	1017.86638058
Chr5	4338400	4339999	87.5219767251
Chr5	4341600	4344599	1448.45957431
Chr5	4345600	4346799	666.013271784
Chr5	4358600	4359599	202.908264466
Chr5	4365600	4366199	85.6377530987
Chr5	4367600	4368199	82.0383527968
Chr5	4370800	4372799	1337.73787965
Chr5	4374400	4378799	306.718083395
Chr5	4380200	4384399	1160.26610621
Chr5	4388600	4392199	1959.59479591
Chr5	4393600	4394399	132.048668944
Chr5	4397800	4399199	127.712201993
Chr5	4403400	4406799	364.177205437
Chr5	4411600	4416799	478.895200297
Chr5	4422000	4423199	694.022146036
Chr5	4424400	4426999	200.268154562
Chr5	4427800	4430799	645.052123964
Chr5	4432600	4435399	604.348910702
Chr5	4438200	4440999	424.640671518
Chr5	4442200	4443599	76.9030355024
Chr5	4445400	4450999	1146.22213234
Chr5	4452400	4454399	158.31405931
Chr5	4455800	4456799	238.835943415
Chr5	4461000	4464399	346.669355887
Chr5	4467200	4474399	1833.87542098
Chr5	4475600	4478199	331.928742465
Chr5	4479400	4483199	900.769587263
Chr5	4486000	4487399	224.50646592
Chr5	4488600	4491599	2291.8129564
Chr5	4494200	4495799	402.745062026
Chr5	4497000	4500199	260.240190374
Chr5	4501400	4502199	567.559043687
Chr5	4504600	4507599	288.380438791
Chr5	4508600	4509599	148.816062146
Chr5	4518000	4518999	100.439152878
Chr5	4521400	4526199	1360.2057206
Chr5	4531200	4538399	697.917929809
Chr5	4541800	4542599	424.074811196
Chr5	4543400	4545199	159.420225868
Chr5	4550400	4552799	295.783472188
Chr5	4556400	4560199	834.822008462
Chr5	4561600	4561999	63.4435202399
Chr5	4562800	4566599	764.52714822
Chr5	4569000	4570599	114.507589845
Chr5	4571600	4572999	84.5550902628
Chr5	4576000	4577399	530.052617558
Chr5	4579200	4581799	291.165702283
Chr5	4586400	4587199	113.845830501
Chr5	4591600	4592399	574.166947128
Chr5	4596200	4598799	137.670885474
Chr5	4601200	4603999	234.61074337
Chr5	4605000	4607999	216.190006546
Chr5	4608800	4611399	586.030184074
Chr5	4612400	4613999	82.6794832719
Chr5	4615800	4616999	483.654056594
Chr5	4618000	4618399	70.0975277951
Chr5	4619800	4620599	228.025569087
Chr5	4627400	4628999	111.417609837
Chr5	4632200	4633799	546.256570012
Chr5	4636000	4636599	446.604946498
Chr5	4638200	4639799	270.194457791
Chr5	4649200	4651199	78.6497342678
Chr5	4653000	4654999	203.24002897
Chr5	4656600	4659999	430.421887573
Chr5	4660800	4664799	614.843828883
Chr5	4670800	4672999	234.520427975
Chr5	4674600	4676799	226.065638627
Chr5	4677800	4679199	403.27854628
Chr5	4685200	4696999	1766.46332652
Chr5	4698000	4703199	563.586496704
Chr5	4704000	4709799	405.36678391
Chr5	4710600	4714399	772.347020359
Chr5	4717800	4718599	188.299629867
Chr5	4720000	4722199	230.69486494
Chr5	4727600	4730199	350.99082838
Chr5	4731600	4732999	75.2361612121
Chr5	4733800	4734599	393.463492305
Chr5	4742400	4743599	542.31403313
Chr5	4756200	4757999	817.879031786
Chr5	4759200	4761799	80.4594974169
Chr5	4768400	4771799	492.296778731
Chr5	4773200	4775799	295.785933154
Chr5	4777000	4778999	351.427788719
Chr5	4786600	4788599	420.993986277
Chr5	4794200	4801199	2094.8507934
Chr5	4804400	4804999	113.974323797
Chr5	4805800	4807399	397.441032163
Chr5	4808400	4811199	968.88145287
Chr5	4814000	4817199	345.222343604
Chr5	4819200	4824599	1583.76547278
Chr5	4826600	4827799	716.419982548
Chr5	4828800	4830399	311.119345005
Chr5	4831600	4833199	313.432796656
Chr5	4837800	4841599	199.600445544
Chr5	4843800	4846199	68.284417093
Chr5	4847400	4848599	150.909614788
Chr5	4849800	4850599	117.066754896
Chr5	4857200	4858599	157.028653755
Chr5	4860800	4862599	62.2364530994
Chr5	4863400	4865599	215.544727397
Chr5	4866800	4867799	242.475884
Chr5	4872000	4873599	334.117067908
Chr5	4875000	4879399	1506.74838072
Chr5	4886400	4888199	86.4220002311
Chr5	4896600	4897599	77.3741067716
Chr5	4898600	4900199	266.824228107
Chr5	4914000	4915399	64.1992774853
Chr5	4922000	4922799	179.593996183
Chr5	4927800	4929399	155.672313102
Chr5	4933000	4933599	565.974327293
Chr5	4937800	4938799	416.567019445
Chr5	4947600	4949599	185.710169691
Chr5	4950400	4952599	760.862532958
Chr5	4953600	4954399	114.307962072
Chr5	4958600	4960799	77.6225071133
Chr5	4962200	4965799	161.630548657
Chr5	4968400	4969999	349.31634871
Chr5	4974800	4976199	509.364611035
Chr5	4980600	4984399	694.17856154
Chr5	4985200	4985599	72.2503793954
Chr5	4990600	4996199	1400.5426812
Chr5	5002000	5002799	190.549719905
Chr5	5004600	5006599	246.029527961
Chr5	5009800	5011599	1250.86926139
Chr5	5014600	5020599	672.693849177
Chr5	5022000	5024599	316.8083808
Chr5	5025800	5030199	820.407024771
Chr5	5031800	5035999	1211.54484619
Chr5	5037600	5039999	372.960244904
Chr5	5056800	5057399	115.05114236
Chr5	5059400	5061999	173.729407445
Chr5	5066600	5067799	101.353896128
Chr5	5068800	5072199	605.255905698
Chr5	5078200	5081599	707.886701228
Chr5	5082600	5083999	90.4781695378
Chr5	5084800	5086799	292.078708752
Chr5	5092200	5093799	109.349921607
Chr5	5094800	5096399	80.057121745
Chr5	5101800	5105399	159.912277276
Chr5	5120400	5121799	681.567698318
Chr5	5122600	5124199	275.297732532
Chr5	5134800	5137599	440.627009161
Chr5	5141200	5141799	123.03919389
Chr5	5143000	5146399	544.12928593
Chr5	5148800	5150999	214.737042298
Chr5	5153400	5153999	72.1365962022
Chr5	5156400	5159399	163.018586787
Chr5	5161800	5162799	169.482953352
Chr5	5168400	5169199	366.154599145
Chr5	5170200	5172999	525.994297464
Chr5	5173800	5177599	1101.37888482
Chr5	5178800	5181399	355.794841199
Chr5	5182600	5184799	1167.68065253
Chr5	5186000	5187999	165.186544915
Chr5	5191600	5192199	123.985305515
Chr5	5193000	5193999	130.628235416
Chr5	5195600	5198999	259.537911992
Chr5	5203000	5204799	195.382799317
Chr5	5205800	5207999	2459.95155988
Chr5	5210000	5210399	64.0935178525
Chr5	5212000	5216199	508.511195076
Chr5	5224200	5226799	186.632121354
Chr5	5228000	5231199	514.455842028
Chr5	5238200	5240199	371.76259351
Chr5	5242400	5243399	101.81343075
Chr5	5244200	5246799	169.041927055
Chr5	5250400	5251199	275.358727253
Chr5	5252400	5253599	689.093464482
Chr5	5256600	5257399	116.477121047
Chr5	5258600	5259999	71.6719465912
Chr5	5266000	5267399	67.8013845811
Chr5	5270800	5271799	74.6949393577
Chr5	5272800	5274799	106.564290477
Chr5	5277800	5281999	775.30010514
Chr5	5285400	5286599	215.489386396
Chr5	5289800	5290399	115.387729188
Chr5	5298800	5300399	350.157909469
Chr5	5304800	5305799	860.580610623
Chr5	5306800	5312399	669.004514588
Chr5	5318800	5321599	98.376018809
Chr5	5330600	5331399	259.979965337
Chr5	5332200	5334799	203.567466477
Chr5	5338200	5340799	265.954191992
Chr5	5342800	5347999	581.629772593
Chr5	5349400	5351199	1068.26463986
Chr5	5353200	5353599	65.3691823589
Chr5	5355400	5356199	246.570035374
Chr5	5357000	5358399	315.427899991
Chr5	5359600	5360599	204.30570414
Chr5	5364400	5369599	1625.34199131
Chr5	5374000	5375799	133.684141063
Chr5	5376800	5378599	98.2529519646
Chr5	5381600	5382799	71.0413436998
Chr5	5386800	5389199	125.374334853
Chr5	5390200	5391999	183.135094581
Chr5	5396000	5397199	145.68824549
Chr5	5403400	5406599	256.430771152
Chr5	5409800	5411599	528.525444989
Chr5	5422200	5424599	380.089715406
Chr5	5425600	5427399	121.152316054
Chr5	5431800	5433799	679.622983434
Chr5	5445400	5449199	307.621603606
Chr5	5451000	5451599	68.5180000174
Chr5	5461000	5462399	120.208618622
Chr5	5468000	5473399	106.086968208
Chr5	5474200	5476199	457.787234003
Chr5	5482000	5484199	63.3648417488
Chr5	5485400	5486399	107.659429458
Chr5	5494200	5496599	1002.47117196
Chr5	5498200	5499999	295.022290324
Chr5	5501200	5502199	72.5538533251
Chr5	5508000	5511199	830.545701817
Chr5	5518200	5521799	107.354514942
Chr5	5522600	5523799	121.678842683
Chr5	5524800	5526399	69.2036845263
Chr5	5527400	5532199	345.153039143
Chr5	5542200	5545599	1317.22458062
Chr5	5548000	5548599	73.5621832717
Chr5	5551800	5552599	134.9074738
Chr5	5555400	5557999	103.254706441
Chr5	5559000	5559799	63.2837524457
Chr5	5561000	5564999	327.32476218
Chr5	5567600	5574999	718.417034688
Chr5	5576400	5581399	674.456682854
Chr5	5582600	5587199	573.098794576
Chr5	5591400	5592399	133.299235817
Chr5	5595000	5595799	101.976092668
Chr5	5598600	5601999	62.1862699132
Chr5	5603400	5604799	269.017950446
Chr5	5605600	5609399	1225.07671389
Chr5	5621800	5622599	261.37070388
Chr5	5624400	5624799	212.620085547
Chr5	5627200	5627799	201.846885741
Chr5	5629000	5629399	64.5896360337
Chr5	5639000	5643399	1312.61851625
Chr5	5649200	5650399	259.358027453
Chr5	5652200	5654799	228.289726215
Chr5	5656400	5657799	221.924573189
Chr5	5660400	5662799	207.12200781
Chr5	5667000	5668599	204.28560176
Chr5	5672600	5673399	145.972705747
Chr5	5680000	5680999	389.482429208
Chr5	5686400	5689599	90.1426628751
Chr5	5690400	5692999	1275.23968214
Chr5	5699000	5700999	338.31073011
Chr5	5703200	5704799	236.870276673
Chr5	5705600	5706199	70.9609575369
Chr5	5718800	5719399	264.171582644
Chr5	5723800	5726799	582.122382421
Chr5	5729000	5731399	311.920410604
Chr5	5737600	5740999	219.390010508
Chr5	5757600	5759799	297.776643543
Chr5	5764200	5765999	2717.35064025
Chr5	5770200	5772399	431.738846335
Chr5	5793000	5794399	173.298577393
Chr5	5797400	5797999	87.5961917674
Chr5	5800000	5801199	582.399862251
Chr5	5807600	5808399	61.4162665688
Chr5	5809400	5812799	678.657831569
Chr5	5817000	5826599	551.810601172
Chr5	5827800	5829599	146.012568015
Chr5	5846000	5847599	114.940998017
Chr5	5848400	5850599	221.993133904
Chr5	5860800	5862399	1509.83738101
Chr5	5865200	5866399	71.7753351156
Chr5	5867400	5868999	338.706060333
Chr5	5870200	5872599	286.119737279
Chr5	5877200	5878399	535.016985994
Chr5	5888200	5889399	367.869002087
Chr5	5893800	5895199	169.048928296
Chr5	5898800	5900799	485.46736927
Chr5	5902800	5904399	591.40666316
Chr5	5910800	5913199	551.37042105
Chr5	5917000	5919399	122.850275188
Chr5	5927800	5931599	178.704192379
Chr5	5935200	5938399	373.039177273
Chr5	5942200	5946599	96.043836445
Chr5	5948800	5951599	164.189804318
Chr5	5953600	5958999	4012.26351799
Chr5	5964600	5968999	411.113317426
Chr5	5972400	5973599	185.773687773
Chr5	5974600	5976399	153.987967608
Chr5	5978400	5984199	930.948704001
Chr5	5985400	5987999	154.841059456
Chr5	5991400	5991999	63.01615162
Chr5	5995400	5996399	569.263385379
Chr5	6002800	6003799	140.855483855
Chr5	6006000	6007999	376.476823539
Chr5	6015200	6020399	823.398911656
Chr5	6028400	6029399	186.776171218
Chr5	6033800	6034799	62.2637605541
Chr5	6035600	6037999	147.049454635
Chr5	6041200	6042799	273.817447567
Chr5	6053200	6054199	122.370546774
Chr5	6056000	6056599	199.047318613
Chr5	6057800	6058399	352.908080426
Chr5	6061800	6062799	88.3071664362
Chr5	6064400	6066399	633.095507659
Chr5	6067400	6072399	867.178354715
Chr5	6074000	6078799	924.95029219
Chr5	6080200	6083199	172.211638345
Chr5	6084200	6088999	472.694051924
Chr5	6091000	6092199	319.910214621
Chr5	6113000	6114199	489.824178191
Chr5	6116200	6117199	187.202483015
Chr5	6128200	6130799	417.240626071
Chr5	6132200	6136799	300.936171677
Chr5	6142200	6144199	653.310895106
Chr5	6145000	6146399	380.77592178
Chr5	6152800	6155199	258.203091167
Chr5	6160200	6162599	278.903969569
Chr5	6172000	6177599	747.79607187
Chr5	6179400	6183799	165.520991103
Chr5	6201200	6205199	451.383565927
Chr5	6213000	6214799	88.5736756305
Chr5	6218600	6219999	124.266335484
Chr5	6221000	6222599	317.819979076
Chr5	6226000	6230399	1369.04313976
Chr5	6233600	6234199	243.378869636
Chr5	6235400	6236399	86.0788035667
Chr5	6237400	6251999	2118.49028199
Chr5	6254600	6257799	327.881077416
Chr5	6261400	6265399	521.218310061
Chr5	6266200	6267799	135.855112585
Chr5	6270000	6274199	873.173002186
Chr5	6276200	6277599	214.119480679
Chr5	6286200	6287399	67.7178762696
Chr5	6290600	6291599	485.625824518
Chr5	6292400	6293199	98.3518575558
Chr5	6298400	6298999	150.106590771
Chr5	6299800	6301999	321.478526934
Chr5	6304400	6306199	206.24803701
Chr5	6310000	6310599	165.615314972
Chr5	6312000	6313399	1063.27296085
Chr5	6328800	6332999	497.002115021
Chr5	6334000	6334599	246.388242543
Chr5	6335400	6337199	302.193410853
Chr5	6342600	6344399	206.398560814
Chr5	6345200	6347599	144.623806334
Chr5	6352800	6354799	307.892112097
Chr5	6355800	6356799	363.040280041
Chr5	6362200	6363799	1935.34194604
Chr5	6372800	6374599	1218.2035996
Chr5	6378400	6379999	225.344331015
Chr5	6387600	6389799	795.38181454
Chr5	6406600	6409399	1078.07482688
Chr5	6411600	6413199	941.220663361
Chr5	6414600	6418799	278.732648074
Chr5	6424600	6425599	132.917288593
Chr5	6426800	6429399	213.105119054
Chr5	6430600	6432999	569.357945767
Chr5	6442800	6443199	259.657545194
Chr5	6446600	6447399	590.524216023
Chr5	6453400	6454999	86.791297584
Chr5	6457400	6460199	439.505082404
Chr5	6461600	6462399	166.394456027
Chr5	6464400	6466799	380.225564778
Chr5	6467600	6468799	569.248504222
Chr5	6470200	6470999	251.304051535
Chr5	6472000	6472799	178.156063589
Chr5	6479400	6480399	635.932883037
Chr5	6485000	6486599	274.216870902
Chr5	6494000	6497399	1139.75555677
Chr5	6498800	6500799	411.917564006
Chr5	6505600	6507199	86.7875424449
Chr5	6511600	6512399	75.3222694888
Chr5	6515200	6516399	1067.43855307
Chr5	6529000	6530599	539.129789655
Chr5	6531600	6532399	62.8196989452
Chr5	6540400	6544399	148.527402599
Chr5	6545400	6546799	99.6648370419
Chr5	6548200	6550999	104.287574456
Chr5	6552400	6553199	86.4866642785
Chr5	6554000	6555599	66.5359725993
Chr5	6556400	6557599	202.927582996
Chr5	6561000	6561599	67.1543924347
Chr5	6563000	6564799	129.483849581
Chr5	6566200	6568399	87.3199079107
Chr5	6571600	6572999	260.847270016
Chr5	6574000	6576399	203.504403289
Chr5	6577600	6581199	581.222754319
Chr5	6585400	6587399	62.1108302566
Chr5	6588400	6589799	88.131470107
Chr5	6596000	6598999	225.651874332
Chr5	6606800	6609599	359.193012132
Chr5	6613600	6614199	70.7246290018
Chr5	6623200	6624599	510.478718833
Chr5	6628200	6629999	145.319426386
Chr5	6637200	6638399	103.168338273
Chr5	6639600	6640399	341.871280529
Chr5	6643200	6648999	608.194852834
Chr5	6649800	6650399	77.9930702347
Chr5	6660800	6662399	1089.98632722
Chr5	6663600	6664399	75.2864708526
Chr5	6667400	6668599	301.795065461
Chr5	6670400	6670999	179.572946278
Chr5	6673800	6675799	467.714357751
Chr5	6676600	6678399	136.715680704
Chr5	6680000	6681799	108.697491179
Chr5	6693000	6693999	209.105251678
Chr5	6698600	6700999	931.093815673
Chr5	6703200	6706199	300.497452815
Chr5	6710200	6711799	424.845383799
Chr5	6712600	6713599	159.072990523
Chr5	6718200	6718999	516.285845139
Chr5	6720600	6721399	79.4705558517
Chr5	6724400	6724999	132.511988873
Chr5	6728200	6729999	928.973364018
Chr5	6731600	6732799	114.727190115
Chr5	6735600	6740599	388.647440465
Chr5	6742800	6745599	285.179681325
Chr5	6747400	6748399	282.490499806
Chr5	6749800	6750999	255.262251045
Chr5	6756800	6758799	184.139870084
Chr5	6760400	6761599	131.148678877
Chr5	6762800	6764399	183.635202775
Chr5	6765200	6766399	161.150247882
Chr5	6769800	6770999	160.129177254
Chr5	6774400	6777199	264.368186822
Chr5	6779800	6781399	448.493372181
Chr5	6782600	6783599	99.819133201
Chr5	6790000	6790999	479.075915456
Chr5	6792800	6793399	285.998465827
Chr5	6795600	6796599	69.4906078171
Chr5	6799400	6800799	245.967379357
Chr5	6802400	6805199	552.085248532
Chr5	6808000	6811599	173.695042658
Chr5	6822000	6823599	76.3605454905
Chr5	6826600	6827599	217.72801869
Chr5	6830600	6831399	134.917117117
Chr5	6833600	6837799	1495.02238177
Chr5	6841000	6841599	109.632077011
Chr5	6842400	6842799	86.7488973548
Chr5	6845200	6850199	264.908864285
Chr5	6854000	6858599	286.538876094
Chr5	6868000	6868999	228.787942087
Chr5	6871600	6872599	353.639584579
Chr5	6874800	6875599	227.178129118
Chr5	6876800	6877599	293.940043346
Chr5	6882400	6884999	212.564708032
Chr5	6887000	6887599	92.9379868368
Chr5	6890800	6893999	412.929611023
Chr5	6894800	6895799	572.049047625
Chr5	6896600	6904199	759.49509299
Chr5	6911000	6912999	114.042699423
Chr5	6916200	6924999	757.159446686
Chr5	6941600	6942799	123.961286992
Chr5	6945600	6946399	97.7056409744
Chr5	6947800	6948599	834.746521021
Chr5	6952800	6953999	474.48970646
Chr5	6955400	6956199	154.231833529
Chr5	6957400	6957999	70.8819874341
Chr5	6961400	6965799	502.255753343
Chr5	6966600	6967799	62.5001552882
Chr5	6969000	6972599	190.782244132
Chr5	6973400	6976199	787.669658814
Chr5	6979400	6979799	109.005694655
Chr5	6981400	6981999	344.783530675
Chr5	6986400	6988799	121.428661043
Chr5	6993000	6993999	683.896470192
Chr5	7002400	7004399	737.585527253
Chr5	7006000	7006999	442.042527258
Chr5	7010600	7013999	756.160709682
Chr5	7015000	7015999	78.7517092636
Chr5	7017800	7021799	238.813026026
Chr5	7025800	7026599	927.454738287
Chr5	7040000	7040799	975.055809413
Chr5	7043800	7045399	364.478398768
Chr5	7046800	7047399	353.301289719
Chr5	7050600	7054199	1185.22370233
Chr5	7067800	7068799	95.6089560251
Chr5	7070800	7072999	811.62573502
Chr5	7077000	7078999	255.751737609
Chr5	7080000	7084799	1931.6481703
Chr5	7087200	7089799	105.673358209
Chr5	7098000	7099199	251.889352342
Chr5	7103400	7106599	227.830901895
Chr5	7107600	7111399	705.594328105
Chr5	7116600	7118199	219.483816068
Chr5	7123400	7125399	81.3424593165
Chr5	7126600	7128399	144.752537495
Chr5	7132400	7133199	157.232683711
Chr5	7134800	7136999	119.431385367
Chr5	7143400	7144399	71.7315800446
Chr5	7145600	7146799	88.0439631544
Chr5	7147800	7148799	645.314585886
Chr5	7151800	7152799	171.025204661
Chr5	7156400	7157399	108.47027707
Chr5	7159800	7162999	281.794383274
Chr5	7168200	7170599	905.393832346
Chr5	7172600	7173999	524.869061398
Chr5	7176400	7177399	659.362770281
Chr5	7181800	7183999	134.470490159
Chr5	7185800	7186799	1434.92435573
Chr5	7187800	7189599	303.05255175
Chr5	7192200	7198399	1462.29538135
Chr5	7202800	7203999	131.049326823
Chr5	7208800	7209599	71.9224370202
Chr5	7211600	7212799	84.3480073152
Chr5	7222200	7223399	279.930164359
Chr5	7226800	7227999	1239.93588056
Chr5	7238200	7239999	586.140751694
Chr5	7241800	7244799	371.697111001
Chr5	7255200	7255999	844.019930648
Chr5	7258800	7259599	714.758519004
Chr5	7261600	7263199	89.041448886
Chr5	7264400	7265799	939.959200219
Chr5	7273600	7275799	166.738137015
Chr5	7277600	7279599	154.070262258
Chr5	7286600	7287199	77.7582447026
Chr5	7288000	7289399	339.241892215
Chr5	7304400	7305799	105.550682239
Chr5	7308400	7309399	189.930953635
Chr5	7315400	7316599	700.694039478
Chr5	7329000	7329799	169.666896129
Chr5	7333200	7334199	234.900309621
Chr5	7336000	7336799	113.273433106
Chr5	7339200	7342999	843.211966211
Chr5	7345400	7345999	97.5232570147
Chr5	7348800	7349199	82.4926714868
Chr5	7350600	7351199	83.337451939
Chr5	7355600	7356999	338.523961599
Chr5	7360600	7363599	247.323264521
Chr5	7365000	7366599	456.420924001
Chr5	7375000	7377599	267.739997576
Chr5	7379400	7381799	1233.74158928
Chr5	7383800	7385399	301.450775888
Chr5	7389000	7390399	122.223122174
Chr5	7392200	7396399	250.023549168
Chr5	7402000	7403399	184.198593356
Chr5	7404400	7405399	82.1536527801
Chr5	7418200	7419199	704.997052663
Chr5	7423600	7425199	252.365657524
Chr5	7435400	7436599	77.8743346736
Chr5	7456000	7456599	82.494701638
Chr5	7475600	7477799	80.6950578271
Chr5	7480600	7485399	548.001052447
Chr5	7491400	7492999	214.822365932
Chr5	7495600	7496799	80.5934607153
Chr5	7502400	7503199	70.2997895592
Chr5	7509800	7510399	112.576118878
Chr5	7515000	7515799	89.5048824084
Chr5	7519200	7520199	116.540627379
Chr5	7525000	7525799	123.37959785
Chr5	7529400	7531799	276.329183355
Chr5	7534200	7535199	83.9627601571
Chr5	7539000	7544599	420.374353393
Chr5	7548600	7551399	195.815402294
Chr5	7559200	7560199	969.401184045
Chr5	7568600	7575199	740.144292467
Chr5	7599400	7601799	458.085608693
Chr5	7603200	7604799	297.462688696
Chr5	7607200	7608999	323.968407848
Chr5	7616800	7619599	190.715806088
Chr5	7625600	7626799	161.194157448
Chr5	7628000	7630399	124.136778401
Chr5	7632400	7633199	97.4805273213
Chr5	7634400	7636399	168.104368412
Chr5	7650800	7652599	503.846493578
Chr5	7653600	7654599	63.3133398084
Chr5	7657600	7659799	135.840460775
Chr5	7665400	7666999	197.275255792
Chr5	7668000	7669199	242.023574904
Chr5	7676800	7678799	1541.76718457
Chr5	7696400	7697599	61.5394203778
Chr5	7703200	7703599	138.977319341
Chr5	7731800	7735399	410.355729066
Chr5	7736800	7738999	402.989239557
Chr5	7742000	7742799	151.766035168
Chr5	7753400	7754599	590.104292114
Chr5	7758200	7759999	236.755413976
Chr5	7769800	7772799	69.9176492171
Chr5	7778000	7779799	264.735970476
Chr5	7781600	7782199	75.317498382
Chr5	7784000	7784799	63.2587381729
Chr5	7798400	7800399	1165.37462989
Chr5	7804400	7805799	103.258084201
Chr5	7807400	7808799	91.0995380857
Chr5	7810800	7811399	181.174165943
Chr5	7820000	7820799	402.993618834
Chr5	7826000	7828599	2167.89350692
Chr5	7830400	7831599	174.998236472
Chr5	7838000	7840799	952.996596785
Chr5	7843000	7843999	201.14177048
Chr5	7846400	7846999	76.5795121148
Chr5	7848600	7851599	337.072922955
Chr5	7852600	7859399	698.232743848
Chr5	7861600	7862599	231.419344955
Chr5	7867800	7868799	99.6006402555
Chr5	7873800	7876799	166.556098729
Chr5	7880600	7882399	900.992361443
Chr5	7883600	7884199	80.3118782622
Chr5	7888600	7891599	638.663679877
Chr5	7898800	7900399	327.496380751
Chr5	7905400	7906599	80.4726322839
Chr5	7908000	7909199	80.336140605
Chr5	7912800	7921199	943.264163234
Chr5	7929800	7931399	65.1428347359
Chr5	7933400	7934399	1572.10928586
Chr5	7935600	7936199	63.347009997
Chr5	7943200	7945399	432.874137651
Chr5	7950800	7952599	714.819707322
Chr5	7957800	7959799	384.949724588
Chr5	7967200	7967599	68.3664741291
Chr5	7981800	7983399	108.921905267
Chr5	7985400	7986399	215.326012834
Chr5	7987600	7988399	470.402421609
Chr5	7992800	7993599	725.492910045
Chr5	7996600	7997399	153.225044397
Chr5	7998400	7999199	128.973921004
Chr5	8005200	8006199	632.503754585
Chr5	8008400	8011599	316.94699039
Chr5	8013800	8019599	1244.32101213
Chr5	8020800	8024799	742.972165762
Chr5	8029600	8030799	120.208274357
Chr5	8038000	8040599	622.833382748
Chr5	8042800	8044599	1042.71146165
Chr5	8049800	8050199	70.6368112294
Chr5	8052600	8053399	372.844973543
Chr5	8059000	8062199	143.102890912
Chr5	8068200	8070599	484.98829014
Chr5	8073200	8077399	762.1163133
Chr5	8082800	8083599	941.905584204
Chr5	8085200	8090799	1284.494603
Chr5	8110800	8112599	395.176483913
Chr5	8114000	8115999	290.780204102
Chr5	8116800	8117799	316.334794859
Chr5	8119200	8121799	222.27415085
Chr5	8128200	8129399	71.993385549
Chr5	8139400	8141999	208.633028585
Chr5	8143800	8145199	124.579021817
Chr5	8149200	8151199	179.836836769
Chr5	8152000	8152599	73.5853734322
Chr5	8153600	8154799	76.9557876877
Chr5	8157800	8160199	623.612617885
Chr5	8162200	8162599	111.19820445
Chr5	8172800	8175599	510.097624791
Chr5	8179800	8181199	506.439895435
Chr5	8183600	8186599	125.851513944
Chr5	8190600	8192199	82.3566562984
Chr5	8196000	8197199	132.582961857
Chr5	8199800	8200999	259.679788489
Chr5	8205200	8205599	162.064645568
Chr5	8213800	8214799	115.042200686
Chr5	8218400	8219399	211.843674884
Chr5	8221400	8222399	114.92728325
Chr5	8226200	8227599	184.811190073
Chr5	8229000	8233399	960.933828276
Chr5	8235000	8238199	131.85054272
Chr5	8244400	8245599	369.6520088
Chr5	8251400	8252599	322.599371762
Chr5	8253800	8256199	190.791342151
Chr5	8260800	8262599	311.61723723
Chr5	8263400	8265599	89.4658330907
Chr5	8266800	8269399	232.977128428
Chr5	8273600	8277199	186.580676298
Chr5	8282600	8283799	629.639424027
Chr5	8285800	8287599	157.385355595
Chr5	8295400	8299399	787.509079957
Chr5	8306800	8310599	83.6840353156
Chr5	8316800	8318799	146.646282504
Chr5	8321000	8321599	324.881648121
Chr5	8323800	8329599	1164.2586963
Chr5	8330600	8331799	190.574807895
Chr5	8332600	8332999	65.3133474446
Chr5	8336800	8337999	397.981203936
Chr5	8341000	8342999	222.443255924
Chr5	8348400	8348999	68.3309949036
Chr5	8355000	8358599	680.115607391
Chr5	8365800	8368599	231.500379443
Chr5	8371400	8372599	335.232274692
Chr5	8378800	8379799	71.4089738876
Chr5	8405800	8406199	80.183598038
Chr5	8410400	8411999	150.701356881
Chr5	8417200	8418399	94.3664351749
Chr5	8421800	8422399	87.8009579538
Chr5	8428400	8431599	238.653392439
Chr5	8434800	8437999	495.101670501
Chr5	8440800	8441199	145.81862101
Chr5	8443000	8443799	436.037275656
Chr5	8447400	8450599	134.179713481
Chr5	8453800	8454599	80.569642851
Chr5	8456000	8458399	115.400054298
Chr5	8467000	8467999	140.936541611
Chr5	8489000	8489599	112.04831226
Chr5	8493400	8497599	577.09209988
Chr5	8517600	8522199	98.7155324852
Chr5	8523600	8524199	169.106847775
Chr5	8531200	8532999	123.503626104
Chr5	8534400	8534999	68.4620307359
Chr5	8536400	8538199	734.412896083
Chr5	8541800	8542199	96.4236050162
Chr5	8545200	8547399	513.395005506
Chr5	8552800	8554199	270.44075008
Chr5	8584600	8585199	244.046163507
Chr5	8602800	8603199	104.478126059
Chr5	8607800	8609799	164.118389845
Chr5	8610600	8611599	65.4654321909
Chr5	8616200	8616999	618.618719836
Chr5	8618400	8619599	229.708781904
Chr5	8622000	8623799	529.275640983
Chr5	8631800	8633599	366.2547593
Chr5	8639400	8639999	77.1359487771
Chr5	8641400	8644599	648.092144329
Chr5	8649000	8650799	73.4479466834
Chr5	8657800	8659399	846.820218741
Chr5	8662600	8664199	107.241491862
Chr5	8668400	8669599	137.14945451
Chr5	8673000	8674199	197.388636184
Chr5	8693200	8694399	74.7594899757
Chr5	8706800	8707799	581.034721489
Chr5	8724000	8725399	166.918636456
Chr5	8736200	8737999	238.283476235
Chr5	8739400	8740999	476.735733971
Chr5	8746800	8747399	130.90699431
Chr5	8749800	8750999	359.51374694
Chr5	8755600	8756999	105.114930447
Chr5	8784800	8786999	738.805623874
Chr5	8794800	8796799	660.785012249
Chr5	8820600	8821799	248.802692291
Chr5	8823200	8824199	62.4856163263
Chr5	8855400	8859199	639.870887122
Chr5	8863400	8865399	470.623425494
Chr5	8866200	8872199	400.433770092
Chr5	8881000	8881999	179.840932654
Chr5	8882800	8884399	127.036894282
Chr5	8885600	8887599	137.832964726
Chr5	8894200	8895599	606.565745254
Chr5	8898200	8900399	89.968922737
Chr5	8901800	8905999	469.641733911
Chr5	8907000	8909999	909.315991377
Chr5	8912800	8916199	1152.72498967
Chr5	8937400	8938199	503.669775068
Chr5	8947600	8949199	260.834906592
Chr5	8952000	8953199	142.246794798
Chr5	8970000	8972199	91.3626680609
Chr5	8975200	8976799	145.533290389
Chr5	8978000	8979199	237.961594184
Chr5	8987000	8987799	386.953089556
Chr5	8997400	9000199	318.294020505
Chr5	9004200	9005599	1348.24933154
Chr5	9024400	9024799	99.5521834802
Chr5	9036000	9037799	153.89610831
Chr5	9038800	9041399	1472.76587156
Chr5	9043000	9046199	820.229298605
Chr5	9051000	9053399	946.112174826
Chr5	9076800	9077599	301.193469746
Chr5	9096800	9098799	196.453156701
Chr5	9103400	9103999	83.9343371044
Chr5	9118400	9119599	103.733103958
Chr5	9143000	9146799	298.714061971
Chr5	9149400	9151799	177.081315742
Chr5	9157200	9159799	93.1061962056
Chr5	9173400	9174599	1081.16740467
Chr5	9189600	9191199	86.72371342
Chr5	9234600	9236199	775.546107076
Chr5	9241600	9242799	109.60871682
Chr5	9244000	9246999	351.854544929
Chr5	9256000	9258799	89.1484284244
Chr5	9261600	9262999	230.368827847
Chr5	9285800	9288399	184.34680686
Chr5	9292400	9294399	118.343295916
Chr5	9295600	9296199	154.270786657
Chr5	9306000	9307799	215.990170415
Chr5	9312000	9315599	441.360381765
Chr5	9318200	9319599	311.170453462
Chr5	9331800	9333199	221.002333459
Chr5	9350800	9351399	164.987650728
Chr5	9356200	9357399	158.426400778
Chr5	9360000	9360799	103.110742899
Chr5	9366600	9366999	92.9078729826
Chr5	9377400	9378799	449.562866446
Chr5	9388800	9392199	750.830579039
Chr5	9398000	9399199	118.249752955
Chr5	9400400	9401999	121.194738189
Chr5	9404400	9407199	375.381794885
Chr5	9408400	9409799	112.577106669
Chr5	9418400	9419399	69.5012764091
Chr5	9423000	9423399	231.967182577
Chr5	9424600	9425799	156.628772852
Chr5	9434000	9436399	249.575342963
Chr5	9437400	9438799	217.588722043
Chr5	9445400	9446999	143.524399134
Chr5	9450200	9453199	306.643023066
Chr5	9458000	9459199	310.557809028
Chr5	9463600	9464199	82.578517459
Chr5	9467400	9470199	113.336075254
Chr5	9475600	9478399	712.905596451
Chr5	9479200	9481799	207.199699577
Chr5	9483200	9486199	495.908493657
Chr5	9490000	9490599	124.597509934
Chr5	9498000	9500399	554.349356338
Chr5	9512800	9515599	300.149362005
Chr5	9517400	9521199	1403.095643
Chr5	9522600	9525199	819.704035677
Chr5	9534600	9543599	724.195406845
Chr5	9546600	9547599	401.101136108
Chr5	9554000	9556399	190.504152645
Chr5	9572400	9574199	198.072373275
Chr5	9578400	9582599	228.245428189
Chr5	9584200	9586599	334.449950843
Chr5	9596800	9597999	105.505384053
Chr5	9599000	9600799	80.492190302
Chr5	9605800	9609399	167.72396946
Chr5	9617800	9618399	94.4284874146
Chr5	9619600	9621799	213.93835549
Chr5	9629600	9630799	93.3644369917
Chr5	9632800	9634999	1074.95359531
Chr5	9648800	9649399	110.474511946
Chr5	9654800	9655399	78.4178840019
Chr5	9657000	9657799	231.739222386
Chr5	9668400	9670799	158.519701209
Chr5	9673400	9673999	96.4954549424
Chr5	9675400	9676999	100.223589902
Chr5	9684000	9685199	1175.67180703
Chr5	9689800	9692599	244.688923912
Chr5	9694000	9694599	94.238363481
Chr5	9713000	9713799	123.171636403
Chr5	9715000	9716399	76.7415554605
Chr5	9722600	9723399	139.573183956
Chr5	9730600	9733199	432.480126931
Chr5	9735800	9737799	116.782678552
Chr5	9742800	9745599	93.4116791395
Chr5	9764200	9766599	236.865988848
Chr5	9771600	9772399	99.3576972488
Chr5	9775800	9777599	543.54699791
Chr5	9785600	9787599	303.76044097
Chr5	9790000	9795599	1084.45215976
Chr5	9797200	9798999	496.262074232
Chr5	9804200	9804999	339.899913904
Chr5	9813000	9813999	89.1657790327
Chr5	9820200	9822599	105.613278865
Chr5	9823600	9825399	195.830488554
Chr5	9828200	9829999	409.321863762
Chr5	9855800	9856399	67.6158996744
Chr5	9868400	9871599	798.928464685
Chr5	9885800	9886599	70.9713592753
Chr5	9889400	9889999	104.914809055
Chr5	9902400	9904799	1781.2634438
Chr5	9913000	9918199	1480.34143925
Chr5	9940600	9941399	361.212293584
Chr5	9942400	9944799	1037.08917584
Chr5	9974400	9976799	216.004918622
Chr5	9984200	9988999	380.984478615
Chr5	10004800	10005399	112.65901766
Chr5	10027000	10028199	74.1687262661
Chr5	10029600	10030799	571.508395747
Chr5	10037800	10038599	125.256461112
Chr5	10044400	10045599	65.7652914723
Chr5	10129000	10133599	1438.59058123
Chr5	10135800	10136799	123.195670362
Chr5	10150600	10151199	197.529628183
Chr5	10162600	10163599	207.89877741
Chr5	10212400	10213599	226.248698518
Chr5	10238600	10239599	126.711041523
Chr5	10261800	10263599	279.99965926
Chr5	10284800	10285799	139.606271003
Chr5	10292800	10295199	273.520112378
Chr5	10301200	10301799	128.107355871
Chr5	10319000	10319399	110.065833132
Chr5	10336000	10336399	92.3233132165
Chr5	10357800	10358399	74.4108910608
Chr5	10454600	10455199	130.296968988
Chr5	10477800	10479199	349.077955119
Chr5	10525200	10527399	331.292758554
Chr5	10542000	10543199	70.0850793021
Chr5	10614000	10616999	807.214933171
Chr5	10632200	10632999	86.1456053341
Chr5	10636800	10643799	1499.84212563
Chr5	10647800	10648599	210.893069094
Chr5	10678400	10679399	71.3767677178
Chr5	10780800	10783199	236.314232983
Chr5	10796800	10797999	102.812826414
Chr5	10856800	10858199	146.39007903
Chr5	10863000	10864399	96.8440172113
Chr5	10933800	10934799	771.879016052
Chr5	10940400	10941599	79.5838478506
Chr5	10997000	10998599	114.731061129
Chr5	11023200	11024799	119.43618907
Chr5	11380000	11380799	112.73144645
Chr5	11612200	11612799	79.6615501996
Chr5	11619600	11620999	153.356062763
Chr5	11702000	11704399	141.575308354
Chr5	11726000	11733399	1216.73712743
Chr5	11734600	11736199	89.3332574198
Chr5	12080000	12080999	75.2876225409
Chr5	12082600	12084399	161.549512381
Chr5	12439800	12440399	95.56828545
Chr5	12549200	12550199	129.459732083
Chr5	12558400	12560599	348.660272777
Chr5	12564600	12565799	219.166620262
Chr5	12589000	12590399	100.44195579
Chr5	12592400	12593199	423.096882122
Chr5	12616400	12620999	2441.28041211
Chr5	12679200	12684199	1701.99443619
Chr5	12902000	12902599	155.129741977
Chr5	12961600	12963399	97.0659931158
Chr5	13105000	13106799	66.8461714633
Chr5	13108600	13111199	233.468089004
Chr5	13233400	13237599	311.78955202
Chr5	13238400	13238799	69.6319813137
Chr5	13360400	13360999	64.9255103788
Chr5	13364000	13364399	63.3769627122
Chr5	13415000	13416799	86.7592445923
Chr5	13463200	13465799	112.705697246
Chr5	13467400	13469799	174.766835446
Chr5	13470600	13471599	77.4528331227
Chr5	13479600	13482399	96.7945225676
Chr5	13521000	13523199	214.531759689
Chr5	13524200	13525399	95.2117251438
Chr5	13584200	13585199	228.646535836
Chr5	13590000	13591399	247.744829855
Chr5	13593400	13598599	439.645257699
Chr5	13601600	13602199	84.6364846837
Chr5	13655400	13656199	260.98170205
Chr5	13663800	13665399	65.3936032099
Chr5	13666600	13670999	443.344247591
Chr5	13672800	13674399	68.8684597676
Chr5	13701400	13702199	303.528901219
Chr5	13710400	13711999	205.911796773
Chr5	13746600	13747799	68.0497334587
Chr5	13750600	13753199	105.508812302
Chr5	13762000	13763799	248.64181544
Chr5	13767000	13767799	103.24762922
Chr5	13770600	13771799	868.26271221
Chr5	13830800	13832799	190.706754758
Chr5	13865600	13867999	76.9875972417
Chr5	13879600	13879999	82.4159366855
Chr5	13897800	13898199	100.456168478
Chr5	13901000	13902999	540.839122217
Chr5	13908400	13911199	145.596009137
Chr5	13912000	13916799	290.960187393
Chr5	13923000	13925199	113.115057254
Chr5	13934600	13935199	145.876039414
Chr5	13936600	13937599	455.077547825
Chr5	13940400	13940999	298.071151067
Chr5	13949200	13953799	1290.54360762
Chr5	13957400	13959599	100.871006249
Chr5	13985000	13985799	236.265807282
Chr5	13987600	13988599	697.342711675
Chr5	14008200	14011399	394.622354641
Chr5	14034400	14035399	373.346665224
Chr5	14047600	14047999	113.2356148
Chr5	14074000	14074799	108.436151856
Chr5	14109600	14110599	293.137071597
Chr5	14119200	14123199	1029.42978652
Chr5	14128200	14128999	205.322545373
Chr5	14137400	14138399	67.3088093208
Chr5	14139800	14140599	418.595199728
Chr5	14141600	14143199	149.366187158
Chr5	14197200	14199199	132.155042305
Chr5	14212200	14213199	91.1901500995
Chr5	14233400	14235199	438.682736191
Chr5	14236200	14237799	74.395431308
Chr5	14252000	14253199	179.146889949
Chr5	14254000	14255999	769.751204669
Chr5	14277800	14278999	251.192912765
Chr5	14282400	14283999	156.588024844
Chr5	14285200	14286999	78.2218476823
Chr5	14287800	14288399	450.272492069
Chr5	14299200	14299599	70.0328697547
Chr5	14306400	14306999	88.684724337
Chr5	14518000	14518999	96.5054558657
Chr5	14532200	14533999	168.370457163
Chr5	14545400	14545999	87.7787544203
Chr5	14568400	14572399	109.177199146
Chr5	14586200	14586799	245.212464098
Chr5	14595000	14595999	266.642826319
Chr5	14617800	14619199	224.397536098
Chr5	14620800	14622999	1303.97119735
Chr5	14629800	14633599	262.073659877
Chr5	14640400	14642399	110.661006222
Chr5	14653000	14654199	187.975598362
Chr5	14681800	14683199	101.311857141
Chr5	14694400	14695999	146.468511358
Chr5	14705600	14707599	89.911196469
Chr5	14725200	14726399	103.848471469
Chr5	14729800	14731799	272.547854084
Chr5	14739600	14744999	592.528651678
Chr5	14750400	14753199	2180.77598217
Chr5	14759200	14759599	260.945948206
Chr5	14761200	14763199	622.455187847
Chr5	14773400	14776199	67.4737908008
Chr5	14792000	14794599	174.766708248
Chr5	14807200	14808199	76.8337587767
Chr5	14822200	14825599	514.492821795
Chr5	14834200	14838399	525.586955477
Chr5	14840000	14842799	782.37495611
Chr5	14843600	14845399	279.337705751
Chr5	14851600	14854999	179.90462416
Chr5	14858000	14863399	1234.5567322
Chr5	14886600	14888999	524.009932381
Chr5	14894600	14895199	159.173911324
Chr5	14897800	14899799	182.836836396
Chr5	14906600	14908399	143.086625993
Chr5	14912800	14913799	512.918772106
Chr5	14919000	14919799	617.022674862
Chr5	14922800	14923799	273.825026935
Chr5	14924600	14926399	189.902988818
Chr5	14933600	14935799	467.022058501
Chr5	14947200	14951599	693.178407023
Chr5	14959800	14960599	93.161111787
Chr5	14968800	14971199	302.831628582
Chr5	14979000	14979999	361.869346262
Chr5	14996000	14998399	305.299988638
Chr5	15010400	15011199	438.357705767
Chr5	15022200	15022799	120.51851656
Chr5	15057000	15060599	172.034713103
Chr5	15099600	15101399	95.0569924284
Chr5	15107200	15109799	151.251232581
Chr5	15131200	15132599	258.567566497
Chr5	15141800	15142199	106.358392931
Chr5	15158200	15158799	126.382076794
Chr5	15176200	15180599	477.695481353
Chr5	15185000	15188599	245.129057926
Chr5	15189800	15191199	78.0147602669
Chr5	15208600	15209399	188.140006168
Chr5	15213800	15214999	1432.36465088
Chr5	15218000	15219199	78.8346677156
Chr5	15223400	15225199	110.117133753
Chr5	15249600	15250199	71.0850826108
Chr5	15256400	15258599	152.707821104
Chr5	15261000	15265399	666.775929798
Chr5	15269000	15270999	119.039755453
Chr5	15273600	15279399	1048.31497103
Chr5	15285000	15285799	185.264721895
Chr5	15293800	15295799	399.571246506
Chr5	15306000	15306999	660.108407258
Chr5	15310600	15311399	64.4438195623
Chr5	15316200	15316799	128.406109017
Chr5	15320400	15321999	413.40394293
Chr5	15326000	15326599	256.704309592
Chr5	15332600	15333599	131.354143297
Chr5	15343000	15343599	375.46033902
Chr5	15371600	15378399	1200.67998632
Chr5	15379600	15382199	548.957007767
Chr5	15383400	15383999	95.9560796958
Chr5	15384800	15385199	78.4739047118
Chr5	15399200	15400999	154.120561302
Chr5	15410200	15411199	81.6534390526
Chr5	15413800	15415199	574.254509274
Chr5	15416000	15417399	193.26565613
Chr5	15418400	15420599	260.553538759
Chr5	15421600	15422999	265.923662327
Chr5	15424000	15426399	251.711035744
Chr5	15436000	15436599	70.5572451402
Chr5	15439400	15442199	311.351376907
Chr5	15444400	15446399	371.167572351
Chr5	15452600	15453599	159.235101944
Chr5	15459200	15461399	302.748258849
Chr5	15464000	15464999	113.466701337
Chr5	15468400	15470599	264.023695045
Chr5	15474400	15478399	582.564739532
Chr5	15488600	15490799	196.818513017
Chr5	15501400	15501799	483.161130509
Chr5	15502600	15503799	157.432456875
Chr5	15509800	15511999	190.009987203
Chr5	15513000	15516599	732.256250763
Chr5	15518800	15521199	121.207343492
Chr5	15522600	15523199	149.461967959
Chr5	15529000	15530999	88.3889085047
Chr5	15543200	15544999	557.539544727
Chr5	15551400	15553199	123.270252417
Chr5	15555600	15557199	83.0360644675
Chr5	15559000	15560399	89.6731359226
Chr5	15561600	15562399	69.0452323043
Chr5	15568400	15570199	271.273737946
Chr5	15571600	15572599	106.758431447
Chr5	15596400	15597999	185.97991278
Chr5	15602400	15604199	438.549785984
Chr5	15606800	15607599	193.208718434
Chr5	15608800	15613599	1592.40943275
Chr5	15616000	15619199	1287.650234
Chr5	15620000	15622399	1230.90736841
Chr5	15631800	15632399	138.833601681
Chr5	15634400	15635999	709.092958002
Chr5	15641600	15644999	1364.04245593
Chr5	15705800	15706599	171.82247207
Chr5	15712600	15713199	332.973281754
Chr5	15724800	15725599	101.188745683
Chr5	15742800	15744599	482.884578684
Chr5	15751000	15752399	186.655947372
Chr5	15757600	15758199	102.139380808
Chr5	15759200	15761599	186.37531806
Chr5	15769000	15770399	226.052377434
Chr5	15786000	15787199	171.76533252
Chr5	15816800	15819799	76.1424244819
Chr5	15826400	15827799	125.999433299
Chr5	15832000	15833999	689.25255788
Chr5	15839600	15840599	681.585205841
Chr5	15842000	15842999	370.992744445
Chr5	15844000	15845799	398.672572841
Chr5	15858600	15859799	330.633169396
Chr5	15875200	15875999	498.169689505
Chr5	15878800	15880599	342.016821558
Chr5	15883200	15886399	376.853319024
Chr5	15891600	15891999	71.3112914529
Chr5	15895800	15897799	357.247429113
Chr5	15901600	15902599	135.260396833
Chr5	15906000	15907199	352.040223975
Chr5	15911600	15912599	754.498997185
Chr5	15929200	15930199	273.673037353
Chr5	15934400	15936199	226.35536515
Chr5	15938000	15938399	62.8458366499
Chr5	15939200	15939799	77.5708106444
Chr5	15946600	15948999	293.055420168
Chr5	15950000	15951199	581.282088457
Chr5	15957400	15958599	147.74629965
Chr5	15965800	15967199	428.616177626
Chr5	15974400	15975399	165.220075177
Chr5	15977000	15978799	196.901353494
Chr5	15987000	15988599	224.352507206
Chr5	15994000	15995999	261.568299405
Chr5	16001600	16003199	404.08567718
Chr5	16004600	16006399	163.726307544
Chr5	16026000	16028199	827.672105376
Chr5	16029800	16030199	67.1863763366
Chr5	16033000	16033599	79.7804015642
Chr5	16034600	16036799	434.21157071
Chr5	16041000	16045199	124.101204653
Chr5	16046200	16047999	141.308818485
Chr5	16051800	16054199	243.964080012
Chr5	16057200	16058999	637.271760994
Chr5	16059800	16060799	424.843314449
Chr5	16063000	16064199	132.965960257
Chr5	16068800	16069599	71.071751031
Chr5	16070400	16072599	385.200122695
Chr5	16075600	16079399	318.268842037
Chr5	16082800	16087199	526.490214417
Chr5	16094000	16097199	301.147972387
Chr5	16098000	16099199	68.2378827566
Chr5	16101600	16102399	71.634683185
Chr5	16119200	16119999	244.507772026
Chr5	16121800	16122999	117.144143045
Chr5	16132400	16134399	403.336000449
Chr5	16152200	16154399	674.440511417
Chr5	16156600	16157999	85.4050836424
Chr5	16161600	16164999	847.862626008
Chr5	16166400	16172599	836.620293114
Chr5	16173600	16173999	123.991239627
Chr5	16186200	16195599	330.424392479
Chr5	16202200	16202999	283.227058389
Chr5	16208400	16209799	275.03254519
Chr5	16213200	16214799	622.229866832
Chr5	16225400	16227199	69.0712434123
Chr5	16228000	16230799	88.87449552
Chr5	16232200	16235599	121.692050868
Chr5	16237200	16239399	175.54033793
Chr5	16246600	16247799	179.625860213
Chr5	16249000	16250799	191.919090188
Chr5	16265200	16267399	275.621008631
Chr5	16277200	16278999	168.044491955
Chr5	16281600	16282599	149.487863909
Chr5	16284200	16285199	200.539570147
Chr5	16286000	16286599	66.2148059979
Chr5	16288800	16291399	253.60888007
Chr5	16292400	16293599	216.64753285
Chr5	16298000	16299599	1213.30972657
Chr5	16301200	16301399	91.4770865416
Chr5	16303600	16306399	148.538972618
Chr5	16310800	16313999	374.857127071
Chr5	16315600	16316599	355.533424514
Chr5	16325200	16326399	408.970671129
Chr5	16330000	16330999	432.622683718
Chr5	16334800	16335799	765.26755179
Chr5	16351000	16353999	610.134134818
Chr5	16355200	16356199	188.508708891
Chr5	16359600	16363799	432.03216379
Chr5	16365800	16368599	319.355043837
Chr5	16370200	16371999	457.953997253
Chr5	16375000	16377199	106.054212855
Chr5	16379000	16380599	322.35710314
Chr5	16382200	16385199	266.046758185
Chr5	16391800	16399999	856.699065653
Chr5	16400800	16405199	174.807951645
Chr5	16406800	16409199	2572.66920208
Chr5	16412600	16412999	155.00964327
Chr5	16414000	16415199	144.782213825
Chr5	16420800	16422999	279.125782389
Chr5	16425800	16427399	770.490428867
Chr5	16428600	16429799	1021.93917745
Chr5	16431600	16434399	1045.78695473
Chr5	16435400	16437599	384.115529492
Chr5	16438400	16440199	762.774646388
Chr5	16441600	16443799	890.433112437
Chr5	16445800	16446599	65.7741139822
Chr5	16451600	16453999	115.935552557
Chr5	16457600	16459399	474.952660746
Chr5	16460600	16463399	324.767487251
Chr5	16468400	16471999	354.107187421
Chr5	16474400	16477599	441.423277224
Chr5	16479200	16480599	177.790831891
Chr5	16483800	16485199	246.209522924
Chr5	16487800	16491199	462.936149913
Chr5	16499000	16500599	132.120953417
Chr5	16501400	16502599	89.2495141797
Chr5	16504000	16504799	111.596054742
Chr5	16512400	16512999	146.791332118
Chr5	16515000	16515799	136.119316759
Chr5	16529200	16530399	304.195418778
Chr5	16531400	16532599	117.822372711
Chr5	16535400	16537599	187.020532189
Chr5	16542200	16546199	99.7240197589
Chr5	16562400	16565799	1114.20602408
Chr5	16566800	16567199	61.9918303778
Chr5	16568800	16570199	150.420369239
Chr5	16580200	16582399	641.555570975
Chr5	16590000	16592399	1092.67649709
Chr5	16605600	16606799	142.336259426
Chr5	16609600	16611399	123.339501447
Chr5	16612400	16620999	1724.75345493
Chr5	16626600	16628999	76.0416045158
Chr5	16636400	16637399	218.684191506
Chr5	16638800	16640599	592.328177396
Chr5	16641400	16641799	153.407044408
Chr5	16646200	16648799	590.360787631
Chr5	16654000	16655599	249.072949149
Chr5	16665600	16669599	899.975867183
[truncated: 13,843 more rows]
