# Supplementary material for: Hyperosmotic priming of Arabidopsis seedlings establishes a long-term somatic memory accompanied by specific changes of the epigenome
Source: Genome Biol. 2013 Jun 14;14(6):R59. doi: 10.1186/gb-2013-14-6-r59 (PMC3707022; doi:10.1186/gb-2013-14-6-r59)
Supplement: Additional file 22 — Islands_CSH3K4me3-G600.bed. BED file containing coordinates of islands as determined by SICER software in sample 24h CSH3K4me2. (G: optimized gap size in bp.) [file gb-2013-14-6-r59-S22.BED]

track name=CSH3K4me3.uni.islands
Chr5	3800	5999	1811.59922361
Chr5	7000	8599	2559.1926976
Chr5	9800	10799	719.292562982
Chr5	14000	14599	196.117515446
Chr5	22800	23199	124.867403251
Chr5	27000	27799	99.5889061008
Chr5	32800	33799	983.600762072
Chr5	36200	37999	810.375751649
Chr5	43600	45399	808.465447816
Chr5	54000	54799	978.825287016
Chr5	58200	60799	2948.66926531
Chr5	73600	74199	136.481846715
Chr5	77000	78199	321.144803676
Chr5	84600	85999	1310.62228289
Chr5	88800	89999	822.865136068
Chr5	94800	95799	581.444007703
Chr5	97800	99399	279.949055139
Chr5	105200	106399	1038.78160727
Chr5	111200	112399	1326.90765086
Chr5	114200	115399	228.226667705
Chr5	117200	118399	846.022445753
Chr5	125200	126999	734.565063375
Chr5	130800	131599	117.329438431
Chr5	140000	142799	514.267762083
Chr5	143600	144799	716.50402423
Chr5	146400	147999	912.580048846
Chr5	161200	162399	1129.5267579
Chr5	170400	173599	3490.16498324
Chr5	175000	176199	575.159818589
Chr5	177800	178599	866.064406571
Chr5	182000	182399	53.0748934702
Chr5	185600	187599	2226.6983831
Chr5	190800	191599	533.602112037
Chr5	198800	199599	520.027330056
Chr5	201400	202399	1083.87061082
Chr5	206400	210399	3933.71008594
Chr5	211200	213399	2225.15288843
Chr5	214600	216399	147.161981185
Chr5	218000	220199	3282.95167501
Chr5	221200	221999	123.059202167
Chr5	224000	225199	1872.01745895
Chr5	227000	229799	1366.28433179
Chr5	231000	233799	958.0620864
Chr5	240600	242199	304.985380238
Chr5	243200	244199	788.399936771
Chr5	248600	249199	291.022330465
Chr5	251600	252799	1280.4839727
Chr5	263600	265599	3042.10536022
Chr5	269200	270599	2957.01102904
Chr5	276800	277599	457.620936591
Chr5	280800	281399	200.21741808
Chr5	287600	288599	127.999318249
Chr5	290000	292199	1295.78864815
Chr5	300600	301999	1322.43357374
Chr5	303400	304199	948.338978628
Chr5	305000	305799	382.469182025
Chr5	307000	307799	733.219489534
Chr5	309600	311599	1049.26201629
Chr5	313400	315199	2959.37469414
Chr5	320800	322999	3441.29457588
Chr5	324600	325399	534.089505
Chr5	332400	333599	669.451213547
Chr5	338800	340399	1105.13430791
Chr5	342600	344999	2218.23995065
Chr5	351200	351999	163.727747298
Chr5	358000	360799	2627.64478522
Chr5	364200	364799	516.855518611
Chr5	369000	371999	2640.99239506
Chr5	374000	376799	1921.25436957
Chr5	378800	379799	809.618917812
Chr5	383200	384199	897.819829832
Chr5	386800	387999	399.633116487
Chr5	395600	396599	741.721889936
Chr5	400800	401799	1220.66783068
Chr5	403400	405199	1080.03687345
Chr5	409600	410399	599.74739136
Chr5	413400	414199	277.18976774
Chr5	418200	419999	714.563579697
Chr5	421200	422199	820.694201676
Chr5	425600	427399	1938.44190301
Chr5	430800	432199	1003.89942989
Chr5	435200	436599	1206.78813898
Chr5	441800	442199	50.9524003426
Chr5	449000	450199	276.486105765
Chr5	451400	452199	560.793347811
Chr5	454800	455599	1329.9114535
Chr5	463200	463799	53.4214882926
Chr5	468000	469999	1581.56900063
Chr5	471600	472599	753.189647756
Chr5	473800	474599	532.796114246
Chr5	485800	486599	165.758933683
Chr5	503400	504199	320.911651104
Chr5	506200	507199	237.009319052
Chr5	513400	514399	353.260291222
Chr5	519000	519799	771.683361944
Chr5	523400	523799	170.190834276
Chr5	526400	527599	1090.04042175
Chr5	533200	533799	355.673862602
Chr5	539600	540599	229.586699786
Chr5	544000	544799	411.090176611
Chr5	547400	548999	1065.67487555
Chr5	551000	552599	84.6706739293
Chr5	554200	556599	3070.73241341
Chr5	558600	559999	582.540218204
Chr5	561200	561799	271.229080104
Chr5	564600	565999	1220.94469783
Chr5	573200	573599	152.505066231
Chr5	575200	575999	701.092655999
Chr5	583000	584199	1192.69904537
Chr5	587400	588399	604.179304347
Chr5	589400	590599	1148.22746898
Chr5	591800	592799	1033.96041398
Chr5	597400	598199	671.147590463
Chr5	603600	605599	1572.06885249
Chr5	612600	613399	1047.74004116
Chr5	615400	617199	706.860551749
Chr5	625200	626999	1077.72801886
Chr5	628200	629399	1440.83663625
Chr5	632800	633599	832.669516314
Chr5	636600	637599	544.521904854
Chr5	640800	643599	2274.76204368
Chr5	647400	649799	2701.1898308
Chr5	652000	654999	3470.47721921
Chr5	657800	659199	2829.59711787
Chr5	662000	662999	402.498583999
Chr5	670600	671399	201.557660362
Chr5	677000	678199	1554.62309446
Chr5	688200	689799	497.69568967
Chr5	690600	691599	734.47457956
Chr5	693600	696199	1706.39536705
Chr5	704600	705399	170.628365199
Chr5	707200	707999	469.137662491
Chr5	709000	709599	443.36089713
Chr5	711400	712799	1815.70481663
Chr5	715400	716399	555.289768195
Chr5	717400	717999	84.0506283559
Chr5	720800	722999	1852.03581204
Chr5	726800	727599	920.959161145
Chr5	730200	731399	1265.81947507
Chr5	737800	739999	2692.76785154
Chr5	750000	750999	994.989613623
Chr5	755800	756599	504.527040973
Chr5	758400	759599	1170.13449646
Chr5	760800	761799	779.535833873
Chr5	768200	770399	1358.14064861
Chr5	771800	773399	1591.14313178
Chr5	774400	775399	535.777314128
Chr5	787400	788599	1100.21604761
Chr5	793400	794999	1313.58663028
Chr5	796400	797199	684.156795695
Chr5	802000	802999	626.321685452
Chr5	807000	808399	712.731247952
Chr5	812400	814999	1275.21455618
Chr5	815800	816599	509.379347623
Chr5	817800	819599	1002.74568936
Chr5	820400	820999	258.755265134
Chr5	826200	827199	853.480618779
Chr5	832400	834399	1177.04392872
Chr5	835200	836199	248.453656006
Chr5	839800	840799	1016.06748749
Chr5	842400	843399	809.287725468
Chr5	845600	846199	752.214078832
Chr5	852200	854599	927.852481381
Chr5	857800	858399	684.924226773
Chr5	861400	863199	1415.05253579
Chr5	864200	864999	435.657636362
Chr5	866400	867599	1378.69700201
Chr5	871400	872599	1595.39262149
Chr5	877600	878199	628.889137058
Chr5	883400	884599	1070.33486136
Chr5	886800	887399	101.344109486
Chr5	889400	890399	994.046717934
Chr5	897600	900199	2089.65500494
Chr5	902000	902799	1141.93410054
Chr5	921000	921799	351.707076952
Chr5	923000	924799	925.260716247
Chr5	931800	932799	1005.58342735
Chr5	938000	938799	837.972717604
Chr5	947200	948199	683.720296857
Chr5	957800	958399	332.672055363
Chr5	964200	964999	915.638478314
Chr5	966200	967399	739.392538386
Chr5	972600	973999	632.635319486
Chr5	978600	979799	1766.20982984
Chr5	981800	982599	748.134309898
Chr5	989000	990599	1216.15004815
Chr5	995000	995799	519.382751325
Chr5	1000400	1000999	603.169747266
Chr5	1012600	1013799	1306.43318875
Chr5	1018400	1018999	461.157305322
Chr5	1028400	1029199	488.652843811
Chr5	1034200	1034599	87.193353928
Chr5	1036000	1036999	136.459278112
Chr5	1040600	1041599	1074.63270136
Chr5	1047400	1049199	1243.43165394
Chr5	1052600	1053399	565.898963501
Chr5	1056000	1057199	1138.1931908
Chr5	1062400	1063399	1090.4472689
Chr5	1072800	1073599	352.330931356
Chr5	1075600	1076799	671.215397235
Chr5	1085600	1086799	906.914906876
Chr5	1089600	1091199	1111.18632007
Chr5	1096000	1096799	1338.38931665
Chr5	1099000	1099999	777.979938146
Chr5	1102000	1102799	790.814435925
Chr5	1107400	1108399	283.263600951
Chr5	1114200	1114999	309.514475513
Chr5	1127400	1128199	542.969467024
Chr5	1129800	1131999	2268.4481071
Chr5	1138600	1139599	92.1438270688
Chr5	1143800	1146799	2986.74654802
Chr5	1151000	1152399	1303.95700746
Chr5	1157800	1158799	465.130663466
Chr5	1168200	1170599	1484.1211553
Chr5	1176000	1176799	518.412291431
Chr5	1179200	1180199	763.213948867
Chr5	1184200	1184999	707.690019371
Chr5	1187800	1188599	347.348924374
Chr5	1192200	1192799	411.783189103
Chr5	1196000	1196999	774.857216372
Chr5	1206200	1206999	1003.09479508
Chr5	1209200	1209999	758.624384502
Chr5	1212600	1214199	388.148368627
Chr5	1216200	1217199	1224.95097824
Chr5	1221400	1222399	1130.02364367
Chr5	1239200	1240199	120.17483692
Chr5	1243000	1244999	1562.51302373
Chr5	1249000	1249999	723.173499083
Chr5	1253000	1253999	1153.19331641
Chr5	1254800	1255799	1578.5662281
Chr5	1259400	1260399	724.1548421
Chr5	1266800	1267399	322.631667408
Chr5	1277000	1277999	2064.61155727
Chr5	1279800	1280799	1307.59629156
Chr5	1283600	1283999	150.945400098
Chr5	1286800	1287999	589.019959045
Chr5	1290200	1291199	897.635551316
Chr5	1292200	1293599	206.438286068
Chr5	1301600	1302599	1033.84150528
Chr5	1304800	1306199	979.669977615
Chr5	1309000	1310199	798.778812979
Chr5	1319200	1320799	893.959403109
Chr5	1323600	1324399	845.244865519
Chr5	1326200	1327999	1619.68446227
Chr5	1330600	1331999	669.898643728
Chr5	1336000	1337399	1228.33527387
Chr5	1340000	1341399	1836.85510691
Chr5	1342600	1343599	321.485838937
Chr5	1346400	1346799	56.4815766658
Chr5	1349800	1350399	89.9620390619
Chr5	1354200	1355199	1017.20528449
Chr5	1359200	1361999	2926.69912466
Chr5	1370600	1372799	1588.14574194
Chr5	1373800	1374599	1085.33095748
Chr5	1379000	1380199	1031.64987935
Chr5	1384400	1385399	710.249253366
Chr5	1387800	1388999	723.826981816
Chr5	1390000	1391599	2307.61056322
Chr5	1399600	1400599	1448.90354099
Chr5	1403000	1403999	950.272059546
Chr5	1405200	1406199	170.703265327
Chr5	1409000	1409999	472.62183382
Chr5	1413600	1414599	843.243298994
Chr5	1418600	1420399	1531.25816444
Chr5	1421800	1423599	771.348664992
Chr5	1428600	1429199	493.151532679
Chr5	1434800	1435599	714.929294435
Chr5	1437600	1438199	648.370922487
Chr5	1440800	1441999	1445.58195889
Chr5	1444800	1446599	1939.90631861
Chr5	1456200	1456999	651.36323301
Chr5	1457800	1458599	61.1547049179
Chr5	1472600	1473999	1454.43843839
Chr5	1475600	1477599	973.211966918
Chr5	1494200	1494999	145.719666089
Chr5	1499600	1500799	1049.33169817
Chr5	1503200	1504399	1684.88276142
Chr5	1506200	1507199	1016.48645328
Chr5	1508200	1508999	752.642812098
Chr5	1512000	1512999	1007.10833398
Chr5	1519800	1521399	1232.55134168
Chr5	1533200	1536599	1466.16223771
Chr5	1541400	1543399	1247.74368924
Chr5	1546200	1548199	1451.70210228
Chr5	1551400	1552399	1040.67828015
Chr5	1555600	1557999	1277.13171044
Chr5	1562600	1564799	187.825075831
Chr5	1570000	1570399	103.364540686
Chr5	1571200	1572199	1128.98743563
Chr5	1578200	1579599	244.136048242
Chr5	1585200	1586199	542.281817335
Chr5	1588200	1589199	972.86364183
Chr5	1591200	1592999	2005.41913555
Chr5	1600600	1601199	75.0119273869
Chr5	1602200	1603599	595.449271195
Chr5	1605800	1607399	472.056946008
Chr5	1609200	1610399	1466.60475988
Chr5	1612000	1612999	1023.81401703
Chr5	1615400	1616199	458.292516104
Chr5	1619600	1621399	1372.42135362
Chr5	1623200	1625799	1771.2689453
Chr5	1632000	1633799	1593.10569398
Chr5	1635600	1636999	350.77343033
Chr5	1639600	1641799	1918.37591022
Chr5	1656400	1657199	577.94455839
Chr5	1664000	1665399	835.007001733
Chr5	1672200	1673399	710.021364094
Chr5	1678200	1679999	1698.86532891
Chr5	1682400	1683199	672.175540931
Chr5	1694200	1695599	2285.005766
Chr5	1697600	1698999	1236.08561414
Chr5	1705000	1706799	1848.41959818
Chr5	1715000	1716599	1546.73614484
Chr5	1721600	1722999	958.793736792
Chr5	1726000	1728799	2918.25035767
Chr5	1730400	1730999	356.186039044
Chr5	1735600	1736599	1106.84150572
Chr5	1744400	1745199	692.861366525
Chr5	1746800	1747999	1368.65618116
Chr5	1753000	1754199	1778.92375583
Chr5	1755800	1756799	1291.94334871
Chr5	1759400	1760599	123.824318458
Chr5	1763600	1768799	3520.29909173
Chr5	1772400	1773599	592.953413205
Chr5	1779000	1779799	576.233053966
Chr5	1782400	1783399	817.973970819
Chr5	1786000	1786599	67.2838166579
Chr5	1788800	1789599	1218.60292321
Chr5	1795200	1795999	750.193573114
Chr5	1803600	1805599	1727.12596851
Chr5	1807200	1808999	1334.87341005
Chr5	1820000	1820999	1096.42863813
Chr5	1825000	1825999	636.267051008
Chr5	1837800	1838799	484.3394785
Chr5	1842800	1844799	1756.27622764
Chr5	1854800	1855799	1167.59990633
Chr5	1858000	1858799	620.203375898
Chr5	1861200	1861799	106.068108816
Chr5	1865600	1866399	814.72471268
Chr5	1867600	1868399	420.195759852
Chr5	1873000	1873799	904.415807034
Chr5	1877600	1880999	1611.66497538
Chr5	1888200	1888999	679.112163701
Chr5	1892600	1893999	268.133543431
Chr5	1904200	1905799	1260.19040451
Chr5	1912800	1913599	297.308306193
Chr5	1917800	1920399	2094.43315972
Chr5	1928200	1929199	901.399260812
Chr5	1930400	1931799	1497.51011748
Chr5	1935000	1937199	1153.9595044
Chr5	1938600	1939399	737.815304675
Chr5	1944600	1945599	1113.44229257
Chr5	1947800	1948599	307.21353818
Chr5	1949400	1949999	106.352808447
Chr5	1952800	1954399	2438.26965338
Chr5	1956000	1956399	77.4213738479
Chr5	1960400	1962199	1324.68216412
Chr5	1963400	1964399	696.130011759
Chr5	1966000	1967399	841.508572305
Chr5	1968600	1969199	315.290732005
Chr5	1970000	1970799	1010.89815196
Chr5	1976600	1977399	522.876877556
Chr5	1985000	1985999	317.355251284
Chr5	1994000	1994799	728.704304161
Chr5	2000200	2001199	929.942862112
Chr5	2002400	2003199	565.971497125
Chr5	2005200	2006199	779.880731758
Chr5	2010400	2010799	95.7398683336
Chr5	2015800	2017399	877.100001159
Chr5	2027200	2027999	885.300181239
Chr5	2033600	2034399	450.553168596
Chr5	2046800	2047799	1355.54701764
Chr5	2054600	2055599	660.221889208
Chr5	2056600	2057399	1053.98356955
Chr5	2061000	2061999	707.755610869
Chr5	2063400	2065399	2987.93776389
Chr5	2068400	2070399	245.977270879
Chr5	2087400	2088399	636.90216825
Chr5	2092200	2092999	898.395063544
Chr5	2096200	2097199	911.191183015
Chr5	2098000	2098799	366.096458405
Chr5	2108200	2109199	641.032767135
Chr5	2110400	2111199	374.393702766
Chr5	2118800	2119799	443.552496614
Chr5	2132400	2134999	1723.25903108
Chr5	2140400	2140999	300.008701825
Chr5	2150000	2151799	724.372145331
Chr5	2154800	2155599	668.649589862
Chr5	2165600	2166599	785.348798508
Chr5	2167600	2168999	1633.43491247
Chr5	2169800	2170399	125.294921032
Chr5	2171800	2172799	460.899641013
Chr5	2181400	2182399	1084.06338293
Chr5	2183600	2185599	410.196996101
Chr5	2197800	2198399	525.380043348
Chr5	2202400	2203199	670.282744751
Chr5	2204200	2206799	807.767772554
Chr5	2208200	2210399	2095.18049688
Chr5	2212800	2213599	913.130256719
Chr5	2217200	2218199	699.90421383
Chr5	2226400	2226999	135.16693559
Chr5	2232600	2233599	219.672562516
Chr5	2265600	2266999	1008.92135517
Chr5	2271800	2273599	528.395918564
Chr5	2275200	2275999	1009.17506069
Chr5	2280600	2281599	805.31872897
Chr5	2284800	2286199	655.149482188
Chr5	2293200	2294399	831.905769
Chr5	2299800	2300599	702.619623268
Chr5	2309800	2310999	1267.90398942
Chr5	2316200	2318399	671.392823542
Chr5	2324600	2325599	1012.65707342
Chr5	2329400	2331399	1476.88741825
Chr5	2340600	2341399	239.490192292
Chr5	2344400	2345399	503.975291427
Chr5	2355800	2357999	775.874009346
Chr5	2361400	2361999	172.108154133
Chr5	2363400	2364399	1028.41730151
Chr5	2372800	2373399	645.062389962
Chr5	2399600	2400799	1237.95624258
Chr5	2403000	2404999	645.124514862
Chr5	2408200	2409199	488.715876376
Chr5	2411200	2412199	445.972845659
Chr5	2422800	2423399	122.30605004
Chr5	2430200	2431199	1185.28857962
Chr5	2436000	2437199	75.3252965478
Chr5	2453000	2453999	959.970935111
Chr5	2455600	2456399	574.473306548
Chr5	2457600	2458599	1239.66727564
Chr5	2466200	2467199	1042.33121382
Chr5	2474000	2475399	329.985117994
Chr5	2478800	2479999	82.9799560337
Chr5	2482200	2484599	589.644903382
Chr5	2497800	2500999	955.503549977
Chr5	2503200	2503999	215.857432598
Chr5	2507600	2508399	575.177126232
Chr5	2511400	2512399	540.247939706
Chr5	2513800	2514999	710.713939535
Chr5	2519400	2521199	1943.88716307
Chr5	2523200	2523999	475.086686161
Chr5	2528400	2529399	294.673007108
Chr5	2533600	2534599	703.023773087
Chr5	2541400	2542999	1749.92516662
Chr5	2548200	2548799	504.847293821
Chr5	2555000	2555599	621.42736567
Chr5	2561600	2562799	179.486015067
Chr5	2563600	2564199	50.9081983062
Chr5	2569000	2569799	509.520736577
Chr5	2577400	2579199	1387.0704307
Chr5	2580400	2581399	1301.35196756
Chr5	2588200	2589199	713.516824324
Chr5	2592200	2592799	63.9135589419
Chr5	2594000	2594799	606.266476628
Chr5	2599400	2600199	333.830376057
Chr5	2602000	2602799	951.755439524
Chr5	2608400	2610199	953.376545034
Chr5	2616200	2616999	991.296114112
Chr5	2622000	2622799	164.357368798
Chr5	2627200	2628199	1115.39659917
Chr5	2630200	2631199	375.14304266
Chr5	2632600	2633599	910.396939676
Chr5	2634600	2636599	1024.00838789
Chr5	2638000	2639199	1131.80661518
Chr5	2649200	2650199	1009.49414752
Chr5	2651400	2652399	174.120907141
Chr5	2657200	2657599	143.659667388
Chr5	2661600	2662199	247.56586765
Chr5	2664600	2666599	2430.55341533
Chr5	2667400	2668399	1117.30751547
Chr5	2671000	2671799	404.657160201
Chr5	2674400	2675399	1017.14971013
Chr5	2677000	2677799	874.841995987
Chr5	2680600	2682999	2470.77744731
Chr5	2683800	2684599	985.728559156
Chr5	2689600	2689999	105.827748973
Chr5	2697000	2697799	511.469621678
Chr5	2701000	2701999	912.23850283
Chr5	2708400	2710599	2371.25501794
Chr5	2712200	2714399	2871.59171032
Chr5	2716600	2717599	788.030782138
Chr5	2720600	2721599	1043.07028817
Chr5	2732000	2732999	751.579833454
Chr5	2735800	2736799	1081.33004076
Chr5	2747400	2749199	1094.18347687
Chr5	2753000	2754199	941.259295847
Chr5	2757000	2758399	1218.90306954
Chr5	2761000	2762799	1307.51242369
Chr5	2763800	2764999	1332.81114147
Chr5	2769000	2770399	1664.60710875
Chr5	2773400	2774599	1071.29553517
Chr5	2775800	2776599	516.331864816
Chr5	2778000	2778799	630.39512344
Chr5	2782200	2784199	1747.39121503
Chr5	2786200	2786799	290.097869919
Chr5	2790200	2791199	1316.29818979
Chr5	2794400	2795199	726.876903513
Chr5	2802200	2805199	1444.44642425
Chr5	2812400	2814999	1963.12078997
Chr5	2820200	2823199	4065.97674885
Chr5	2825600	2826799	1655.01494162
Chr5	2837200	2838199	604.068964598
Chr5	2844400	2845599	1109.49431955
Chr5	2850600	2852799	1332.6801727
Chr5	2855000	2857399	2053.67751589
Chr5	2858600	2860399	1444.54711685
Chr5	2870600	2872199	966.308625152
Chr5	2874200	2874799	97.2329354104
Chr5	2875800	2877399	991.909707343
Chr5	2878800	2879599	180.162836949
Chr5	2886400	2886799	165.840997622
Chr5	2887800	2889999	2139.53554804
Chr5	2894400	2895399	879.93160476
Chr5	2905200	2907199	748.825966808
Chr5	2912600	2914199	1384.73573798
Chr5	2916000	2916999	1281.21617731
Chr5	2921200	2921999	774.926556482
Chr5	2928200	2928999	588.876143321
Chr5	2932000	2932799	617.277284704
Chr5	2938200	2939199	1034.62170069
Chr5	2940600	2942799	1775.40289715
Chr5	2944800	2946799	1871.14199022
Chr5	2949200	2950599	569.289461316
Chr5	2955800	2956799	972.90729681
Chr5	2958400	2958799	96.5796614156
Chr5	2960000	2960999	440.55417876
Chr5	2962400	2963399	985.228343454
Chr5	2967200	2967599	134.088778106
Chr5	2972600	2973399	445.742782861
Chr5	2975400	2977399	1002.91397491
Chr5	2983600	2985599	3108.05121231
Chr5	2987000	2987799	387.797247161
Chr5	2992400	2993199	826.118129578
Chr5	2994200	2995799	1359.35582749
Chr5	2997800	2998999	608.748301932
Chr5	2999800	3000599	677.127553449
Chr5	3002600	3005599	1525.29955236
Chr5	3015400	3016399	472.577099421
Chr5	3017800	3018199	125.880976979
Chr5	3024000	3024799	644.034325173
Chr5	3032200	3033399	1210.53823146
Chr5	3036000	3036599	495.230557115
Chr5	3040400	3041199	921.602356174
Chr5	3043200	3044399	1010.67061497
Chr5	3052000	3053599	1273.64162794
Chr5	3056400	3059799	2777.24280324
Chr5	3064200	3065799	1340.2116155
Chr5	3066600	3067599	857.674687358
Chr5	3072800	3075199	1811.924973
Chr5	3084200	3085399	1383.50010365
Chr5	3088000	3088999	1120.30365672
Chr5	3091800	3093399	964.842875886
Chr5	3096200	3096799	454.566691007
Chr5	3105400	3107199	596.281083498
Chr5	3112400	3113799	107.268567545
Chr5	3124800	3126399	1336.2395183
Chr5	3127800	3128799	1316.5103027
Chr5	3133200	3134799	2562.40135799
Chr5	3139400	3140399	596.8879752
Chr5	3144200	3144999	871.85947967
Chr5	3147400	3148399	960.097308374
Chr5	3149800	3151399	1175.29466695
Chr5	3153600	3154399	111.050069765
Chr5	3167600	3168199	255.132356451
Chr5	3179000	3179399	177.824362378
Chr5	3182200	3183999	2046.70153122
Chr5	3185600	3186399	767.368574924
Chr5	3199000	3199999	790.388786141
Chr5	3201400	3202599	224.552328182
Chr5	3215800	3216599	318.287691704
Chr5	3224200	3224799	639.520753428
Chr5	3237800	3238799	564.441960138
Chr5	3239600	3240199	201.385670702
Chr5	3241400	3242199	584.440490491
Chr5	3245800	3247599	313.289672416
Chr5	3249800	3250399	99.6140041425
Chr5	3251200	3254599	137.045611367
Chr5	3257000	3257799	735.720647909
Chr5	3259400	3260399	920.460472133
Chr5	3261200	3262399	1367.20721053
Chr5	3267600	3270999	1678.70204417
Chr5	3271800	3272999	412.956850408
Chr5	3277800	3278399	195.683253161
Chr5	3281800	3282399	75.5901316195
Chr5	3284600	3286399	2442.48682201
Chr5	3287800	3288599	546.384188845
Chr5	3296400	3297399	866.958394305
Chr5	3299000	3300199	727.452979285
Chr5	3304000	3304799	439.603599036
Chr5	3316000	3317199	191.059879053
Chr5	3328000	3328799	722.384031033
Chr5	3333200	3336799	2964.97674363
Chr5	3338200	3339399	1631.40422262
Chr5	3341200	3341999	456.786160332
Chr5	3343200	3343799	189.71325589
Chr5	3351200	3354599	1743.90073705
Chr5	3355600	3356599	635.269392707
Chr5	3360000	3360999	544.295201764
Chr5	3367000	3368199	340.773611398
Chr5	3376400	3379599	3452.29275917
Chr5	3392400	3393199	852.822642161
Chr5	3395400	3397199	1361.21499137
Chr5	3399000	3399999	1841.71265105
Chr5	3403400	3404599	1243.81811432
Chr5	3408200	3409199	1015.45107733
Chr5	3410400	3411599	1051.42972156
Chr5	3418000	3418599	244.235530509
Chr5	3420000	3420799	640.310723294
Chr5	3422400	3424599	1474.34553894
Chr5	3427200	3428399	854.083491275
Chr5	3429600	3432599	1681.27338909
Chr5	3438400	3440399	1718.91620342
Chr5	3441600	3442999	1227.64794123
Chr5	3445600	3447199	2550.28430076
Chr5	3453600	3454199	802.893862824
Chr5	3456000	3457399	639.711495908
Chr5	3461000	3461799	780.570320251
Chr5	3464200	3465599	2131.24931706
Chr5	3469200	3469999	279.245065556
Chr5	3471600	3473399	974.620710499
Chr5	3476800	3477599	718.161611827
Chr5	3479200	3480399	2056.51401334
Chr5	3483600	3484399	522.978483756
Chr5	3488200	3488999	184.719844004
Chr5	3494400	3496199	2014.44538655
Chr5	3510200	3511999	2199.93894886
Chr5	3515800	3516999	1125.64065266
Chr5	3524600	3526199	2227.77601975
Chr5	3532200	3532599	63.5512792848
Chr5	3536200	3537199	807.929019007
Chr5	3547200	3547999	1025.10155589
Chr5	3550600	3551399	261.697747509
Chr5	3553000	3553799	367.931420817
Chr5	3565600	3565999	53.4067237035
Chr5	3567200	3567999	383.751843976
Chr5	3580400	3581399	623.268227144
Chr5	3582600	3583199	481.886335926
Chr5	3590800	3594999	2179.6738999
Chr5	3596200	3597999	1471.83079143
Chr5	3604600	3605399	428.741376723
Chr5	3606400	3607199	839.883374786
Chr5	3618000	3619999	1895.86342978
Chr5	3621400	3622399	1338.18164441
Chr5	3630000	3630999	882.556014904
Chr5	3633600	3634399	434.796608199
Chr5	3644600	3646799	1235.23602836
Chr5	3647800	3648799	939.047182345
Chr5	3654400	3655199	951.539893511
Chr5	3658000	3658999	413.850474308
Chr5	3667400	3668199	503.316579787
Chr5	3670600	3672599	2388.93365604
Chr5	3676600	3677399	876.062884132
Chr5	3686800	3687799	848.919758414
Chr5	3695800	3696799	449.271428462
Chr5	3703400	3704999	463.212887695
Chr5	3708200	3709199	1415.99884588
Chr5	3713400	3714199	833.750676345
Chr5	3718800	3719599	1017.2236537
Chr5	3727800	3728599	1175.67335133
Chr5	3734200	3735999	750.262203212
Chr5	3737200	3738199	684.479441191
Chr5	3739800	3742799	1573.55128649
Chr5	3745000	3746599	2070.31290529
Chr5	3754400	3756999	1443.05215582
Chr5	3758800	3759599	475.919356428
Chr5	3761200	3761999	351.7296348
Chr5	3770200	3771399	1798.95278427
Chr5	3772800	3773599	705.235633252
Chr5	3776800	3777999	1391.31975457
Chr5	3780200	3781199	774.422699349
Chr5	3784200	3785399	940.891843259
Chr5	3787200	3787999	739.231876142
Chr5	3789200	3789999	394.480338201
Chr5	3792000	3792999	1877.86311158
Chr5	3793800	3794599	661.110881253
Chr5	3799400	3801199	851.00722465
Chr5	3807400	3809399	1668.58676485
Chr5	3814000	3814799	1126.46537003
Chr5	3820200	3821199	1882.88756442
Chr5	3823200	3824399	473.364364278
Chr5	3825600	3826199	144.308029708
Chr5	3829000	3829999	1089.37538108
Chr5	3831600	3832799	2090.54480831
Chr5	3834000	3834799	766.740879628
Chr5	3837600	3838399	544.903989688
Chr5	3845200	3845599	213.937802277
Chr5	3855000	3855999	576.3028591
Chr5	3860800	3861599	787.482184754
Chr5	3862600	3863799	609.233784879
Chr5	3871400	3872999	893.929202606
Chr5	3878000	3879599	2075.64375053
Chr5	3882400	3882999	159.862795443
Chr5	3884200	3886199	1220.41695744
Chr5	3890000	3891399	786.877065346
Chr5	3900600	3901599	173.442057052
Chr5	3911200	3912199	1196.85636653
Chr5	3914400	3915399	578.612846834
Chr5	3917800	3918799	1026.14880078
Chr5	3919600	3920399	1008.97906838
Chr5	3923200	3923999	493.020733438
Chr5	3929600	3930399	899.622289671
Chr5	3931600	3932199	840.236156216
Chr5	3940200	3941199	1634.18351669
Chr5	3944200	3944799	690.602270306
Chr5	3947000	3947799	451.545971629
Chr5	3950000	3950799	603.394362453
Chr5	3955000	3956199	904.627034437
Chr5	3960000	3960999	673.530720014
Chr5	3961800	3963599	816.18775628
Chr5	3966400	3967399	1431.15423361
Chr5	3977400	3978199	825.59870486
Chr5	3981400	3983399	1556.86299696
Chr5	3988400	3989599	308.62293389
Chr5	3995200	3996199	978.574374366
Chr5	4002200	4002599	166.453752418
Chr5	4008000	4008799	830.399774655
Chr5	4011400	4012599	605.024119149
Chr5	4013400	4014599	1303.11616989
Chr5	4023400	4023999	777.538521768
Chr5	4033000	4034599	1158.66181921
Chr5	4037400	4038799	1784.18312042
Chr5	4041400	4042199	342.634387177
Chr5	4046200	4047399	1343.80088989
Chr5	4049600	4050599	413.947196532
Chr5	4052400	4053599	1117.46064275
Chr5	4056200	4057399	843.028967421
Chr5	4060200	4061999	4266.96828622
Chr5	4070200	4071199	1376.40069213
Chr5	4073200	4074599	844.029339361
Chr5	4081400	4082199	242.247627082
Chr5	4084800	4085399	351.234844763
Chr5	4087800	4088799	404.498099106
Chr5	4092600	4094399	940.377998315
Chr5	4107600	4108199	620.36348654
Chr5	4120400	4121399	709.2243598
Chr5	4122400	4123399	949.339315545
Chr5	4132000	4133999	1758.72607029
Chr5	4137800	4138799	747.495054962
Chr5	4143000	4143799	259.847978537
Chr5	4147600	4148599	773.609451006
Chr5	4153400	4154599	1450.14197262
Chr5	4156600	4159599	2135.49584453
Chr5	4163800	4164999	1060.48643192
Chr5	4170800	4171799	635.421112634
Chr5	4173800	4174999	354.270247262
Chr5	4176600	4177599	1257.57835801
Chr5	4196400	4197799	1446.98715408
Chr5	4205000	4208199	2397.64617733
Chr5	4218800	4219999	356.686604468
Chr5	4221600	4223199	842.900834629
Chr5	4226800	4227599	444.72119987
Chr5	4234200	4234999	188.451368761
Chr5	4243000	4243999	1322.44108594
Chr5	4248400	4250399	2232.07266936
Chr5	4253400	4255199	423.996646571
Chr5	4261600	4262399	875.928475103
Chr5	4263400	4264399	1128.27865484
Chr5	4278800	4279599	637.036589769
Chr5	4283400	4284399	914.992404447
Chr5	4286800	4287799	619.079811477
Chr5	4292600	4294399	2637.5727309
Chr5	4297800	4299199	339.079256485
Chr5	4301000	4301799	721.265735702
Chr5	4303600	4304399	475.610410628
Chr5	4306800	4307599	893.66484695
Chr5	4309200	4310199	913.071364937
Chr5	4311200	4311999	914.546806878
Chr5	4315800	4316399	201.260418844
Chr5	4318400	4319399	652.543249408
Chr5	4331000	4331799	992.727483788
Chr5	4335400	4337399	440.734126266
Chr5	4338200	4338999	593.103867303
Chr5	4341200	4342399	1903.34868375
Chr5	4343800	4346599	3071.14535965
Chr5	4358800	4359599	838.937110353
Chr5	4365800	4366399	702.107426926
Chr5	4367200	4368199	861.119433429
Chr5	4370800	4371599	151.032943776
Chr5	4378200	4379399	972.263791993
Chr5	4383000	4383999	1223.01190173
Chr5	4389000	4392199	5263.07828069
Chr5	4393200	4394399	1495.37095868
Chr5	4397600	4398999	1348.88410254
Chr5	4404600	4405599	615.569081285
Chr5	4414800	4416599	1311.21928348
Chr5	4422400	4423199	177.357007096
Chr5	4425800	4428599	1422.96346174
Chr5	4429600	4430799	1157.6407629
Chr5	4432400	4435199	1593.88348392
Chr5	4438200	4439599	321.340991005
Chr5	4442000	4443199	940.634717502
Chr5	4445400	4446999	2022.3619121
Chr5	4448000	4448799	1060.56704378
Chr5	4450400	4450799	53.8823906575
Chr5	4453800	4456599	1840.8297903
Chr5	4461000	4461799	252.384563665
Chr5	4467200	4467999	308.069068616
Chr5	4470200	4471999	796.508849914
Chr5	4473200	4474399	1738.70175357
Chr5	4476400	4477999	300.943507536
Chr5	4479600	4480999	1888.28256393
Chr5	4486600	4487599	996.789184171
Chr5	4488600	4489999	990.020784765
Chr5	4495400	4495799	123.129536986
Chr5	4499600	4502199	1891.7462796
Chr5	4506800	4509399	1973.04501479
Chr5	4522000	4522799	296.688163652
Chr5	4526800	4527599	1154.86741442
Chr5	4531800	4536999	4047.44868003
Chr5	4542000	4542399	138.99957737
Chr5	4544400	4545399	1208.7202284
Chr5	4550800	4552999	1581.63320121
Chr5	4556200	4559599	2555.02212664
Chr5	4561400	4561999	685.926931516
Chr5	4570200	4570999	454.228875442
Chr5	4576200	4577199	109.743133471
Chr5	4580400	4581799	1109.22087164
Chr5	4586600	4587599	716.958863744
Chr5	4591800	4592399	476.994412517
Chr5	4596800	4598599	1990.16199381
Chr5	4601000	4602199	1516.44888298
Chr5	4604600	4605799	1103.35539187
Chr5	4609000	4609599	234.139165936
Chr5	4610600	4611399	2028.61718905
Chr5	4615200	4616599	2095.90594624
Chr5	4617800	4618999	1140.07850366
Chr5	4628400	4629199	530.792802897
Chr5	4632200	4633799	2202.72574875
Chr5	4636000	4636599	341.593004998
Chr5	4638800	4639799	972.900466361
Chr5	4646800	4647399	107.369191096
Chr5	4650400	4651399	478.959764252
Chr5	4652800	4653999	1479.31213218
Chr5	4657200	4659199	1169.70826519
Chr5	4661600	4662799	1380.49625421
Chr5	4667800	4668599	483.167001201
Chr5	4676000	4676799	546.562453767
Chr5	4683600	4684399	820.265896882
Chr5	4686200	4686999	676.905325727
Chr5	4688800	4689799	962.727133059
Chr5	4690800	4692199	139.310746352
Chr5	4693200	4694199	1138.38085893
Chr5	4695400	4696999	2054.72465972
Chr5	4702400	4703199	711.148436871
Chr5	4705800	4707599	1574.70700948
Chr5	4710600	4711599	525.621269129
Chr5	4718000	4718799	674.157107236
Chr5	4721600	4722399	316.38496696
Chr5	4728000	4728799	839.141982537
Chr5	4732400	4733199	875.976820824
Chr5	4734000	4734599	144.756454745
Chr5	4742600	4743599	624.336182487
Chr5	4746400	4746999	349.826442644
Chr5	4752800	4753599	978.744844908
Chr5	4756200	4756999	847.045119709
Chr5	4759000	4762399	1172.10654786
Chr5	4768400	4769999	853.554697233
Chr5	4775000	4775799	1190.82240657
Chr5	4776800	4778999	1231.65408902
Chr5	4783000	4783799	448.571673547
Chr5	4786800	4788399	831.501267827
Chr5	4793400	4795599	55.9199948194
Chr5	4796800	4798399	1227.60977544
Chr5	4804400	4804999	828.101503632
Chr5	4806000	4806799	79.4402580963
Chr5	4810400	4811199	709.399200921
Chr5	4814000	4815199	960.378721618
Chr5	4820800	4821599	271.940578963
Chr5	4823000	4824599	1225.59415904
Chr5	4826600	4827799	563.966313205
Chr5	4828600	4829799	524.652862418
Chr5	4840800	4841999	1252.52053603
Chr5	4843800	4844599	281.111282705
Chr5	4847200	4848399	1563.8619334
Chr5	4857000	4857799	593.133070001
Chr5	4865000	4867799	1859.24078968
Chr5	4872400	4873599	1611.69352482
Chr5	4875200	4875799	165.731394307
Chr5	4876600	4877199	388.144345969
Chr5	4886000	4887199	1022.68064718
Chr5	4890800	4891599	674.975778136
Chr5	4922200	4922599	88.9109292045
Chr5	4928600	4929599	970.813923529
Chr5	4933000	4933599	407.931005208
Chr5	4935600	4936399	864.238857906
Chr5	4937800	4938999	1844.76315098
Chr5	4941800	4942599	445.918813547
Chr5	4947600	4949399	160.886937359
Chr5	4950800	4951599	54.3792302754
Chr5	4953800	4954999	1098.55274498
Chr5	4958400	4958999	284.674856674
Chr5	4962200	4963199	1050.30542264
Chr5	4969200	4969999	464.033694386
Chr5	4974800	4976199	683.902973879
Chr5	4977400	4978199	721.757810773
Chr5	4980400	4981399	926.705432252
Chr5	4983600	4986399	1613.84076251
Chr5	4995000	4996199	1325.37937921
Chr5	5002000	5003199	1145.01896358
Chr5	5004800	5006999	2707.48227281
Chr5	5009800	5013199	901.962011688
Chr5	5017000	5018599	1216.66334817
Chr5	5020000	5020799	292.329519292
Chr5	5023600	5024599	1404.41537629
Chr5	5029600	5030199	518.907660566
Chr5	5032600	5034999	303.510262587
Chr5	5037600	5039799	429.834722627
Chr5	5046200	5046999	445.743047152
Chr5	5056800	5057599	1048.51583428
Chr5	5061400	5062199	677.415931267
Chr5	5066200	5066999	1078.19167134
Chr5	5070800	5072399	418.373313815
Chr5	5078200	5080199	1125.047538
Chr5	5087400	5088199	720.126919086
Chr5	5092000	5093799	1745.43382928
Chr5	5110200	5111199	735.988447195
Chr5	5120800	5123399	1879.23125519
Chr5	5130400	5131199	531.172833804
Chr5	5135400	5137599	1029.12135075
Chr5	5141200	5141799	442.115295059
Chr5	5143000	5146399	1087.20504125
Chr5	5148600	5149599	434.733718698
Chr5	5156800	5158599	1358.77228929
Chr5	5161600	5162599	1007.94731906
Chr5	5168600	5170599	505.900307539
Chr5	5176000	5177599	2404.72049857
Chr5	5180400	5181399	1071.81965655
Chr5	5182800	5184799	2096.39630133
Chr5	5185600	5186599	1075.0601411
Chr5	5193000	5193799	566.280959624
Chr5	5195600	5196599	540.398163775
Chr5	5199600	5200399	293.066157342
Chr5	5205800	5207999	1878.58235799
Chr5	5212000	5213999	1226.51720839
Chr5	5224000	5225399	318.389309709
Chr5	5227800	5230199	1355.82879456
Chr5	5238200	5239799	1334.58366987
Chr5	5242600	5243399	389.475463098
Chr5	5245000	5246799	1091.16313192
Chr5	5250400	5251199	912.247017783
Chr5	5252600	5253399	123.250524539
Chr5	5260800	5262599	1881.50062729
Chr5	5265800	5266999	556.239823123
Chr5	5268400	5269199	431.060544524
Chr5	5271200	5273799	1675.49343631
Chr5	5276200	5276599	179.79815266
Chr5	5279800	5281199	1593.61315945
Chr5	5289600	5290399	576.811046084
Chr5	5297200	5297999	1077.75052929
Chr5	5299400	5300799	1812.11714163
Chr5	5305000	5305799	480.66567457
Chr5	5306800	5307599	157.299138899
Chr5	5310400	5311999	727.507993052
Chr5	5316200	5317199	777.388617964
Chr5	5330800	5331799	1359.99486391
Chr5	5333800	5334799	1060.84655896
Chr5	5337800	5338999	2003.3137447
Chr5	5343800	5345399	1694.16483241
Chr5	5349600	5350999	696.240539125
Chr5	5355600	5358599	1531.78032281
Chr5	5359800	5360799	808.619008479
Chr5	5362200	5363199	828.234248401
Chr5	5364400	5365399	1005.16626156
Chr5	5366800	5369199	1191.20273212
Chr5	5371800	5372599	868.753323388
Chr5	5374000	5374599	158.141892761
Chr5	5379400	5380399	1120.82511627
Chr5	5382000	5382799	356.809309896
Chr5	5390000	5390999	666.057700857
Chr5	5392600	5393199	384.101058502
Chr5	5396400	5397399	1059.99135213
Chr5	5403200	5404399	1363.38842121
Chr5	5405400	5406399	1245.80221049
Chr5	5409800	5411599	1199.93931899
Chr5	5431600	5433799	2818.62721861
Chr5	5447600	5449199	1119.88801869
Chr5	5450600	5451599	689.392717397
Chr5	5454800	5455599	326.213405269
Chr5	5460800	5461599	707.339144725
Chr5	5464400	5465399	690.827204495
Chr5	5466400	5467199	497.235527043
Chr5	5472800	5473599	313.295281324
Chr5	5474400	5475199	63.5657373464
Chr5	5483200	5483999	646.811546707
Chr5	5485200	5486199	680.376975534
Chr5	5494200	5495199	541.92156473
Chr5	5497600	5498799	855.811758709
Chr5	5508400	5510799	2827.06322234
Chr5	5521400	5522399	898.36571419
Chr5	5523400	5523999	78.8700858299
Chr5	5525800	5526599	790.90734205
Chr5	5529000	5531199	1918.73926973
Chr5	5534200	5536599	1502.29054126
Chr5	5543000	5544599	1006.47685133
Chr5	5548200	5549599	1077.95314058
Chr5	5551400	5552399	1308.80746715
Chr5	5560800	5562199	507.57963708
Chr5	5568400	5569199	663.669967214
Chr5	5571400	5573599	1206.83347218
Chr5	5576800	5578599	602.144862105
Chr5	5580200	5580999	55.6109551299
Chr5	5583400	5584799	720.706946239
Chr5	5586200	5587199	322.631132619
Chr5	5591800	5592599	497.35458103
Chr5	5594600	5595799	1031.16188027
Chr5	5606600	5606999	96.0666903143
Chr5	5608000	5609599	1353.38790366
Chr5	5610800	5611599	522.198623444
Chr5	5615400	5616199	753.667518164
Chr5	5622000	5622599	104.389494202
Chr5	5627200	5627599	58.9278150828
Chr5	5639200	5640399	297.882721752
Chr5	5641800	5642599	146.762541425
Chr5	5649200	5650399	1187.99804631
Chr5	5652200	5652999	1368.96457817
Chr5	5656400	5656999	105.318667196
Chr5	5661200	5662799	1853.82028926
Chr5	5666800	5667799	752.572833143
Chr5	5672800	5675199	1213.28492596
Chr5	5679800	5680799	1109.915238
Chr5	5686200	5686999	675.933485438
Chr5	5689200	5692999	1903.46725139
Chr5	5699800	5700999	726.483418849
Chr5	5718800	5720999	954.074169119
Chr5	5724200	5726799	2054.32872255
Chr5	5729400	5731399	1215.20278293
Chr5	5749600	5750599	816.186044465
Chr5	5758400	5759599	128.72370771
Chr5	5764200	5765999	1757.94189815
Chr5	5771400	5772399	1209.37453586
Chr5	5787600	5789399	1374.56442205
Chr5	5792800	5793799	515.847798109
Chr5	5800000	5801199	1787.34877824
Chr5	5803800	5804599	804.601547272
Chr5	5807800	5810599	2153.06777021
Chr5	5811800	5813399	667.001546703
Chr5	5820000	5821799	1697.34526398
Chr5	5828800	5829799	1059.12192775
Chr5	5840800	5841799	1148.32494896
Chr5	5861400	5862399	489.336581598
Chr5	5865600	5866599	974.109960253
Chr5	5868000	5868999	210.921425004
Chr5	5871600	5872799	1293.28871205
Chr5	5877200	5878399	127.124058566
Chr5	5889000	5889399	55.5849935385
Chr5	5896400	5897199	671.166336766
Chr5	5898800	5900199	630.192627979
Chr5	5903000	5904399	490.131240082
Chr5	5907600	5908599	1271.92038307
Chr5	5911800	5913199	1278.49039662
Chr5	5916800	5917999	1055.7047026
Chr5	5924000	5925399	388.509035709
Chr5	5927200	5928399	704.657226461
Chr5	5935000	5937799	2876.25446446
Chr5	5943600	5944599	511.80129159
Chr5	5953600	5957999	3213.38387665
Chr5	5965600	5968999	317.977258536
Chr5	5972400	5973199	523.887835575
Chr5	5975800	5976399	141.198037515
Chr5	5978600	5979199	221.855270484
Chr5	5980800	5984199	1078.07862027
Chr5	5987200	5987999	604.852117092
Chr5	5990000	5991999	1755.30590983
Chr5	5995400	5996599	1091.37909726
Chr5	5998200	6000599	1500.61784803
Chr5	6006000	6007799	968.554552268
Chr5	6013800	6016199	1995.09350636
Chr5	6017000	6018599	877.246365691
Chr5	6026400	6027199	830.364111653
Chr5	6028200	6028999	492.098928958
Chr5	6033600	6034399	417.681066983
Chr5	6035600	6038199	723.120931484
Chr5	6042000	6042799	55.9797484579
Chr5	6053400	6054399	2689.4864099
Chr5	6056000	6056399	160.970043242
Chr5	6057800	6058199	63.3060608255
Chr5	6061600	6062599	400.228528251
Chr5	6065800	6066399	234.269739414
Chr5	6071600	6072399	534.689787014
Chr5	6082400	6082999	108.655790519
Chr5	6088000	6088999	327.561417096
Chr5	6089800	6091799	2006.69174739
Chr5	6094200	6094999	498.017145578
Chr5	6104400	6104999	413.108504185
Chr5	6108600	6109399	816.775488545
Chr5	6112800	6113999	929.563972209
Chr5	6122800	6124199	124.661749533
Chr5	6128000	6128999	166.653164258
Chr5	6130200	6130999	755.311357146
Chr5	6133000	6133999	613.968076285
Chr5	6135600	6136799	582.449263503
Chr5	6138400	6139799	810.497971429
Chr5	6145000	6146199	2192.20337237
Chr5	6153000	6154599	1325.97159843
Chr5	6160200	6161399	545.75630383
Chr5	6173600	6175799	2073.82766666
Chr5	6181600	6182799	485.030108788
Chr5	6192400	6193399	707.488248896
Chr5	6201400	6203599	1732.7723907
Chr5	6212800	6213599	643.190642906
Chr5	6217800	6219799	1721.11116644
Chr5	6221000	6222399	813.385925219
Chr5	6225800	6230599	3650.70526039
Chr5	6233600	6234199	97.7566608771
Chr5	6240000	6241599	636.168216923
Chr5	6249600	6250399	137.617110634
Chr5	6254600	6255399	525.184058699
Chr5	6260000	6261999	702.761636047
Chr5	6264400	6264799	51.9705367535
Chr5	6266400	6267799	1102.13928374
Chr5	6270800	6272199	1225.63270547
Chr5	6276000	6276999	1420.54455928
Chr5	6286800	6287399	430.639667055
Chr5	6290800	6291399	93.5969861647
Chr5	6305400	6306399	766.358677065
Chr5	6310000	6310599	350.298427421
Chr5	6312200	6312999	141.491684763
Chr5	6325800	6326599	627.733129228
Chr5	6329400	6331199	1586.99140802
Chr5	6334000	6334599	163.657216446
Chr5	6336600	6337599	1297.30820316
Chr5	6342200	6343599	1669.18740341
Chr5	6347000	6348199	1273.52762202
Chr5	6354400	6354999	200.297188054
Chr5	6356000	6357199	1365.19875985
Chr5	6358400	6359199	815.144110026
Chr5	6362200	6363399	939.93609437
Chr5	6369200	6369999	920.793683149
Chr5	6372800	6374199	1043.61070185
Chr5	6375200	6376199	1008.50726591
Chr5	6378200	6379199	1469.27535025
Chr5	6387400	6389799	1654.61182008
Chr5	6408200	6409199	183.436973852
Chr5	6411600	6413199	331.066596587
Chr5	6414400	6416399	2503.05852533
Chr5	6418400	6419199	776.578223794
Chr5	6423200	6425599	1982.40004147
Chr5	6427600	6429199	1452.09763849
Chr5	6430600	6431399	427.608413493
Chr5	6442800	6443199	102.245759242
Chr5	6446600	6447399	497.619209671
Chr5	6453200	6454199	1057.34727871
Chr5	6457200	6459999	2916.74081482
Chr5	6461400	6462399	849.955785199
Chr5	6465200	6468599	2549.51470688
Chr5	6470000	6472999	2439.05367062
Chr5	6477200	6477799	131.790620432
Chr5	6479600	6480199	103.531534663
Chr5	6488200	6489199	959.562585621
Chr5	6494000	6496599	3041.61627299
Chr5	6498800	6499599	789.923877132
Chr5	6506600	6507399	301.588509546
Chr5	6511800	6512799	1280.97779995
Chr5	6515400	6516399	310.173236222
Chr5	6518800	6519799	789.700550266
Chr5	6526000	6526799	676.565503454
Chr5	6529800	6530599	1028.53861235
Chr5	6531400	6532399	1103.9922962
Chr5	6540000	6540799	640.033017683
Chr5	6552400	6554599	1391.27724036
Chr5	6556400	6557399	490.305227187
Chr5	6561000	6561999	665.983958426
Chr5	6563000	6563799	921.898464895
Chr5	6571400	6572799	823.554440814
Chr5	6575600	6576599	805.634027516
Chr5	6578000	6580199	966.684780457
Chr5	6582400	6583199	1142.4862096
Chr5	6595600	6596799	1415.4677672
Chr5	6598000	6598799	617.767073757
Chr5	6606600	6609399	768.463579717
Chr5	6611200	6612199	973.065122814
Chr5	6623200	6624399	1726.31256191
Chr5	6629200	6629999	956.856159547
Chr5	6645200	6647399	2055.44356869
Chr5	6649600	6650399	1030.6869798
Chr5	6652400	6653199	1054.88053656
Chr5	6661000	6662399	207.352723673
Chr5	6663600	6664399	285.908804775
Chr5	6670400	6670999	150.723368668
Chr5	6674000	6674799	276.831217636
Chr5	6677000	6677799	831.813922615
Chr5	6681200	6681999	1022.76901827
Chr5	6684000	6684599	572.14606938
Chr5	6687000	6687999	565.363755893
Chr5	6699600	6701399	3102.14208067
Chr5	6703000	6703999	610.432825268
Chr5	6704800	6705999	663.67113244
Chr5	6710600	6711799	1124.81770722
Chr5	6712600	6713799	1153.74257594
Chr5	6714800	6715999	1317.41130891
Chr5	6718400	6718799	266.598141127
Chr5	6728400	6730399	1717.74580489
Chr5	6732200	6732999	589.26973449
Chr5	6736600	6737399	603.243086971
Chr5	6738600	6740799	2552.10104693
Chr5	6743000	6744799	1375.34696356
Chr5	6747400	6747999	177.72270568
Chr5	6750000	6751199	2092.22530268
Chr5	6752000	6752799	1123.23418759
Chr5	6756800	6757599	777.302285733
Chr5	6760200	6761799	1665.88899934
Chr5	6762600	6764199	1099.28825147
Chr5	6765800	6766599	154.596990229
Chr5	6770400	6771199	864.246930175
Chr5	6774200	6776799	1634.5932262
Chr5	6779800	6780999	1976.47770893
Chr5	6782600	6783399	622.820851177
Chr5	6788000	6788599	427.915409634
Chr5	6790000	6790599	129.811946693
Chr5	6792800	6793399	212.609601049
Chr5	6795400	6796199	732.850455135
Chr5	6797400	6798199	779.005394224
Chr5	6800000	6800999	1330.05892909
Chr5	6802400	6803599	763.533080832
Chr5	6804400	6805199	778.072319033
Chr5	6806600	6807399	602.860590196
Chr5	6810000	6811599	1275.44022327
Chr5	6814000	6815799	2490.8495684
Chr5	6816600	6817399	967.510398731
Chr5	6822000	6823199	883.134763484
Chr5	6826600	6827799	850.285347491
Chr5	6833600	6837399	6120.3563522
Chr5	6841200	6842799	244.496633
Chr5	6849000	6850199	948.902485474
Chr5	6852000	6853199	891.97738685
Chr5	6856000	6856999	968.257175047
Chr5	6868200	6868999	756.742927334
Chr5	6876600	6877599	1701.46578973
Chr5	6884200	6884999	448.878380641
Chr5	6891400	6892599	1139.11585383
Chr5	6894800	6895599	514.520851633
Chr5	6896400	6897399	821.318052995
Chr5	6912600	6913399	588.414798146
Chr5	6921800	6923199	446.189984069
Chr5	6936800	6939399	1893.68459488
Chr5	6942400	6942999	284.03684457
Chr5	6945600	6946599	1114.33897144
Chr5	6947800	6948599	722.001613993
Chr5	6957600	6958399	944.397331537
Chr5	6962000	6964399	2376.356131
Chr5	6967000	6969399	2126.44798973
Chr5	6974000	6975999	1024.2583821
Chr5	6981400	6981999	141.029648093
Chr5	6985000	6987199	2143.19853905
Chr5	6993000	6993799	928.583077253
Chr5	6998000	6998799	675.246223916
Chr5	7006000	7007199	1412.99386198
Chr5	7014600	7015799	1057.43802976
Chr5	7021000	7022199	972.427399098
Chr5	7025800	7026599	545.628300394
Chr5	7040000	7040799	502.420357906
Chr5	7047000	7047399	146.383094965
Chr5	7052800	7053999	78.1887419687
Chr5	7068000	7069199	1432.04386665
Chr5	7072200	7072999	564.341482492
Chr5	7080200	7081599	723.922578033
Chr5	7082400	7084799	2489.44326761
Chr5	7089200	7091999	1946.4084367
Chr5	7093600	7094399	639.940104535
Chr5	7096400	7098799	1555.08452879
Chr5	7103400	7104799	1127.80693096
Chr5	7110000	7111399	570.117244623
Chr5	7127800	7128399	460.688841326
Chr5	7132600	7133599	901.149742909
Chr5	7136000	7136799	1291.23604179
Chr5	7138600	7139599	910.415703712
Chr5	7146400	7147199	870.251352442
Chr5	7148000	7148599	148.828467819
Chr5	7152200	7152999	916.298959788
Chr5	7156000	7156999	871.569531659
Chr5	7164600	7165599	1285.83844267
Chr5	7168200	7170599	1001.71640628
Chr5	7172600	7173799	441.538306531
Chr5	7176400	7177399	612.025048775
Chr5	7186000	7186799	678.216773492
Chr5	7189000	7189799	279.478312115
Chr5	7192200	7192999	99.0990050369
Chr5	7202800	7204199	1414.28771454
Chr5	7205600	7206999	1251.8654489
Chr5	7208600	7209599	890.686513509
Chr5	7215400	7215999	727.603017646
Chr5	7217200	7217999	607.663855874
Chr5	7222200	7223199	640.613214203
Chr5	7226800	7227999	1392.84502987
Chr5	7238200	7239199	731.990951118
Chr5	7242000	7244199	3499.84993891
Chr5	7248800	7250399	1502.93229936
Chr5	7255200	7255999	407.993577622
Chr5	7258800	7259399	365.744376785
Chr5	7261600	7262399	511.480276824
Chr5	7264400	7265599	733.767577829
Chr5	7273000	7274199	1335.68697791
Chr5	7277200	7278199	988.057586833
Chr5	7286800	7287399	448.242846488
Chr5	7288400	7289599	823.95546887
Chr5	7295600	7296599	783.476674153
Chr5	7298400	7299199	408.533560079
Chr5	7301200	7302199	1009.05892306
Chr5	7304800	7305799	590.877962883
Chr5	7308000	7309199	1644.18433389
Chr5	7313000	7313599	744.779783069
Chr5	7315000	7316599	2095.10936722
Chr5	7329000	7329599	682.171550488
Chr5	7333600	7334399	299.211856474
Chr5	7336000	7336999	830.954319506
Chr5	7339400	7340199	552.298463691
Chr5	7341200	7342799	169.876427577
Chr5	7358800	7359399	241.90817439
Chr5	7360400	7361399	762.074162051
Chr5	7365600	7366599	972.632510565
Chr5	7375000	7377799	1908.01820498
Chr5	7379400	7381199	971.551908572
Chr5	7383800	7385399	70.9694563488
Chr5	7389800	7390599	299.524536843
Chr5	7393600	7395199	1257.26425938
Chr5	7400200	7400999	971.93466679
Chr5	7404800	7406799	1510.5269603
Chr5	7418200	7419199	793.723518552
Chr5	7424400	7425599	1071.06043682
Chr5	7436000	7436799	477.830226275
Chr5	7442600	7443399	863.923781911
Chr5	7456000	7456799	299.921641746
Chr5	7477000	7477999	618.008934383
Chr5	7519400	7520199	904.465310232
Chr5	7524400	7525799	1622.39436476
Chr5	7529200	7530599	1904.48189896
Chr5	7534000	7534799	776.048473886
Chr5	7540800	7542199	1093.92431387
Chr5	7548800	7549399	520.10286049
Chr5	7552800	7553599	561.299847001
Chr5	7559200	7560199	584.128835437
Chr5	7570200	7572199	1374.74173714
Chr5	7587400	7588399	782.94615774
Chr5	7597200	7598199	688.436989348
Chr5	7600800	7601799	776.754779443
Chr5	7603000	7603599	196.032131253
Chr5	7607800	7608599	260.162620717
Chr5	7619200	7620199	487.349905499
Chr5	7626200	7628599	1822.30175302
Chr5	7632600	7633399	637.443489781
Chr5	7635400	7636599	773.803119044
Chr5	7650600	7651199	280.734406246
Chr5	7652000	7652599	200.489475587
Chr5	7665000	7667199	2329.47316561
Chr5	7676800	7678799	1402.26319701
Chr5	7681200	7681999	476.038542908
Chr5	7703200	7703599	50.811490018
Chr5	7730200	7730999	817.516212322
Chr5	7734400	7735599	585.652138005
Chr5	7736800	7738599	1986.67407137
Chr5	7740000	7740999	172.308515185
Chr5	7741800	7742799	1303.26714168
Chr5	7748400	7749799	1380.6497093
Chr5	7753400	7754599	973.216241555
Chr5	7758000	7759199	1043.35892028
Chr5	7778000	7779199	1412.55772782
Chr5	7781200	7782199	1232.90710236
Chr5	7783600	7784599	1186.32897319
Chr5	7785800	7786799	1149.13272551
Chr5	7798400	7799399	519.398603112
Chr5	7807200	7807799	345.422246885
Chr5	7810800	7811799	370.82289667
Chr5	7820000	7820799	136.413740581
Chr5	7826000	7828599	1714.39324272
Chr5	7830400	7831199	753.083206841
Chr5	7839600	7840799	256.374761034
Chr5	7842800	7844199	1804.24889597
Chr5	7846000	7846799	821.633738548
Chr5	7849600	7851199	1095.6633903
Chr5	7852400	7854799	1103.53487285
Chr5	7856000	7857199	864.992413319
Chr5	7861800	7862599	62.6827475784
Chr5	7867800	7868599	614.04794955
Chr5	7873800	7874599	689.253918606
Chr5	7875400	7876199	327.250593422
Chr5	7880600	7881799	415.707456816
Chr5	7883600	7884399	383.57755656
Chr5	7889600	7891599	349.343252841
Chr5	7899200	7900399	749.710349591
Chr5	7902800	7903799	1348.94965521
Chr5	7908600	7909599	1108.21520639
Chr5	7912800	7913399	639.549441095
Chr5	7916000	7916799	121.187709969
Chr5	7919400	7920399	680.30152341
Chr5	7927200	7927999	345.846811135
Chr5	7931000	7931799	526.620698667
Chr5	7933400	7934399	939.488388366
Chr5	7935400	7936199	473.192078249
Chr5	7937600	7938399	947.902003482
Chr5	7941000	7941599	778.279248241
Chr5	7943000	7943999	537.961944599
Chr5	7946400	7947199	630.917658933
Chr5	7951600	7952599	966.500570871
Chr5	7955000	7956399	954.203194974
Chr5	7958800	7960199	1325.80901158
Chr5	7967200	7967999	709.815111251
Chr5	7981600	7982599	988.979291625
Chr5	7985600	7986599	1428.66219954
Chr5	7987400	7988199	608.241952063
Chr5	7992800	7993199	127.448385323
Chr5	7996800	7998999	1092.00510476
Chr5	8005200	8006199	1247.0621795
Chr5	8008600	8009599	770.133253648
Chr5	8011000	8011599	250.890855524
Chr5	8013600	8015199	382.725374366
Chr5	8016200	8016999	380.240132575
Chr5	8023600	8024799	498.192663525
Chr5	8038000	8039599	715.315251191
Chr5	8042800	8044599	1797.9967788
Chr5	8049600	8050199	215.204294147
Chr5	8052400	8053199	670.242459534
Chr5	8058600	8059599	1133.06075599
Chr5	8064800	8065599	341.688206401
Chr5	8068200	8068999	205.644458406
Chr5	8073200	8077399	2348.80473088
Chr5	8082800	8083599	432.588767948
Chr5	8085000	8087199	1278.23316581
Chr5	8111800	8112799	900.053739054
Chr5	8113800	8114999	1017.18448717
Chr5	8116600	8117799	1600.09669902
Chr5	8120200	8122799	377.096708036
Chr5	8132600	8133399	647.674701377
Chr5	8152000	8152599	129.877113813
Chr5	8158400	8160399	1190.13857309
Chr5	8173600	8175399	320.745617909
Chr5	8180000	8181199	347.585669442
Chr5	8185600	8186599	69.7186927354
Chr5	8188400	8189399	630.210534172
Chr5	8190600	8191399	749.218453863
Chr5	8200400	8200999	63.7110034609
Chr5	8205200	8205599	57.0441514813
Chr5	8217200	8219399	460.531226981
Chr5	8221200	8222399	203.206915401
Chr5	8237400	8238199	607.716386538
Chr5	8266600	8267799	1154.71758263
Chr5	8273600	8274199	255.863295904
Chr5	8277600	8278599	762.122769888
Chr5	8282400	8283799	1550.55785694
Chr5	8287000	8288399	817.910957066
Chr5	8296600	8298199	1248.94687461
Chr5	8301000	8301799	927.808872991
Chr5	8316400	8317399	740.560365719
Chr5	8324000	8324799	132.457909976
Chr5	8329000	8329399	134.633093221
Chr5	8330800	8331799	990.454996025
Chr5	8336800	8337999	150.788957641
Chr5	8342000	8342999	975.059265855
Chr5	8348200	8348999	692.494623059
Chr5	8354600	8358799	2457.88049269
Chr5	8365600	8368799	2906.09583474
Chr5	8371400	8372799	3461.80484009
Chr5	8378800	8379999	316.951126375
Chr5	8405800	8406199	118.413235688
Chr5	8417800	8418999	1430.7691932
Chr5	8428000	8429399	912.091256817
Chr5	8435200	8435999	420.464270469
Chr5	8437000	8437999	770.700535151
Chr5	8443200	8443799	282.66725351
Chr5	8447400	8448799	689.300641378
Chr5	8453600	8454399	750.602089993
Chr5	8457800	8458799	1509.93576651
Chr5	8467200	8469399	1744.55689818
Chr5	8489000	8489999	758.9775261
Chr5	8493800	8494799	528.307819356
Chr5	8496600	8497599	401.415971647
Chr5	8521800	8522799	592.7849924
Chr5	8530800	8531799	849.899845432
Chr5	8534400	8535199	547.334595362
Chr5	8537200	8538199	755.596850853
Chr5	8546400	8547799	854.35915907
Chr5	8558200	8559399	1320.18957637
Chr5	8589400	8590999	2949.45460193
Chr5	8608000	8609799	1422.05546781
Chr5	8610600	8611399	107.540422591
Chr5	8616000	8616999	897.033756052
Chr5	8618600	8619399	51.2926206143
Chr5	8622000	8622999	1089.51119188
Chr5	8631600	8632799	1057.13835768
Chr5	8639200	8640199	1116.99820197
Chr5	8642400	8644399	2963.58327237
Chr5	8650200	8651199	795.508498917
Chr5	8658000	8659199	134.71480043
Chr5	8662200	8663399	159.738773086
Chr5	8668200	8669399	153.844518422
Chr5	8673000	8673799	50.8944525985
Chr5	8677000	8677799	731.242282231
Chr5	8693200	8693799	184.14951293
Chr5	8706800	8707799	597.416959064
Chr5	8724000	8724799	819.885787386
Chr5	8736200	8737799	1499.4868297
Chr5	8739400	8739999	99.2566971603
Chr5	8746800	8747399	281.546689965
Chr5	8749800	8750599	126.97749071
Chr5	8755800	8756999	1336.46472496
Chr5	8762000	8762799	649.684026594
Chr5	8773800	8775599	3783.50862085
Chr5	8784800	8785599	58.6890682217
Chr5	8794800	8797199	2148.69919512
Chr5	8801800	8802599	587.78339625
Chr5	8855800	8857599	475.982862561
Chr5	8863400	8865399	674.367357997
Chr5	8871600	8872199	426.426965377
Chr5	8880800	8881599	223.202981101
Chr5	8883800	8885999	1394.63475487
Chr5	8892200	8892999	831.063983162
Chr5	8894200	8895399	62.6931013065
Chr5	8897800	8898599	455.214637694
Chr5	8901800	8902199	111.612400696
Chr5	8903400	8903999	211.112733454
Chr5	8908800	8909999	1234.59195747
Chr5	8914400	8916599	641.885872152
Chr5	8937400	8938199	355.183598634
Chr5	8947400	8948599	1400.04376453
Chr5	8952400	8953799	1223.4590929
Chr5	8963200	8963799	117.930569505
Chr5	8967200	8968599	830.484223841
Chr5	8976200	8976999	599.821689256
Chr5	8978400	8979399	517.04543526
Chr5	8982200	8982999	420.610482445
Chr5	8987000	8987599	93.563159211
Chr5	9004400	9005599	605.649818304
Chr5	9022800	9023399	114.459125319
Chr5	9036000	9036799	410.720580332
Chr5	9038800	9040199	934.932275382
Chr5	9043200	9043999	184.790970034
Chr5	9050800	9052399	1365.70681306
Chr5	9054400	9055199	260.707175564
Chr5	9076800	9077599	431.43922916
Chr5	9096400	9098599	1505.30845489
Chr5	9101000	9101599	476.120875678
Chr5	9119200	9119799	512.559132471
Chr5	9142800	9143799	367.966890117
Chr5	9149200	9150199	946.909678266
Chr5	9157200	9157799	153.728872098
Chr5	9159200	9160399	818.386973095
Chr5	9166200	9166599	118.873252372
Chr5	9173400	9174599	534.672066072
Chr5	9189400	9190399	1045.9533401
Chr5	9234800	9235999	100.439191291
Chr5	9245800	9246999	332.00630871
Chr5	9258200	9258999	894.916954482
Chr5	9261400	9262399	683.950125316
Chr5	9276000	9276799	430.576017262
Chr5	9287400	9288999	1884.47539415
Chr5	9291800	9292999	1119.81496441
Chr5	9295600	9295999	97.7898293961
Chr5	9304000	9306599	1768.97221007
Chr5	9315000	9315599	376.59857189
Chr5	9318200	9318999	288.772572883
Chr5	9356200	9357399	773.597257469
Chr5	9375200	9375799	511.551188743
Chr5	9377400	9378399	1411.97946314
Chr5	9390200	9391799	210.45637625
Chr5	9398600	9399399	191.523309872
Chr5	9401200	9402399	814.815801273
Chr5	9406200	9407399	1254.45081585
Chr5	9409000	9409999	517.36362809
Chr5	9418200	9418999	579.531211451
Chr5	9423000	9423599	399.147863798
Chr5	9425000	9425799	556.508198076
Chr5	9433600	9434799	1339.95863008
Chr5	9437200	9438199	1236.20719784
Chr5	9445400	9446199	262.026328944
Chr5	9451000	9451799	708.640764828
Chr5	9458400	9459399	975.288837407
Chr5	9469200	9470399	1172.86728177
Chr5	9475600	9477199	347.097845259
Chr5	9479800	9481599	612.669505947
Chr5	9484800	9486199	2187.36598366
Chr5	9490000	9491999	1607.11227949
Chr5	9498000	9498599	126.541267369
Chr5	9514600	9515599	324.038778809
Chr5	9517600	9520599	393.015873024
Chr5	9523200	9524999	198.87610951
Chr5	9534400	9535199	445.315251699
Chr5	9540000	9541399	413.871525263
Chr5	9542600	9543599	199.365548363
Chr5	9546600	9546999	57.4296643341
Chr5	9553400	9554599	837.339745612
Chr5	9573400	9574199	468.437469847
Chr5	9584200	9584799	83.9055378448
Chr5	9596800	9597399	360.325464559
Chr5	9605600	9606599	1048.04300283
Chr5	9617400	9618199	991.496167215
Chr5	9619800	9621599	1153.87301876
Chr5	9629000	9630199	767.474289477
Chr5	9632800	9634999	672.838868553
Chr5	9648800	9649399	512.036815456
Chr5	9657000	9657799	318.710235757
Chr5	9670000	9670999	992.42367362
Chr5	9673400	9674199	465.789834781
Chr5	9675200	9676999	2141.23983752
Chr5	9684000	9685199	1684.58595527
Chr5	9687400	9687999	697.340126458
Chr5	9689800	9691199	593.190058474
Chr5	9694000	9695799	1561.43503293
Chr5	9704000	9704799	508.684426666
Chr5	9715400	9716399	670.492348381
Chr5	9722400	9723199	813.561613132
Chr5	9730800	9732599	958.990728262
Chr5	9742600	9743399	440.929683677
Chr5	9764200	9764999	206.533027121
Chr5	9771200	9772199	859.747792723
Chr5	9776000	9776599	242.633214461
Chr5	9784600	9786599	1652.57031775
Chr5	9791800	9794599	1372.88986621
Chr5	9798200	9798999	204.165568846
Chr5	9804200	9804799	106.522374121
Chr5	9807800	9808599	447.225577422
Chr5	9812800	9813799	1165.49525383
Chr5	9815600	9816399	546.969495873
Chr5	9819400	9820999	1159.48664159
Chr5	9823600	9824399	496.926117576
Chr5	9828200	9828799	343.575905774
Chr5	9830200	9830999	551.962082823
Chr5	9835800	9836599	683.092159322
Chr5	9859800	9860399	190.612604555
Chr5	9861200	9861999	472.51390349
Chr5	9864000	9864999	1225.40835793
Chr5	9873000	9873999	1086.15751005
Chr5	9875800	9876599	941.738524825
Chr5	9902600	9904199	782.508219038
Chr5	9943600	9944799	1230.90839504
Chr5	9960200	9961199	198.140574478
Chr5	9984000	9985399	484.607657509
Chr5	9986800	9988399	180.1896877
Chr5	10004400	10005399	980.476595734
Chr5	10017000	10017799	706.368635012
Chr5	10027600	10028399	170.688496119
Chr5	10029800	10030199	261.71284803
Chr5	10038000	10039199	1274.59989131
Chr5	10044600	10045999	1003.24525994
Chr5	10070200	10070999	669.74813315
Chr5	10131400	10132399	160.004144984
Chr5	10135400	10136599	707.340319592
Chr5	10192600	10193199	454.287954843
Chr5	10238400	10239199	393.624871174
Chr5	10262800	10263599	345.582249054
Chr5	10281800	10282599	199.02658293
Chr5	10293000	10295199	900.22246541
Chr5	10301400	10301799	153.842045492
Chr5	10320400	10320799	177.696734711
Chr5	10368600	10369199	181.40886693
Chr5	10454600	10455199	62.5710656394
Chr5	10477600	10478999	2036.48309803
Chr5	10526600	10527599	1060.30788251
Chr5	10542000	10543399	972.175295494
Chr5	10614000	10616199	815.668815387
Chr5	10632200	10632999	737.593833237
Chr5	10639000	10639799	53.8174930274
Chr5	10780400	10781399	1214.60473614
Chr5	10784800	10785799	1097.80005602
Chr5	10796800	10798199	1111.65098447
Chr5	10856800	10857599	613.632321243
Chr5	10862800	10864999	2202.40175785
Chr5	10880800	10881199	389.812411113
Chr5	10925800	10926399	393.976911988
Chr5	10933800	10934799	627.504066686
Chr5	10940200	10941599	1317.46798722
Chr5	11380000	11380799	569.543561195
Chr5	11612000	11612799	764.747780657
Chr5	11620200	11621399	1519.0335329
Chr5	11727400	11728799	63.3315123254
Chr5	11731400	11732799	61.8807666662
Chr5	12076800	12077599	636.239081242
Chr5	12079600	12080599	935.848784434
Chr5	12087800	12088599	983.737236199
Chr5	12549200	12550199	1026.79435318
Chr5	12558400	12559399	247.222280874
Chr5	12588800	12589999	1317.24334097
Chr5	12616400	12617199	125.385788927
Chr5	12618400	12619999	993.410193131
Chr5	12681200	12681999	118.402152296
Chr5	13102400	13103199	353.690514236
Chr5	13110200	13111599	1039.34806811
Chr5	13233400	13234399	1326.24644429
Chr5	13356200	13356999	660.19948213
Chr5	13360400	13361399	1546.95106236
Chr5	13414600	13415599	1017.86496787
Chr5	13419200	13420199	1019.69964959
Chr5	13424400	13425399	741.198605272
Chr5	13465200	13465999	590.868970119
Chr5	13481600	13482599	940.025224111
Chr5	13486600	13487599	1227.26300166
Chr5	13521800	13522599	918.156468986
Chr5	13524800	13525799	455.295256067
Chr5	13584000	13584999	982.557677998
Chr5	13590000	13591199	557.112348178
Chr5	13601600	13602399	535.069585692
Chr5	13611600	13612599	460.997047928
Chr5	13634400	13635199	455.022050321
Chr5	13655600	13656199	153.340539976
Chr5	13661800	13662799	868.589705639
Chr5	13666600	13668799	273.949616084
Chr5	13672600	13673599	589.675735292
Chr5	13701200	13701999	588.544002284
Chr5	13711400	13712399	1241.11656049
Chr5	13747000	13748399	779.023015854
Chr5	13752600	13753599	1294.85033741
Chr5	13767000	13767799	718.40002923
Chr5	13771000	13771799	309.51674317
Chr5	13825600	13826399	847.605648442
Chr5	13830600	13832199	1203.77998516
Chr5	13858200	13858999	667.921571113
Chr5	13867200	13868199	828.534062155
Chr5	13876000	13876799	523.124449924
Chr5	13893600	13894399	820.382923684
Chr5	13897800	13898399	107.434475777
Chr5	13901000	13902999	1363.72300152
Chr5	13908400	13908999	381.144930016
Chr5	13910400	13911199	119.072347301
Chr5	13915600	13916799	1004.11525742
Chr5	13924800	13925599	584.243743545
Chr5	13934600	13934999	58.5727808284
Chr5	13936600	13937399	84.1591343178
Chr5	13940400	13940799	81.938625261
Chr5	13949200	13950399	89.4556347901
Chr5	13958600	13959799	1157.73486962
Chr5	13987600	13988599	466.076641668
Chr5	14007800	14009199	1397.41334363
Chr5	14034600	14035599	1050.45566855
Chr5	14047600	14047999	104.069297415
Chr5	14065400	14066199	532.813853326
Chr5	14074000	14074799	737.601729886
Chr5	14088800	14089999	754.377738971
Chr5	14120400	14123399	2325.78124426
Chr5	14128000	14128999	1375.4003967
Chr5	14138000	14138599	380.199444551
Chr5	14140000	14140399	94.1383909009
Chr5	14142600	14143399	739.897065002
Chr5	14197800	14199399	1262.40124539
Chr5	14234000	14235199	929.791968952
Chr5	14237200	14237999	830.144991873
Chr5	14252400	14253399	1165.9462821
Chr5	14255400	14255999	655.489473471
Chr5	14273400	14274199	612.473035677
Chr5	14282000	14283199	1050.98224793
Chr5	14287800	14288399	64.4490697665
Chr5	14299200	14299599	136.834933784
Chr5	14302800	14303599	954.772313309
Chr5	14539600	14540399	289.615329463
Chr5	14545400	14546199	743.089407616
Chr5	14571800	14572999	255.804261142
Chr5	14586000	14586799	339.765463557
Chr5	14590200	14590999	462.04256245
Chr5	14594800	14595799	880.258167952
Chr5	14617800	14618399	151.589551309
Chr5	14621800	14622999	739.928099474
Chr5	14629400	14630799	847.30652864
Chr5	14641800	14642599	416.44002594
Chr5	14651000	14651599	485.220763001
Chr5	14653400	14654199	99.8801110027
Chr5	14681200	14682399	1092.02086452
Chr5	14726000	14726799	500.153492666
Chr5	14744200	14744799	148.372672475
Chr5	14750600	14753199	633.419744317
Chr5	14759200	14759599	153.954263434
Chr5	14761400	14762999	494.489925418
Chr5	14775400	14776199	746.25751079
Chr5	14792200	14793799	1356.06027875
Chr5	14807200	14808199	914.541804242
Chr5	14815800	14816599	546.342927787
Chr5	14818600	14819399	556.740860776
Chr5	14834200	14834999	586.822723156
Chr5	14836600	14837399	620.746299502
Chr5	14840000	14840799	241.063201916
Chr5	14844600	14845599	307.299468851
Chr5	14859800	14860399	205.738807409
Chr5	14862800	14863399	300.404753048
Chr5	14868000	14868799	500.651066928
Chr5	14885200	14885999	404.555011763
Chr5	14887800	14888599	139.514727025
Chr5	14897400	14898399	1503.74786865
Chr5	14906400	14907199	244.630744472
Chr5	14912800	14913799	524.861308893
Chr5	14919000	14919799	198.701835944
Chr5	14925400	14926399	618.305595852
Chr5	14932000	14932799	283.800660245
Chr5	14934200	14935799	412.160845929
Chr5	14947200	14948199	494.634062226
Chr5	14968800	14969399	325.407792279
Chr5	14970600	14971399	395.279744685
Chr5	14978800	14979999	1298.60492519
Chr5	14983800	14984799	638.266820341
Chr5	14992000	14992599	96.110151897
Chr5	14995800	14996399	143.584652694
Chr5	14997800	14999599	1101.47869973
Chr5	15005400	15006199	585.211352419
Chr5	15010200	15011199	674.701412015
Chr5	15060000	15060799	908.619998268
Chr5	15065400	15066199	355.772215005
Chr5	15091200	15091999	631.446889649
Chr5	15102800	15103799	906.583209354
Chr5	15131400	15131599	54.3105888038
Chr5	15184800	15185799	432.756642957
Chr5	15187400	15188199	561.321054964
Chr5	15189400	15190199	595.557284249
Chr5	15208400	15209199	449.728674748
Chr5	15213800	15214999	433.984862641
Chr5	15224400	15225199	412.840985631
Chr5	15261000	15265399	2053.5506387
Chr5	15268800	15269799	907.251733409
Chr5	15278200	15279399	474.533029733
Chr5	15303400	15304199	586.118408262
Chr5	15306000	15306799	425.243308057
Chr5	15320600	15320999	67.1416992266
Chr5	15332800	15333599	599.602812
Chr5	15343000	15343599	56.12107237
Chr5	15345400	15346199	692.906927059
Chr5	15375800	15376399	69.8638927894
Chr5	15377200	15378399	745.354504942
Chr5	15379600	15381999	697.271761338
Chr5	15383400	15385399	713.881457649
Chr5	15400200	15401199	1232.27329327
Chr5	15404600	15405399	685.726654044
Chr5	15409600	15410599	875.284916474
Chr5	15413800	15414599	234.580113904
Chr5	15419400	15420599	704.401126548
Chr5	15421400	15422399	933.725495481
Chr5	15424000	15425599	264.860104528
Chr5	15439200	15440399	1027.28964086
Chr5	15445600	15446399	110.963330877
Chr5	15453200	15453999	694.249074655
Chr5	15456600	15457399	633.417383615
Chr5	15466000	15466599	478.834030058
Chr5	15469600	15470799	1325.1733445
Chr5	15472200	15472799	386.368906468
Chr5	15474800	15476399	1137.42196972
Chr5	15482200	15483199	305.757591417
Chr5	15501400	15501799	202.155955112
Chr5	15510000	15511599	1090.74670737
Chr5	15514000	15515799	238.33593704
Chr5	15547400	15548199	822.618411965
Chr5	15551200	15552199	940.27606518
Chr5	15555000	15556199	866.770147359
Chr5	15558800	15559599	621.637392657
Chr5	15561400	15562599	261.389960062
Chr5	15568400	15569999	1274.18435485
Chr5	15571400	15572199	469.665136312
Chr5	15606800	15607599	608.228567919
Chr5	15608800	15610599	2794.21021588
Chr5	15616800	15618399	1664.56909474
Chr5	15619800	15621799	1943.32080087
Chr5	15625400	15626199	532.869568794
Chr5	15634400	15635999	1577.1878304
Chr5	15641600	15644599	2320.39822223
Chr5	15703200	15703999	392.287536234
Chr5	15712600	15712999	72.8814627509
Chr5	15724400	15725399	642.538783503
Chr5	15742000	15743599	262.116072382
Chr5	15748800	15749599	375.096280047
Chr5	15750800	15751599	285.779907114
Chr5	15753800	15754799	458.648358274
Chr5	15761000	15761599	146.582973507
Chr5	15769600	15770399	596.633622157
Chr5	15785800	15786599	619.866981606
Chr5	15814600	15815399	1050.73697081
Chr5	15821400	15822199	866.593302406
Chr5	15826400	15827799	1201.80185098
Chr5	15840000	15840599	522.379198671
Chr5	15842200	15842999	68.9517150354
Chr5	15843800	15845599	3956.85652711
Chr5	15851200	15852199	684.748332396
Chr5	15854600	15855199	268.390298099
Chr5	15858600	15859799	534.666531299
Chr5	15875200	15875799	64.3026464944
Chr5	15878600	15879999	701.557202175
Chr5	15885800	15886399	264.019558748
Chr5	15895600	15896399	865.321992112
Chr5	15901600	15902399	375.678460381
Chr5	15903200	15903999	604.468758959
Chr5	15911400	15912599	1392.09155381
Chr5	15929200	15930199	602.787753456
Chr5	15934400	15935999	549.050422277
Chr5	15942800	15943599	621.689385113
Chr5	15946600	15947399	486.15699432
Chr5	15950000	15950999	434.047277623
Chr5	15957400	15958399	143.368641344
Chr5	15966200	15966999	108.654685501
Chr5	15978200	15978999	689.940517205
Chr5	15987400	15988399	467.449719547
Chr5	15991200	15991999	670.191100376
Chr5	15994000	15994799	586.037472674
Chr5	16002200	16003199	916.298546539
Chr5	16004200	16005399	1045.71032747
Chr5	16026200	16026799	274.686669177
Chr5	16034400	16035599	1039.970143
Chr5	16041000	16041599	340.512671997
Chr5	16047600	16047999	70.5635109723
Chr5	16057200	16060799	3987.06572842
Chr5	16063600	16064399	418.229892342
Chr5	16066400	16067599	1147.29452254
Chr5	16069000	16071399	3024.4550985
Chr5	16083800	16086799	1213.64641318
Chr5	16096400	16097199	772.217087263
Chr5	16101400	16102199	614.459176567
Chr5	16110600	16111599	942.132119963
Chr5	16119400	16119799	69.8503502718
Chr5	16133400	16134999	998.738541189
Chr5	16148400	16149199	715.25974632
Chr5	16152200	16153399	883.062996632
Chr5	16161600	16163399	1242.07150605
Chr5	16166400	16167199	639.003623498
Chr5	16169000	16170199	355.549857593
Chr5	16181600	16182399	174.437964427
Chr5	16194200	16195799	398.855358978
Chr5	16202200	16202999	190.796092673
Chr5	16208600	16209999	1235.57156189
Chr5	16213200	16213999	809.714014494
Chr5	16225200	16226199	790.248549249
Chr5	16227800	16228599	956.746106923
Chr5	16233800	16235199	1138.73015552
Chr5	16237400	16237999	51.1481722239
Chr5	16241000	16241799	252.852446678
Chr5	16246600	16247199	74.3782248311
Chr5	16250200	16250999	507.374281459
Chr5	16256200	16256799	610.189880397
Chr5	16266400	16267399	846.718201345
Chr5	16277000	16277799	135.888675814
Chr5	16281400	16282399	1177.63684635
Chr5	16284400	16286599	1786.85595815
Chr5	16293000	16293599	265.78246982
Chr5	16295000	16295799	332.666946193
Chr5	16298000	16299599	977.573602384
Chr5	16305600	16306599	879.543301005
Chr5	16310800	16311599	222.108610208
Chr5	16315800	16316799	1127.47483507
Chr5	16330200	16330999	148.575032276
Chr5	16335000	16335799	328.247821638
Chr5	16339800	16340799	972.886268821
Chr5	16353200	16353999	534.443711701
Chr5	16355600	16356399	441.190407664
Chr5	16359800	16360199	61.6282765275
Chr5	16363200	16363799	273.73849211
Chr5	16365800	16367999	1061.52493869
Chr5	16374800	16375799	956.336305709
Chr5	16378800	16379799	809.583729022
Chr5	16383200	16385399	640.018233011
Chr5	16394400	16394799	66.6877895549
Chr5	16395600	16396599	789.000231737
Chr5	16400800	16401599	340.961019416
Chr5	16404400	16405199	459.063982488
Chr5	16407000	16408999	648.354805446
Chr5	16410800	16411799	1573.13014596
Chr5	16414000	16414799	613.704838845
Chr5	16420600	16421599	977.305173736
Chr5	16423800	16424599	511.748274247
Chr5	16426000	16427799	1243.50184143
Chr5	16428600	16429599	377.476062739
Chr5	16432600	16434399	484.43396795
Chr5	16435400	16436199	218.411449113
Chr5	16438400	16440199	786.166094556
Chr5	16441800	16443199	480.433010805
Chr5	16447200	16448199	734.219286649
Chr5	16451400	16452199	524.098409254
Chr5	16458600	16459199	534.540711184
Chr5	16462400	16463399	831.959056436
Chr5	16468400	16469599	977.595517493
Chr5	16475800	16476999	1551.85847148
Chr5	16479800	16480599	430.437730309
Chr5	16483800	16484399	234.09723373
Chr5	16489200	16490199	1123.7956503
Chr5	16493200	16493999	549.244280764
Chr5	16496200	16497199	545.087224345
Chr5	16500000	16500999	592.181891072
Chr5	16503600	16504599	568.637650857
Chr5	16507600	16508399	863.366953405
Chr5	16536800	16537999	1646.21458996
Chr5	16539200	16540199	614.323820378
Chr5	16543200	16544999	912.435758757
Chr5	16551000	16552399	701.562589449
Chr5	16562800	16563599	203.506877234
Chr5	16569400	16570199	793.763991523
Chr5	16580000	16582199	1783.25148182
Chr5	16591200	16592199	927.904871239
Chr5	16595800	16596799	633.497661383
Chr5	16609800	16610799	876.737660343
Chr5	16620200	16620799	50.5893571051
Chr5	16622000	16622799	620.41090082
Chr5	16630000	16630799	601.665007047
Chr5	16636000	16637399	1259.57272374
Chr5	16638400	16639799	1619.22559981
Chr5	16646200	16646999	427.308848693
Chr5	16655000	16655399	108.539291005
Chr5	16666000	16667399	1870.57125203
Chr5	16668800	16669799	845.113191979
Chr5	16674400	16674999	465.575486298
Chr5	16675800	16676599	685.251090026
Chr5	16688400	16691799	856.936435414
Chr5	16693800	16696599	425.205334426
Chr5	16706800	16707599	639.022134492
Chr5	16717800	16718999	1627.66948123
Chr5	16725800	16726799	758.22764681
Chr5	16733600	16734399	282.167430721
Chr5	16738200	16739399	410.637049053
Chr5	16748800	16749399	234.79098717
Chr5	16758000	16758599	871.493240468
Chr5	16759600	16761399	1123.3039365
Chr5	16769000	16770599	115.767674198
Chr5	16775200	16775799	61.9287483677
[truncated: 21,778 more rows]
