# Supplementary material for: Hyperosmotic priming of Arabidopsis seedlings establishes a long-term somatic memory accompanied by specific changes of the epigenome
Source: Genome Biol. 2013 Jun 14;14(6):R59. doi: 10.1186/gb-2013-14-6-r59 (PMC3707022; doi:10.1186/gb-2013-14-6-r59)
Supplement: Additional file 23 — Islands_PRH3K4me2-G600.bed. BED file containing coordinates of islands as determined by SICER software in sample 24h PRH3K4me2. (G: optimized gap size in bp.) [file gb-2013-14-6-r59-S23.BED]

track name=50RH3K4me2.uni.islands
Chr5	3600	8399	1200.36454948
Chr5	10000	12999	445.480980909
Chr5	13800	15799	1021.15969902
Chr5	18600	19399	509.452172068
Chr5	22600	25799	596.890843054
Chr5	27000	27799	101.581739815
Chr5	33000	33999	152.608460183
Chr5	35400	37799	646.998530243
Chr5	42200	46999	484.873265999
Chr5	52000	53399	87.9418254616
Chr5	54400	55599	86.020256143
Chr5	58200	62999	1487.32021676
Chr5	73400	74399	944.861265978
Chr5	77000	78199	664.322492934
Chr5	84600	85999	1946.0417349
Chr5	87000	89999	290.728588634
Chr5	91800	95599	379.359849227
Chr5	97800	98399	111.100151105
Chr5	102400	103599	220.801325641
Chr5	105200	106999	342.949588423
Chr5	110800	112199	231.92646166
Chr5	114200	116399	1574.41406261
Chr5	117600	120599	118.578409235
Chr5	125200	128399	360.874743119
Chr5	129600	131599	430.094282894
Chr5	132600	134999	1025.81428426
Chr5	136000	141399	1576.61330625
Chr5	143200	144599	533.669241064
Chr5	147600	149199	267.760738731
Chr5	152600	154199	692.725087276
Chr5	155800	157599	407.84923867
Chr5	160600	162199	267.558399645
Chr5	172200	173599	795.615019659
Chr5	174800	176199	1488.46496792
Chr5	183800	189799	219.349045182
Chr5	191000	193999	69.884678258
Chr5	195600	197199	259.390417953
Chr5	199000	202599	403.06056504
Chr5	206400	208199	166.258255687
Chr5	209000	210199	556.795028685
Chr5	211200	213399	3093.40987692
Chr5	214600	216599	1321.5347209
Chr5	218200	220399	1180.94008877
Chr5	221200	229599	1943.98775344
Chr5	232800	234199	302.341813278
Chr5	240200	242199	930.231470588
Chr5	243000	245199	350.06937366
Chr5	246200	249199	775.690333396
Chr5	251600	256599	1256.42213868
Chr5	257800	260399	176.502491993
Chr5	263600	264999	209.034241332
Chr5	267400	270399	346.991290519
Chr5	273000	277599	599.246844066
Chr5	280800	281799	398.892099809
Chr5	290000	293999	780.173569443
Chr5	294800	299599	66.1326799357
Chr5	300600	304199	1491.31243677
Chr5	305000	305799	669.579090699
Chr5	309800	311399	276.839022885
Chr5	313600	314999	920.350194312
Chr5	320800	322999	859.232528026
Chr5	324600	325399	548.655292233
Chr5	332400	334199	483.718844343
Chr5	335400	336199	250.917133897
Chr5	337000	337599	147.146484783
Chr5	338800	340199	729.736026845
Chr5	341800	345399	2325.35069196
Chr5	351200	351999	427.377671422
Chr5	358000	362799	2241.68764201
Chr5	363600	367399	319.767146535
Chr5	369000	369999	100.052991421
Chr5	370800	380599	1551.31115317
Chr5	383200	385599	391.933890024
Chr5	386600	387999	126.915671573
Chr5	395600	396399	591.975173856
Chr5	398400	398799	87.5561867397
Chr5	403200	408199	520.373449559
Chr5	409800	411399	129.270391473
Chr5	413600	415599	96.6738135744
Chr5	420400	421999	119.58601445
Chr5	423400	428999	821.764106193
Chr5	430800	432799	331.791475434
Chr5	435200	436599	974.507929312
Chr5	439400	442199	329.481634231
Chr5	451400	458799	739.997668153
Chr5	463200	464799	399.772645352
Chr5	467400	469999	128.967664209
Chr5	487400	489399	391.159383575
Chr5	495400	497399	676.977920041
Chr5	500600	502399	386.300934543
Chr5	503400	507199	1158.11235049
Chr5	509000	512199	274.483483303
Chr5	513400	515599	790.34964021
Chr5	518600	519799	106.924748916
Chr5	523400	523799	146.581534551
Chr5	526600	529799	1015.21426695
Chr5	539600	540799	535.901157039
Chr5	543400	544599	78.850081614
Chr5	547600	549399	146.211049556
Chr5	550400	552599	671.38692591
Chr5	554200	556399	330.502256475
Chr5	558600	563399	712.858055911
Chr5	564400	565599	72.4296563529
Chr5	568600	569199	65.2554457585
Chr5	573200	573599	87.1429603681
Chr5	575400	577199	234.851026365
Chr5	583200	583999	305.258854215
Chr5	589600	592999	613.846822589
Chr5	594400	594799	306.145592407
Chr5	597400	602199	242.803557139
Chr5	603400	604599	483.772583291
Chr5	612600	617199	551.509848344
Chr5	620000	620999	328.07756127
Chr5	625400	626599	101.91568116
Chr5	628000	629799	110.375084046
Chr5	635600	637199	84.4318902158
Chr5	638600	650999	1873.28345152
Chr5	652200	660399	1894.11624654
Chr5	662600	667799	235.174732387
Chr5	670400	671599	546.271771933
Chr5	673000	675599	188.295672796
Chr5	677200	678799	298.342726839
Chr5	682400	686199	230.628583553
Chr5	687200	689599	132.901089858
Chr5	690800	693999	515.302646141
Chr5	694800	696999	440.327917007
Chr5	703200	705999	1049.22440386
Chr5	707200	709399	901.406225028
Chr5	710400	712399	105.078604196
Chr5	715200	722999	975.109574506
Chr5	726800	728399	172.148515895
Chr5	730400	731199	112.09971283
Chr5	737800	739999	1239.33817177
Chr5	750200	752199	88.9752290877
Chr5	754200	756599	139.742746016
Chr5	758400	761799	604.487823119
Chr5	769600	770199	106.883855763
Chr5	772000	772799	184.365844388
Chr5	774400	779199	697.672094047
Chr5	788200	792599	173.431763953
Chr5	796600	798599	62.2671647356
Chr5	802600	803999	89.2095547381
Chr5	810800	812999	188.761851613
Chr5	817800	820999	1117.80045704
Chr5	822000	824799	727.80981183
Chr5	833800	836599	1074.30004906
Chr5	837800	838399	67.9261477808
Chr5	840000	841399	156.579429647
Chr5	845800	848599	64.8204137349
Chr5	852600	855999	974.07370448
Chr5	861200	862199	187.048329597
Chr5	866800	868199	224.702963296
Chr5	871400	872799	169.869563168
Chr5	874000	875199	78.0271716754
Chr5	880200	881199	284.8188656
Chr5	894800	896399	109.945158628
Chr5	897400	902799	1037.32222896
Chr5	904400	906199	282.675150843
Chr5	917400	924599	955.328963975
Chr5	927200	928999	204.943536053
Chr5	931800	933799	314.842571277
Chr5	947200	949799	940.447161622
Chr5	957800	958399	72.7197569699
Chr5	963400	964999	337.071947147
Chr5	966200	967399	398.803833294
Chr5	971800	973999	736.349330363
Chr5	978600	979599	286.393027008
Chr5	982000	985399	151.881467579
Chr5	989200	990399	668.401311431
Chr5	999200	1000999	369.060030334
Chr5	1005800	1006799	170.70633687
Chr5	1007600	1008399	158.868534035
Chr5	1011200	1013599	778.075795097
Chr5	1018400	1020199	115.976202372
Chr5	1030400	1034799	812.801447009
Chr5	1035800	1036999	719.719731609
Chr5	1038800	1041399	391.508357
Chr5	1047200	1049199	189.251988547
Chr5	1055800	1056999	255.660127831
Chr5	1060400	1063399	226.852336039
Chr5	1068400	1069599	230.433362639
Chr5	1071800	1073399	196.286804799
Chr5	1074600	1077399	128.26156059
Chr5	1079200	1080999	937.441410109
Chr5	1082000	1086599	616.559646551
Chr5	1090400	1092599	231.727778455
Chr5	1096000	1103999	496.829274428
Chr5	1106000	1107799	65.6091103354
Chr5	1111200	1114599	64.9224513334
Chr5	1120600	1122599	64.0131012226
Chr5	1127000	1127999	80.238994621
Chr5	1129800	1131399	488.163287476
Chr5	1136800	1139599	469.394804914
Chr5	1143000	1144799	380.012347151
Chr5	1145800	1147599	128.820262734
Chr5	1151000	1152399	564.741248161
Chr5	1154000	1155399	160.671837347
Chr5	1156400	1158799	266.690551345
Chr5	1160800	1163799	299.861054438
Chr5	1166400	1173999	367.52307652
Chr5	1176200	1177399	229.281736807
Chr5	1183200	1184799	74.7721123337
Chr5	1196000	1197799	62.4793805345
Chr5	1199400	1202199	102.715783247
Chr5	1205200	1207399	1335.60978648
Chr5	1209400	1210199	149.162728676
Chr5	1212200	1214399	1221.93137578
Chr5	1216200	1216999	512.485524803
Chr5	1221000	1228399	1384.70616242
Chr5	1239200	1240199	333.83087634
Chr5	1242600	1243399	173.052887308
Chr5	1244200	1246199	86.9287275783
Chr5	1247800	1249799	111.735688419
Chr5	1253000	1253799	93.0426342268
Chr5	1254800	1256599	126.613732135
Chr5	1260000	1263399	183.713028244
Chr5	1266800	1267199	105.920199288
Chr5	1276600	1277999	404.039714188
Chr5	1279800	1281199	476.128336879
Chr5	1283400	1285799	766.062716219
Chr5	1290000	1290999	189.094626346
Chr5	1292400	1293399	96.2099324684
Chr5	1303600	1305599	215.419600764
Chr5	1309600	1311799	118.486344797
Chr5	1319400	1321999	320.240866853
Chr5	1323600	1324599	61.7920463816
Chr5	1325800	1329599	628.881817705
Chr5	1330600	1334999	1744.78792137
Chr5	1336000	1336999	1025.06824394
Chr5	1338600	1340999	365.808460761
Chr5	1346400	1347199	571.916472731
Chr5	1349800	1350999	315.611498306
Chr5	1354200	1355199	1003.58211489
Chr5	1359000	1363399	438.324670455
Chr5	1373800	1374599	78.8012341332
Chr5	1379000	1380399	1694.02318151
Chr5	1381800	1382199	134.047335268
Chr5	1384600	1388999	496.370674966
Chr5	1390000	1393599	725.115856282
Chr5	1399600	1400399	695.340313977
Chr5	1405400	1407399	269.818530914
Chr5	1408600	1409599	78.3813377713
Chr5	1412600	1414599	409.723316483
Chr5	1417600	1419999	457.46047599
Chr5	1420800	1426199	508.442901358
Chr5	1428600	1429999	300.714663391
Chr5	1430800	1435999	508.563209526
Chr5	1439600	1441599	149.114045454
Chr5	1445600	1449199	476.93219367
Chr5	1454600	1456799	296.663347072
Chr5	1457800	1458799	177.406140048
Chr5	1461800	1466999	1339.66753549
Chr5	1468600	1470799	374.49608553
Chr5	1471800	1473599	355.685902804
Chr5	1494200	1494599	65.9393845176
Chr5	1498800	1500199	124.356319751
Chr5	1503200	1504399	618.963982522
Chr5	1507600	1508799	165.754547961
Chr5	1509600	1509999	104.108824626
Chr5	1512000	1514999	1191.00784087
Chr5	1524800	1526199	146.604935707
Chr5	1528000	1529799	88.2702112474
Chr5	1531200	1534999	319.493870378
Chr5	1536000	1538399	659.787276814
Chr5	1541400	1543799	740.465359669
Chr5	1545000	1546999	163.737970552
Chr5	1551600	1553199	256.048950787
Chr5	1554400	1557999	1218.54238575
Chr5	1559800	1565999	398.543624551
Chr5	1569000	1570599	284.788936541
Chr5	1571400	1573999	112.979473377
Chr5	1575200	1580399	1017.17647613
Chr5	1585200	1587199	739.872090957
Chr5	1592200	1592999	240.533422146
Chr5	1597600	1600999	389.873208755
Chr5	1602400	1607399	816.08101141
Chr5	1609400	1609999	111.611520053
Chr5	1612000	1612999	124.302491613
Chr5	1615600	1617199	404.607235343
Chr5	1620600	1621999	166.457132716
Chr5	1623000	1637999	2539.09077313
Chr5	1639400	1642999	730.787999384
Chr5	1664200	1665799	105.517872614
Chr5	1672200	1673399	694.506166623
Chr5	1677400	1680399	369.36608663
Chr5	1681200	1685599	566.46074925
Chr5	1689000	1689599	462.900459915
Chr5	1691400	1695399	918.575894139
Chr5	1696400	1699399	153.71106458
Chr5	1703000	1703399	79.4907362404
Chr5	1705600	1706799	577.617189425
Chr5	1713800	1718599	306.695354308
Chr5	1720600	1722999	505.342572278
Chr5	1724000	1726999	526.691145245
Chr5	1728000	1730999	338.197266596
Chr5	1740800	1741599	237.5284486
Chr5	1743400	1744999	67.5396794491
Chr5	1746800	1747999	1110.19639316
Chr5	1752600	1753999	238.601947527
Chr5	1755800	1756799	245.220366812
Chr5	1759400	1760599	236.104930719
Chr5	1762800	1771399	1882.95585494
Chr5	1772600	1776199	560.174488332
Chr5	1778000	1779799	79.7305181809
Chr5	1785800	1790599	649.616798255
Chr5	1795400	1798599	109.838375342
Chr5	1807000	1810199	431.073624646
Chr5	1820200	1821399	453.720215611
Chr5	1824600	1825999	116.116874798
Chr5	1835200	1836599	265.509854956
Chr5	1838600	1840399	141.757819862
Chr5	1841600	1843399	143.278526047
Chr5	1850200	1851599	66.2047556388
Chr5	1854600	1855599	108.067077205
Chr5	1859400	1861799	815.619547404
Chr5	1868600	1870799	211.782302145
Chr5	1873200	1875399	234.596658834
Chr5	1877200	1883799	1338.5195621
Chr5	1884600	1887199	200.634810476
Chr5	1888400	1889199	60.3566936617
Chr5	1892800	1894199	353.467633714
Chr5	1912600	1913799	583.623998519
Chr5	1917600	1920799	211.789138534
Chr5	1928400	1929999	328.014196019
Chr5	1931000	1931799	139.862901596
Chr5	1935000	1935599	579.996120855
Chr5	1936400	1937599	115.702531089
Chr5	1938600	1939599	81.4359339672
Chr5	1944800	1946399	104.314513367
Chr5	1947400	1948399	134.430391237
Chr5	1949400	1949999	383.405320813
Chr5	1953000	1954399	664.45889047
Chr5	1956000	1958799	217.089943033
Chr5	1959800	1962399	165.906747339
Chr5	1963400	1966599	151.511961842
Chr5	1970000	1975599	496.932494835
Chr5	1976400	1978599	471.121840655
Chr5	1985000	1991999	629.405638607
Chr5	1994200	1994599	416.727194324
Chr5	1999400	2003199	807.284253304
Chr5	2004000	2005599	136.230179524
Chr5	2010400	2012999	552.949464656
Chr5	2015200	2017999	434.122315867
Chr5	2029800	2030199	113.978158091
Chr5	2033000	2035599	314.73304453
Chr5	2046800	2048799	90.1147681911
Chr5	2053200	2055599	326.974384808
Chr5	2056800	2058999	229.536422805
Chr5	2061400	2061999	90.24774097
Chr5	2063600	2065599	262.043513088
Chr5	2068400	2070399	121.29419755
Chr5	2080400	2081599	67.7905634191
Chr5	2084000	2085599	325.038929385
Chr5	2086800	2090199	607.418938111
Chr5	2098000	2098599	152.321835988
Chr5	2103200	2104199	298.029991271
Chr5	2106200	2111199	174.824081488
Chr5	2112800	2116399	110.552251863
Chr5	2127200	2129599	133.875309088
Chr5	2132400	2134999	1296.59453662
Chr5	2136200	2141399	253.829131776
Chr5	2143200	2150799	480.553321598
Chr5	2167600	2170399	1503.24983603
Chr5	2171600	2172799	482.473793098
Chr5	2175000	2175999	530.231347239
Chr5	2180600	2182399	94.9031618845
Chr5	2183400	2185599	893.961225998
Chr5	2190200	2190799	216.365057814
Chr5	2194400	2195799	167.242310508
Chr5	2196600	2198399	156.091706991
Chr5	2200400	2203799	562.464696363
Chr5	2204800	2217999	2308.4172218
Chr5	2221800	2222199	130.803067057
Chr5	2225600	2233799	845.646064181
Chr5	2237600	2238599	143.829454471
Chr5	2244200	2245199	143.065356728
Chr5	2257600	2262799	206.126014311
Chr5	2272000	2272399	191.217953777
Chr5	2273200	2275999	469.0466892
Chr5	2285000	2288399	1847.07747782
Chr5	2294200	2298199	100.795474179
Chr5	2300000	2302199	60.0934718925
Chr5	2310000	2311599	205.509783038
Chr5	2316000	2318999	588.491802226
Chr5	2320400	2325199	185.969844548
Chr5	2327200	2330199	204.064473851
Chr5	2331000	2333399	162.332038291
Chr5	2337600	2339799	420.952857577
Chr5	2340600	2343799	166.732775907
Chr5	2356400	2357999	152.58367773
Chr5	2360800	2361999	476.703588791
Chr5	2372800	2373399	723.760178805
Chr5	2374400	2377199	291.435173641
Chr5	2390400	2391199	83.9259688798
Chr5	2392400	2397199	459.256903495
Chr5	2399600	2400399	145.286134327
Chr5	2401800	2403799	216.371477522
Chr5	2404600	2408999	576.827843203
Chr5	2411400	2412599	62.4815568392
Chr5	2420600	2421999	116.228973749
Chr5	2422800	2424599	450.808544421
Chr5	2430400	2431999	178.925716539
Chr5	2436000	2437399	275.082788079
Chr5	2441600	2443399	122.289582515
Chr5	2453200	2454799	117.964506609
Chr5	2455600	2460399	644.561394864
Chr5	2468000	2470599	613.284145001
Chr5	2471800	2473599	102.737013802
Chr5	2474600	2485999	2098.33894537
Chr5	2488800	2489399	95.3240523201
Chr5	2497000	2500599	379.172800222
Chr5	2511400	2512999	531.830997062
Chr5	2514000	2516799	488.470150918
Chr5	2518200	2521199	301.775680794
Chr5	2525800	2528599	116.907966317
Chr5	2541000	2542599	117.736238286
Chr5	2544600	2548399	69.3896200812
Chr5	2550000	2553799	82.9555088988
Chr5	2560400	2564199	870.968790454
Chr5	2569400	2570999	84.2393775468
Chr5	2572000	2573999	167.916991019
Chr5	2577600	2578999	321.218889178
Chr5	2591800	2594599	836.884442897
Chr5	2596400	2600199	279.710950592
Chr5	2602000	2602799	85.5410109005
Chr5	2607000	2608799	98.8278246348
Chr5	2609600	2609999	88.9195932314
Chr5	2628800	2630999	62.5563862835
Chr5	2648800	2649999	217.49388752
Chr5	2651400	2652399	112.909924711
Chr5	2654600	2655599	72.2372793266
Chr5	2657200	2657599	161.739021154
Chr5	2661800	2663199	69.0450007652
Chr5	2664000	2665599	99.4755287402
Chr5	2667600	2668599	85.747350085
Chr5	2670200	2675399	852.547004033
Chr5	2677200	2677999	73.1673296285
Chr5	2680600	2681599	1000.25019193
Chr5	2682400	2687199	172.193859211
Chr5	2689400	2692999	471.887553372
Chr5	2694800	2697799	359.046176912
Chr5	2699200	2699599	77.3872309342
Chr5	2701000	2702199	80.5277294387
Chr5	2708200	2710399	194.93425133
Chr5	2711400	2715399	386.199834122
Chr5	2720800	2722199	89.8720170913
Chr5	2730800	2733599	161.955226173
Chr5	2736200	2738399	189.933277536
Chr5	2743800	2751199	641.251772938
Chr5	2753000	2754599	407.247538366
Chr5	2759800	2761399	252.881985889
Chr5	2763800	2765199	237.628738393
Chr5	2766600	2770199	749.943020295
Chr5	2771200	2773999	121.714821777
Chr5	2775800	2777199	155.672278122
Chr5	2778000	2780199	167.32262626
Chr5	2781400	2785399	228.924440653
Chr5	2786200	2789199	282.867062523
Chr5	2790200	2797399	1261.99644889
Chr5	2803800	2805199	1277.36866592
Chr5	2812000	2813199	230.218116932
Chr5	2814400	2815199	69.2856952815
Chr5	2818800	2820999	98.3158026429
Chr5	2822200	2824199	188.987117152
Chr5	2825800	2828199	106.513283369
Chr5	2831200	2833799	220.214360367
Chr5	2835800	2837999	102.726919932
Chr5	2841800	2847599	1056.76091482
Chr5	2849400	2853999	141.107477057
Chr5	2855600	2860199	708.011722159
Chr5	2862600	2865599	774.231085054
Chr5	2867000	2867999	190.351801421
Chr5	2871600	2873399	80.083483155
Chr5	2876000	2877799	80.341718021
Chr5	2882400	2883999	136.6441932
Chr5	2884800	2886799	116.862479805
Chr5	2887800	2891999	944.44413595
Chr5	2893400	2895199	98.21756675
Chr5	2903600	2908199	476.138794257
Chr5	2910000	2910599	211.483840354
Chr5	2911600	2915199	142.066898684
Chr5	2928200	2930999	284.088017454
Chr5	2932000	2932999	865.401670143
Chr5	2938200	2939399	1271.16192909
Chr5	2941800	2943199	115.382468924
Chr5	2944200	2946799	338.981634901
Chr5	2949200	2951599	699.617813549
Chr5	2955600	2956599	87.493310881
Chr5	2958400	2958999	263.223853349
Chr5	2959800	2961199	860.441095612
Chr5	2962200	2963399	899.192368068
Chr5	2967000	2968799	550.855971514
Chr5	2970000	2974399	147.327931642
Chr5	2975600	2978199	429.641645848
Chr5	2981200	2982599	427.418825161
Chr5	2983600	2988799	1344.99271407
Chr5	2992400	2995199	303.378959754
Chr5	2996600	2998199	150.371155793
Chr5	3001000	3005799	1436.45317819
Chr5	3008800	3018199	2552.8631602
Chr5	3022000	3024599	67.4424172431
Chr5	3026400	3026999	180.607922769
Chr5	3032200	3034199	1158.09670811
Chr5	3035200	3037799	74.8268451688
Chr5	3039200	3041199	409.072373488
Chr5	3043200	3044399	1077.33832232
Chr5	3052200	3053999	183.516068066
Chr5	3056400	3061999	1339.56947874
Chr5	3063600	3065199	68.0786278791
Chr5	3067000	3067799	164.798666626
Chr5	3073000	3077599	174.209177966
Chr5	3080000	3080399	60.5051811485
Chr5	3082200	3085199	143.023187503
Chr5	3091800	3095599	685.688951598
Chr5	3099200	3100199	266.189786945
Chr5	3101400	3105999	560.785834888
Chr5	3112200	3113799	218.518791314
Chr5	3124600	3127199	494.964776091
Chr5	3128000	3128799	205.516742894
Chr5	3133400	3136799	438.691275481
Chr5	3143600	3144999	160.144350989
Chr5	3147400	3148199	86.8089755608
Chr5	3149200	3151999	425.287581609
Chr5	3153800	3155999	432.47568089
Chr5	3157600	3159999	557.222805567
Chr5	3166800	3168199	107.796742028
Chr5	3169800	3172599	393.780474433
Chr5	3179000	3179399	284.765348416
Chr5	3182200	3183999	1606.30294859
Chr5	3185800	3187999	204.284085413
Chr5	3193200	3194799	146.018717508
Chr5	3199200	3204399	360.327708518
Chr5	3206200	3207599	216.753364795
Chr5	3215800	3216399	92.0496650443
Chr5	3218200	3220399	145.612169022
Chr5	3232200	3233999	100.569728368
Chr5	3236000	3238199	83.6983888494
Chr5	3239600	3240599	301.08085983
Chr5	3241400	3242199	249.471679297
Chr5	3244200	3246599	243.474390613
Chr5	3253000	3254799	451.631631212
Chr5	3261200	3263599	813.480430944
Chr5	3267400	3270999	2167.70290909
Chr5	3272000	3272999	152.181817334
Chr5	3277800	3278399	454.523483544
Chr5	3281200	3282399	152.15011466
Chr5	3305400	3307999	219.226244084
Chr5	3315400	3317399	963.979822133
Chr5	3319200	3322599	557.558092497
Chr5	3325000	3326999	437.887928936
Chr5	3328000	3329799	127.135741018
Chr5	3333000	3334999	1472.40938124
Chr5	3336400	3339399	453.007059025
Chr5	3341200	3341999	550.716472732
Chr5	3348000	3348599	77.1388213113
Chr5	3351200	3352799	339.385616601
Chr5	3353600	3356599	498.106572035
Chr5	3359000	3359399	104.079873349
Chr5	3362200	3363999	65.8684062585
Chr5	3365200	3367999	176.013646523
Chr5	3370600	3372399	359.477614113
Chr5	3374600	3379599	686.534459446
Chr5	3385600	3388399	265.652079903
Chr5	3393800	3397399	114.558250709
Chr5	3399000	3402199	513.508619804
Chr5	3403400	3404599	1224.51455917
Chr5	3410800	3412199	98.2157459342
Chr5	3413000	3414799	104.112983766
Chr5	3420000	3435399	2022.53044556
Chr5	3436800	3443599	798.390675955
Chr5	3445600	3447199	935.338208026
Chr5	3464600	3465599	201.729985765
Chr5	3468800	3470199	475.909764602
Chr5	3471400	3472799	76.0447416139
Chr5	3476800	3477599	737.449726207
Chr5	3479200	3479999	74.295890776
Chr5	3487400	3488999	75.0654046089
Chr5	3494400	3496399	123.770570273
Chr5	3497200	3500199	150.106987259
Chr5	3510400	3512799	946.610297441
Chr5	3516000	3519999	1022.77740543
Chr5	3532200	3535199	382.271708205
Chr5	3536200	3540799	1557.0755077
Chr5	3545200	3545999	442.976181436
Chr5	3547200	3547999	161.751317638
Chr5	3550400	3551599	182.89171714
Chr5	3557400	3560199	122.234347542
Chr5	3571600	3574199	371.093319227
Chr5	3580400	3581799	645.590923947
Chr5	3582600	3585599	127.618578936
Chr5	3588000	3592799	101.592816651
Chr5	3595600	3597999	120.142466833
Chr5	3599000	3600199	78.7876722186
Chr5	3601800	3605399	244.288809584
Chr5	3606400	3608199	322.587068378
Chr5	3612800	3613599	82.9655752124
Chr5	3617600	3620599	204.167044089
Chr5	3621600	3622399	103.793567121
Chr5	3630200	3633199	106.966147633
Chr5	3634000	3635999	226.333045352
Chr5	3645600	3646999	242.120474791
Chr5	3648400	3650199	77.9849409747
Chr5	3653000	3653599	60.6622645116
Chr5	3654400	3656199	398.34548949
Chr5	3657000	3658999	429.321936722
Chr5	3669600	3671599	458.915982171
Chr5	3679800	3683399	128.625359904
Chr5	3685600	3687599	94.4306421023
Chr5	3696000	3700999	591.061819139
Chr5	3703000	3704999	1343.32287875
Chr5	3708200	3709199	742.630465685
Chr5	3710600	3713599	126.530709512
Chr5	3714400	3714999	162.460136696
Chr5	3716000	3720999	717.963402942
Chr5	3727800	3728599	1028.03055879
Chr5	3735800	3738199	312.004197267
Chr5	3739200	3741199	199.086888508
Chr5	3745000	3746799	225.130912288
Chr5	3754400	3757799	241.749529328
Chr5	3770200	3771199	307.751198027
Chr5	3777200	3779799	489.032743006
Chr5	3780800	3782199	65.7932348233
Chr5	3784200	3787999	408.723245619
Chr5	3793800	3796199	681.204109011
Chr5	3807600	3810199	184.019622802
Chr5	3813600	3814799	79.4994342708
Chr5	3818600	3820999	81.1942317447
Chr5	3822600	3823799	117.636432784
Chr5	3825600	3826599	216.538749147
Chr5	3828200	3829999	115.04332737
Chr5	3831600	3832599	850.016556469
Chr5	3839400	3841599	226.630905105
Chr5	3845200	3845799	731.203091957
Chr5	3849400	3852399	323.105383568
Chr5	3855000	3856399	83.5150018241
Chr5	3872800	3873199	70.4820956765
Chr5	3874400	3876999	300.934823444
Chr5	3878000	3879399	235.297049407
Chr5	3882400	3882999	545.553270765
Chr5	3884000	3887199	520.202661938
Chr5	3890000	3891199	930.511948923
Chr5	3898400	3901599	140.325219214
Chr5	3905000	3910199	255.585223667
Chr5	3911400	3915199	224.013172176
Chr5	3916600	3918199	151.380282352
Chr5	3919600	3920599	112.833282755
Chr5	3923200	3927999	135.641457462
Chr5	3929800	3930399	105.777958963
Chr5	3931600	3932199	866.615848758
Chr5	3935600	3938999	139.442406083
Chr5	3950200	3952599	123.637952436
Chr5	3961400	3963399	238.016140952
Chr5	3966400	3967399	127.130541868
Chr5	3970200	3973599	977.253937214
Chr5	3976800	3981999	456.535285119
Chr5	3982800	3983799	83.5096049894
Chr5	3987800	3989799	1045.57599092
Chr5	3997200	4000199	112.78382982
Chr5	4004800	4008799	310.696107389
Chr5	4010200	4011799	82.0747044689
Chr5	4013800	4016999	130.430368468
Chr5	4025800	4026799	92.891601207
Chr5	4031800	4033799	145.804116659
Chr5	4035800	4038799	596.028425979
Chr5	4041400	4042199	76.8172368524
Chr5	4045000	4050199	427.193857753
Chr5	4051600	4053199	103.904354015
Chr5	4057000	4058999	345.832303519
Chr5	4060000	4061799	502.005244611
Chr5	4069800	4071199	638.141202666
Chr5	4072200	4074799	550.297971542
Chr5	4077200	4079999	77.6779087513
Chr5	4081000	4085399	805.631485582
Chr5	4087800	4088799	889.322232675
Chr5	4092800	4094999	393.857861479
Chr5	4097600	4098799	174.917779741
Chr5	4100600	4101399	200.536403558
Chr5	4102800	4106599	176.466443761
Chr5	4107400	4108199	146.849713257
Chr5	4110600	4113599	62.1231693799
Chr5	4120000	4121399	272.891741653
Chr5	4125600	4127999	75.2567286057
Chr5	4142800	4145599	871.305143768
Chr5	4153800	4154599	468.74972147
Chr5	4156600	4158399	462.374398726
Chr5	4163800	4164799	119.584354352
Chr5	4170800	4171799	151.762614682
Chr5	4173000	4174999	1440.57239672
Chr5	4181200	4181599	67.3013476218
Chr5	4207000	4208199	584.897642189
Chr5	4214600	4216599	411.010683697
Chr5	4218800	4219799	412.456231547
Chr5	4221600	4223999	709.303267847
Chr5	4234200	4235399	616.809282385
Chr5	4243000	4243999	162.699983755
Chr5	4247000	4251999	764.691901012
Chr5	4253400	4255199	220.602943541
Chr5	4260400	4262199	120.81112831
Chr5	4263600	4264999	79.2237631988
Chr5	4269400	4270799	301.907757294
Chr5	4273800	4274399	105.857705057
Chr5	4278000	4282199	375.693693941
Chr5	4283600	4285799	298.322477339
Chr5	4286800	4289399	378.78827557
Chr5	4293000	4295999	726.363465976
Chr5	4302400	4303799	133.107446418
Chr5	4318800	4319399	78.4705654335
Chr5	4320400	4323399	105.70547798
Chr5	4330800	4331799	228.227020284
Chr5	4333000	4337399	1307.42937278
Chr5	4338400	4340399	82.9369611815
Chr5	4341200	4344799	1511.41454728
Chr5	4345600	4348599	701.84638289
Chr5	4351600	4354199	93.3323809388
Chr5	4358600	4359599	112.046225271
Chr5	4370800	4372799	1275.43620263
Chr5	4374200	4378599	217.225082949
Chr5	4380200	4384599	655.24472286
Chr5	4385600	4386399	61.6638269119
Chr5	4387600	4392399	1692.02185367
Chr5	4393600	4394399	171.272935449
Chr5	4403600	4406799	454.626492919
Chr5	4407600	4408799	65.8707675792
Chr5	4410800	4417199	366.585987964
Chr5	4421600	4423199	566.196378738
Chr5	4424200	4425799	77.9101789518
Chr5	4426600	4426999	80.3495226121
Chr5	4427800	4430799	778.293461719
Chr5	4432400	4436199	356.965305688
Chr5	4438200	4440599	257.675786859
Chr5	4442000	4443599	184.574198358
Chr5	4445400	4446199	259.091112756
Chr5	4447000	4450999	487.228845918
Chr5	4452600	4454399	132.244539993
Chr5	4455800	4456599	175.964107193
Chr5	4461000	4464399	71.4667146978
Chr5	4467200	4470999	1484.13866526
Chr5	4472400	4474399	266.452512976
Chr5	4475200	4477999	340.867751476
Chr5	4479400	4483199	1442.08664984
Chr5	4485800	4487599	721.817154125
Chr5	4488600	4491599	1990.24550994
Chr5	4494400	4495799	151.586695372
Chr5	4496600	4500199	215.767059747
Chr5	4501400	4503599	461.818417734
Chr5	4506600	4507799	297.287087827
Chr5	4508600	4509399	102.089345258
Chr5	4514800	4516799	252.461826157
Chr5	4518000	4518999	188.482030135
Chr5	4522000	4526199	1054.14862173
Chr5	4531200	4538399	545.632772267
Chr5	4542000	4542399	66.9920733729
Chr5	4543400	4545199	168.708001345
Chr5	4550400	4551799	342.524601313
Chr5	4556200	4559999	781.252416119
Chr5	4561400	4563199	63.0769223387
Chr5	4564200	4566599	505.643987186
Chr5	4569000	4570599	173.29645881
Chr5	4576200	4577999	499.416308843
Chr5	4579000	4581599	175.423815758
Chr5	4586600	4587399	94.562627929
Chr5	4591600	4592399	493.088696854
Chr5	4593600	4595399	65.7106642876
Chr5	4601200	4603999	216.985992241
Chr5	4605000	4606399	147.062252967
Chr5	4609000	4611399	513.698058149
Chr5	4612400	4613999	65.3282840338
Chr5	4615800	4618799	538.241638051
Chr5	4619800	4620199	143.95644083
Chr5	4626200	4628999	269.853200424
Chr5	4632400	4633799	1316.16477245
Chr5	4636000	4636599	402.319866723
Chr5	4638000	4639599	76.5003326987
Chr5	4648600	4651199	98.3312588093
Chr5	4653000	4655199	247.658382713
Chr5	4657200	4664799	902.515672782
Chr5	4668000	4669799	63.8888818683
Chr5	4671000	4671999	67.9991503623
Chr5	4674400	4676799	248.084841829
Chr5	4677800	4679199	426.134732434
Chr5	4681200	4690199	426.437836578
Chr5	4691400	4693999	374.996764311
Chr5	4695400	4696999	1648.99146911
Chr5	4701800	4703199	295.361861549
Chr5	4704200	4709799	346.294507978
Chr5	4710600	4714599	1250.90069152
Chr5	4717600	4718599	183.116132544
Chr5	4719800	4722199	74.4985166064
Chr5	4724600	4730199	598.634180705
Chr5	4733800	4734599	504.181675254
Chr5	4742400	4743399	471.976388841
Chr5	4756200	4757799	845.282789802
Chr5	4768400	4771799	283.18554125
Chr5	4773000	4775799	372.616097481
Chr5	4776800	4779199	605.53065274
Chr5	4786200	4788599	488.824684899
Chr5	4794400	4800199	1088.61345671
Chr5	4804400	4804999	115.800801596
Chr5	4805800	4806799	217.402607796
Chr5	4808400	4811199	1285.31495025
Chr5	4814000	4817599	497.377255924
Chr5	4820800	4825199	1449.3516022
Chr5	4826600	4827799	596.460238641
Chr5	4828800	4830399	230.318881018
Chr5	4831800	4833199	151.971899707
Chr5	4837600	4840399	173.936551525
Chr5	4843800	4845999	182.158656406
Chr5	4847400	4848599	145.417115396
Chr5	4849800	4851399	134.556861176
Chr5	4857200	4858399	101.374720165
Chr5	4860800	4862599	62.5322619146
Chr5	4864400	4865599	128.91321791
Chr5	4867000	4867799	173.384551809
Chr5	4871800	4873599	473.639712331
Chr5	4875000	4877199	1076.41090786
Chr5	4881600	4885599	83.6497631819
Chr5	4886400	4888399	63.9947752699
Chr5	4896400	4897599	71.0957000736
Chr5	4898600	4900399	340.494030814
Chr5	4904800	4906599	165.822141177
Chr5	4914800	4915599	243.00798965
Chr5	4927600	4929399	165.402598751
Chr5	4933000	4933599	385.514775849
Chr5	4935600	4936399	98.6761072201
Chr5	4937800	4938799	1263.12982072
Chr5	4949000	4952599	647.138645411
Chr5	4953600	4954399	82.2468509433
Chr5	4958600	4960799	80.3708207918
Chr5	4967200	4969999	338.621351513
Chr5	4974800	4976199	286.203628379
Chr5	4983000	4984199	378.718785993
Chr5	4985200	4986199	176.342790536
Chr5	4990600	4992799	642.572969782
Chr5	4993600	4996199	655.566315788
Chr5	5002000	5006999	1810.21940518
Chr5	5009800	5011599	797.253498436
Chr5	5015200	5018399	297.40406597
Chr5	5023600	5024399	96.089989932
Chr5	5025800	5030199	705.092600592
Chr5	5031800	5036599	894.778155554
Chr5	5037600	5040199	128.829012235
Chr5	5061400	5061999	102.856035956
Chr5	5066600	5067799	82.7080146223
Chr5	5068800	5071999	187.057219326
Chr5	5078200	5081599	732.960084914
Chr5	5082600	5083999	86.0887549262
Chr5	5085000	5086599	189.649766739
Chr5	5092200	5093999	134.569747303
Chr5	5094800	5096399	80.7952384437
Chr5	5101400	5105199	285.124405049
Chr5	5119600	5121799	517.589525779
Chr5	5122600	5124399	258.949799416
Chr5	5134800	5137599	275.263368348
Chr5	5141200	5144599	285.619123247
Chr5	5148800	5150799	131.967715532
Chr5	5156400	5160999	177.688226734
Chr5	5161800	5162799	102.265511737
Chr5	5168600	5169199	127.574364879
Chr5	5171400	5172999	166.649448371
Chr5	5174800	5177599	117.534893383
Chr5	5179400	5181399	283.619494087
Chr5	5182800	5184799	760.806785182
Chr5	5186000	5187999	93.4526324069
Chr5	5191600	5191999	94.0373949796
Chr5	5195600	5198999	186.511797194
Chr5	5203000	5204599	88.2088119033
Chr5	5205800	5207799	1792.83118162
Chr5	5212000	5215199	508.476286242
Chr5	5224200	5226999	125.798164699
Chr5	5228000	5231199	480.948219208
Chr5	5238200	5239199	124.571499903
Chr5	5241400	5243399	102.604994413
Chr5	5244200	5245399	113.955728704
Chr5	5250200	5251199	180.295180664
Chr5	5252600	5253599	986.955219259
Chr5	5258600	5259799	64.2526387736
Chr5	5266000	5267399	98.8329470412
Chr5	5270600	5271799	116.906554587
Chr5	5272600	5274799	121.842115835
Chr5	5277800	5278399	130.786399437
Chr5	5279200	5281599	561.759199461
Chr5	5285400	5286599	99.0157145825
Chr5	5289800	5290399	104.136080094
Chr5	5291600	5294999	89.4667807283
Chr5	5298800	5300599	374.253948514
Chr5	5304800	5305799	611.830284271
Chr5	5306800	5307399	81.5756101329
Chr5	5308200	5312399	505.085408005
Chr5	5318800	5321599	105.428591811
Chr5	5330800	5331399	104.841044942
Chr5	5333800	5334799	363.231641467
Chr5	5338200	5340799	308.161157793
Chr5	5343000	5347999	497.883678465
Chr5	5349400	5350999	943.338343575
Chr5	5355200	5356199	286.492372439
Chr5	5357000	5358599	318.521813093
Chr5	5359600	5360599	112.316548164
Chr5	5361400	5363199	141.537644887
Chr5	5364400	5369799	1664.0475329
Chr5	5374200	5375799	86.8203731558
Chr5	5381400	5384199	155.331873504
Chr5	5386800	5388799	192.82394967
Chr5	5390400	5391999	182.278223038
Chr5	5396200	5397199	86.7499982624
Chr5	5403200	5406599	495.925575936
Chr5	5409800	5411599	633.943249014
Chr5	5422200	5424599	164.423302177
Chr5	5431600	5433799	1126.09290084
Chr5	5439600	5440199	214.918937476
Chr5	5445200	5448999	171.071851587
Chr5	5450800	5453399	69.2254331109
Chr5	5461000	5462399	127.064451313
Chr5	5467800	5472599	147.601093059
Chr5	5474200	5475999	390.122757567
Chr5	5483400	5484399	87.8907031198
Chr5	5485200	5486199	77.7329395291
Chr5	5494200	5496599	705.065166027
Chr5	5498200	5500399	301.143063652
Chr5	5507600	5511199	569.722433547
Chr5	5522600	5523599	122.058663526
Chr5	5524600	5532399	678.967987452
Chr5	5539000	5546999	1094.59399966
Chr5	5553400	5559799	389.02474398
Chr5	5561600	5564999	288.067017501
Chr5	5567400	5573799	576.398030168
Chr5	5577000	5587199	728.687190125
Chr5	5588200	5592399	193.149030032
Chr5	5594800	5595999	74.7063421525
Chr5	5603400	5606999	1025.30390616
Chr5	5608000	5609399	630.865567344
Chr5	5622000	5622399	72.6365732834
Chr5	5624400	5624799	64.9100808575
Chr5	5627200	5627599	68.5967737753
Chr5	5638800	5643399	1115.43687511
Chr5	5649200	5654799	410.919819659
Chr5	5660400	5662799	276.44228594
Chr5	5666800	5668199	140.911122991
Chr5	5672600	5673599	88.5307699459
Chr5	5679800	5682199	564.866937039
Chr5	5690600	5692799	196.418004212
Chr5	5698600	5700999	333.479195953
Chr5	5703200	5704399	162.155594392
Chr5	5711000	5711599	118.531580576
Chr5	5718800	5719599	389.635778488
Chr5	5724000	5726799	529.966130863
Chr5	5729000	5731399	265.803368027
Chr5	5737600	5741599	129.055225589
Chr5	5757600	5759799	163.837222724
Chr5	5764200	5765999	2750.19672236
Chr5	5770200	5772399	392.968221779
Chr5	5786800	5789199	61.8401594413
Chr5	5793000	5794199	149.257608954
Chr5	5800200	5801199	500.399291607
Chr5	5809400	5812599	509.356367387
Chr5	5817000	5825799	917.027414254
Chr5	5827800	5829599	149.000630445
Chr5	5839600	5841599	97.3321851683
Chr5	5848400	5850599	177.482523771
Chr5	5860800	5862399	1098.66528873
Chr5	5867400	5868999	277.824318612
Chr5	5870200	5872599	281.087859045
Chr5	5877200	5879199	612.589756293
Chr5	5882000	5882599	201.393184278
Chr5	5888200	5889399	235.191003578
Chr5	5893600	5896999	269.944300011
Chr5	5898800	5900799	463.734895501
Chr5	5902800	5904199	343.825478688
Chr5	5907800	5913199	988.964084473
Chr5	5917000	5919399	175.95848754
Chr5	5928000	5932199	147.587763378
Chr5	5935200	5938399	541.660924881
Chr5	5945800	5947399	205.629875742
Chr5	5948800	5951599	301.010324443
Chr5	5953600	5958799	4491.42086234
Chr5	5972400	5973599	203.930359605
Chr5	5978600	5982799	467.615174253
Chr5	5995400	5996399	314.323385144
Chr5	5998200	5999799	248.255556866
Chr5	6002800	6003799	89.8065622108
Chr5	6006000	6007599	334.10548178
Chr5	6015200	6020399	905.624079418
Chr5	6028400	6030599	175.567792932
Chr5	6035600	6037999	137.531919412
Chr5	6041200	6042799	168.144342444
Chr5	6053200	6054199	161.95880576
Chr5	6056000	6056399	77.3609943939
Chr5	6057800	6058399	363.415919699
Chr5	6064400	6066399	698.691558966
Chr5	6067800	6072399	909.646037713
Chr5	6074400	6078599	803.328650307
Chr5	6080400	6088999	834.108033506
Chr5	6089800	6092399	327.748593046
Chr5	6112800	6114399	393.431004374
Chr5	6116400	6117199	76.1053647645
Chr5	6128000	6130999	522.908692607
Chr5	6134400	6136599	151.669873231
Chr5	6142200	6144199	695.432842156
Chr5	6145000	6146399	255.385976572
Chr5	6150800	6155199	156.635228999
Chr5	6160200	6162599	402.376699507
Chr5	6165000	6165799	73.3738517986
Chr5	6172000	6176199	710.246932707
Chr5	6182000	6183799	179.196961699
Chr5	6200400	6205399	238.454150986
Chr5	6221000	6222799	315.597527994
Chr5	6226000	6230399	649.595963517
Chr5	6233800	6234199	88.3404778869
Chr5	6235200	6236399	197.816003909
Chr5	6237200	6251599	1568.79687072
Chr5	6254600	6257599	383.786497745
Chr5	6259000	6260399	61.7933944212
Chr5	6261400	6267599	386.605041152
Chr5	6270000	6274199	793.298921446
Chr5	6276400	6279599	67.9843419995
Chr5	6286000	6287399	103.985010517
Chr5	6290800	6293199	283.455361156
Chr5	6298400	6298999	96.2435703998
Chr5	6300000	6301999	350.997917343
Chr5	6304400	6305799	91.9540369442
Chr5	6310000	6310799	117.428902633
Chr5	6312000	6313399	1336.81965997
Chr5	6328800	6333199	402.399047869
Chr5	6334000	6334599	270.20263898
Chr5	6335400	6337599	359.371721957
Chr5	6342600	6344399	110.566655781
Chr5	6345200	6347799	124.620935054
Chr5	6352800	6354799	253.677963612
Chr5	6355800	6356999	296.169937995
Chr5	6362200	6363599	1951.37103017
Chr5	6372800	6374599	1557.5487381
Chr5	6375400	6376799	85.924348499
Chr5	6378400	6380199	122.298928463
Chr5	6387400	6389799	891.959903465
Chr5	6403400	6409399	1359.6059384
Chr5	6411600	6413199	791.622349064
Chr5	6414600	6418799	770.093759379
Chr5	6423200	6423799	384.100491971
Chr5	6426600	6429199	128.476232514
Chr5	6430600	6432999	263.288569556
Chr5	6434000	6438399	173.879170514
Chr5	6442800	6443199	110.227031727
Chr5	6446600	6447399	561.442781076
Chr5	6453400	6454999	90.4260959984
Chr5	6457400	6457799	83.8928935607
Chr5	6459000	6460599	320.615445928
Chr5	6461400	6463199	148.497117282
Chr5	6465600	6468799	936.284405875
Chr5	6470000	6470999	485.488401184
Chr5	6472000	6472799	533.047123127
Chr5	6479400	6480399	665.81058487
Chr5	6485200	6486599	99.5549740244
Chr5	6494000	6497599	1318.73519086
Chr5	6498800	6503199	451.566994028
Chr5	6505600	6506799	98.3154432844
Chr5	6514200	6516399	868.98500653
Chr5	6529800	6530599	655.211471578
Chr5	6531600	6532399	95.872051695
Chr5	6540600	6544599	228.168173731
Chr5	6545400	6546799	120.183951911
Chr5	6548200	6551199	148.412572194
Chr5	6556400	6557799	77.4860866558
Chr5	6563000	6564999	258.499028362
Chr5	6571600	6572999	149.9187506
Chr5	6574000	6580999	591.984520848
Chr5	6585400	6589599	310.097283157
Chr5	6595800	6600999	179.639179695
Chr5	6605000	6609399	379.137813664
Chr5	6623200	6624999	442.028218193
Chr5	6629000	6629999	90.4531497059
Chr5	6639600	6640399	269.690536899
Chr5	6642800	6650399	548.939798092
Chr5	6660800	6662399	241.050964659
Chr5	6673800	6675999	470.106328264
Chr5	6677000	6678399	105.186835488
Chr5	6680400	6681999	112.843428535
Chr5	6693000	6693999	115.316386616
Chr5	6696000	6700999	867.254184189
Chr5	6703200	6708399	191.6980547
Chr5	6710200	6711799	143.38238554
Chr5	6712600	6713599	100.404608811
Chr5	6715000	6716799	126.162677372
Chr5	6718400	6718999	436.32410085
Chr5	6724400	6724999	230.01241569
Chr5	6728200	6729999	1066.93309461
Chr5	6735600	6737399	109.902532345
Chr5	6738200	6740599	426.238482346
Chr5	6741400	6744599	179.116837541
Chr5	6747400	6748599	263.11321723
Chr5	6749800	6750999	208.744130244
Chr5	6756800	6758799	108.853029848
Chr5	6760400	6761799	196.993595984
Chr5	6762800	6764399	101.912419602
Chr5	6765200	6766399	64.1031816685
Chr5	6768800	6771199	231.293939383
Chr5	6774400	6775599	196.681642462
Chr5	6779800	6781199	298.60472493
Chr5	6790000	6790599	405.125763185
Chr5	6792800	6793199	145.413183703
Chr5	6799800	6800999	401.568905657
Chr5	6802400	6805199	240.669925517
Chr5	6808000	6811799	172.710906994
Chr5	6814200	6815199	146.51878295
Chr5	6818200	6825799	403.143919911
Chr5	6826600	6827399	141.207974182
Chr5	6833600	6837799	1598.97807514
Chr5	6841000	6841599	68.3807959098
Chr5	6842400	6842799	94.9968396373
Chr5	6845000	6850199	451.532169821
Chr5	6851800	6852799	81.8256748827
Chr5	6854400	6856599	168.367452713
Chr5	6861000	6862399	67.0219188711
Chr5	6867800	6868999	119.40677895
Chr5	6871600	6872399	102.11965503
Chr5	6874800	6875599	91.3886845884
Chr5	6876800	6880599	228.287866851
Chr5	6882400	6884799	95.0690077431
Chr5	6887000	6888999	119.571721161
Chr5	6891200	6893999	295.100107223
Chr5	6894800	6901799	830.65109215
Chr5	6911600	6913199	76.1346518651
Chr5	6916200	6924399	627.452538241
Chr5	6947800	6948599	362.103770459
Chr5	6952600	6953999	441.835762813
Chr5	6955400	6956199	127.416819112
Chr5	6962000	6967799	448.202847148
Chr5	6969000	6972199	175.870328649
Chr5	6973400	6974599	134.432910796
Chr5	6975400	6975799	77.1252720604
Chr5	6981600	6981999	198.394416993
Chr5	6986400	6990199	107.633989593
Chr5	6993200	6993799	742.769687732
Chr5	7002400	7004399	397.08028474
Chr5	7006400	7006999	129.94106694
Chr5	7010600	7013999	348.68506766
Chr5	7014800	7015999	91.311445691
Chr5	7017400	7019999	282.867457962
Chr5	7025800	7026599	243.191295929
Chr5	7027800	7031399	169.859355906
Chr5	7035800	7039199	98.6286345728
Chr5	7040000	7040799	659.327914542
Chr5	7043800	7045399	324.717787367
Chr5	7046800	7047399	405.959043561
Chr5	7050600	7054199	1141.19317093
Chr5	7070800	7072999	572.256978047
Chr5	7077000	7078399	208.031704304
Chr5	7080000	7081599	896.061465011
Chr5	7082400	7083199	179.65512784
Chr5	7098000	7099199	160.135576714
Chr5	7103400	7106599	362.458838561
Chr5	7107600	7111399	455.571130104
Chr5	7116600	7121399	452.769724169
Chr5	7123400	7125399	65.0031807231
Chr5	7132600	7133199	61.5208530729
Chr5	7145600	7146799	62.4129359063
Chr5	7147800	7152999	1595.33909539
Chr5	7156400	7157599	62.092846734
Chr5	7162200	7162999	199.742196974
Chr5	7168200	7170599	1230.81943446
Chr5	7172600	7173999	286.992899287
Chr5	7176400	7177399	868.753007947
Chr5	7181800	7184199	111.104101768
Chr5	7185800	7189799	1666.81129792
Chr5	7192200	7198199	941.426447161
Chr5	7202800	7203999	159.251586164
Chr5	7211800	7213599	82.0512280685
Chr5	7222200	7222799	176.703871076
Chr5	7226800	7227999	1098.86569719
Chr5	7238200	7239999	272.130958096
Chr5	7241400	7244199	1039.63604312
Chr5	7245800	7248199	85.0986935064
Chr5	7249400	7250399	120.635207025
Chr5	7255200	7255999	557.596461381
Chr5	7258800	7259399	608.344672469
Chr5	7261600	7263199	165.19486186
Chr5	7264600	7265799	792.519527719
Chr5	7273600	7274199	112.016225361
Chr5	7277600	7279599	148.82606452
Chr5	7288000	7289399	266.181859382
Chr5	7308200	7309399	211.858775049
Chr5	7315400	7316599	1213.0949601
Chr5	7329000	7329999	96.3320982043
Chr5	7333400	7334199	115.005744013
Chr5	7336000	7336799	97.8843012546
Chr5	7339200	7341799	468.524334332
Chr5	7355600	7356799	285.915824861
Chr5	7360600	7363599	145.270351029
Chr5	7365600	7366599	497.519123943
Chr5	7375000	7377599	401.162890642
Chr5	7379400	7381799	773.462696001
Chr5	7383800	7385399	241.868085454
Chr5	7391600	7396599	299.911883384
Chr5	7401800	7403199	312.855167082
Chr5	7418400	7418999	188.100116283
Chr5	7423200	7425399	226.388116839
Chr5	7447200	7450799	60.2864667599
Chr5	7475600	7477799	78.1890648844
Chr5	7480600	7485399	595.509407734
Chr5	7491400	7493199	256.451814165
Chr5	7517800	7520199	118.126873376
Chr5	7524600	7525799	81.4553988762
Chr5	7529400	7531799	436.090391636
Chr5	7533000	7535599	87.8954519455
Chr5	7537200	7544399	626.431333105
Chr5	7548600	7551199	113.900372221
Chr5	7559400	7559999	609.746306769
Chr5	7568400	7572399	608.725203074
Chr5	7599400	7601799	245.495368368
Chr5	7603200	7604799	231.896730566
Chr5	7607200	7608999	214.631249757
Chr5	7616200	7619999	256.240029305
Chr5	7626200	7626799	72.4206748534
Chr5	7627600	7630599	199.904242404
Chr5	7631800	7633199	122.385370434
Chr5	7634000	7636399	107.528956484
Chr5	7651000	7652599	508.912758578
Chr5	7653400	7654599	444.862127651
Chr5	7657200	7659599	86.9955624901
Chr5	7665000	7666999	149.003136386
Chr5	7668200	7668999	176.237332424
Chr5	7676800	7678799	1215.12985394
Chr5	7696200	7697599	101.419592965
Chr5	7703200	7703599	100.280087887
Chr5	7718200	7718599	60.1121531197
Chr5	7726800	7727599	69.5701227993
Chr5	7732200	7735399	182.202542537
Chr5	7736800	7738399	82.8172170588
Chr5	7742000	7742799	196.992287436
Chr5	7753400	7754399	771.852450426
Chr5	7758400	7764399	206.509381471
Chr5	7770000	7774599	101.36127607
Chr5	7778000	7780399	804.418621601
Chr5	7781400	7784599	171.477426921
Chr5	7798400	7800399	1383.57672254
Chr5	7804400	7805799	238.979501852
Chr5	7807200	7808999	200.02736198
Chr5	7810800	7811199	110.585456133
Chr5	7820000	7820799	722.170711775
Chr5	7826000	7828599	1357.29122895
Chr5	7830400	7832199	149.520294211
Chr5	7839000	7840799	381.932538679
Chr5	7842800	7843999	573.765881972
Chr5	7848600	7858999	763.326866227
Chr5	7861600	7862599	151.307746658
Chr5	7863400	7864199	210.100088485
Chr5	7868000	7868799	68.3774762241
Chr5	7871000	7875599	95.6265275553
Chr5	7880600	7882399	788.948548957
Chr5	7883400	7884399	60.564048714
Chr5	7887200	7890199	535.001823408
Chr5	7899000	7900399	101.684144341
Chr5	7905400	7906599	94.3708142518
Chr5	7907400	7909199	73.2138671628
Chr5	7912800	7916999	634.825361338
Chr5	7918200	7920999	129.18281139
Chr5	7929800	7931399	69.8525047056
Chr5	7933400	7934399	1412.27677654
Chr5	7935400	7936799	61.9390288006
Chr5	7943000	7945799	793.562728165
Chr5	7950800	7952599	500.404242671
Chr5	7957600	7959799	308.528171892
Chr5	7961000	7963399	75.4257274855
Chr5	7981800	7983399	69.1529425598
Chr5	7985600	7986399	202.386061646
Chr5	7987600	7988399	315.631451839
Chr5	7992800	7993799	847.090495304
Chr5	7996600	7997199	102.344457263
Chr5	8005200	8006199	664.110703262
Chr5	8008200	8009399	66.8641964502
Chr5	8011200	8011599	187.214883113
Chr5	8014400	8019399	652.43972636
Chr5	8022400	8024799	515.974245425
Chr5	8029800	8031599	73.7575418502
Chr5	8035800	8036799	82.8319087649
Chr5	8038000	8040599	581.918631484
Chr5	8042800	8044599	1133.50322113
Chr5	8049800	8050199	90.9026763152
Chr5	8052400	8053399	179.658621749
Chr5	8058800	8062199	179.466585962
Chr5	8068200	8070399	392.201710024
Chr5	8074800	8077399	321.526705084
Chr5	8079200	8079599	76.1062053907
Chr5	8082800	8083599	838.788667853
Chr5	8085000	8090399	951.916990182
Chr5	8110400	8112799	551.241161893
Chr5	8113800	8117799	914.976556815
Chr5	8118800	8120599	233.266043001
Chr5	8126600	8127399	75.3403229911
Chr5	8128200	8129399	92.5724189731
Chr5	8139400	8141999	243.933088475
Chr5	8143800	8145199	303.452781108
Chr5	8149200	8151199	221.509405534
Chr5	8157800	8160199	372.729527513
Chr5	8162200	8162599	129.469059888
Chr5	8196800	8197199	64.6748352262
Chr5	8226200	8227599	131.629257961
Chr5	8229600	8233199	685.943962875
Chr5	8244400	8245599	407.491070778
Chr5	8251400	8252599	170.322250025
Chr5	8253800	8255999	74.1180940243
Chr5	8260400	8262599	175.211162025
Chr5	8264000	8265599	150.434545941
Chr5	8266800	8269399	539.869735437
Chr5	8273600	8274199	67.6114295583
Chr5	8275000	8278999	246.20497682
Chr5	8282600	8283799	670.271949152
Chr5	8284800	8287599	182.130753685
Chr5	8295400	8299199	678.19406067
Chr5	8306800	8310599	103.270300053
Chr5	8316800	8319199	127.716858288
Chr5	8321000	8321599	81.9542286071
Chr5	8324000	8329399	523.278638636
Chr5	8330600	8331799	121.039021551
Chr5	8355000	8355799	92.7953158185
Chr5	8356600	8358599	163.021004637
Chr5	8365600	8368599	322.75381174
Chr5	8371400	8372799	392.516639603
Chr5	8410400	8411999	130.619776424
Chr5	8421800	8422399	69.6885602174
Chr5	8428400	8429999	209.353264052
Chr5	8435000	8437799	206.950370261
Chr5	8440800	8441199	92.5667309898
Chr5	8443400	8443799	251.942456707
Chr5	8447600	8450799	109.285119802
Chr5	8456200	8458399	73.4552172925
Chr5	8466800	8467999	121.575558026
Chr5	8493400	8497599	295.513509309
Chr5	8517000	8519199	60.7407522993
Chr5	8523600	8524199	150.272329988
Chr5	8531000	8532999	76.0593572712
Chr5	8534200	8534999	59.9940690781
Chr5	8535800	8538999	332.652882018
Chr5	8545000	8547199	401.922043484
Chr5	8552800	8554199	347.275182962
Chr5	8567800	8570199	185.949410163
Chr5	8572000	8574199	160.380631881
Chr5	8575000	8577799	148.73139298
Chr5	8584600	8585199	189.515210078
Chr5	8589400	8592399	1397.23628776
Chr5	8606000	8609799	171.06166186
Chr5	8616200	8616999	601.879979347
Chr5	8618400	8619399	182.631048802
Chr5	8622000	8622999	126.163865019
Chr5	8632000	8633599	189.243961434
Chr5	8641400	8644399	556.596629665
Chr5	8648600	8650799	76.2465804911
Chr5	8657800	8659199	741.498587958
Chr5	8662800	8664399	62.2417943455
Chr5	8673000	8674199	70.5275942957
Chr5	8687600	8688199	59.7562345973
Chr5	8706800	8707599	641.71271844
Chr5	8724000	8725199	132.885004109
Chr5	8736200	8737999	335.945332533
Chr5	8739400	8740799	305.934000601
Chr5	8741800	8743799	183.93745023
Chr5	8746800	8747399	120.64785957
Chr5	8749800	8751199	292.59784693
Chr5	8755800	8756799	62.4159090656
Chr5	8774000	8774999	82.6167933736
Chr5	8784600	8786999	465.418882859
Chr5	8794800	8796599	670.462856534
Chr5	8855400	8858999	461.969250203
Chr5	8864200	8865399	176.872750351
Chr5	8866400	8872199	207.109400382
Chr5	8880800	8884399	301.628494371
Chr5	8885600	8887999	125.289349711
Chr5	8894200	8895399	395.411418352
Chr5	8902000	8905999	288.292100644
Chr5	8908600	8909999	720.488018714
Chr5	8912600	8915999	895.405369296
Chr5	8937600	8938199	269.82152093
Chr5	8947600	8949199	87.6791603271
Chr5	8952000	8953199	122.239255812
Chr5	8974200	8979199	257.848779095
Chr5	8987000	8987599	398.197014935
Chr5	8997600	8999799	180.598115795
Chr5	9004400	9005599	980.558003049
Chr5	9024400	9027199	122.683839238
Chr5	9036000	9037999	115.002024036
Chr5	9038800	9041199	920.255243342
Chr5	9043000	9046199	584.222987802
Chr5	9051000	9053599	786.019991032
Chr5	9076800	9077599	183.77073191
Chr5	9097000	9098599	99.9040971217
Chr5	9118400	9119799	71.8994694822
Chr5	9143200	9148199	209.759541613
Chr5	9149200	9152599	221.795196979
Chr5	9157400	9159399	65.6727571203
Chr5	9173400	9174599	894.486318186
Chr5	9200800	9202199	112.196346163
Chr5	9208800	9210399	106.720747674
Chr5	9226400	9227799	110.78420276
Chr5	9234600	9236199	1475.78965356
Chr5	9244000	9246999	378.110936029
Chr5	9249400	9251599	65.6532930924
Chr5	9255800	9258999	80.9039428846
Chr5	9261600	9262799	302.521294279
Chr5	9265600	9267399	79.0273538519
Chr5	9285600	9288999	332.42664729
Chr5	9305600	9307799	152.882142575
Chr5	9314000	9315599	187.380998596
Chr5	9318200	9319799	95.5789466536
Chr5	9331800	9333199	371.211216377
Chr5	9350800	9351399	142.278294935
Chr5	9356200	9357399	239.528699601
Chr5	9366600	9366999	86.7471930976
Chr5	9377800	9378999	89.3827781457
Chr5	9388800	9391999	667.642545339
Chr5	9404400	9407199	228.62521886
Chr5	9411600	9416599	153.28595253
Chr5	9423000	9423399	281.32631914
Chr5	9424600	9425799	129.300291204
Chr5	9433800	9441199	335.439164727
Chr5	9451000	9453599	223.467090765
Chr5	9457800	9459199	243.493924508
Chr5	9466400	9470199	165.527474704
Chr5	9476600	9478399	432.931251808
Chr5	9479200	9481999	193.798587396
Chr5	9483400	9486199	749.824969737
Chr5	9490000	9490599	81.0478244519
Chr5	9498000	9501799	487.749640189
Chr5	9512800	9515399	147.857712253
Chr5	9517400	9521199	1164.62939747
Chr5	9522800	9524799	793.941542805
Chr5	9531000	9532399	62.0358837226
Chr5	9534600	9542999	898.385506866
Chr5	9546600	9547399	272.75483601
Chr5	9554000	9556399	88.4244855514
Chr5	9572400	9574199	62.9493194997
Chr5	9578400	9582799	112.305240723
Chr5	9584200	9587799	145.299214272
Chr5	9596800	9600999	168.177303886
Chr5	9605600	9609399	192.043686959
Chr5	9617800	9618399	122.97763059
Chr5	9619600	9621799	435.908073225
Chr5	9629400	9630799	96.1157846104
Chr5	9633000	9634999	592.124880704
Chr5	9668400	9670799	138.384312126
Chr5	9673400	9678199	678.830430896
Chr5	9684000	9685199	1255.83492019
Chr5	9689800	9692599	127.301791529
Chr5	9694000	9696999	70.7182915912
Chr5	9710800	9712399	107.653049375
Chr5	9722600	9724199	89.5240094144
Chr5	9729000	9732999	271.206901865
Chr5	9735800	9737799	105.792965421
Chr5	9764200	9769399	231.963807965
Chr5	9771400	9772399	76.4852905829
Chr5	9775800	9779799	546.232978625
Chr5	9785600	9787599	235.160033175
Chr5	9790000	9795999	584.717634252
Chr5	9796800	9798999	168.920781407
Chr5	9804200	9804999	178.36532586
Chr5	9813000	9813999	96.0136563319
Chr5	9819800	9820799	129.235486316
Chr5	9823600	9825399	108.556820811
Chr5	9828200	9829999	385.676922145
Chr5	9855800	9856399	154.123947225
Chr5	9860000	9862199	59.8115387448
Chr5	9868400	9871599	630.711691602
Chr5	9889200	9889999	114.199407795
Chr5	9892600	9896799	176.261453971
Chr5	9902400	9904599	1632.62147832
Chr5	9905600	9909799	102.457187497
Chr5	9913200	9917999	1224.63681273
Chr5	9925200	9928599	154.405876478
Chr5	9940600	9941199	303.248709613
Chr5	9942400	9944599	456.930296273
Chr5	9949800	9953999	189.308556313
Chr5	9974400	9974999	175.494640249
Chr5	9979400	9982799	65.5836058641
Chr5	9984800	9987399	65.9378734217
Chr5	9988200	9988799	76.4879315379
Chr5	10004800	10005399	60.0203861718
Chr5	10012400	10014999	72.5864562106
Chr5	10029600	10030199	420.911254057
Chr5	10050200	10056199	103.961909077
Chr5	10094600	10100199	129.916634564
Chr5	10129000	10133799	1019.66768317
Chr5	10135800	10136799	71.486625928
Chr5	10150600	10151199	155.595363619
Chr5	10162600	10163599	194.998627187
Chr5	10238600	10239799	127.311000829
Chr5	10261000	10263399	99.4911300965
Chr5	10279400	10282599	141.021318887
Chr5	10284800	10285599	81.4789466097
Chr5	10292800	10295199	423.925996979
Chr5	10301400	10301799	104.894508058
Chr5	10351200	10355999	131.698724243
Chr5	10359800	10365199	145.299574773
Chr5	10454600	10454999	63.3800562856
Chr5	10477800	10479199	1304.93900495
Chr5	10525200	10527399	182.623974852
Chr5	10548000	10551399	115.76696175
Chr5	10610800	10611399	113.391979103
Chr5	10614200	10617199	461.324463621
Chr5	10632400	10633799	107.663842991
Chr5	10636600	10643799	1187.39100969
Chr5	10647800	10648599	66.1331415662
Chr5	10678200	10678999	104.485490406
Chr5	10728200	10730199	72.8934415924
Chr5	10780800	10783199	157.651537979
Chr5	10796600	10798199	87.1880571945
Chr5	10862800	10864599	65.50009831
Chr5	10887600	10891399	101.025227061
Chr5	10933800	10934799	794.092161635
Chr5	10940400	10941599	127.727077343
Chr5	10996600	10998799	310.633606957
Chr5	11043400	11046399	87.8603760335
Chr5	11054800	11057599	72.4527465273
Chr5	11180200	11181599	76.0681784131
Chr5	11345800	11349799	80.9173036845
Chr5	11391400	11395399	91.270316247
Chr5	11407400	11412199	133.848422122
Chr5	11466200	11468799	88.9445628087
Chr5	11475200	11477999	81.1065858347
Chr5	11480200	11482599	69.1685400855
Chr5	11507000	11511999	134.701394455
Chr5	11619600	11621199	176.30613745
Chr5	11702000	11704399	231.957750422
Chr5	11723400	11724599	65.6715735688
Chr5	11726000	11736199	1624.55117597
Chr5	12021000	12023799	81.1694896256
Chr5	12083400	12084199	79.1463771173
Chr5	12177800	12180199	179.302034003
Chr5	12318400	12320999	59.6550378563
Chr5	12513000	12517199	96.6521637148
Chr5	12520600	12522799	60.0569189504
Chr5	12549200	12551799	240.466255586
Chr5	12565000	12565799	83.3576901841
Chr5	12579200	12581599	62.4844690686
Chr5	12588800	12590199	167.976093875
Chr5	12592400	12593399	433.886069407
Chr5	12616400	12620999	1976.88491402
Chr5	12679200	12684199	1214.45190204
Chr5	12754800	12758799	154.395881543
Chr5	12763000	12765999	74.4426180915
Chr5	12791600	12794399	108.191562326
Chr5	12936800	12939599	98.1466974811
Chr5	13070600	13071799	90.3749238759
Chr5	13104600	13106599	65.0971306287
Chr5	13108600	13111199	84.7595309672
Chr5	13233400	13236199	196.882618314
Chr5	13256400	13258199	70.7123166023
Chr5	13337400	13338999	72.6107393099
Chr5	13364000	13364399	130.333453821
Chr5	13373800	13378199	161.067766169
Chr5	13415200	13416799	101.220817255
Chr5	13419200	13420599	83.3804506982
Chr5	13434400	13435199	98.1204499361
Chr5	13463000	13465399	91.5431802205
Chr5	13467400	13469399	149.312132008
Chr5	13470200	13471599	109.769547947
Chr5	13485400	13487599	175.44344601
Chr5	13520800	13523199	125.512555896
Chr5	13530200	13531799	66.2000056008
Chr5	13584200	13584999	186.403723192
Chr5	13589400	13591199	207.551653762
Chr5	13593400	13598199	349.906328252
Chr5	13601600	13602399	87.8201880478
Chr5	13655400	13656199	154.392861823
Chr5	13664000	13665599	78.7030437495
Chr5	13666800	13670199	376.445455936
Chr5	13701400	13702199	118.092716122
Chr5	13710400	13712199	162.92774259
Chr5	13713400	13718999	211.150831733
Chr5	13752600	13753399	60.712982323
Chr5	13762000	13763799	363.668778096
Chr5	13770400	13771799	888.572837907
Chr5	13831000	13832999	194.286677575
Chr5	13865600	13867799	98.4733787757
Chr5	13897800	13898199	78.5154970426
Chr5	13900800	13902999	896.821340878
Chr5	13912000	13914399	97.1598623406
Chr5	13915200	13916599	199.199453076
Chr5	13934400	13935199	161.244379683
Chr5	13936600	13937599	494.203577296
Chr5	13940400	13940999	222.336323423
Chr5	13949200	13953799	1030.22281105
Chr5	13955400	13959799	310.618122134
Chr5	13985200	13985799	142.188924168
Chr5	13987600	13989399	741.390478533
Chr5	14008000	14010999	304.550268174
Chr5	14034400	14035399	243.656946509
Chr5	14047600	14049599	76.4003324656
Chr5	14109600	14110599	193.17973443
Chr5	14119000	14122999	492.405017928
Chr5	14128400	14128999	134.952029274
Chr5	14136800	14138199	78.9341786065
Chr5	14139800	14140799	553.798529413
Chr5	14142200	14143399	225.955574858
Chr5	14197800	14199399	919.238398131
Chr5	14205800	14208599	83.7795069982
Chr5	14212400	14213199	70.3185163325
Chr5	14233400	14235199	285.341566204
Chr5	14236200	14237999	82.3660344775
Chr5	14251800	14256999	870.773867561
Chr5	14278000	14278999	163.310921511
Chr5	14282400	14284199	209.161818456
Chr5	14285400	14288399	446.09824854
Chr5	14295000	14297199	63.7393624559
Chr5	14518000	14519199	203.361332909
Chr5	14532000	14533799	85.6192499153
Chr5	14543000	14546199	137.365392443
Chr5	14568000	14572199	111.739981855
Chr5	14574600	14578799	129.365581174
Chr5	14586200	14586799	266.255174364
Chr5	14595000	14597199	265.703748899
Chr5	14604800	14605199	117.212505448
Chr5	14618000	14618599	70.4031215708
Chr5	14621000	14622999	1131.67301429
Chr5	14629400	14633599	185.54431578
Chr5	14640400	14643799	105.887822508
Chr5	14653000	14654199	89.9580360282
Chr5	14724200	14726399	85.0291721599
Chr5	14729600	14731599	372.690247456
Chr5	14742200	14744999	402.792456479
Chr5	14750600	14752999	313.495673738
Chr5	14759200	14759599	221.455327413
Chr5	14761200	14763599	403.380651865
Chr5	14792200	14795599	134.74480135
Chr5	14807200	14808199	65.0952153825
Chr5	14822800	14825599	339.301413292
Chr5	14834200	14838399	564.397186976
Chr5	14839200	14845599	899.248066344
Chr5	14851600	14857199	172.327398691
Chr5	14858400	14863399	1239.04106683
Chr5	14887800	14888999	231.585917523
Chr5	14894600	14895199	100.154316646
Chr5	14897800	14899799	150.626412826
Chr5	14906400	14908799	120.053127834
Chr5	14912800	14913799	606.961872182
Chr5	14919000	14919799	256.711376546
Chr5	14922800	14926199	302.490135607
Chr5	14933600	14935599	173.589629227
Chr5	14942800	14944399	348.309760481
Chr5	14947200	14954599	567.244823403
Chr5	14959800	14960599	135.345392064
Chr5	14968800	14971199	317.244787941
Chr5	14979000	14979799	303.352642681
Chr5	14995800	14999599	250.504582918
Chr5	15010400	15010999	344.047479756
Chr5	15057000	15060599	216.150810876
Chr5	15090400	15091799	106.833943223
Chr5	15099600	15101199	69.3027992472
Chr5	15131200	15132799	395.918180681
Chr5	15141800	15142199	155.353199353
Chr5	15158400	15159999	148.789193817
Chr5	15174000	15175399	225.992710271
Chr5	15176200	15180599	565.572796463
Chr5	15185000	15188599	159.093227393
Chr5	15189400	15191199	116.964233014
Chr5	15208600	15209599	109.572097037
Chr5	15213800	15214999	328.454086823
Chr5	15223200	15225199	95.3151701276
Chr5	15256200	15257799	389.702242926
Chr5	15261000	15265399	760.047703991
Chr5	15273600	15279399	771.267868222
Chr5	15285000	15285799	214.324414839
Chr5	15294000	15295999	227.957473246
Chr5	15298400	15299999	67.7219130319
Chr5	15303400	15305199	62.1890891315
Chr5	15306000	15306999	877.811499023
Chr5	15310600	15311199	78.4139129439
Chr5	15320600	15324199	545.022613978
Chr5	15326000	15326599	259.155457345
Chr5	15332600	15339999	245.847614296
Chr5	15343000	15343599	108.841269604
Chr5	15371600	15373199	90.2297327034
Chr5	15395600	15397199	82.5658700713
Chr5	15399200	15400999	118.015761058
Chr5	15410200	15411199	70.0000749983
Chr5	15412000	15412999	72.6807462283
Chr5	15413800	15414799	321.122609203
Chr5	15416000	15417399	263.651862717
Chr5	15418400	15420599	263.724789303
Chr5	15421400	15423199	610.753319373
Chr5	15424200	15426199	321.192999
Chr5	15439600	15441799	212.606910051
Chr5	15444400	15446399	344.572817633
Chr5	15452400	15453799	122.050008829
Chr5	15459600	15461399	144.964855009
Chr5	15463800	15464999	171.920032282
Chr5	15468400	15470599	247.824791037
Chr5	15474400	15476399	482.084338303
Chr5	15489600	15490799	295.260884746
Chr5	15501200	15501799	510.764262162
Chr5	15502600	15503799	178.509515316
Chr5	15508600	15512199	231.525005072
Chr5	15513200	15516599	547.763792699
Chr5	15518800	15521399	110.933681796
Chr5	15522600	15523199	89.724074804
Chr5	15543200	15545199	690.19013832
Chr5	15551400	15552199	87.7866170193
Chr5	15561400	15561999	64.1294717198
Chr5	15568400	15570999	190.627088022
Chr5	15596400	15597999	185.489101527
Chr5	15602400	15603599	270.755024018
Chr5	15608800	15610599	1459.72797534
Chr5	15611800	15614199	461.328293388
Chr5	15616800	15618999	1180.82665648
Chr5	15619800	15622399	1179.87305343
Chr5	15631800	15632399	64.4562645341
Chr5	15634600	15635999	1065.71986965
Chr5	15641600	15644999	1362.69010049
Chr5	15646600	15650599	213.630805844
Chr5	15705800	15706399	108.598132871
Chr5	15712600	15712999	185.587818088
Chr5	15724800	15725599	89.4130408573
Chr5	15742800	15744599	359.301506581
Chr5	15751000	15752599	111.168656245
Chr5	15757600	15758199	87.7212601223
Chr5	15759200	15761399	71.0612903288
Chr5	15768600	15770399	162.321308394
Chr5	15786200	15787199	132.151114329
Chr5	15814800	15819799	116.574401037
Chr5	15826400	15827799	301.372476405
Chr5	15832000	15833999	423.242144153
Chr5	15839800	15840599	493.82685685
Chr5	15842200	15842999	136.023046833
Chr5	15844000	15845799	323.356444867
Chr5	15847400	15848999	95.0424003905
Chr5	15858600	15859799	233.24758077
Chr5	15875200	15875999	342.603976068
Chr5	15878800	15880599	130.074116915
Chr5	15883200	15886399	404.345938078
Chr5	15895600	15897799	267.765010889
Chr5	15906000	15906999	232.030462759
Chr5	15911400	15912599	1295.34930121
Chr5	15922400	15924199	151.853948765
Chr5	15929200	15929999	147.830820999
Chr5	15934400	15935999	89.5869880958
Chr5	15946600	15948999	295.612178358
Chr5	15950000	15951199	360.582118387
Chr5	15965600	15966999	345.168730634
Chr5	15974400	15975999	125.007200741
Chr5	15977000	15978999	175.037775444
Chr5	15986400	15988399	197.061602808
Chr5	15994000	15996199	180.416144475
Chr5	15998200	15999999	250.262843112
Chr5	16001600	16002999	393.988946604
Chr5	16011200	16012399	81.6971906782
Chr5	16020400	16021799	295.449645857
Chr5	16026200	16027999	419.297405164
Chr5	16034400	16036599	287.593263477
Chr5	16042400	16047999	342.153426639
Chr5	16052000	16054199	117.781062962
Chr5	16057200	16060799	2246.40484328
Chr5	16063200	16064399	95.5462484972
Chr5	16065200	16067399	144.231415761
Chr5	16069000	16072599	336.290268163
Chr5	16075800	16079399	78.0800712238
Chr5	16082800	16087199	428.022132409
Chr5	16094000	16097199	704.927382435
Chr5	16098000	16099199	66.8801630697
Chr5	16101400	16102199	60.497648639
Chr5	16119200	16119999	178.181354558
Chr5	16121600	16123199	548.745207076
Chr5	16132600	16134399	306.280941363
Chr5	16152200	16152799	515.742815176
Chr5	16156800	16157799	74.5211605245
Chr5	16161600	16164799	575.193037823
Chr5	16166400	16172599	742.788023943
Chr5	16179600	16180199	77.8573757755
Chr5	16187200	16191399	88.8535114681
Chr5	16202400	16202799	185.29559989
Chr5	16208400	16209799	147.812103546
Chr5	16213200	16214599	357.691908559
Chr5	16225400	16230399	398.548962675
Chr5	16232200	16235799	117.566606814
Chr5	16246600	16247799	113.339757147
Chr5	16249000	16250799	74.1533785915
Chr5	16251600	16252399	250.191459007
Chr5	16259200	16260999	80.5681300059
Chr5	16265400	16267399	396.695309921
Chr5	16277200	16279399	93.1473854691
Chr5	16281800	16282599	72.7912016265
Chr5	16283800	16285199	148.832375573
Chr5	16288800	16289999	127.204617191
Chr5	16290800	16291399	93.2695645433
Chr5	16292400	16293599	189.951917999
Chr5	16298000	16299599	1020.29675204
Chr5	16302600	16306399	128.633454926
Chr5	16311200	16313999	60.6426423996
Chr5	16315600	16316599	210.828575251
Chr5	16325000	16326399	408.843939845
Chr5	16330200	16330799	177.729807788
Chr5	16334800	16335799	482.17072309
Chr5	16346000	16349799	122.385127201
Chr5	16351200	16353799	396.731766444
Chr5	16355200	16356199	109.932127726
Chr5	16360600	16363799	152.448756379
Chr5	16367200	16368599	263.958625253
Chr5	16370200	16371999	292.287570868
Chr5	16375000	16377199	222.450040159
Chr5	16378200	16380599	324.727572915
Chr5	16382000	16384999	231.461232584
Chr5	16395600	16399999	427.364851359
Chr5	16400800	16405199	118.745486042
Chr5	16406800	16409199	2304.3712191
Chr5	16410800	16411799	127.333854551
Chr5	16414000	16415199	239.36730199
Chr5	16420200	16422199	334.253151171
Chr5	16426000	16427399	558.359187193
Chr5	16428600	16429799	721.848869328
Chr5	16431600	16434199	504.327759689
Chr5	16435400	16437599	92.134576089
Chr5	16438600	16440399	433.440943278
Chr5	16441600	16443399	331.584442236
Chr5	16446000	16446599	61.5508069131
Chr5	16451800	16453999	86.0737479056
Chr5	16456400	16459199	321.644164091
Chr5	16460600	16463399	362.433373086
Chr5	16468400	16471399	271.511140638
Chr5	16473200	16476799	294.912889082
Chr5	16479000	16480399	71.7879111371
Chr5	16483800	16485799	59.6546019344
Chr5	16488000	16491399	451.640276054
Chr5	16498600	16500399	81.8794095164
Chr5	16501400	16502599	90.3880342162
Chr5	16509600	16510399	297.824944872
Chr5	16512400	16513199	435.090855351
Chr5	16515000	16515999	435.127991525
Chr5	16529200	16532599	455.885978868
Chr5	16535400	16537399	125.210774749
Chr5	16562400	16563599	754.377381531
Chr5	16566600	16567199	87.0690931795
Chr5	16569600	16570199	339.383176036
Chr5	16580400	16582399	358.233271946
Chr5	16590000	16592199	1002.6702464
Chr5	16605600	16606399	86.8814276888
Chr5	16609400	16611399	71.7122577342
Chr5	16612400	16616199	365.668249886
Chr5	16617000	16620999	1130.66038021
Chr5	16626600	16628999	87.4782006099
Chr5	16633400	16633999	156.804782264
Chr5	16636200	16637399	163.885717753
Chr5	16638600	16641799	631.903629608
Chr5	16646200	16648799	432.490752286
Chr5	16654800	16655599	234.413065729
Chr5	16665400	16669599	923.408027743
Chr5	16670800	16674999	89.80518846
Chr5	16683200	16683999	229.834498893
Chr5	16684800	16687399	116.516214678
Chr5	16688400	16692999	289.978310849
Chr5	16693800	16698799	414.666692015
Chr5	16699800	16705799	235.381916421
Chr5	16714400	16714999	60.2856266822
Chr5	16718200	16720399	318.453222898
Chr5	16723200	16724799	89.9338763774
Chr5	16725800	16726599	98.9829869261
Chr5	16727600	16731999	245.029312202
Chr5	16733800	16735399	130.762535663
Chr5	16738400	16739399	374.494322386
Chr5	16740800	16745599	510.346871742
Chr5	16748600	16753599	2441.69373404
Chr5	16755800	16763399	914.788807867
Chr5	16778200	16778999	69.8293622387
Chr5	16779800	16780999	699.392282045
Chr5	16789800	16792399	153.860332261
Chr5	16793800	16794599	127.18857902
Chr5	16801800	16804799	389.481723581
Chr5	16809000	16810599	178.943975426
Chr5	16811400	16814799	900.833865117
Chr5	16818000	16819999	168.665983536
Chr5	16827000	16828199	241.198673693
Chr5	16830000	16832199	1013.87811098
Chr5	16833000	16836799	865.123931739
Chr5	16837800	16842399	283.003859451
Chr5	16860400	16860999	182.237422889
Chr5	16874000	16876799	176.977882425
Chr5	16881600	16883999	431.726475555
Chr5	16887600	16890799	244.216188475
Chr5	16894000	16894399	159.515514258
Chr5	16895800	16896399	100.856084389
Chr5	16902800	16904599	313.377219908
Chr5	16905600	16907999	1531.59701823
Chr5	16915800	16917599	555.489259796
Chr5	16924000	16924999	281.658329251
Chr5	16926600	16928999	680.175897965
Chr5	16939400	16941599	415.125283913
Chr5	16942800	16943599	470.901781569
Chr5	16945600	16947799	248.616564547
Chr5	16968800	16970199	117.963893199
Chr5	16972000	16972599	66.369474992
Chr5	16973400	16974599	645.483615389
Chr5	16976000	16978799	817.658435178
Chr5	16979800	16980999	443.933246493
Chr5	16985200	16988399	199.920574383
Chr5	16994400	16994999	418.089285083
Chr5	16997600	16998999	238.336047104
Chr5	17000600	17002399	72.6420196915
Chr5	17007400	17008199	86.5463142669
Chr5	17023600	17025399	864.03778956
Chr5	17031200	17033799	488.287125375
Chr5	17053600	17053999	60.7771543131
Chr5	17075200	17075799	428.18225362
Chr5	17091000	17093199	88.0622219516
Chr5	17094000	17095199	64.3826548391
Chr5	17097800	17099399	783.262946896
Chr5	17114600	17115199	178.086324179
Chr5	17118000	17119599	62.1753520278
Chr5	17122000	17123999	272.422098358
Chr5	17130600	17131399	809.149093741
Chr5	17143000	17143999	801.714395687
Chr5	17149600	17152799	143.602201817
Chr5	17154000	17155599	463.56555529
Chr5	17170400	17172599	112.811379529
Chr5	17176400	17177799	513.104736252
Chr5	17179000	17180999	433.414315427
Chr5	17184000	17184999	421.825041777
Chr5	17186400	17189399	110.757347911
Chr5	17191600	17192999	185.38481407
Chr5	17198400	17199799	443.626845976
Chr5	17206800	17209599	341.86433058
Chr5	17216800	17219799	204.812708165
Chr5	17224800	17230399	297.537473762
Chr5	17239800	17240599	88.667513585
Chr5	17255400	17257999	627.229116405
Chr5	17259200	17260799	1300.8386248
Chr5	17263800	17265799	965.400161703
Chr5	17270000	17270999	103.365909021
Chr5	17286800	17287199	89.7470399105
Chr5	17289000	17289799	369.782003862
Chr5	17293000	17294399	286.834221967
Chr5	17299400	17302599	118.36177974
Chr5	17305000	17308799	128.665579275
Chr5	17312600	17314199	144.167769029
Chr5	17321400	17321999	84.014682655
Chr5	17325000	17325799	78.1368332622
Chr5	17328200	17329599	753.237907181
Chr5	17330400	17331599	349.835136442
Chr5	17340200	17341399	191.016655837
Chr5	17344400	17346799	244.335542768
Chr5	17347600	17349799	546.480928579
Chr5	17355800	17356599	219.773586088
Chr5	17368000	17368999	178.913450708
Chr5	17380200	17383399	71.2904206307
Chr5	17390400	17392399	514.449210494
Chr5	17393600	17394999	128.327946612
Chr5	17401200	17401799	61.3245340434
Chr5	17409400	17411199	125.764728231
Chr5	17423000	17424799	154.478038192
Chr5	17426600	17428199	414.521946468
Chr5	17435000	17435399	136.925516777
Chr5	17439800	17445799	368.917644327
Chr5	17451800	17452799	550.645146133
Chr5	17455400	17458999	597.042963393
Chr5	17462800	17464599	153.992349085
Chr5	17465800	17467799	82.8770712387
Chr5	17469800	17471399	64.2829854914
Chr5	17485400	17486199	188.127216241
Chr5	17489200	17492399	553.553254162
Chr5	17501000	17504999	166.172992527
Chr5	17519000	17519799	312.873456316
Chr5	17521800	17523599	88.4830486142
Chr5	17527200	17529799	633.667789673
Chr5	17535600	17538399	436.674196621
Chr5	17539600	17541799	149.828190357
Chr5	17544200	17545199	107.291919438
Chr5	17546400	17547199	257.135857786
Chr5	17558600	17561399	133.512645488
Chr5	17565800	17568399	141.920359056
Chr5	17572200	17574999	69.6011359423
Chr5	17580200	17581199	182.138752466
Chr5	17583400	17583799	71.6673168194
Chr5	17585800	17586799	803.725057399
Chr5	17589800	17591399	373.97347025
Chr5	17592200	17593599	407.135919907
Chr5	17597400	17601999	185.281106169
Chr5	17603400	17604999	110.639360983
Chr5	17611200	17612999	405.328458154
Chr5	17619000	17621399	90.0870445509
Chr5	17625400	17626199	116.438020015
Chr5	17630400	17630799	138.966102556
Chr5	17634000	17634599	278.040716117
Chr5	17640200	17643599	110.531262069
Chr5	17649000	17650199	362.659321047
Chr5	17667800	17670199	97.749068319
Chr5	17672800	17675599	77.5916847488
Chr5	17677000	17679999	146.061220295
Chr5	17684400	17685999	136.751401655
Chr5	17687000	17688399	250.283401367
Chr5	17690000	17691599	74.2164746858
Chr5	17695600	17696599	842.798016468
Chr5	17697800	17700999	153.582736073
Chr5	17702600	17703999	293.736685817
Chr5	17707400	17709199	173.707821713
Chr5	17712400	17712999	305.528967932
Chr5	17713800	17717599	636.84120252
Chr5	17719000	17721599	432.054140083
Chr5	17722400	17723199	236.717932613
Chr5	17734800	17737199	86.6425669574
Chr5	17738400	17739599	279.91914792
Chr5	17754200	17757199	412.706606028
Chr5	17761200	17761799	211.496031264
Chr5	17764000	17764999	61.7183484981
Chr5	17773800	17775399	115.078009168
Chr5	17783400	17788399	311.030919542
Chr5	17798400	17799999	550.680094072
[truncated: 12,877 more rows]
