# Supplementary material for: Hyperosmotic priming of Arabidopsis seedlings establishes a long-term somatic memory accompanied by specific changes of the epigenome
Source: Genome Biol. 2013 Jun 14;14(6):R59. doi: 10.1186/gb-2013-14-6-r59 (PMC3707022; doi:10.1186/gb-2013-14-6-r59)
Supplement: Additional file 24 — Islands_PRH3K4me3-G600.bed. BED file containing coordinates of islands as determined by SICER software in sample 24h PRH3K4me3. (G: optimized gap size in bp.) [file gb-2013-14-6-r59-S24.BED]

track name=50RH3K4me3.uni.islands
Chr5	3600	5599	2165.81096372
Chr5	7000	8599	2598.93546483
Chr5	9800	10799	313.360837316
Chr5	14000	15799	803.536461439
Chr5	18600	19399	791.703410341
Chr5	22600	23399	421.614741759
Chr5	32800	33799	479.667722764
Chr5	37000	37999	887.033964827
Chr5	43600	44399	459.681051562
Chr5	54000	55199	989.474075023
Chr5	58200	60799	3136.33068842
Chr5	73600	74199	317.982130533
Chr5	77000	77599	532.130108664
Chr5	84600	85999	1985.12637655
Chr5	88400	89999	721.650634705
Chr5	91800	92999	240.079309127
Chr5	95000	95799	491.683826991
Chr5	102400	103599	998.816517222
Chr5	105200	106399	779.798797691
Chr5	110800	112399	1443.88065432
Chr5	114400	115399	653.130056098
Chr5	117200	118399	928.366375967
Chr5	125200	127199	811.443003063
Chr5	131200	131599	84.6813258366
Chr5	133400	134799	216.096559412
Chr5	139800	142399	663.148598913
Chr5	143400	144799	1283.05124247
Chr5	146000	147999	722.544218289
Chr5	152600	153599	240.879907797
Chr5	156800	157599	275.106539077
Chr5	161200	162199	1074.96808394
Chr5	170200	171399	981.38470049
Chr5	172200	173599	2296.75760356
Chr5	175000	176199	413.29655688
Chr5	177800	178599	864.161769901
Chr5	185400	187799	2757.44474379
Chr5	190800	191599	225.740191636
Chr5	195600	196999	422.533908497
Chr5	199000	199999	645.723350736
Chr5	201400	202399	671.465348469
Chr5	206400	208199	643.902859061
Chr5	209000	210199	1080.68227573
Chr5	211200	213399	2173.32153148
Chr5	214600	216599	2131.93824447
Chr5	218200	220399	5082.76806581
Chr5	221400	221999	128.877288523
Chr5	223400	225199	1610.95139284
Chr5	227000	229799	846.543144475
Chr5	231000	233999	1346.35882386
Chr5	240600	242199	1072.46288122
Chr5	243200	244799	449.47653738
Chr5	248400	249199	183.337013135
Chr5	251600	252999	1047.26829503
Chr5	263600	265599	4497.82484529
Chr5	268600	270599	3203.16601
Chr5	276800	277599	168.620828578
Chr5	280800	281199	204.719743882
Chr5	287400	287999	86.368493015
Chr5	290000	291999	982.517709974
Chr5	300600	304199	2495.95056348
Chr5	305000	305799	451.198356806
Chr5	307000	308199	790.514695717
Chr5	309600	311199	761.962922028
Chr5	313400	314999	3562.21697545
Chr5	320800	322999	4530.93053648
Chr5	324600	325399	533.245781924
Chr5	332400	333599	701.764689471
Chr5	338800	340199	800.322703071
Chr5	341800	344999	3137.06576836
Chr5	351200	351999	211.980815263
Chr5	358000	360799	2030.53709904
Chr5	364000	364799	536.324525972
Chr5	369000	371999	3502.17085706
Chr5	373800	376799	2371.13509621
Chr5	378800	379799	1172.66365305
Chr5	383200	384199	693.754782394
Chr5	387000	387999	116.95091433
Chr5	395600	396399	505.831269408
Chr5	398400	398799	81.8776641939
Chr5	401000	401999	1188.31177958
Chr5	403400	405399	1047.64807632
Chr5	409600	412599	641.493689556
Chr5	413400	414199	578.391828229
Chr5	421200	421999	789.735160396
Chr5	425600	426999	742.500843317
Chr5	431000	431599	224.985053828
Chr5	435200	436599	661.472777853
Chr5	441800	442199	116.499798329
Chr5	448200	449999	52.8199260004
Chr5	451400	451999	330.009817949
Chr5	454800	455599	1223.27905727
Chr5	463200	464799	200.150321172
Chr5	467400	469999	2236.93777765
Chr5	471600	472599	585.206982966
Chr5	473800	474999	595.932207232
Chr5	485800	486399	165.335610865
Chr5	495800	497399	635.860423711
Chr5	500800	502399	508.949995988
Chr5	503400	504399	405.591997672
Chr5	506600	507199	120.312824488
Chr5	513400	514999	1862.74597093
Chr5	519200	519799	746.42002661
Chr5	523400	523999	713.769729779
Chr5	526600	527599	1541.43638676
Chr5	533200	533799	293.758100901
Chr5	539600	540799	615.847834175
Chr5	544000	544799	224.440717006
Chr5	547400	549399	1001.18518826
Chr5	550400	552599	262.951811831
Chr5	554000	556399	3175.93889346
Chr5	558600	559799	397.09347784
Chr5	561200	561799	252.495895102
Chr5	564600	565999	1379.48396145
Chr5	573200	573599	177.318247194
Chr5	575200	577199	740.777253441
Chr5	583000	583999	1136.73296634
Chr5	587400	588399	410.234072978
Chr5	589400	592799	1825.97761702
Chr5	594400	594799	281.496773651
Chr5	597400	598199	440.65618222
Chr5	603600	605999	1499.38252837
Chr5	612600	613199	433.159588386
Chr5	615600	617199	727.015388361
Chr5	620000	620999	131.09121897
Chr5	628000	629399	1673.23969253
Chr5	631000	633399	314.058541357
Chr5	636600	637599	517.361526783
Chr5	640800	643599	2122.0819604
Chr5	647400	649599	1959.16983993
Chr5	652000	654999	3572.90996192
Chr5	657600	659199	3437.93001354
Chr5	662000	663199	653.422223799
Chr5	671000	671599	194.432257898
Chr5	677000	678399	1824.75599528
Chr5	682600	683199	77.0794477313
Chr5	690600	691599	441.457256087
Chr5	693400	696199	1229.71925709
Chr5	703400	705399	338.1168797
Chr5	707200	709599	931.582646188
Chr5	711000	712799	1535.53082804
Chr5	715600	716399	245.416284014
Chr5	720800	722999	1969.89015132
Chr5	726800	727599	1023.5998869
Chr5	730200	731199	1216.22897706
Chr5	737800	739999	2526.27177179
Chr5	745600	747199	658.926296831
Chr5	750000	750999	998.545416893
Chr5	755800	756599	230.963442787
Chr5	758400	759599	798.531132509
Chr5	760600	761799	1105.611722
Chr5	768200	770199	1076.06283086
Chr5	771400	773399	2750.73451538
Chr5	774400	775599	301.187793999
Chr5	787400	788799	1179.313324
Chr5	793400	795199	1706.69175415
Chr5	796400	797799	471.506763966
Chr5	801400	803399	670.280323801
Chr5	807000	808999	861.713256986
Chr5	812000	814799	1351.47425654
Chr5	817800	819599	1613.86815489
Chr5	820600	820999	122.710587006
Chr5	822000	823399	220.091822184
Chr5	826200	827199	716.951057126
Chr5	832400	834399	1290.25338375
Chr5	835200	836199	361.891958764
Chr5	839800	840799	905.889207054
Chr5	842400	843399	786.064035102
Chr5	845600	846399	710.277374329
Chr5	852400	854599	870.97154886
Chr5	857600	858399	609.113836272
Chr5	861400	863399	1550.66274821
Chr5	864200	864999	397.052760262
Chr5	866400	867999	1695.64296517
Chr5	871400	872799	1542.00598591
Chr5	877400	878199	533.865640342
Chr5	880400	881199	78.9107736065
Chr5	883400	884599	761.299937301
Chr5	886600	887399	186.316027837
Chr5	889400	890399	1156.30267379
Chr5	895800	900199	2762.03768021
Chr5	901600	902799	1289.67328287
Chr5	903600	904999	54.4721009017
Chr5	921000	921799	150.461856567
Chr5	922800	924799	1226.27052725
Chr5	931800	932599	620.001188756
Chr5	938000	938799	855.170600977
Chr5	947200	948199	771.756090494
Chr5	957800	958399	151.349294604
Chr5	964000	964999	773.603002993
Chr5	966200	967399	1526.36681626
Chr5	972600	973999	204.109571135
Chr5	978600	979799	2509.98777194
Chr5	981800	982599	673.508763269
Chr5	989200	990399	423.50936626
Chr5	995000	995799	385.829837048
Chr5	1000200	1000999	387.520692681
Chr5	1012600	1013599	1116.68733729
Chr5	1018400	1018999	294.235417465
Chr5	1028400	1029199	506.138287529
Chr5	1030400	1030799	93.450037581
Chr5	1034200	1034599	120.979754507
Chr5	1035800	1036999	277.599255913
Chr5	1040800	1041599	853.658492259
Chr5	1047200	1049199	1242.30453025
Chr5	1052600	1053599	559.365579713
Chr5	1056000	1057199	1157.18821018
Chr5	1062600	1063399	848.234855873
Chr5	1072600	1073399	182.057349904
Chr5	1075800	1077399	367.407706342
Chr5	1079200	1080999	461.930955173
Chr5	1084600	1086799	1113.66056261
Chr5	1089800	1091599	920.760424037
Chr5	1096000	1096799	1234.13464281
Chr5	1099000	1099999	757.25637641
Chr5	1102000	1102999	626.365195044
Chr5	1107200	1108199	217.822291689
Chr5	1114200	1114799	165.250415534
Chr5	1127400	1128199	519.307527555
Chr5	1130000	1130599	77.8418290355
Chr5	1138600	1139599	125.205371203
Chr5	1144000	1146999	3165.7369341
Chr5	1151400	1152199	79.284375182
Chr5	1154000	1154799	57.771462714
Chr5	1157800	1158799	165.759293311
Chr5	1168000	1170599	1849.12738928
Chr5	1176000	1177199	887.227847225
Chr5	1179200	1179999	796.161384977
Chr5	1184200	1184999	864.753283193
Chr5	1187800	1188399	55.2692726654
Chr5	1192200	1192999	465.999454465
Chr5	1196000	1196999	852.017766349
Chr5	1206200	1207399	1352.27876253
Chr5	1209200	1210199	772.030714233
Chr5	1212600	1214199	878.308253346
Chr5	1216200	1217199	1435.57962339
Chr5	1221400	1222199	778.322783105
Chr5	1239400	1240199	128.578531567
Chr5	1242600	1245199	1626.90125231
Chr5	1249000	1249999	719.047838544
Chr5	1252600	1253799	1331.19311597
Chr5	1254800	1255999	1956.13271529
Chr5	1259600	1261199	1120.82717365
Chr5	1266400	1267399	773.728591211
Chr5	1277000	1277999	2020.21963906
Chr5	1279800	1280599	841.309107546
Chr5	1283600	1283999	140.492344436
Chr5	1286800	1287999	367.842432514
Chr5	1290200	1291199	1135.50235374
Chr5	1301400	1302399	1165.68155635
Chr5	1303600	1306199	769.91598618
Chr5	1309000	1310399	638.05373456
Chr5	1319200	1320999	998.749379588
Chr5	1323600	1324399	696.377112216
Chr5	1326000	1327999	1507.20460939
Chr5	1330600	1331799	860.16346115
Chr5	1336000	1337199	1232.74636816
Chr5	1339600	1341399	1969.15797559
Chr5	1342800	1343599	200.962215105
Chr5	1346400	1346999	81.3279391537
Chr5	1349800	1350799	308.574202099
Chr5	1354200	1355199	733.55874676
Chr5	1359200	1362399	3436.34102962
Chr5	1370000	1374599	3570.47239344
Chr5	1379000	1380399	1697.01802397
Chr5	1384400	1385399	548.155391877
Chr5	1388000	1388999	548.135808221
Chr5	1390000	1391399	1621.75587337
Chr5	1399600	1400399	1626.00783593
Chr5	1403000	1403999	998.552783974
Chr5	1405200	1406999	947.348754741
Chr5	1408600	1409999	567.283116532
Chr5	1413000	1414599	2330.62997605
Chr5	1418400	1423599	2686.66107261
Chr5	1428600	1429199	479.834800129
Chr5	1434800	1435599	443.517183623
Chr5	1437600	1438399	800.516507625
Chr5	1440800	1441999	1694.7562092
Chr5	1445000	1447799	3010.33139561
Chr5	1456000	1456999	726.066154962
Chr5	1457800	1458799	1151.12200813
Chr5	1462000	1463399	427.513644551
Chr5	1466200	1466999	713.637765115
Chr5	1468600	1470799	499.401634914
Chr5	1472400	1473999	2454.26683462
Chr5	1475600	1477599	1045.12976041
Chr5	1499600	1500799	1037.53965679
Chr5	1503200	1504199	1125.19780179
Chr5	1506000	1507199	1115.55790173
Chr5	1508000	1508799	867.791689197
Chr5	1512000	1513199	1056.42361173
Chr5	1514200	1514799	178.83304402
Chr5	1519800	1522199	1774.12321009
Chr5	1524800	1525799	56.3735030332
Chr5	1528000	1529599	431.65557868
Chr5	1532600	1538199	2132.64968572
Chr5	1541400	1543599	1770.83139091
Chr5	1546200	1548199	1143.08442846
Chr5	1551400	1552599	1456.30804452
Chr5	1555600	1557999	1256.36292809
Chr5	1562600	1564999	357.568354702
Chr5	1570000	1572199	1382.84851377
Chr5	1575600	1576799	440.958779959
Chr5	1585400	1586399	363.379447044
Chr5	1588200	1588999	1003.02619602
Chr5	1591200	1592999	2791.48182901
Chr5	1599200	1600999	568.756175847
Chr5	1602200	1603799	1477.23867233
Chr5	1605200	1607399	280.116161079
Chr5	1609200	1610199	1934.01224135
Chr5	1612000	1612999	1190.77005639
Chr5	1615400	1616399	1055.37599811
Chr5	1620400	1621399	1345.84947938
Chr5	1623200	1625399	1694.56691819
Chr5	1632000	1633999	2210.69963309
Chr5	1635400	1636999	416.959487641
Chr5	1639800	1641799	1586.45294238
Chr5	1656600	1657399	640.094844109
Chr5	1664200	1664999	70.6128230913
Chr5	1672200	1673399	917.12059391
Chr5	1678200	1680399	1798.56357337
Chr5	1682400	1683199	438.709219535
Chr5	1684600	1685599	825.890143185
Chr5	1689000	1689599	462.584116831
Chr5	1694000	1695599	3144.58854658
Chr5	1697600	1699199	1219.25390632
Chr5	1705600	1706799	578.761495918
Chr5	1715000	1716599	1600.10309245
Chr5	1721600	1722999	652.986963334
Chr5	1726400	1728799	2868.92229071
Chr5	1730400	1730999	455.86795383
Chr5	1735800	1736599	1159.71766749
Chr5	1740800	1741999	405.525950499
Chr5	1744400	1745399	639.543085726
Chr5	1746800	1747999	1456.24446774
Chr5	1753000	1754199	2245.85084904
Chr5	1755800	1756799	983.265186202
Chr5	1763400	1770999	3981.27460399
Chr5	1772400	1773799	526.846433706
Chr5	1778800	1779799	498.875688583
Chr5	1782200	1783399	660.959043878
Chr5	1788800	1789599	1187.25917916
Chr5	1795200	1795999	778.296394904
Chr5	1803400	1805599	1973.49817246
Chr5	1807200	1808799	954.957682743
Chr5	1820200	1820999	1122.40836373
Chr5	1825200	1825999	349.221982681
Chr5	1835200	1836599	173.868674996
Chr5	1837800	1838999	561.725528888
Chr5	1842800	1844799	1674.72306574
Chr5	1854800	1855799	1005.5777575
Chr5	1858000	1858799	630.434004131
Chr5	1859600	1861599	94.0060955937
Chr5	1865600	1866399	740.724948237
Chr5	1867600	1868199	200.446394037
Chr5	1873000	1874199	917.094070397
Chr5	1876200	1880999	1333.53034125
Chr5	1885800	1887199	557.053006814
Chr5	1888200	1889199	570.015973473
Chr5	1893400	1893999	264.492326019
Chr5	1904000	1906199	1094.33587697
Chr5	1912600	1913599	776.608461614
Chr5	1917600	1920199	1910.15718344
Chr5	1924200	1925399	274.885293172
Chr5	1928200	1929199	1023.29163368
Chr5	1930600	1931799	1343.17982326
Chr5	1934800	1935599	1254.14117847
Chr5	1936400	1937199	821.595971687
Chr5	1938600	1939399	535.049945651
Chr5	1944600	1945799	1047.13524705
Chr5	1947400	1948599	453.081522854
Chr5	1949400	1949999	285.570502766
Chr5	1952800	1954599	3413.65123644
Chr5	1956000	1956399	70.5957411655
Chr5	1960600	1962199	1361.79575798
Chr5	1963400	1964399	757.246820665
Chr5	1966200	1967399	456.342809541
Chr5	1968600	1969199	248.30692839
Chr5	1970000	1970799	998.030205172
Chr5	1976400	1978599	685.723130005
Chr5	1985000	1985999	385.237935488
Chr5	1994200	1994599	366.46490709
Chr5	2000200	2001199	847.734678508
Chr5	2002200	2003199	489.50033851
Chr5	2004600	2006199	747.130163173
Chr5	2010200	2010999	996.788969365
Chr5	2015800	2017599	1013.81256805
Chr5	2027000	2027999	952.48773118
Chr5	2029800	2030199	81.4246345026
Chr5	2033800	2034199	315.037711962
Chr5	2046800	2047999	1615.14126021
Chr5	2054800	2055599	134.077990704
Chr5	2056600	2057599	1124.19391651
Chr5	2063400	2065199	1742.43178975
Chr5	2069200	2070399	79.0552846888
Chr5	2084000	2085199	880.646027438
Chr5	2087000	2090199	1450.37803465
Chr5	2092200	2092999	630.260635859
Chr5	2096000	2097199	624.086869778
Chr5	2103200	2104199	556.752571152
Chr5	2108200	2109199	551.358386725
Chr5	2110400	2111199	432.267004456
Chr5	2118800	2119799	361.505302673
Chr5	2120600	2121999	614.035791798
Chr5	2132400	2134399	500.343840803
Chr5	2139800	2141199	204.159117205
Chr5	2149800	2151799	737.870587023
Chr5	2154800	2155599	717.523914919
Chr5	2165600	2166399	562.286049692
Chr5	2167600	2168799	555.606181507
Chr5	2169600	2170399	389.716961536
Chr5	2171800	2172799	381.155285667
Chr5	2175000	2175999	326.431428394
Chr5	2181600	2182399	732.686564223
Chr5	2183600	2185599	869.07066928
Chr5	2190400	2190799	102.952200396
Chr5	2197600	2198399	434.179347647
Chr5	2200400	2206799	3700.98349354
Chr5	2207800	2210399	2512.44442803
Chr5	2212800	2213599	832.426593437
Chr5	2215800	2216599	51.7406731817
Chr5	2217400	2217999	319.716869432
Chr5	2226400	2226999	100.992675861
Chr5	2244200	2245199	90.8440027864
Chr5	2265600	2266999	1012.9611808
Chr5	2272000	2272399	190.50779758
Chr5	2275200	2275999	981.390303458
Chr5	2280600	2281599	796.692428524
Chr5	2285000	2286399	965.02264444
Chr5	2293400	2294999	646.426554888
Chr5	2299800	2300799	595.558420731
Chr5	2309800	2310999	1232.93509615
Chr5	2316000	2318599	658.519687795
Chr5	2323800	2325599	995.577722658
Chr5	2329000	2332799	1507.84827028
Chr5	2338800	2339799	1019.42911615
Chr5	2340600	2341399	275.158942009
Chr5	2356000	2357999	1200.83316637
Chr5	2360800	2361999	601.051027011
Chr5	2363400	2364399	1009.55787975
Chr5	2372800	2373399	610.151403731
Chr5	2399600	2400799	785.83904355
Chr5	2403000	2404999	572.678673974
Chr5	2407600	2409199	623.77454752
Chr5	2411200	2411999	367.973728674
Chr5	2421600	2421999	51.3353116245
Chr5	2422800	2423399	80.3678054976
Chr5	2430200	2431399	1176.1085228
Chr5	2436000	2437399	1358.21896547
Chr5	2453000	2453999	1020.43270982
Chr5	2455600	2456399	824.821203462
Chr5	2457400	2458599	1705.26014493
Chr5	2465800	2467199	1192.51611464
Chr5	2468200	2468799	165.494023495
Chr5	2473400	2475799	708.807757387
Chr5	2478600	2480199	497.939590159
Chr5	2483200	2484599	221.508032083
Chr5	2497800	2500999	949.715708934
Chr5	2507400	2508399	388.290318729
Chr5	2511400	2512799	271.780014988
Chr5	2513800	2515399	612.551108625
Chr5	2519200	2521199	1577.78381085
Chr5	2523200	2523999	536.040369699
Chr5	2527800	2529399	410.029528744
Chr5	2533600	2534599	532.885119419
Chr5	2541400	2542999	1793.57125734
Chr5	2547600	2548799	470.743078591
Chr5	2554800	2555599	616.150802735
Chr5	2560400	2560799	144.012346263
Chr5	2561600	2562799	193.398471229
Chr5	2569000	2570199	505.195948448
Chr5	2577400	2578999	955.655200173
Chr5	2580400	2581399	1769.47989591
Chr5	2588200	2589199	602.321050919
Chr5	2591800	2594599	866.813645785
Chr5	2599400	2600199	354.179189183
Chr5	2602000	2602799	862.995596187
Chr5	2607800	2610199	973.496002993
Chr5	2616200	2617199	1071.77871516
Chr5	2627200	2629199	1747.73751098
Chr5	2630200	2631199	276.790882632
Chr5	2632400	2633399	620.80138777
Chr5	2634600	2636999	1011.19951017
Chr5	2638000	2639199	1222.64484546
Chr5	2649200	2650199	1102.56793538
Chr5	2651400	2652399	520.570985406
Chr5	2657200	2657599	55.3900028125
Chr5	2661600	2662199	90.2504351546
Chr5	2664600	2668599	3756.46130759
Chr5	2670800	2671799	404.143802441
Chr5	2674400	2675399	986.726210462
Chr5	2677000	2677799	763.943140698
Chr5	2680600	2682999	1988.46845481
Chr5	2683800	2684599	928.589280473
Chr5	2686400	2687199	95.3020005012
Chr5	2689600	2690199	432.260896202
Chr5	2697000	2697799	169.018570008
Chr5	2701000	2701999	796.821287896
Chr5	2708400	2710599	1987.07686759
Chr5	2712200	2714399	3110.51799634
Chr5	2716600	2717599	602.296085353
Chr5	2720600	2721999	1039.72758662
Chr5	2732000	2732999	944.939801033
Chr5	2735800	2736999	1258.73913241
Chr5	2747400	2749399	1110.67165636
Chr5	2753000	2754399	1281.22939862
Chr5	2757200	2758399	952.514487455
Chr5	2760800	2762999	1187.86138675
Chr5	2763800	2764799	1736.12759251
Chr5	2769000	2770399	2139.79937092
Chr5	2773000	2774599	1082.99128271
Chr5	2775800	2777199	500.527991889
Chr5	2778000	2779199	630.769296322
Chr5	2782200	2784199	1150.80379626
Chr5	2790200	2790999	1002.52231991
Chr5	2794400	2795399	639.09037269
Chr5	2802200	2805199	1940.85021383
Chr5	2812400	2815199	1785.07288044
Chr5	2820000	2823799	4675.76081543
Chr5	2825600	2826799	1887.55818406
Chr5	2837200	2838199	633.934725233
Chr5	2844600	2845999	730.715816533
Chr5	2850600	2853199	808.287640746
Chr5	2855600	2860399	4367.67861087
Chr5	2864800	2865399	60.0818059794
Chr5	2870800	2872199	900.017366648
Chr5	2876000	2877399	1058.36795806
Chr5	2878800	2879599	114.162851584
Chr5	2882400	2883399	162.35508054
Chr5	2886000	2886799	412.667223168
Chr5	2887800	2889999	2295.4861195
Chr5	2894200	2895399	1076.84628209
Chr5	2905000	2907399	909.8149397
Chr5	2912600	2914399	1201.85656722
Chr5	2916000	2917199	1969.8850777
Chr5	2921200	2921999	584.263831855
Chr5	2928200	2929199	715.299710476
Chr5	2932000	2932799	587.984833107
Chr5	2938400	2939199	1014.95605828
Chr5	2940600	2942799	1860.69663874
Chr5	2944400	2946799	1095.77117841
Chr5	2949200	2950399	589.650240076
Chr5	2955600	2956799	914.399632613
Chr5	2958400	2958799	62.506757554
Chr5	2960000	2960999	186.220600187
Chr5	2962400	2963399	960.671431245
Chr5	2967200	2967599	60.0761629366
Chr5	2972600	2973399	393.744166042
Chr5	2975600	2977399	1271.40767291
Chr5	2983600	2985599	4534.49531493
Chr5	2986800	2987799	273.213872276
Chr5	2992400	2993199	552.560904641
Chr5	2997800	2998999	292.891296576
Chr5	2999800	3000599	483.013498208
Chr5	3002400	3005599	2043.92012842
Chr5	3010400	3011199	108.857246708
Chr5	3013800	3014599	351.358811804
Chr5	3015400	3016399	670.775338852
Chr5	3017800	3018199	202.092198349
Chr5	3024000	3024799	606.435746697
Chr5	3026400	3026999	195.620808399
Chr5	3032200	3033399	1276.93604735
Chr5	3036000	3036599	235.432980222
Chr5	3040400	3041199	839.444375369
Chr5	3043200	3044399	1868.04428724
Chr5	3052200	3053799	1089.78639813
Chr5	3056400	3059999	2200.23603076
Chr5	3061000	3061799	139.783413937
Chr5	3063800	3065799	1483.30640112
Chr5	3066600	3067599	656.687561875
Chr5	3072800	3074599	1086.44556312
Chr5	3084200	3085399	1541.14426936
Chr5	3087800	3088999	1349.32456107
Chr5	3091800	3093399	1023.88003398
Chr5	3096200	3096999	482.282254678
Chr5	3105400	3107399	326.151452183
Chr5	3112200	3113799	184.691911916
Chr5	3124800	3126999	1101.50491053
Chr5	3128000	3128799	1818.07529516
Chr5	3133200	3134799	2658.57255582
Chr5	3139000	3140199	657.479770306
Chr5	3143800	3144999	841.313635155
Chr5	3147400	3148399	915.828833299
Chr5	3149600	3151199	957.608266319
Chr5	3153800	3154399	132.289860535
Chr5	3157800	3158599	327.268867532
Chr5	3167400	3168199	201.770299563
Chr5	3171600	3171999	116.645583745
Chr5	3179000	3179399	200.568495542
Chr5	3182200	3183799	1387.28693231
Chr5	3185600	3186399	731.664767079
Chr5	3199000	3200199	1001.774618
Chr5	3201400	3204199	394.162301513
Chr5	3206200	3207399	97.160854994
Chr5	3215800	3216599	413.497053698
Chr5	3224000	3224799	636.587233048
Chr5	3232600	3233999	460.561091702
Chr5	3237800	3238799	673.737817053
Chr5	3239600	3240399	378.029609549
Chr5	3241600	3242199	158.011742549
Chr5	3245800	3246599	123.148750917
Chr5	3251200	3254599	161.934184252
Chr5	3257000	3257999	989.852371712
Chr5	3258800	3260199	678.809426163
Chr5	3261200	3262399	1391.61346383
Chr5	3267800	3270999	1338.97293942
Chr5	3271800	3272999	752.677845488
Chr5	3277800	3278199	368.813107302
Chr5	3285000	3286399	3121.85972322
Chr5	3287600	3288599	383.736769549
Chr5	3296400	3298199	732.327677098
Chr5	3299400	3300199	439.255726102
Chr5	3304000	3304799	370.230041409
Chr5	3315600	3317399	713.79533634
Chr5	3321400	3322599	455.949576902
Chr5	3328000	3328799	573.795739776
Chr5	3333000	3336999	4378.27328465
Chr5	3338200	3339399	1509.3839422
Chr5	3341400	3341799	99.3519607629
Chr5	3343200	3343799	72.3334530889
Chr5	3347600	3348599	156.942244805
Chr5	3351200	3352399	1039.30315496
Chr5	3353400	3356599	1687.55653736
Chr5	3358800	3359199	54.5743898324
Chr5	3360000	3360999	447.796550406
Chr5	3366800	3367999	369.838410189
Chr5	3370600	3371799	101.324313441
Chr5	3376600	3379799	3142.11443912
Chr5	3385600	3387599	346.219101505
Chr5	3392400	3393199	994.386267357
Chr5	3395400	3397399	1462.62633931
Chr5	3399000	3399999	2637.31134959
Chr5	3403400	3405399	1616.62004907
Chr5	3408200	3409199	1113.11259639
Chr5	3410400	3411599	1220.05584651
Chr5	3412800	3413599	145.553680687
Chr5	3418000	3418399	90.5432492445
Chr5	3420000	3424599	3571.68690327
Chr5	3427000	3432599	3197.73498716
Chr5	3438400	3440399	1680.3048879
Chr5	3441600	3442999	728.154275416
Chr5	3445600	3447199	2410.73026558
Chr5	3453600	3454199	871.084995383
Chr5	3461000	3461799	623.189702349
Chr5	3464200	3465599	2641.85964186
Chr5	3469200	3470399	1204.30871106
Chr5	3471400	3473599	1414.50567201
Chr5	3476800	3477599	603.754858779
Chr5	3479200	3480399	2423.08504778
Chr5	3483600	3484399	356.767912507
Chr5	3488200	3488999	90.8033908771
Chr5	3494400	3496399	2821.33081154
Chr5	3510400	3511999	1682.57419841
Chr5	3516400	3516999	609.906742866
Chr5	3524600	3526199	2638.45257176
Chr5	3532200	3532599	103.674798709
Chr5	3536200	3538199	1445.92833211
Chr5	3545400	3545799	171.953427613
Chr5	3547200	3547999	1562.18835577
Chr5	3550600	3551199	61.5362068278
Chr5	3553000	3553999	321.084742082
Chr5	3567200	3567999	369.296994441
Chr5	3573400	3574599	153.217425197
Chr5	3580400	3581599	1394.3339892
Chr5	3582600	3583199	459.08817095
Chr5	3591000	3591999	312.441588098
Chr5	3593600	3594999	1086.2946001
Chr5	3596200	3598199	1516.7015859
Chr5	3599000	3599999	472.278836412
Chr5	3604600	3605399	513.455601913
Chr5	3606400	3607399	925.156736879
Chr5	3618200	3619999	1700.48128415
Chr5	3621400	3622399	1938.50034246
Chr5	3630000	3630999	663.906696227
Chr5	3633600	3634599	576.210105251
Chr5	3645600	3646799	66.1213426689
Chr5	3647800	3649799	1058.99674519
Chr5	3654400	3654999	419.537514806
Chr5	3657000	3658999	340.312688251
Chr5	3667400	3668199	398.553561785
Chr5	3670600	3672599	2303.87765522
Chr5	3676600	3677599	899.816311437
Chr5	3686800	3687799	865.940325954
Chr5	3695800	3697399	471.022452765
Chr5	3703400	3704999	1365.77601889
Chr5	3708200	3709199	1132.5885045
Chr5	3713200	3714599	840.479399601
Chr5	3716600	3719599	1129.02533674
Chr5	3727800	3728599	845.218597483
Chr5	3734200	3735999	866.636391831
Chr5	3737200	3738199	184.613438007
Chr5	3739800	3742799	1570.23120163
Chr5	3745000	3746799	2073.95748973
Chr5	3754200	3757199	2045.76959819
Chr5	3758800	3759599	415.499662769
Chr5	3761200	3761999	123.308560723
Chr5	3770200	3771399	1968.121571
Chr5	3772800	3773799	620.33921622
Chr5	3776800	3777999	1533.59359939
Chr5	3780200	3781399	815.35923618
Chr5	3784200	3785199	381.387722282
Chr5	3787200	3787999	567.500965855
Chr5	3789200	3790199	307.390581413
Chr5	3792000	3792999	1991.08445797
Chr5	3793800	3794799	642.572958382
Chr5	3799600	3800999	496.42818125
Chr5	3807400	3809399	1672.44777243
Chr5	3813800	3814799	1182.35069662
Chr5	3820000	3821199	2460.95175417
Chr5	3823000	3824199	504.493167895
Chr5	3825600	3826399	623.345717279
Chr5	3828800	3829999	950.420936055
Chr5	3831600	3832799	2251.11126956
Chr5	3834000	3834799	802.202336283
Chr5	3837400	3838199	502.998874229
Chr5	3845200	3845799	646.126229956
Chr5	3855000	3855999	348.053944808
Chr5	3860800	3861599	697.723723087
Chr5	3862600	3863799	784.480077219
Chr5	3871400	3872999	1007.53738437
Chr5	3878000	3879599	3069.71472321
Chr5	3882400	3882999	94.8185031492
Chr5	3884200	3885999	1035.48251844
Chr5	3890200	3891199	232.205084575
Chr5	3900600	3901599	60.2718522954
Chr5	3911200	3912399	1340.53247618
Chr5	3914400	3914999	108.416054613
Chr5	3917800	3920399	1832.5359259
Chr5	3923200	3924799	590.448156065
Chr5	3929800	3930399	630.382009859
Chr5	3931600	3932199	848.896367802
Chr5	3940000	3941199	1753.13056972
Chr5	3943800	3944799	802.074755736
Chr5	3947200	3947999	588.592319112
Chr5	3950000	3950999	518.225224551
Chr5	3955000	3956199	839.179339235
Chr5	3960000	3963599	1262.7687241
Chr5	3966400	3967599	1960.40962452
Chr5	3970400	3971399	180.628870874
Chr5	3972200	3973599	136.121200705
Chr5	3977200	3979799	973.411520639
Chr5	3981400	3983399	1250.95786331
Chr5	3988400	3989799	1132.98303692
Chr5	3993000	3993599	266.486658556
Chr5	3995200	3996199	992.406944707
Chr5	4002000	4002599	96.1782634044
Chr5	4007400	4008799	863.317510918
Chr5	4011000	4011999	835.837227244
Chr5	4013400	4014999	1565.47716267
Chr5	4023400	4023999	597.287408091
Chr5	4032200	4034399	1425.46846164
Chr5	4037200	4038799	1387.32340745
Chr5	4041600	4042199	125.384097819
Chr5	4046200	4047399	1821.92032173
Chr5	4049400	4050599	344.707794364
Chr5	4052400	4053599	941.640037623
Chr5	4056200	4058999	577.636026956
Chr5	4060000	4061999	5489.72110386
Chr5	4068200	4068999	224.2414829
Chr5	4070000	4071199	1028.13787943
Chr5	4072600	4074599	475.835626338
Chr5	4081400	4081999	265.220003774
Chr5	4084200	4085399	596.679879086
Chr5	4087800	4088799	788.549806014
Chr5	4092600	4093799	808.476462298
Chr5	4102800	4104399	249.411802647
Chr5	4107400	4108199	626.687442782
Chr5	4120600	4121399	572.204679833
Chr5	4122400	4123399	1049.57444888
Chr5	4131200	4133999	1701.42962779
Chr5	4137800	4138799	768.082648859
Chr5	4143000	4143999	486.791096959
Chr5	4147600	4148599	781.60121956
Chr5	4150000	4151199	251.08167724
Chr5	4153600	4154599	1201.48763246
Chr5	4156600	4159999	2903.42614589
Chr5	4164000	4164999	1095.11884185
Chr5	4173400	4174999	1387.32866277
Chr5	4176600	4177599	1135.58664829
Chr5	4196600	4197599	1036.53940934
Chr5	4205200	4208199	2712.3939437
Chr5	4214600	4216399	62.0993549745
Chr5	4219000	4219599	106.241806284
Chr5	4221600	4223199	813.324947927
Chr5	4226600	4227599	274.614526441
Chr5	4234200	4235399	719.059630804
Chr5	4243000	4243999	1716.11962465
Chr5	4248200	4250199	1974.36805335
Chr5	4253400	4255199	198.769315485
Chr5	4261400	4262399	791.935252813
Chr5	4263400	4264599	1713.62763078
Chr5	4272000	4272599	77.9555511403
Chr5	4278800	4279599	680.089538753
Chr5	4283600	4284399	399.288613607
Chr5	4286800	4287399	131.816836478
Chr5	4292600	4294599	3952.52423127
Chr5	4301200	4304399	2248.79177696
Chr5	4306800	4307599	956.148206777
Chr5	4309200	4310199	1069.62016298
Chr5	4311200	4311999	939.586843345
Chr5	4315800	4316399	120.972157102
Chr5	4318400	4319399	324.721444612
Chr5	4330800	4331799	1149.80308895
Chr5	4334800	4337399	333.982063697
Chr5	4338200	4339199	679.873967292
Chr5	4341200	4342399	1171.72438961
Chr5	4343400	4344599	1624.6926389
Chr5	4345400	4346599	2821.58506789
Chr5	4358600	4359599	1650.46558502
Chr5	4365800	4366399	784.833017957
Chr5	4367200	4368199	842.555804751
Chr5	4370800	4372599	485.03989447
Chr5	4377600	4379399	987.842201811
Chr5	4383000	4383999	1206.11066439
Chr5	4390600	4392399	1390.59715474
Chr5	4393200	4394399	1766.85886521
Chr5	4397600	4398599	795.881446969
Chr5	4404600	4405599	543.646043032
Chr5	4414600	4416599	1010.1608478
Chr5	4422200	4423199	389.371528558
Chr5	4425400	4426999	325.607123938
Chr5	4427800	4428599	364.733353321
Chr5	4432400	4434799	491.40222068
Chr5	4438200	4440599	1128.89510654
Chr5	4442000	4443599	1119.68759621
Chr5	4445400	4446199	319.824745168
Chr5	4447800	4448799	1536.09884726
Chr5	4453000	4454599	662.20312282
Chr5	4455400	4456599	1638.23172538
Chr5	4461000	4462599	695.358502229
Chr5	4467200	4468399	397.903001993
Chr5	4469200	4474399	3901.7057793
Chr5	4475600	4477999	158.857605829
Chr5	4479600	4483199	3356.12313591
Chr5	4486000	4487599	693.550666304
Chr5	4488600	4490199	1681.31319391
Chr5	4495400	4495799	84.6059914041
Chr5	4499400	4502199	1808.36352684
Chr5	4506600	4509399	1803.70803604
Chr5	4514800	4516799	346.561115203
Chr5	4518000	4518999	393.611370396
Chr5	4522000	4522799	388.063431152
Chr5	4525000	4527799	1431.43030241
Chr5	4531400	4534399	2932.33486706
Chr5	4535400	4536599	296.504378353
Chr5	4544400	4545399	1283.9583012
Chr5	4550800	4552999	1351.61788978
Chr5	4556200	4559999	1901.53493869
Chr5	4561400	4562199	783.480799312
Chr5	4565400	4566599	257.099797371
Chr5	4570200	4570999	530.749875758
Chr5	4576200	4577399	197.073090636
Chr5	4580600	4581799	381.570576433
Chr5	4586600	4587399	677.28376418
Chr5	4591600	4592599	570.166628261
Chr5	4596800	4598799	2183.03354386
Chr5	4601000	4602199	1415.47942937
Chr5	4604600	4605999	1243.61304399
Chr5	4610600	4611399	2560.60427007
Chr5	4615200	4616999	3044.0028034
Chr5	4618000	4618999	540.828650268
Chr5	4619800	4620199	124.604036172
Chr5	4628400	4629199	259.056416554
Chr5	4632400	4633799	1470.95931571
Chr5	4636000	4636599	448.062559039
Chr5	4638400	4639799	1097.71182223
Chr5	4649600	4651399	357.108991995
Chr5	4652800	4653999	1556.19033703
Chr5	4657000	4658999	1023.20070916
Chr5	4661600	4662799	1167.44204603
Chr5	4667800	4668799	229.464270256
Chr5	4676000	4676799	354.461681256
Chr5	4683600	4684399	662.653940121
Chr5	4686200	4686999	525.781771138
Chr5	4688000	4689599	1178.12223704
Chr5	4693000	4694199	1567.23656545
Chr5	4695600	4696999	1875.24095086
Chr5	4702400	4703199	617.618402722
Chr5	4705600	4707799	1157.06588928
Chr5	4710600	4711799	346.627548267
Chr5	4712800	4714599	190.6989584
Chr5	4717800	4718799	601.649841906
Chr5	4721400	4722399	573.490689132
Chr5	4724600	4726199	124.359474726
Chr5	4728000	4728799	502.824472591
Chr5	4732400	4734599	1412.97218793
Chr5	4742600	4743599	702.936892595
Chr5	4746400	4746999	244.537356695
Chr5	4752800	4753599	895.478856814
Chr5	4756200	4757799	1261.92697797
Chr5	4768400	4769399	165.852415624
Chr5	4775000	4775999	1602.31113973
Chr5	4777000	4778999	84.8350789562
Chr5	4783000	4783599	541.001551452
Chr5	4786600	4788599	897.315785803
Chr5	4796800	4798399	1977.83898028
Chr5	4804400	4804999	837.739633253
Chr5	4805800	4806799	140.611513368
Chr5	4810400	4811199	733.469948552
Chr5	4814000	4815799	398.723964791
Chr5	4820800	4821599	211.335531095
Chr5	4823200	4824399	703.109011708
Chr5	4826800	4827799	325.595628898
Chr5	4828800	4829999	465.147461061
Chr5	4832000	4834399	86.742995228
Chr5	4840800	4841999	1380.74640436
Chr5	4843800	4844399	151.293757753
Chr5	4847200	4848199	1442.84993393
Chr5	4857000	4857799	379.466106637
Chr5	4864400	4867799	1631.10551079
Chr5	4872000	4873599	1073.46210208
Chr5	4875200	4877199	786.995725875
Chr5	4886200	4887399	877.872125904
Chr5	4890800	4891599	546.393480808
Chr5	4898800	4899599	132.809209631
Chr5	4904400	4906799	885.395018228
Chr5	4914800	4915599	70.8265602836
Chr5	4928600	4929599	665.999768675
Chr5	4933000	4933599	556.464495725
Chr5	4935200	4936399	919.364841209
Chr5	4937800	4938799	1150.45140504
Chr5	4941800	4942599	348.171905228
Chr5	4953600	4954999	1020.78431934
Chr5	4958400	4959399	356.138804616
Chr5	4962200	4962999	497.571391215
Chr5	4969200	4969999	423.174116295
Chr5	4975600	4975999	65.4563134874
Chr5	4977400	4978199	588.037568773
Chr5	4980400	4981399	818.162124641
Chr5	4983800	4984199	149.443040693
Chr5	4985200	4986199	757.50977391
Chr5	4994600	4996199	1250.96268626
Chr5	5002000	5003199	1533.59958194
Chr5	5005400	5006999	1826.53324608
Chr5	5011200	5012999	735.097733769
Chr5	5017400	5018399	685.752938798
Chr5	5020000	5020799	149.500925205
Chr5	5023600	5024599	2088.11165355
Chr5	5029000	5030199	468.823239755
Chr5	5034000	5035599	157.90054317
Chr5	5037600	5039999	407.97147046
Chr5	5046200	5046999	278.768849653
Chr5	5056600	5057799	1174.28019119
Chr5	5061400	5062199	661.666910489
Chr5	5066200	5067199	917.821578504
Chr5	5069800	5072199	464.702747133
Chr5	5078200	5080399	1021.38960717
Chr5	5087400	5088199	871.569160877
Chr5	5092000	5093999	2305.08344497
Chr5	5110200	5110999	726.148943409
Chr5	5120600	5123599	2140.87328536
Chr5	5130400	5131599	406.667968759
Chr5	5136000	5137599	431.601228999
Chr5	5141000	5141799	287.568906115
Chr5	5143000	5144599	844.669776868
Chr5	5148800	5149399	95.7542716402
Chr5	5157000	5158799	902.329035155
Chr5	5161600	5162599	1203.53730803
Chr5	5168600	5170599	480.833706681
Chr5	5180200	5181399	1549.56857339
Chr5	5182800	5184799	2243.01376073
Chr5	5185600	5186799	1215.49863939
Chr5	5193000	5193799	448.941060316
Chr5	5195600	5196599	377.146633274
Chr5	5199800	5200599	154.70533748
Chr5	5205800	5207799	654.233093951
Chr5	5212000	5213999	1285.43757998
Chr5	5224200	5225199	94.7037457189
Chr5	5227800	5228999	1013.43493684
Chr5	5242600	5243399	300.83718608
Chr5	5244800	5246799	1302.49381004
Chr5	5250400	5251199	951.980900621
Chr5	5252600	5253599	732.560274358
Chr5	5260800	5262599	1982.66752441
Chr5	5265800	5266999	482.848074158
Chr5	5268400	5269399	293.729646686
Chr5	5271200	5273799	1262.67393777
Chr5	5276200	5276599	123.877684151
Chr5	5278000	5281199	1338.79777383
Chr5	5289800	5290399	632.942783324
Chr5	5297200	5297999	1272.67735088
Chr5	5299400	5300599	2064.27013001
Chr5	5305000	5305799	263.042024234
Chr5	5310400	5311999	650.582249461
Chr5	5316200	5317399	816.965698664
Chr5	5330600	5332599	1517.28873634
Chr5	5333800	5334599	618.710486881
Chr5	5337800	5339199	2827.69465598
Chr5	5343800	5345399	1633.91093668
Chr5	5349600	5350999	706.451722294
Chr5	5355200	5358599	2681.61328153
Chr5	5359600	5360799	1295.72086098
Chr5	5361800	5363199	725.606534836
Chr5	5364800	5365399	363.103037662
Chr5	5367000	5369199	1431.62117221
Chr5	5371800	5372599	742.042525399
Chr5	5374000	5375199	344.960711754
Chr5	5379400	5380399	1569.52565744
Chr5	5381800	5382799	160.555518341
Chr5	5390000	5390999	618.445295812
Chr5	5391800	5393399	410.14332681
Chr5	5396200	5397399	1118.95095215
Chr5	5403200	5406399	1943.80133117
Chr5	5410000	5411399	785.986548586
Chr5	5431600	5433799	2649.88066388
Chr5	5439600	5440199	83.5666889013
Chr5	5447600	5449199	692.707947735
Chr5	5450600	5451599	560.852416696
Chr5	5454800	5455599	255.111503045
Chr5	5460800	5461599	601.940421599
Chr5	5464600	5465399	430.462862363
Chr5	5466200	5467199	341.689283056
Chr5	5472400	5473599	279.386225258
Chr5	5474400	5475199	198.019013985
Chr5	5483200	5483999	420.458865821
Chr5	5485200	5485999	270.499210854
Chr5	5494200	5495799	400.885185927
Chr5	5497600	5499199	775.649764761
Chr5	5508400	5510999	3127.88423105
Chr5	5521400	5522399	877.131826383
Chr5	5525800	5526799	902.881046196
Chr5	5529000	5531199	1662.79195805
Chr5	5534200	5536599	1401.21704961
Chr5	5543000	5544799	1273.82682012
Chr5	5548200	5549799	829.196573719
Chr5	5551400	5552599	1221.81493766
Chr5	5559400	5559799	58.2687139722
Chr5	5561000	5562599	736.385438848
Chr5	5568400	5569199	748.453164328
Chr5	5571400	5573599	1269.11109008
Chr5	5583600	5584199	362.845202843
Chr5	5585600	5587199	425.990877284
Chr5	5591400	5592599	401.432548274
Chr5	5594600	5595799	1146.91028132
Chr5	5605600	5606999	340.037514109
Chr5	5608000	5609599	1382.60220912
Chr5	5610800	5611799	512.675091864
Chr5	5615400	5616199	810.761769938
Chr5	5622000	5622599	104.687113067
Chr5	5624400	5624799	75.0402406432
Chr5	5627200	5627599	73.8369000482
Chr5	5639200	5640399	128.645858985
Chr5	5641400	5643399	193.808948796
Chr5	5652200	5653199	1892.96905874
Chr5	5656400	5656999	145.460630529
Chr5	5661400	5662799	676.595013866
Chr5	5666800	5667799	556.656846316
Chr5	5672800	5673599	804.567732405
Chr5	5674400	5674999	211.90860194
Chr5	5679800	5680799	1055.15303588
Chr5	5686200	5686999	719.1157633
Chr5	5689200	5689999	754.073892753
Chr5	5691200	5692999	634.781994919
Chr5	5700200	5700999	414.880868431
Chr5	5703400	5703599	52.0675934241
Chr5	5711000	5711599	562.306243955
Chr5	5718800	5720999	766.391512937
Chr5	5724000	5726799	2946.91098088
Chr5	5729000	5731399	1044.57226753
Chr5	5749600	5750599	810.773577287
Chr5	5758400	5759799	544.617246291
Chr5	5764200	5765999	2259.54039508
Chr5	5771400	5772399	1260.33678291
Chr5	5787400	5789199	1070.29708584
Chr5	5792800	5793599	375.688522456
Chr5	5800000	5801199	964.361236882
Chr5	5803800	5804599	767.944424713
Chr5	5807800	5808599	537.57814046
Chr5	5809400	5810599	1564.49448609
Chr5	5811800	5813199	443.191707115
Chr5	5820200	5821599	783.066977969
Chr5	5822600	5823599	595.820189165
Chr5	5829000	5829799	1078.06411518
Chr5	5840600	5841799	1005.96252892
Chr5	5860800	5862399	774.481419759
Chr5	5865600	5866599	1024.01662072
Chr5	5868200	5868999	108.522037872
Chr5	5871600	5872799	1268.02629633
Chr5	5877200	5878399	792.204149414
Chr5	5882000	5882599	89.6674721648
Chr5	5888200	5890199	367.218894678
Chr5	5896400	5897199	477.283633557
Chr5	5898800	5900199	809.702354773
Chr5	5907800	5908599	877.283386064
Chr5	5911600	5913199	892.884734528
Chr5	5917000	5917999	1066.7799312
Chr5	5924400	5925399	392.676547015
Chr5	5927200	5928799	639.009009037
Chr5	5935000	5937999	2338.26473681
Chr5	5943600	5944399	321.793248472
Chr5	5953600	5957999	3833.82403057
Chr5	5972400	5973199	381.096519056
Chr5	5978600	5979199	286.403804968
Chr5	5980800	5982199	1170.47409886
Chr5	5987200	5987999	344.434528835
Chr5	5989800	5991999	1822.93716457
Chr5	5995400	5997199	1551.80492947
Chr5	5998200	6000399	1212.41243138
Chr5	6006000	6007599	309.736080952
Chr5	6013400	6016199	1949.71366629
Chr5	6017800	6019599	801.027554815
Chr5	6026200	6027199	660.919064894
Chr5	6028200	6029199	384.238174929
Chr5	6033600	6034399	207.38733735
Chr5	6035600	6037999	805.7192647
Chr5	6041200	6042799	1102.20864096
Chr5	6053400	6054399	2612.88164237
Chr5	6057800	6058199	138.756716528
Chr5	6061600	6062999	679.265205277
Chr5	6065800	6066399	319.162439993
Chr5	6071400	6072399	337.556221098
Chr5	6077000	6078599	425.842940518
Chr5	6082200	6083199	343.449397542
Chr5	6087400	6088999	1281.3824663
Chr5	6089800	6091799	2153.74989361
Chr5	6094200	6094999	292.044460819
Chr5	6104400	6104999	305.585418587
Chr5	6108600	6109399	790.49935268
Chr5	6112800	6113999	690.01699963
Chr5	6128000	6128999	117.116377904
Chr5	6130200	6130999	555.563879854
Chr5	6132800	6136799	1287.64555175
Chr5	6138400	6139799	424.022904486
Chr5	6143400	6143999	120.157787105
Chr5	6145000	6146399	3131.42532304
Chr5	6152000	6154599	1521.9984395
Chr5	6160200	6161199	490.946777925
Chr5	6165000	6165799	67.8015988232
Chr5	6173600	6176199	1679.91887109
Chr5	6181400	6182799	423.536421108
Chr5	6192400	6193199	635.953119886
Chr5	6201400	6203799	1739.90598957
Chr5	6212800	6213999	609.071691503
Chr5	6218000	6219799	1288.85070814
Chr5	6221000	6222799	326.669634338
Chr5	6225800	6230599	3284.17201233
Chr5	6233600	6234199	193.358973131
Chr5	6240000	6241599	457.316345774
Chr5	6254600	6255399	534.1418194
Chr5	6260000	6262199	402.676814899
Chr5	6264200	6265199	464.322184911
Chr5	6266400	6267799	961.816201247
Chr5	6270600	6272199	1221.23588019
Chr5	6276000	6277399	2348.60275399
Chr5	6286800	6287399	365.683502619
Chr5	6290600	6292799	685.226119212
Chr5	6305400	6306399	831.679140246
Chr5	6310000	6310599	252.216209391
Chr5	6312200	6313199	683.65833351
Chr5	6325800	6326599	481.74441825
Chr5	6329200	6331399	1687.01740359
Chr5	6334200	6334599	77.4565561043
Chr5	6336400	6337599	1454.41367213
Chr5	6342200	6343799	2853.05714762
Chr5	6346800	6348199	1246.00334328
Chr5	6354200	6354999	329.639352926
Chr5	6356000	6357199	1254.05459547
Chr5	6358400	6359199	827.072132379
Chr5	6362200	6363399	1493.00415735
Chr5	6369200	6370199	1017.56894407
Chr5	6372800	6376199	1630.50494782
Chr5	6378200	6379399	1976.67877473
Chr5	6387400	6389799	917.657733995
Chr5	6408200	6409399	807.201567449
Chr5	6411800	6412999	346.062698824
Chr5	6414400	6416599	2693.01670487
Chr5	6418200	6419199	860.002442786
Chr5	6423200	6423799	496.906070951
Chr5	6427600	6429199	1300.1382894
Chr5	6430600	6432999	448.847375217
Chr5	6446600	6447199	158.947898764
Chr5	6453200	6454399	1151.51332437
Chr5	6457400	6457799	78.8794096919
Chr5	6459000	6459999	1594.51855716
Chr5	6461400	6462399	510.963530903
Chr5	6465800	6468799	985.500675329
Chr5	6470200	6470999	339.52035558
Chr5	6472000	6472799	553.58455797
Chr5	6479600	6480399	202.288362877
Chr5	6488200	6489199	896.172021139
Chr5	6494000	6496599	4013.15432615
Chr5	6498800	6499599	720.31284448
Chr5	6506600	6507399	238.060038769
Chr5	6511600	6512799	1914.03707473
Chr5	6515200	6516199	471.836066025
Chr5	6518800	6519799	646.060610236
Chr5	6525800	6526799	485.218208064
Chr5	6529800	6530599	1263.53604047
Chr5	6531600	6532399	828.371722388
Chr5	6540000	6541199	583.109262713
Chr5	6552400	6554599	1358.95101777
Chr5	6556400	6557599	833.899100194
Chr5	6560800	6561999	610.124064975
Chr5	6563000	6563799	764.838985156
Chr5	6571400	6572399	739.180274633
Chr5	6575600	6576599	771.63823599
Chr5	6577800	6579799	162.279917727
Chr5	6582200	6583199	1180.78992436
Chr5	6585800	6587399	91.4045440562
Chr5	6595600	6596799	1199.36436399
Chr5	6598000	6598999	762.469312485
Chr5	6606600	6607199	744.026504239
Chr5	6611000	6612199	999.949940581
Chr5	6623200	6624399	1507.03022017
Chr5	6629200	6629999	966.662736278
Chr5	6639800	6640199	120.165595893
Chr5	6645200	6647399	2112.67085042
Chr5	6649600	6650399	1175.62563327
Chr5	6652400	6653199	1104.03931873
Chr5	6661000	6662399	126.703938576
Chr5	6663600	6664399	89.0950484004
Chr5	6673800	6674999	1121.48366212
Chr5	6677000	6678199	924.905143597
Chr5	6680600	6681999	990.367847777
Chr5	6684200	6684599	594.499182323
Chr5	6687000	6688199	601.690545652
Chr5	6699600	6701399	5065.21820089
Chr5	6703000	6703999	542.897588368
Chr5	6704800	6705999	498.490202703
Chr5	6710800	6711799	553.127881665
Chr5	6712600	6713599	660.880913135
Chr5	6714600	6716799	1581.71145192
Chr5	6718200	6718999	700.377535724
Chr5	6724400	6724999	76.562198885
Chr5	6728400	6730399	2132.6649656
Chr5	6732200	6732999	509.760075265
Chr5	6736800	6737399	529.041089253
Chr5	6738200	6740599	1837.90183102
Chr5	6742800	6744599	1424.82391382
Chr5	6747400	6748599	744.353971355
Chr5	6749800	6751199	2414.6055479
Chr5	6752000	6752999	1169.7785247
Chr5	6756800	6757999	949.183749543
Chr5	6760200	6761799	1405.94414311
Chr5	6762600	6764199	1142.73388614
Chr5	6765800	6766399	65.0281579925
Chr5	6770200	6771199	840.887372485
Chr5	6774400	6776799	1687.40193113
Chr5	6779800	6780999	2451.19848691
Chr5	6782600	6783399	595.902659504
Chr5	6788000	6788599	382.993276953
Chr5	6790000	6790399	153.463882611
Chr5	6792600	6793199	264.912411022
Chr5	6795400	6796199	674.966277203
Chr5	6797400	6798199	360.515639162
Chr5	6800000	6800999	811.373164409
Chr5	6802400	6803399	439.091677351
Chr5	6804400	6805199	812.99366013
Chr5	6806400	6807399	540.416918996
Chr5	6810000	6811599	1138.00706797
Chr5	6814000	6815199	1900.46789579
Chr5	6816600	6817599	1006.40415517
Chr5	6822000	6823199	264.470468065
Chr5	6826600	6827399	76.8556788565
Chr5	6833600	6837199	2584.41071392
Chr5	6849400	6850199	502.885887536
Chr5	6851800	6853199	913.142134581
Chr5	6856000	6856999	866.716695287
Chr5	6868000	6868999	792.874490246
Chr5	6876600	6877599	1805.89941086
Chr5	6884200	6884999	398.089826324
Chr5	6891600	6892599	739.898957402
Chr5	6894800	6895799	1162.39839421
Chr5	6896600	6897399	537.851033272
Chr5	6912600	6913399	264.510972793
Chr5	6919200	6920199	204.281509454
Chr5	6921800	6922799	135.373977728
Chr5	6936800	6939399	1548.83267658
Chr5	6942200	6942999	283.698982864
Chr5	6945600	6946599	1271.45738896
Chr5	6947800	6948799	1328.35500605
Chr5	6952800	6953999	936.183169531
Chr5	6957600	6958399	1032.44076512
Chr5	6962000	6964399	2311.24910122
Chr5	6967000	6969799	2108.10295188
Chr5	6974000	6975799	840.317656925
Chr5	6981600	6981999	206.549611011
Chr5	6984400	6987399	2217.60783215
Chr5	6993200	6993799	449.224366935
Chr5	6998000	6998999	638.17700072
Chr5	7006000	7007199	1370.25734377
Chr5	7014600	7015599	803.662804762
Chr5	7020800	7022199	1007.19453123
Chr5	7025800	7026599	283.841125804
Chr5	7040000	7040799	614.659303431
Chr5	7047000	7047399	319.534284666
Chr5	7051200	7053999	924.264966447
Chr5	7068000	7069199	1491.57637435
Chr5	7072000	7072999	590.838234732
Chr5	7080200	7084799	5356.74357636
Chr5	7089000	7091799	1771.53590664
Chr5	7093600	7094399	701.700895065
Chr5	7096400	7099199	1671.20317674
Chr5	7103400	7104999	988.866502463
Chr5	7110000	7111399	444.140113787
Chr5	7116600	7118399	715.72011356
Chr5	7127600	7128399	255.018410208
Chr5	7132600	7133599	1101.46325246
Chr5	7136000	7136999	1849.90506133
Chr5	7138800	7139599	864.254746928
Chr5	7146200	7149399	1847.99887287
Chr5	7152200	7152999	623.849891634
Chr5	7156200	7157199	960.653277336
Chr5	7164600	7165599	1194.48521422
Chr5	7169400	7170599	918.704661624
Chr5	7172800	7173999	285.450179089
Chr5	7176400	7177399	463.472409439
Chr5	7186000	7186799	784.892138443
Chr5	7189200	7189599	194.989202871
Chr5	7192200	7193199	52.2694671732
Chr5	7202800	7204199	1301.10020121
Chr5	7205600	7206599	839.705470242
Chr5	7208600	7209399	110.225644191
Chr5	7215400	7215999	740.03344645
Chr5	7217200	7218199	425.713134358
Chr5	7226800	7227999	713.570081513
Chr5	7238200	7239399	876.705411669
Chr5	7242000	7243799	1736.30750232
Chr5	7249000	7250399	1588.43599945
Chr5	7255200	7255999	777.964639836
Chr5	7258800	7259399	404.903560406
Chr5	7261600	7262399	433.74274559
Chr5	7264600	7265599	681.747720794
Chr5	7273200	7274399	1328.29724873
Chr5	7277200	7278199	984.941640427
Chr5	7286600	7289399	1267.68691328
Chr5	7295600	7296599	788.011088299
Chr5	7298200	7299199	201.689344966
Chr5	7301200	7302199	738.136809214
Chr5	7304600	7305799	791.830488773
Chr5	7308000	7309399	1662.14196318
Chr5	7312800	7313599	806.832049074
Chr5	7315000	7316599	2494.44922919
Chr5	7329000	7329799	630.725239413
Chr5	7333400	7334399	441.99704918
Chr5	7336000	7336799	883.912537911
Chr5	7339400	7341999	872.996187296
Chr5	7355600	7356799	125.341443852
Chr5	7360400	7361399	657.47669095
Chr5	7365600	7366599	1216.12788283
Chr5	7375000	7375799	441.958036374
Chr5	7376600	7377799	828.546908328
Chr5	7379400	7380999	228.503582619
Chr5	7389800	7390599	196.079284473
Chr5	7393400	7394999	994.36569939
Chr5	7400200	7400999	1064.24886056
Chr5	7401800	7402999	115.542059903
Chr5	7404600	7406799	1498.12493231
Chr5	7418400	7418999	121.692311244
Chr5	7424400	7425399	1094.32559991
Chr5	7436000	7436599	222.393811466
Chr5	7442200	7443399	860.529827664
Chr5	7456000	7456799	310.824780704
Chr5	7477200	7478199	489.115928048
Chr5	7484400	7485399	451.158444941
Chr5	7519400	7520199	719.720291825
Chr5	7524400	7525999	2691.32834195
Chr5	7529200	7530399	1381.42095264
Chr5	7534000	7535199	633.131950692
Chr5	7537200	7538399	246.317516106
Chr5	7541000	7542199	1039.36684627
Chr5	7548600	7549399	471.530311711
Chr5	7552800	7553599	600.148723359
Chr5	7558600	7559999	900.837793586
Chr5	7570200	7572199	1364.66786837
Chr5	7587400	7588399	937.391667474
Chr5	7597200	7598199	711.286097663
Chr5	7600600	7601799	848.333854106
Chr5	7603200	7603399	64.6512400483
Chr5	7604200	7604799	123.449940555
Chr5	7607800	7608599	194.427254031
Chr5	7619200	7619999	127.801333119
Chr5	7626200	7628599	1314.80826973
Chr5	7632600	7633199	485.319398365
Chr5	7635400	7636599	757.167368188
Chr5	7650600	7651199	148.514192431
Chr5	7652000	7652599	203.975583413
Chr5	7653400	7654599	634.151626369
Chr5	7665000	7666399	406.978070095
Chr5	7668200	7669199	483.665328142
Chr5	7676800	7678599	1433.91275618
Chr5	7681200	7682199	469.238010896
Chr5	7696200	7697599	74.0163714015
Chr5	7703200	7703599	181.228053798
Chr5	7718200	7719199	124.481981144
Chr5	7730200	7730999	718.762650593
Chr5	7734400	7735399	623.214140488
Chr5	7741800	7742799	1284.29050156
Chr5	7748200	7750199	1402.82771062
Chr5	7753400	7754399	845.741428759
Chr5	7758000	7759599	1194.70609987
Chr5	7778000	7778799	427.722948381
Chr5	7781200	7782199	963.618259495
Chr5	7783800	7784799	1427.32871729
Chr5	7785800	7787199	1227.83841733
Chr5	7798400	7800199	1087.81768339
Chr5	7807200	7808599	242.717240885
Chr5	7820000	7820799	767.947927945
Chr5	7826000	7828599	2134.49474596
Chr5	7830400	7831199	967.716292171
Chr5	7842800	7843999	1489.62303138
Chr5	7846000	7846799	830.976433209
Chr5	7849400	7851199	788.368374212
Chr5	7852400	7857399	2597.87268356
Chr5	7861800	7862399	67.947608529
Chr5	7863400	7864199	85.626509919
Chr5	7867800	7868799	607.646334555
Chr5	7873400	7874599	841.521822147
Chr5	7875400	7876199	270.708038198
Chr5	7880600	7881999	658.22651836
Chr5	7883600	7884399	290.657337417
Chr5	7889600	7890199	343.719875652
Chr5	7899000	7900399	1039.85104923
Chr5	7903000	7903799	1153.53632188
Chr5	7908000	7909599	1541.87209688
Chr5	7912800	7913399	516.926101989
Chr5	7919400	7920399	723.372348165
Chr5	7927200	7927999	452.777730272
Chr5	7931000	7931799	601.277113506
Chr5	7933400	7934399	1578.7877531
Chr5	7935400	7936199	322.01616357
Chr5	7937600	7938799	1200.28763655
Chr5	7941000	7941599	681.438044862
Chr5	7943000	7944199	364.579693659
Chr5	7946400	7947399	857.519111871
Chr5	7951400	7952599	1126.95383351
Chr5	7954800	7956399	738.229002563
Chr5	7958800	7960399	1684.3038105
Chr5	7967200	7967999	824.478017361
Chr5	7981600	7982599	1136.26682379
Chr5	7985600	7986599	1268.35708673
Chr5	7987600	7988199	576.435936279
Chr5	7992800	7993399	420.017855587
Chr5	7996600	7999199	1381.25292075
Chr5	8005200	8006199	1246.98729482
Chr5	8008400	8009399	317.289573769
Chr5	8011200	8011599	176.813685123
Chr5	8013600	8014999	177.771654545
Chr5	8016200	8016799	101.281656666
Chr5	8024200	8024599	122.634287574
Chr5	8038000	8039799	903.256689778
Chr5	8042800	8044399	1692.99358802
Chr5	8052400	8053199	526.422392995
Chr5	8058600	8059599	1097.01196868
Chr5	8064800	8065599	145.527231652
Chr5	8068200	8068999	164.974305451
Chr5	8073400	8074199	129.355623774
Chr5	8075400	8077399	935.171272092
Chr5	8082800	8083599	1169.71174663
Chr5	8085000	8087199	796.522295528
Chr5	8112000	8112799	655.304470126
Chr5	8113800	8115199	781.145536591
Chr5	8116600	8117799	2089.6525327
Chr5	8119200	8120599	152.605262011
Chr5	8126600	8127399	160.51550657
Chr5	8132600	8133399	519.805681755
Chr5	8143800	8145199	459.36594701
Chr5	8149200	8149799	93.2640006952
Chr5	8158800	8160399	688.874156621
Chr5	8162200	8162599	106.121974201
Chr5	8188600	8189199	170.012074815
Chr5	8190600	8191399	669.558658274
Chr5	8226400	8227599	207.143330388
Chr5	8229000	8230799	870.287273218
Chr5	8237400	8238199	699.026169176
Chr5	8264600	8265599	283.784861288
Chr5	8266800	8267799	766.49410948
Chr5	8273600	8274199	113.165177696
Chr5	8277800	8278399	166.291536622
Chr5	8282400	8283799	1687.9025418
Chr5	8286800	8288199	621.218401733
Chr5	8296200	8298199	1805.26564894
Chr5	8301000	8301999	1087.05787093
Chr5	8316400	8317399	715.28749325
Chr5	8324000	8324799	241.810595232
Chr5	8328600	8329599	608.885592538
Chr5	8330600	8331799	1271.71092278
Chr5	8342000	8342999	1337.46831216
Chr5	8348200	8349399	597.438245531
Chr5	8354800	8358599	3205.24113098
Chr5	8365600	8366799	654.048315523
Chr5	8367600	8368799	1202.30662812
Chr5	8371400	8372999	3555.34826676
Chr5	8378800	8380399	301.302962374
Chr5	8417600	8418999	1241.27653484
Chr5	8428000	8429399	997.010877697
Chr5	8435000	8437999	1272.85782021
Chr5	8440800	8441199	206.386835911
Chr5	8443400	8443799	415.734363681
Chr5	8447400	8448999	625.551556371
Chr5	8453600	8454599	909.321700441
Chr5	8457800	8458799	1417.59320209
Chr5	8467000	8469199	1858.49329305
Chr5	8489000	8489799	846.620397454
Chr5	8494000	8494599	346.375769712
Chr5	8496200	8497599	542.519690286
Chr5	8521400	8522799	269.052854332
Chr5	8523600	8524199	136.527538065
Chr5	8530800	8531999	611.628502919
Chr5	8534400	8535199	272.920961916
Chr5	8537200	8538199	822.16774605
Chr5	8545800	8547599	815.194133679
Chr5	8552600	8553999	752.712659855
Chr5	8558400	8559399	1074.94968789
Chr5	8589400	8590799	2198.56460193
Chr5	8602800	8603199	110.227002733
Chr5	8608000	8609799	1277.90262943
Chr5	8610600	8611199	58.9765694362
Chr5	8616000	8616999	949.782787153
Chr5	8618600	8619399	156.994191872
Chr5	8631600	8632999	1137.85936177
Chr5	8639200	8640199	1119.92079691
Chr5	8642200	8644399	4551.46256521
Chr5	8650000	8651199	702.259853237
Chr5	8657800	8659199	1287.15981168
Chr5	8677000	8677999	593.913567731
Chr5	8687600	8688199	341.554027546
Chr5	8693200	8693999	177.251672755
Chr5	8707000	8707599	257.140134457
Chr5	8724000	8724999	851.147927004
Chr5	8736200	8737799	1795.13518937
Chr5	8746800	8747399	89.0616517699
Chr5	8749800	8750799	378.896531737
Chr5	8756000	8756999	1137.65195056
Chr5	8761800	8762799	440.46246754
Chr5	8773800	8775199	3387.27702195
Chr5	8794600	8797199	3624.89850559
Chr5	8801800	8802599	372.284240744
Chr5	8856000	8857599	406.341122868
Chr5	8858400	8859199	60.4075393155
Chr5	8871600	8872199	299.013778997
Chr5	8880800	8881399	114.875602091
Chr5	8883600	8886399	1286.54792193
Chr5	8891800	8892999	1044.42997413
Chr5	8894200	8894599	142.915554569
Chr5	8897800	8899199	487.284779032
Chr5	8901800	8902199	69.3462609108
Chr5	8903400	8903999	207.440197206
Chr5	8908600	8909999	1055.56152389
Chr5	8913800	8915999	385.885256248
Chr5	8937400	8938199	472.182798481
Chr5	8947400	8948199	237.855580683
Chr5	8952400	8953799	1190.98695505
Chr5	8963000	8963799	138.041993443
Chr5	8967200	8968599	716.740933617
Chr5	8970600	8971999	310.147590225
Chr5	8976000	8976999	562.793491996
Chr5	8978200	8979399	537.5465481
Chr5	8982200	8982799	380.255589061
Chr5	8987000	8987799	794.638504399
Chr5	8998800	9000399	356.002077
Chr5	9004400	9005599	1362.1835553
Chr5	9033400	9034799	335.895571876
Chr5	9036000	9036999	207.324862007
Chr5	9038800	9040399	1594.45032478
Chr5	9050800	9053399	2114.9117409
Chr5	9054400	9055199	343.181303494
Chr5	9076800	9077599	104.709615427
Chr5	9086400	9087399	262.701940306
Chr5	9096400	9098599	1519.7917746
Chr5	9100800	9101599	474.743446009
Chr5	9119200	9119799	418.585582794
Chr5	9142800	9143999	366.845273775
Chr5	9149200	9150199	873.407579578
Chr5	9157200	9158199	331.280637449
Chr5	9159200	9160399	722.085635374
Chr5	9173400	9174599	389.88988644
Chr5	9189400	9190599	1008.06627638
Chr5	9208800	9210399	463.220979846
Chr5	9226200	9227999	539.417184646
Chr5	9234600	9236199	1012.24244411
Chr5	9245800	9246999	185.155247284
Chr5	9258200	9258999	894.49955021
Chr5	9261400	9262399	440.245090369
Chr5	9276000	9276999	246.671228669
Chr5	9287800	9288999	955.628630583
Chr5	9291800	9293199	1141.41360483
Chr5	9295600	9295999	222.479695053
Chr5	9304000	9304799	750.16833393
Chr5	9305600	9306799	981.722595213
Chr5	9314800	9315599	467.365893604
Chr5	9318400	9318999	52.2970840862
Chr5	9331800	9333199	283.81132696
Chr5	9356200	9357399	716.950798249
Chr5	9375200	9375799	488.940570361
Chr5	9377400	9378599	2502.81283418
Chr5	9401000	9402399	737.514843073
Chr5	9406000	9407399	1304.13597503
Chr5	9409000	9409999	322.442725905
Chr5	9418200	9419399	547.78840002
Chr5	9423000	9423399	309.412779353
Chr5	9425000	9425799	544.481383437
Chr5	9433600	9434799	776.422664666
Chr5	9437200	9438199	1333.84183853
Chr5	9445400	9446199	173.705859083
Chr5	9451000	9451799	800.090135026
Chr5	9458000	9459399	1309.00385338
Chr5	9469400	9470399	711.396201382
Chr5	9476600	9477199	301.507326001
Chr5	9479800	9481799	567.075218143
Chr5	9484800	9486199	2774.6233886
Chr5	9490000	9491999	1490.18728245
Chr5	9498000	9498599	218.673463309
Chr5	9514000	9515599	386.828075403
Chr5	9518400	9520399	354.298737834
Chr5	9523200	9524799	179.92465038
Chr5	9534600	9535199	368.103658755
Chr5	9536800	9538999	673.11476945
Chr5	9540000	9541999	315.474035232
Chr5	9546600	9547199	50.8999460855
Chr5	9553400	9554599	801.088513081
Chr5	9573400	9574199	537.290017595
Chr5	9596800	9597399	169.385577874
Chr5	9605600	9606599	972.864635018
Chr5	9617400	9618399	1011.12747219
Chr5	9620800	9621199	50.7389918234
Chr5	9629200	9630199	536.55842461
Chr5	9633000	9634999	469.413431093
Chr5	9648800	9650799	416.53627649
Chr5	9670000	9670999	651.835887513
Chr5	9673400	9674399	300.406838487
Chr5	9675400	9676799	1032.79138115
Chr5	9684000	9685199	2336.6174653
Chr5	9687400	9688199	690.865582508
Chr5	9689800	9691599	581.946702125
Chr5	9694000	9695799	1694.56473439
Chr5	9704000	9704799	357.100356311
Chr5	9715400	9716399	748.359131779
Chr5	9722400	9723399	761.714289199
Chr5	9731000	9732599	377.838459696
Chr5	9742600	9743399	413.73902348
Chr5	9764000	9765199	238.34545906
Chr5	9771200	9772199	710.087408902
Chr5	9776000	9776399	226.330143185
Chr5	9784600	9786599	1571.90083389
Chr5	9791600	9794599	1155.35379979
Chr5	9798200	9799199	136.304213567
Chr5	9804200	9804999	155.717817981
Chr5	9807800	9808599	292.181896837
Chr5	9813000	9813999	1209.66781454
Chr5	9815600	9816599	433.158390956
Chr5	9819400	9820799	661.018558865
Chr5	9823600	9824399	374.043890232
Chr5	9828200	9829199	421.219244823
Chr5	9830200	9831199	497.35893996
Chr5	9835800	9836599	579.446767337
Chr5	9859800	9861999	348.4973753
Chr5	9863800	9864999	1257.62434511
Chr5	9873000	9873999	746.62443375
Chr5	9875600	9876599	1042.11969618
Chr5	9902600	9904199	754.376336588
Chr5	9940800	9941199	114.766173088
Chr5	9943000	9944799	2538.08839265
Chr5	9960000	9961199	78.4760959564
Chr5	9984200	9985599	428.400546546
Chr5	10004400	10005399	930.335258197
Chr5	10017000	10017799	652.064510544
Chr5	10029800	10030199	259.16263548
Chr5	10037800	10039199	1713.28984885
Chr5	10044400	10045999	859.851934534
Chr5	10070000	10070999	537.055626268
Chr5	10131400	10133599	136.623990335
Chr5	10135400	10136599	657.038671063
Chr5	10192400	10193199	443.390786796
Chr5	10238600	10239199	127.10706967
Chr5	10281800	10282599	194.914980981
Chr5	10294600	10295199	346.799183693
Chr5	10301400	10301799	124.721578407
Chr5	10320200	10320799	191.639158569
Chr5	10368600	10368999	188.153916048
Chr5	10454600	10455199	75.4135401159
Chr5	10477800	10478999	981.714631545
Chr5	10526600	10527599	921.204863766
Chr5	10542000	10543399	1085.70511257
Chr5	10611000	10611399	56.3947188494
Chr5	10614200	10615999	463.496181926
Chr5	10632200	10633199	799.566674178
Chr5	10636600	10637199	220.089440709
Chr5	10638000	10639799	72.1724607066
Chr5	10780600	10781599	1253.30903605
Chr5	10785000	10785799	764.679879678
Chr5	10796800	10798199	605.567097183
Chr5	10856800	10857599	771.481372861
Chr5	10863600	10864799	849.418173639
Chr5	10880600	10881199	303.14469677
Chr5	10925800	10926399	298.441220011
Chr5	10934000	10934799	888.341658522
Chr5	10940200	10941599	1326.88726248
Chr5	11024000	11024999	109.403387202
Chr5	11380000	11380799	481.966197653
Chr5	11612000	11612799	702.002193575
Chr5	11620400	11621399	931.408330194
Chr5	11727400	11728799	74.1370796362
Chr5	11731400	11732599	65.1187319963
Chr5	12076800	12077799	662.822468559
Chr5	12079600	12080599	391.146594639
Chr5	12087800	12088799	992.008209687
Chr5	12549200	12550199	770.282751066
Chr5	12558400	12559399	227.790975497
Chr5	12565200	12565799	113.330888408
Chr5	12588800	12589799	1134.97679689
Chr5	12616400	12617599	381.831126931
Chr5	12618400	12619999	885.899782909
Chr5	12681400	12681999	176.235824715
Chr5	13102400	13103199	243.842408535
Chr5	13110400	13111599	681.376798796
Chr5	13233400	13234599	1464.10348504
Chr5	13356200	13356999	578.355173772
Chr5	13360400	13361399	1317.75100253
Chr5	13364000	13364399	177.345158517
Chr5	13414600	13415999	988.450289665
Chr5	13419200	13419799	313.413198908
Chr5	13424400	13425399	650.978614615
Chr5	13464800	13465999	1096.80997555
Chr5	13481400	13482599	962.259213591
Chr5	13486800	13487599	530.029947747
Chr5	13521000	13522599	895.296951524
Chr5	13524800	13525799	329.951108576
Chr5	13584000	13584999	727.574570014
Chr5	13589800	13591399	1780.81548213
Chr5	13601600	13602399	492.342257708
Chr5	13634400	13635199	428.208761211
Chr5	13661800	13662799	856.148378873
Chr5	13667800	13669199	811.401942629
Chr5	13672600	13673599	575.347619227
Chr5	13701200	13702199	633.59139907
Chr5	13711400	13712399	1144.21426626
Chr5	13747000	13748199	526.244422336
Chr5	13752600	13753599	1344.17018789
Chr5	13761800	13763799	1361.42045037
Chr5	13767000	13767799	896.379095139
Chr5	13771200	13771799	425.455469306
Chr5	13825400	13826399	979.397149265
Chr5	13830600	13831799	491.980467173
Chr5	13858000	13858999	882.370155892
Chr5	13866800	13868199	825.074282541
Chr5	13876000	13876799	392.695962494
Chr5	13893600	13894399	648.38333843
Chr5	13897800	13898999	244.618193156
Chr5	13902200	13902999	1111.0225946
Chr5	13908400	13908999	295.603968972
Chr5	13915400	13916799	794.383904061
Chr5	13924600	13925399	419.205279329
Chr5	13934600	13935199	395.024279981
Chr5	13936600	13937599	534.034831317
Chr5	13940400	13940999	151.956982298
Chr5	13959200	13959799	141.003597862
Chr5	13987600	13988599	369.429818363
Chr5	14007800	14009199	1298.47016066
Chr5	14034600	14035599	1048.55922736
Chr5	14065400	14066199	296.292239695
Chr5	14074000	14074799	712.090847395
Chr5	14121600	14123399	1314.79475183
Chr5	14128000	14128999	1564.60676455
Chr5	14137600	14138599	327.02324368
Chr5	14140000	14140399	161.952312805
Chr5	14142400	14143399	278.827048805
Chr5	14195400	14196399	67.3397720473
Chr5	14197800	14199399	424.864060328
Chr5	14212200	14213199	129.134870702
Chr5	14234000	14235199	593.625261545
Chr5	14237200	14237999	696.608239498
Chr5	14239200	14239999	96.9483591854
Chr5	14252400	14253399	955.522437011
Chr5	14255400	14255999	580.979639437
Chr5	14273400	14274399	500.73618365
Chr5	14282000	14283199	996.56597096
Chr5	14287800	14288399	182.336803869
Chr5	14302800	14303799	725.952541885
Chr5	14539600	14540199	185.80361049
Chr5	14545400	14546199	523.146458651
Chr5	14586200	14586799	328.022659853
Chr5	14590200	14590999	317.377389677
Chr5	14595000	14595799	717.611532809
Chr5	14604800	14605199	53.4151077119
Chr5	14618000	14618399	65.9630429704
Chr5	14621400	14622999	984.647246255
Chr5	14629400	14630599	407.487611412
Chr5	14641800	14643199	453.868843521
Chr5	14651000	14651599	257.227261324
Chr5	14681400	14682599	1116.67324234
Chr5	14726000	14726799	229.938539576
Chr5	14730200	14731599	580.250297157
Chr5	14744200	14744799	58.7243408683
Chr5	14750600	14753199	693.22226079
Chr5	14759200	14759599	54.4857764237
Chr5	14761400	14762999	348.95259887
Chr5	14775400	14776199	680.938306455
Chr5	14792000	14793799	1174.2165725
Chr5	14807400	14808399	425.198792957
Chr5	14815800	14816599	386.811114866
Chr5	14818400	14819399	529.157521405
Chr5	14834200	14834999	475.486518212
Chr5	14836600	14837399	355.817099068
Chr5	14840200	14840799	162.448678038
Chr5	14844800	14845599	169.522657353
Chr5	14855800	14857199	215.569605394
Chr5	14859800	14860399	267.654906262
Chr5	14862800	14863399	234.721012434
Chr5	14868200	14868799	441.441671158
Chr5	14885000	14886999	464.127711207
Chr5	14887800	14888799	279.896669626
Chr5	14894600	14895199	135.078624404
Chr5	14897400	14898999	2184.67036647
Chr5	14906400	14907199	79.5526823614
Chr5	14912800	14913999	552.888674088
Chr5	14919000	14919799	465.780794742
Chr5	14925400	14926199	417.284786905
Chr5	14932000	14935799	2598.44077901
Chr5	14943400	14944199	51.9459950885
Chr5	14947200	14948199	615.282785191
Chr5	14960000	14960599	74.9326204937
Chr5	14968800	14969399	236.626091617
Chr5	14970600	14971399	188.903761386
Chr5	14978800	14979799	1133.1426122
Chr5	14983600	14984599	505.924318285
Chr5	14992000	14993399	249.724067955
Chr5	14995800	14996799	132.187631509
Chr5	14997800	14999599	791.741430952
Chr5	15004800	15006199	702.080350023
Chr5	15010000	15011199	848.81165084
Chr5	15022200	15022799	65.9832801867
Chr5	15059800	15060799	803.045141497
Chr5	15065400	15066199	144.088461733
Chr5	15090400	15091999	357.497522551
Chr5	15102600	15103799	1028.25788697
Chr5	15131400	15131799	291.763839257
Chr5	15141800	15142199	209.609055414
Chr5	15155200	15155799	92.7185014799
Chr5	15158200	15158999	274.367485747
Chr5	15166000	15167399	75.5090860869
Chr5	15174000	15175399	718.574266923
Chr5	15185000	15185599	357.66089855
Chr5	15187400	15188199	370.615400121
Chr5	15189400	15189999	305.752541272
Chr5	15208400	15209199	265.965768091
Chr5	15213800	15214999	116.533443499
Chr5	15224400	15225199	155.062082752
Chr5	15256400	15257599	110.688024185
Chr5	15261000	15265399	2536.20287591
Chr5	15268800	15269799	714.594141385
Chr5	15278600	15279399	127.533777942
Chr5	15297000	15297599	145.446779523
Chr5	15303400	15304199	259.547476701
Chr5	15306000	15306799	438.67159468
Chr5	15320600	15321799	900.095101343
Chr5	15326000	15326799	813.065524842
Chr5	15332800	15333599	410.319967357
Chr5	15345400	15346199	529.755838442
Chr5	15400200	15400999	1164.12642549
Chr5	15404600	15405599	657.586720686
Chr5	15409600	15410599	623.981687189
Chr5	15414000	15414599	113.44446664
Chr5	15419800	15420599	95.3181208912
Chr5	15421600	15421999	213.44438276
Chr5	15424000	15425399	408.381700478
Chr5	15439200	15440599	1471.38744942
Chr5	15453000	15453999	540.612447809
Chr5	15456400	15457399	497.443083074
Chr5	15466000	15466799	548.022436278
Chr5	15469600	15470799	1427.3092087
Chr5	15472200	15472799	419.757575231
Chr5	15474800	15476399	995.993279113
Chr5	15482200	15483199	302.18535941
Chr5	15489800	15490199	86.558455703
Chr5	15501200	15501999	677.66603268
Chr5	15510000	15511599	863.807585938
Chr5	15514000	15515799	151.740085991
Chr5	15543200	15543799	189.865738787
Chr5	15547200	15548199	777.703974516
Chr5	15551200	15552199	1061.79210825
Chr5	15555200	15555999	258.901874013
Chr5	15558800	15559999	426.174532902
Chr5	15568400	15569999	1270.17647793
Chr5	15571400	15572399	391.890975299
Chr5	15602600	15603199	53.8525844705
Chr5	15608800	15609999	892.658684634
Chr5	15611800	15613599	578.940774988
Chr5	15616800	15618399	1629.12460514
Chr5	15620000	15621599	664.224151451
Chr5	15625600	15626399	362.346350017
Chr5	15634600	15635799	1086.86152501
Chr5	15641800	15644799	889.313704989
Chr5	15712600	15712999	75.2464536736
Chr5	15724400	15725599	651.126793191
Chr5	15742800	15743999	221.663013454
Chr5	15748800	15749599	185.062837614
Chr5	15751000	15751599	263.279160271
Chr5	15753800	15754599	294.861866475
Chr5	15761000	15761799	185.137949255
Chr5	15769400	15770399	705.545111651
Chr5	15785800	15786799	548.770087214
Chr5	15814000	15815599	1156.694533
Chr5	15821400	15822399	869.265246546
Chr5	15827200	15827799	163.578777672
Chr5	15839800	15840599	666.094306349
Chr5	15842400	15842999	122.296974957
Chr5	15843800	15845399	4442.75838021
Chr5	15851400	15852599	901.490170515
Chr5	15854600	15855199	96.3842232396
Chr5	15858600	15859799	457.706918013
Chr5	15875200	15875799	74.7243691085
Chr5	15878800	15879999	657.332725192
Chr5	15883200	15884599	158.430424797
Chr5	15885800	15886399	170.440383524
Chr5	15895600	15896399	676.493840815
Chr5	15901600	15902399	297.360955068
Chr5	15903200	15904199	412.423055463
Chr5	15911400	15912599	1501.41270775
Chr5	15929200	15930199	457.803232401
Chr5	15934600	15935999	200.28617712
Chr5	15942800	15943399	209.425009065
Chr5	15946600	15947399	250.897639544
Chr5	15950000	15950799	187.380138355
Chr5	15966200	15966799	136.153953903
Chr5	15978000	15978999	567.557475531
Chr5	15987600	15988199	231.198988663
Chr5	15991200	15991999	888.105161148
Chr5	15994000	15994999	405.155908662
Chr5	15998000	15999199	506.864078598
Chr5	16002200	16003199	657.62076773
Chr5	16004200	16005599	1143.6889005
Chr5	16020600	16021799	181.412888065
Chr5	16026200	16027199	674.277467791
Chr5	16034400	16035399	307.247226001
Chr5	16041000	16041599	144.4924883
Chr5	16042400	16044999	401.745736021
Chr5	16057200	16060799	3335.08212448
Chr5	16063600	16064399	305.328147408
Chr5	16066400	16067599	574.408150173
Chr5	16069000	16071599	4119.06833812
Chr5	16081200	16081799	102.68292034
Chr5	16083400	16086999	1795.77775287
Chr5	16096400	16097199	767.701053089
Chr5	16101400	16102199	678.071223732
Chr5	16110600	16111599	854.319557844
Chr5	16119200	16119999	103.159163467
Chr5	16121800	16122799	77.1080051945
Chr5	16133600	16134999	762.038201927
Chr5	16148400	16149199	577.267237655
Chr5	16152200	16152799	383.950261888
Chr5	16161600	16163999	2454.89817139
Chr5	16166400	16167199	552.122906653
Chr5	16169000	16171599	194.854981599
Chr5	16181600	16182399	90.3492482024
Chr5	16194600	16195599	143.958521371
Chr5	16202400	16202799	229.878363885
Chr5	16208400	16209799	1687.82637977
Chr5	16213200	16214399	924.547763402
Chr5	16225200	16226199	577.646733979
Chr5	16227800	16230199	844.833349825
Chr5	16233600	16235399	886.703499591
Chr5	16237200	16237999	235.106855927
Chr5	16241000	16241999	161.882499822
Chr5	16246600	16247399	164.303719122
Chr5	16250000	16252399	638.667881624
Chr5	16256000	16256799	478.137589009
Chr5	16266400	16267399	642.698816062
Chr5	16277200	16277999	169.641952327
Chr5	16280600	16282599	1411.17062644
Chr5	16284400	16286599	1841.60025111
Chr5	16290600	16291399	726.801270406
Chr5	16292800	16293599	240.187632095
Chr5	16295000	16295799	223.439813845
Chr5	16298000	16299599	1366.57426474
Chr5	16301000	16301399	185.489434176
Chr5	16305400	16306399	1018.46111335
Chr5	16310800	16311999	704.216069559
Chr5	16315600	16316799	1403.13178676
Chr5	16323800	16326399	775.776524431
Chr5	16330200	16330999	190.23475892
Chr5	16334800	16335799	606.510263335
Chr5	16339800	16341199	861.75240261
Chr5	16353000	16353999	742.102893766
Chr5	16355200	16356199	357.177827468
Chr5	16362400	16363799	343.114438363
Chr5	16365800	16368599	1916.65014292
Chr5	16370200	16370799	84.7108963796
Chr5	16374800	16375999	754.418200123
Chr5	16378800	16380199	1000.73225002
Chr5	16382400	16385199	661.86809848
Chr5	16394400	16396599	533.116036131
Chr5	16400800	16401599	104.288399503
Chr5	16404400	16405199	361.892266653
Chr5	16407000	16408999	834.098575672
Chr5	16410800	16411599	1235.25792128
Chr5	16414000	16415199	427.106253314
Chr5	16420800	16421599	691.42901945
Chr5	16423800	16424599	437.799325702
Chr5	16426000	16427799	1070.43143174
Chr5	16428800	16429399	136.262970892
Chr5	16431600	16433999	161.376913299
Chr5	16435400	16435999	197.390882878
Chr5	16438800	16440199	370.888270753
Chr5	16441600	16442999	457.388601651
Chr5	16447200	16448199	640.681699999
Chr5	16451600	16452399	363.224831249
Chr5	16458400	16459399	741.925002972
Chr5	16462400	16463399	1086.59339569
Chr5	16468400	16469599	872.082665079
[truncated: 22,290 more rows]
