# Supplementary material for: Hyperosmotic priming of Arabidopsis seedlings establishes a long-term somatic memory accompanied by specific changes of the epigenome
Source: Genome Biol. 2013 Jun 14;14(6):R59. doi: 10.1186/gb-2013-14-6-r59 (PMC3707022; doi:10.1186/gb-2013-14-6-r59)
Supplement: Additional file 25 — Islands_PRH3K9me2-G400.bed. BED file containing coordinates of islands as determined by SICER software in sample 24h PRH3K9me2. (G: optimized gap size in bp.) [file gb-2013-14-6-r59-S25.BED]

track name=50RH3K9me2_g2e01.all.islands
Chr5	28600	29999	304.390139841
Chr5	64600	71399	7151.45968523
Chr5	135800	139599	654.806633772
Chr5	250000	250999	100.462480391
Chr5	354800	355999	127.519526209
Chr5	393600	394399	558.686620032
Chr5	610400	611799	221.444024029
Chr5	725000	726199	67.8031871737
Chr5	744000	744999	282.458056704
Chr5	971200	971799	162.85050994
Chr5	1064600	1067799	820.593351272
Chr5	1897000	1897999	137.501119569
Chr5	2036600	2037599	111.967423523
Chr5	2187000	2189199	296.546461383
Chr5	2257400	2262799	1146.06610722
Chr5	2346200	2348799	1145.7873524
Chr5	2374200	2377199	442.225398843
Chr5	2392000	2396199	1324.82019055
Chr5	2441400	2443599	286.005233125
Chr5	2603200	2605399	388.974016497
Chr5	3006800	3007399	286.788689446
Chr5	3114400	3116799	389.864707505
Chr5	3248000	3251199	386.673209429
Chr5	3252800	3253399	392.581794968
Chr5	3372200	3373199	323.168313718
Chr5	3904400	3910599	1693.08194838
Chr5	4208000	4213199	11349.4486259
Chr5	4313200	4314199	157.394842188
Chr5	4320200	4326199	1753.61343147
Chr5	4780800	4781599	174.204188606
Chr5	4788400	4789599	108.54538317
Chr5	4794000	4796599	438.26527802
Chr5	4798200	4800799	272.496442385
Chr5	4987400	4988999	128.029895846
Chr5	5097400	5098599	188.719317388
Chr5	5111400	5114799	1623.58222084
Chr5	5217400	5221199	398.939064786
Chr5	5383400	5384599	143.000932957
Chr5	5428600	5429399	367.047733756
Chr5	5629800	5635399	1509.21180039
Chr5	5643800	5646599	1345.57259284
Chr5	5969800	5970399	105.987701353
Chr5	5977400	5977999	149.46770467
Chr5	6205800	6212599	3503.82203773
Chr5	6324000	6325199	185.286549372
Chr5	6349000	6351599	905.459046592
Chr5	6398000	6398399	116.25936606
Chr5	6403400	6407799	810.930691631
Chr5	6433800	6438599	952.430187404
Chr5	6630600	6635599	3596.38632048
Chr5	6914200	6915599	552.2755571
Chr5	6982200	6983399	313.689344882
Chr5	7027800	7039199	2273.98757984
Chr5	7041600	7042799	89.3297974545
Chr5	7056200	7057999	352.1553478
Chr5	7413000	7415599	450.392317905
Chr5	7504200	7505399	116.963136214
Chr5	7711800	7712999	174.52708533
Chr5	8206800	8209999	509.796920935
Chr5	8313200	8314199	777.433360985
Chr5	8353800	8354399	71.0183674895
Chr5	8503400	8504599	114.206692766
Chr5	8549400	8551399	3779.49515368
Chr5	8571800	8577799	1149.83299409
Chr5	8622200	8629599	6952.80445351
Chr5	8683600	8684199	71.4147526556
Chr5	8715800	8723599	3667.99083901
Chr5	8745200	8746199	249.432457856
Chr5	8766200	8767199	561.255308505
Chr5	8769400	8770399	320.541377753
Chr5	8873000	8873599	70.6576937545
Chr5	8896600	8897399	119.16143236
Chr5	8927800	8934399	6555.88351657
Chr5	9020400	9022799	334.568235803
Chr5	9069400	9070799	1557.66958329
Chr5	9092600	9094799	1081.22458607
Chr5	9181600	9189199	15135.5003203
Chr5	9211000	9218799	1536.32831519
Chr5	9249000	9253799	574.779231489
Chr5	9272000	9275799	1802.73084202
Chr5	9340400	9341199	109.988281171
Chr5	9343800	9344999	141.377953095
Chr5	9380800	9385399	4762.99383046
Chr5	9393400	9393999	69.4833572883
Chr5	9411400	9417599	1049.87379252
Chr5	9461200	9463199	111.205509593
Chr5	9558000	9558599	85.2314138204
Chr5	9562200	9570999	5805.2372442
Chr5	9591000	9592199	324.694723528
Chr5	9636000	9637399	90.8324029908
Chr5	9639000	9639799	532.991303755
Chr5	9641000	9643999	254.617118542
Chr5	9698800	9701599	121.645658832
Chr5	9708000	9712599	635.813903204
Chr5	9738800	9740999	1067.04392737
Chr5	9752400	9753599	76.1379416548
Chr5	9841000	9844399	204.204145643
Chr5	9890200	9898199	6451.5165187
Chr5	9904600	9910199	640.411262623
Chr5	9920200	9932199	2745.10644204
Chr5	9948800	9955599	1518.40112955
Chr5	9963400	9964399	296.219807676
Chr5	9978800	9983799	846.227571993
Chr5	9991600	9992799	132.664194907
Chr5	9995600	10003199	1100.19641464
Chr5	10050000	10057199	1107.86284132
Chr5	10058400	10064799	637.979656301
Chr5	10073000	10074799	76.5153187302
Chr5	10078000	10081199	125.777694448
Chr5	10081800	10083599	115.578627884
Chr5	10087000	10088799	398.880531481
Chr5	10094600	10116799	23956.6676131
Chr5	10125400	10127599	212.552499146
Chr5	10139800	10148599	3586.57097891
Chr5	10153000	10160799	7788.02888708
Chr5	10168000	10171799	147.769613503
Chr5	10181000	10182999	119.48299259
Chr5	10187400	10187999	83.5209081269
Chr5	10195200	10196799	122.668994193
Chr5	10198000	10205399	4187.05916589
Chr5	10211400	10211999	257.587056208
Chr5	10218800	10221999	367.153448797
Chr5	10222800	10224799	130.435848484
Chr5	10227400	10231399	385.793910855
Chr5	10233600	10235999	100.95832088
Chr5	10240600	10261599	38527.7912057
Chr5	10307000	10314999	3006.31333654
Chr5	10317200	10318999	721.688332766
Chr5	10330400	10331999	746.356222983
Chr5	10334800	10338799	1023.23108096
Chr5	10350600	10356399	1104.91298454
Chr5	10358200	10368599	1486.48962742
Chr5	10373000	10374599	315.941138341
Chr5	10378000	10381999	498.711113614
Chr5	10397200	10404599	6492.15497417
Chr5	10405200	10405999	470.016247429
Chr5	10407000	10411999	182.937130388
Chr5	10432800	10446799	15018.9085217
Chr5	10462000	10465399	285.564331915
Chr5	10466000	10470999	332.643773935
Chr5	10497200	10502599	647.071600259
Chr5	10511200	10523399	8983.75234212
Chr5	10547800	10554199	1034.19575016
Chr5	10556400	10559599	243.711388646
Chr5	10574000	10578599	353.803140085
Chr5	10579200	10603999	10325.2951919
Chr5	10604800	10608399	297.473080477
Chr5	10612000	10612999	83.1650834378
Chr5	10621600	10630799	430.379362655
Chr5	10633200	10635199	110.917551912
Chr5	10645000	10646799	237.727183835
Chr5	10661000	10665799	256.276358672
Chr5	10667600	10669799	199.116728862
Chr5	10681200	10682399	206.354471587
Chr5	10683000	10685399	86.823682512
Chr5	10691600	10696199	164.959757898
Chr5	10708000	10713399	847.104759753
Chr5	10725600	10747799	5912.92270573
Chr5	10748400	10752199	129.183185534
Chr5	10756000	10757199	109.852625035
Chr5	10758000	10758999	170.561695198
Chr5	10764200	10772399	20788.731701
Chr5	10776800	10779799	801.31697979
Chr5	10786000	10789999	230.395444505
Chr5	10790800	10795799	379.456516836
Chr5	10802200	10802999	105.808128057
Chr5	10808600	10815599	306.379553248
Chr5	10816600	10820399	429.245386929
Chr5	10823400	10828399	868.119112475
Chr5	10837800	10839799	72.8736239388
Chr5	10846400	10853399	1799.51722248
Chr5	10869400	10873399	1511.61710759
Chr5	10882600	10891999	1378.11247002
Chr5	10906600	10911599	180.859802619
Chr5	10938000	10939599	245.929538324
Chr5	10945800	10954199	10350.2673926
Chr5	10955000	10971599	970.277578323
Chr5	10972200	10980799	599.265660876
Chr5	10981600	10984399	185.859559041
Chr5	10985200	10987799	183.182961879
Chr5	11001200	11018799	11175.8464713
Chr5	11026000	11027399	114.060456375
Chr5	11034600	11040599	203.500497883
Chr5	11041800	11063599	2799.21784358
Chr5	11067600	11189199	97214.9224875
Chr5	11192600	11202799	3413.87203723
Chr5	11203600	11210799	5116.70449077
Chr5	11211600	11225999	16781.9409429
Chr5	11227000	11268999	106052.73042
Chr5	11269800	11274999	515.640951406
Chr5	11285200	11290199	686.470072845
Chr5	11291000	11297799	1219.85836817
Chr5	11298600	11304399	653.380399737
Chr5	11305800	11312599	439.447304247
Chr5	11313600	11332599	54516.9223985
Chr5	11333200	11377999	16742.4789223
Chr5	11389400	11416799	13828.5494056
Chr5	11417400	11441199	14630.6957466
Chr5	11441800	11451599	397.612073162
Chr5	11453000	11463399	5676.35699958
Chr5	11464400	11490999	5724.81660662
Chr5	11497200	11501399	195.282622804
Chr5	11502400	11525599	4973.70742467
Chr5	11527200	11538399	1436.45988202
Chr5	11541400	11544599	80.1864023848
Chr5	11548000	11554599	254.030651321
Chr5	11558800	11610799	23151.3628224
Chr5	11621600	11635599	2800.00430236
Chr5	11636200	11637799	80.5115990648
Chr5	11641200	11725199	175820.256741
Chr5	11725800	11961999	685240.07476
Chr5	11962600	12075399	160115.005099
Chr5	12095400	12182799	129999.723498
Chr5	12184200	12259399	22937.3214984
Chr5	12263000	12273999	1666.66625022
Chr5	12275800	12277399	90.1268365347
Chr5	12278800	12301799	12450.7715561
Chr5	12308400	12324799	4678.56666206
Chr5	12326000	12330199	1028.96506204
Chr5	12333000	12390599	38739.4948567
Chr5	12396000	12418799	31005.7779431
Chr5	12423200	12426199	126.715992488
Chr5	12427200	12436599	21844.6623576
Chr5	12437600	12439199	76.9765098231
Chr5	12441400	12446399	529.819166055
Chr5	12451600	12461999	3542.4191943
Chr5	12465200	12482199	24579.8794834
Chr5	12483400	12492199	2015.9260522
Chr5	12492800	12494999	321.444913296
Chr5	12499200	12508799	9586.4299538
Chr5	12512000	12536999	7999.87827913
Chr5	12540800	12544399	1095.16363918
Chr5	12569000	12583799	3059.84394056
Chr5	12601000	12601599	99.7480664862
Chr5	12607400	12616199	3316.55683938
Chr5	12621200	12651199	26303.0759359
Chr5	12652800	12658799	364.29598059
Chr5	12664400	12666799	112.365217554
Chr5	12667600	12673599	477.212615137
Chr5	12690200	12694599	180.571335468
Chr5	12704400	12706199	87.5161034506
Chr5	12706800	12730599	11719.4429017
Chr5	12734200	12735199	100.455388137
Chr5	12736800	12780199	16375.2776495
Chr5	12782000	12803399	3734.00378359
Chr5	12804200	12827399	22242.6741687
Chr5	12828400	12828999	492.883462119
Chr5	12833200	12834199	682.894887017
Chr5	12838000	12891999	44744.699548
Chr5	12893000	12896799	276.078275714
Chr5	12897400	12900399	322.748585736
Chr5	12906200	12912799	947.909701515
Chr5	12913400	12958399	12079.5413636
Chr5	12966400	13047999	34454.8974955
Chr5	13064800	13066999	175.358110672
Chr5	13069000	13076799	4754.33804473
Chr5	13086200	13093399	833.24832832
Chr5	13114800	13137999	8737.35835892
Chr5	13141200	13188999	12602.4642365
Chr5	13189800	13196199	333.380957164
Chr5	13197600	13198199	142.205432424
Chr5	13199600	13199999	147.219788943
Chr5	13201600	13201999	198.89650366
Chr5	13203400	13203999	200.966953799
Chr5	13205200	13219999	20668.9625919
Chr5	13223200	13223599	124.674137922
Chr5	13225000	13226999	235.430182539
Chr5	13244600	13251799	1694.34071713
Chr5	13253600	13284199	75790.0798328
Chr5	13285000	13312799	16210.1868561
Chr5	13313600	13339999	13871.1279714
Chr5	13348000	13352999	224.477102671
Chr5	13371400	13382799	6149.32652447
Chr5	13394200	13413599	9985.85545444
Chr5	13434400	13434999	75.7014054868
Chr5	13437200	13461799	5978.48962266
Chr5	13489600	13491999	263.333582056
Chr5	13501400	13503799	261.19128295
Chr5	13509400	13510599	93.2790091265
Chr5	13526400	13534599	734.404630566
Chr5	13535200	13544399	5060.20759486
Chr5	13545800	13547199	98.4202692399
Chr5	13548000	13548999	124.748783832
Chr5	13564800	13567799	80.2356999161
Chr5	13571600	13578999	287.442827066
Chr5	13619800	13621999	204.822455388
Chr5	13632400	13633599	265.3150861
Chr5	13639400	13651199	1220.70655126
Chr5	13652000	13652799	109.302698838
Chr5	13656400	13657799	440.440467441
Chr5	13694000	13698599	155.157901365
Chr5	13713200	13719199	1182.46959786
Chr5	13736200	13740999	307.85321283
Chr5	13755400	13759399	903.648669284
Chr5	13777000	13786599	842.743390492
Chr5	13787400	13795599	1281.57127285
Chr5	13797600	13801399	247.245147344
Chr5	13803000	13803599	288.604617213
Chr5	13816200	13817199	69.5368131582
Chr5	13821800	13823399	78.971325316
Chr5	13834800	13851799	25485.5719559
Chr5	13884000	13890599	737.658487706
Chr5	13917600	13917999	285.158987723
Chr5	13926000	13932199	930.233860409
Chr5	13942000	13947799	372.779859312
Chr5	13960800	13969999	5563.53358717
Chr5	13982600	13983799	192.094856083
Chr5	13993400	14000399	4577.88952682
Chr5	14003800	14004999	93.0053030541
Chr5	14018000	14018999	331.525011974
Chr5	14022800	14023199	74.4522179203
Chr5	14036000	14040199	1745.9223971
Chr5	14076000	14077999	156.759121326
Chr5	14081400	14081799	194.39402439
Chr5	14082800	14089799	832.089405804
Chr5	14113400	14118199	411.205077572
Chr5	14143800	14149199	1809.09807949
Chr5	14149800	14150599	288.454558666
Chr5	14153400	14154399	450.089708438
Chr5	14157200	14182799	18373.2363307
Chr5	14189200	14190399	139.887326312
Chr5	14203400	14209199	1094.07844239
Chr5	14256400	14264599	712.968110645
Chr5	14268600	14272999	361.841244156
Chr5	14294800	14297999	380.187003611
Chr5	14320600	14393399	70290.0827353
Chr5	14410600	14414399	3588.84399831
Chr5	14443000	14450999	18341.0873234
Chr5	14451600	14452799	454.466334959
Chr5	14470000	14473599	3597.67119971
Chr5	14502400	14517799	41454.4277206
Chr5	14524000	14524999	564.14559777
Chr5	14546800	14548599	85.2298447376
Chr5	14557400	14560999	215.795838909
Chr5	14573600	14580399	1309.84791267
Chr5	14581200	14584599	429.345224496
Chr5	14587000	14589599	401.700305639
Chr5	14610400	14611799	583.872642934
Chr5	14659400	14662399	267.920760572
Chr5	14663000	14666399	160.314482238
Chr5	14668800	14675399	1527.635987
Chr5	14677400	14681199	352.921508745
Chr5	14687800	14688799	91.9676492838
Chr5	14702400	14704599	223.245057275
Chr5	14748600	14749599	71.5416356757
Chr5	14756800	14758599	80.1991804369
Chr5	14782600	14786199	881.990225487
Chr5	14826000	14834199	11962.9705916
Chr5	14847600	14848599	89.0181267448
Chr5	14962000	14967599	4449.45346437
Chr5	15014200	15015399	945.989360051
Chr5	15042600	15043399	337.295904273
Chr5	15078800	15085199	605.350270836
Chr5	15183400	15184599	231.046068652
Chr5	15206200	15207199	595.954708542
Chr5	15233000	15245199	4175.51252636
Chr5	15291000	15291999	103.615678463
Chr5	15298200	15300599	302.551228169
Chr5	15301600	15302599	905.364286575
Chr5	15334200	15339999	914.802255084
Chr5	15341400	15341999	254.006633099
Chr5	15350200	15362799	1793.93386235
Chr5	15385800	15386999	203.023247791
Chr5	15454200	15455599	72.2345916475
Chr5	15490800	15498799	20309.8476523
Chr5	15576800	15577399	103.990629994
Chr5	15581800	15582599	97.6504367637
Chr5	15605400	15605999	163.081611091
Chr5	15636200	15639399	2476.55702013
Chr5	15640200	15640799	107.753183434
Chr5	15645800	15651199	1068.43548335
Chr5	15657800	15658399	306.812868712
Chr5	15662600	15663599	749.441305569
Chr5	15665600	15694999	21243.1951366
Chr5	15696400	15697199	84.0325357591
Chr5	15716400	15716999	97.3138669278
Chr5	15718200	15722199	687.022677433
Chr5	15856000	15856999	713.941035214
Chr5	15919400	15927399	1460.57017727
Chr5	15961400	15964599	733.910312765
Chr5	15972600	15973799	430.257922893
Chr5	16049200	16051399	693.683246757
Chr5	16120400	16121399	105.25456459
Chr5	16259200	16264599	1909.91373747
Chr5	16357000	16357999	239.134086487
Chr5	16657200	16658199	102.955123507
Chr5	16699200	16706199	1249.61453627
Chr5	16899000	16900199	101.931494568
Chr5	16908200	16910399	409.561767083
Chr5	17085400	17086799	1566.1626701
Chr5	17090000	17095999	956.674054484
Chr5	17231800	17232199	89.4023228073
Chr5	17251400	17254799	2196.11541917
Chr5	17278400	17279999	111.524740564
Chr5	17304600	17308799	465.964463455
Chr5	17365600	17366599	211.480347599
Chr5	17406200	17406799	204.469463413
Chr5	17432600	17433199	68.3476316193
Chr5	17439800	17445799	1576.81985434
Chr5	17596600	17605999	3308.25708276
Chr5	17617400	17618199	389.226224644
Chr5	17776400	17777199	356.441298073
Chr5	17850200	17852599	806.683489164
Chr5	17867200	17868999	347.49521941
Chr5	17893400	17901599	13278.3028024
Chr5	18011600	18012599	125.678302453
Chr5	18117800	18132799	22448.1744511
Chr5	18142400	18146799	675.352151082
Chr5	18171400	18172199	245.550555023
Chr5	18193400	18202199	11715.3290591
Chr5	18258600	18260199	338.859768685
Chr5	18420600	18421199	168.893121405
Chr5	18471200	18480799	4795.96880819
Chr5	18490400	18495599	2611.94473943
Chr5	18625000	18627599	368.676257449
Chr5	18667800	18669999	1480.60764164
Chr5	18854400	18855399	203.261899222
Chr5	18927600	18929399	192.700757705
Chr5	18932800	18939199	5901.61875232
Chr5	18980200	18981399	552.666787101
Chr5	19024200	19024799	83.8221741713
Chr5	19189400	19192399	672.193915586
Chr5	19193000	19195399	562.603229438
Chr5	19358400	19364599	1041.64713722
Chr5	19420200	19420799	445.675113099
Chr5	19426200	19427199	171.965370573
Chr5	19447600	19447999	104.732451485
Chr5	19496200	19497599	100.480820452
Chr5	19542800	19544399	520.116301303
Chr5	19671400	19672599	280.549523197
Chr5	19741000	19741999	248.868910172
Chr5	19812000	19812999	67.2306994701
Chr5	19868200	19868999	177.416522616
Chr5	19891000	19892599	994.38207439
Chr5	20034000	20034999	102.894372899
Chr5	20060000	20062399	232.751537196
Chr5	20127600	20129799	681.006508304
Chr5	20280000	20281399	521.160587333
Chr5	20398400	20399599	496.035273442
Chr5	20426800	20427599	170.803624512
Chr5	20596600	20598199	86.275566433
Chr5	20629800	20632999	331.171475855
Chr5	20660200	20660799	76.0770967052
Chr5	20680800	20681799	424.744263978
Chr5	21157200	21158799	600.113889515
Chr5	21165400	21169799	735.678284502
Chr5	21530000	21531399	201.578655355
Chr5	21543000	21546599	587.825959345
Chr5	21776400	21776999	118.591512475
Chr5	21814600	21815599	136.305994347
Chr5	21831600	21836999	1099.91529764
Chr5	22001800	22006999	6899.69484784
Chr5	22223000	22223799	105.431958198
Chr5	22231600	22232199	96.9569169577
Chr5	22511000	22512799	626.022387886
Chr5	22613200	22618199	1698.65876394
Chr5	22830200	22833599	2174.85272307
Chr5	22911000	22911799	295.900011629
Chr5	22912400	22916199	4694.48262627
Chr5	23024800	23026799	397.558805488
Chr5	23134800	23139999	4443.1634063
Chr5	23431400	23432799	425.519924373
Chr5	23447800	23448599	139.77040569
Chr5	23774200	23775799	1491.50458054
Chr5	24002000	24003399	471.281385072
Chr5	24019000	24022599	121.411220458
Chr5	24025200	24030199	800.901897754
Chr5	24186400	24187199	295.54193359
Chr5	24475800	24476399	190.116708058
Chr5	24818600	24819799	383.939791352
Chr5	25856000	25857999	246.291267284
Chr5	26069800	26070799	360.119409687
Chr5	26209600	26210399	141.839304013
Chr5	26258600	26259799	172.759437352
Chr5	26483200	26485399	423.695973951
Chr4	1000	1799	108.355266816
Chr4	48000	53399	3454.9372783
Chr4	77000	77599	358.148241155
Chr4	297800	298999	494.705151595
Chr4	313200	313599	84.6015503093
Chr4	378800	379399	101.01951573
Chr4	630600	636799	1245.18513755
Chr4	667800	668399	82.3579151898
Chr4	683200	683799	86.216532942
Chr4	861200	865599	563.813175815
Chr4	869200	869599	126.626733187
Chr4	875000	876199	170.489354505
Chr4	964800	965599	185.189607333
Chr4	1000400	1001399	172.283047769
Chr4	1016800	1021599	5073.772357
Chr4	1063600	1064199	83.5638459566
Chr4	1091000	1091799	242.767744995
Chr4	1097400	1100199	1050.69483827
Chr4	1230400	1232799	542.865321728
Chr4	1281600	1282799	369.466598209
Chr4	1312600	1314999	124.170948082
Chr4	1350200	1351199	166.310558287
Chr4	1396000	1397399	217.97302497
Chr4	1447800	1463399	14808.8134061
Chr4	1565400	1567599	667.748975184
Chr4	1592400	1594399	200.076482599
Chr4	1596800	1599199	135.280438354
Chr4	1613600	1615399	67.1294776965
Chr4	1617600	1624599	15727.5412311
Chr4	1630200	1634799	348.950344045
Chr4	1643000	1646799	2600.90667292
Chr4	1647400	1658199	325.813814228
Chr4	1664400	1748199	69022.1978957
Chr4	1749200	1749799	74.0059144496
Chr4	1750800	1755799	2483.34502088
Chr4	1761400	1767999	1113.95916202
Chr4	1786000	1822999	30683.5343277
Chr4	1823800	1847199	16515.531746
Chr4	1849000	1852999	242.205111519
Chr4	1855200	1861199	989.923834823
Chr4	1865200	1866599	200.803597786
Chr4	1870800	1872799	106.104699255
Chr4	1877800	1881399	355.067457482
Chr4	1890800	1898999	2315.11664058
Chr4	1899600	1909199	3868.77721053
Chr4	1909800	1930999	20074.5183596
Chr4	1936600	1938399	640.952394513
Chr4	1943600	1956199	9734.15013155
Chr4	1968800	1973999	839.229499988
Chr4	1976200	1993399	3124.62217114
Chr4	1996600	2020199	3648.20270688
Chr4	2038800	2039599	123.808684976
Chr4	2040400	2050199	1096.69493322
Chr4	2052800	2053999	260.058195097
Chr4	2056800	2060399	340.302622345
Chr4	2061400	2071199	2676.15448586
Chr4	2090000	2094399	1213.5750593
Chr4	2106400	2109599	153.177767454
Chr4	2136600	2144999	1165.52258927
Chr4	2146000	2147599	108.921418748
Chr4	2148200	2165799	7490.57398243
Chr4	2171000	2175999	552.695766486
Chr4	2188000	2190599	120.560972628
Chr4	2191200	2204199	6648.75244684
Chr4	2206000	2214999	3978.47699515
Chr4	2236000	2237199	343.116777117
Chr4	2245600	2251399	657.841988287
Chr4	2252000	2257199	521.122480236
Chr4	2269000	2277799	602.608437611
Chr4	2280000	2288599	1443.13483419
Chr4	2297000	2299999	816.682595606
Chr4	2302400	2310399	1160.71065291
Chr4	2335000	2335599	323.059508838
Chr4	2347800	2348999	106.905695837
Chr4	2354200	2355199	158.285361489
Chr4	2356000	2364999	5612.84012623
Chr4	2365600	2366999	182.414565309
Chr4	2430600	2432199	970.888756707
Chr4	2443400	2445399	1976.90601374
Chr4	2596800	2605799	1910.0520735
Chr4	2639400	2640599	849.303569266
Chr4	2642400	2649599	4141.04141249
Chr4	2654400	2655199	349.823691506
Chr4	2663600	2664199	189.125460011
Chr4	2674000	2674599	195.87142552
Chr4	2695800	2714199	38384.1462957
Chr4	2730000	2733199	368.087256213
Chr4	2783400	2789399	722.238055528
Chr4	2790200	2793599	460.634162505
Chr4	2811600	2814199	126.094123736
Chr4	2822600	2824599	261.653833531
Chr4	2828000	2840799	19576.0225804
Chr4	2844400	2861599	2154.31543796
Chr4	2863000	2866199	183.814294585
Chr4	2867400	2876199	10068.7755114
Chr4	2878400	2904199	7330.59883623
Chr4	2910800	2985599	186116.661466
Chr4	2996000	3053199	48202.7906543
Chr4	3054200	3113399	69580.6332796
Chr4	3115600	3124599	803.894745878
Chr4	3125400	3131199	4163.47745814
Chr4	3133800	3151199	3945.55796899
Chr4	3152000	3293599	205022.076164
Chr4	3294600	3299599	348.347814657
Chr4	3301600	3306599	554.587619563
Chr4	3307400	3316399	2943.07072477
Chr4	3317600	3343799	3818.41865626
Chr4	3344800	3354799	9538.68398248
Chr4	3362800	3369399	543.607559312
Chr4	3372400	3427199	16497.2967434
Chr4	3429800	3451799	5589.96989405
Chr4	3452800	3511599	25916.5171808
Chr4	3514400	3521599	492.547437708
Chr4	3526000	3530199	239.464352057
Chr4	3532200	3536399	727.754439562
Chr4	3537200	3658399	72459.2758902
Chr4	3660400	3662599	257.624647743
Chr4	3671000	3721799	37920.0741134
Chr4	3727000	3729799	156.43143232
Chr4	3732000	3757599	57265.0079692
Chr4	3775600	3783799	1052.70470953
Chr4	3784400	3794799	2655.54635471
Chr4	3795600	3801199	844.241029619
Chr4	3808600	3811399	77.4402595619
Chr4	3812000	3817599	483.855950895
Chr4	3818600	3879599	90989.5557816
Chr4	3880200	3889399	1777.38317203
Chr4	3890000	3892999	800.479189429
Chr4	3902400	3938799	12157.4732312
Chr4	3941000	3956199	29039.1310569
Chr4	3956800	4069399	258482.945288
Chr4	4094200	4096199	432.080857554
Chr4	4097600	4102999	5012.61604239
Chr4	4108400	4109599	99.6713902437
Chr4	4110200	4120599	1412.73704876
Chr4	4122000	4127999	3262.22466552
Chr4	4129400	4131799	96.782825332
Chr4	4132400	4143599	2538.75580441
Chr4	4146600	4147599	208.58704816
Chr4	4149000	4162999	5559.74864917
Chr4	4168200	4170799	128.462572733
Chr4	4171800	4191799	20748.072602
Chr4	4208800	4218999	1101.12340468
Chr4	4222400	4223599	73.3503382149
Chr4	4229000	4238199	867.342116877
Chr4	4239000	4264399	25602.5567018
Chr4	4265800	4292399	16399.7022647
Chr4	4294200	4309199	3498.20079867
Chr4	4317200	4333199	12632.888847
Chr4	4336000	4374599	19693.3019855
Chr4	4375200	4398799	11287.5884856
Chr4	4399400	4448399	34071.0603955
Chr4	4450000	4464199	3468.50070141
Chr4	4467400	4480799	10207.5558074
Chr4	4482800	4484199	114.835726062
Chr4	4485000	4496199	3668.86349319
Chr4	4497000	4499799	106.592940878
Chr4	4501800	4548199	9233.81386158
Chr4	4550600	4588599	38882.0642686
Chr4	4590800	4594599	212.156867973
Chr4	4598800	4603799	2948.72355426
Chr4	4607000	4610999	1150.90885979
Chr4	4624000	4627999	177.595530157
Chr4	4629000	4633799	337.832392724
Chr4	4637800	4639999	181.886415755
Chr4	4645400	4655999	5187.6572498
Chr4	4657600	4661599	246.216392606
Chr4	4664000	4683999	8359.33411021
Chr4	4686800	4690799	2756.82841592
Chr4	4691800	4693799	121.129524645
Chr4	4696200	4784199	45538.793284
Chr4	4784800	4785999	227.795700459
Chr4	4786600	4790199	221.096266317
Chr4	4808800	4810799	73.8545913515
Chr4	4811400	4815199	782.426097145
Chr4	4816400	4817999	204.076993468
Chr4	4818800	4822799	513.881359213
Chr4	4830000	4840399	3877.95888199
Chr4	4852600	4862799	2250.66630467
Chr4	4889800	4903999	22269.0875966
Chr4	4907400	4909199	111.831708206
Chr4	4910400	4912599	156.053787462
Chr4	4913600	4914999	102.514887897
Chr4	4920400	4921999	132.563602181
Chr4	4923600	4940799	10564.2948189
Chr4	4941400	4947599	1331.42633787
Chr4	4948600	4950799	107.698055881
Chr4	4951600	4954799	395.353987479
Chr4	4958000	4970999	31235.2423744
Chr4	4981000	4989399	2113.65110174
Chr4	4993200	4995199	456.036776599
Chr4	4997400	5036799	11028.1472033
Chr4	5037800	5084399	31806.5531913
Chr4	5088200	5110199	9883.18984597
Chr4	5116400	5118199	142.305601459
Chr4	5119200	5121599	80.9916447129
Chr4	5126800	5135199	20516.0749646
Chr4	5146000	5147399	293.86861078
Chr4	5174600	5176199	256.143422768
Chr4	5176800	5177799	79.2308007916
Chr4	5178800	5180799	2050.66142617
Chr4	5200800	5203999	866.875990471
Chr4	5204600	5211199	984.336546654
Chr4	5219600	5220599	602.039796199
Chr4	5222600	5223999	120.486763664
Chr4	5257400	5267799	822.08544586
Chr4	5268600	5272799	1370.76573074
Chr4	5293200	5293999	106.364037932
Chr4	5302000	5309199	2367.50866709
Chr4	5311200	5312399	204.345695139
Chr4	5323800	5325199	156.925867487
Chr4	5326400	5331599	6596.99371844
Chr4	5335400	5337799	143.81949221
Chr4	5339400	5340999	233.029754134
Chr4	5347400	5351599	1434.68349735
Chr4	5360800	5361999	278.710362129
Chr4	5396600	5402999	5636.75946678
Chr4	5422400	5423599	307.355810696
Chr4	5469200	5472399	849.985321561
Chr4	5475800	5477999	94.8637614
Chr4	5479800	5490599	1638.21621834
Chr4	5491400	5494599	2322.23612589
Chr4	5507000	5511999	282.032094549
Chr4	5517600	5518799	1206.28578154
Chr4	5520200	5536199	4009.63391343
Chr4	5539800	5540799	175.584394409
Chr4	5541800	5545599	1249.58209536
Chr4	5555200	5556399	74.2484702519
Chr4	5567600	5571799	373.363499914
Chr4	5572400	5575399	497.508564678
Chr4	5581400	5586799	15620.4074923
Chr4	5588400	5596599	611.74738256
Chr4	5612200	5612799	102.487756726
Chr4	5621800	5627399	619.842204787
Chr4	5651400	5653999	68.8494694164
Chr4	5661600	5668199	1312.20021682
Chr4	5671200	5671999	507.11622056
Chr4	5679600	5680199	127.414341451
Chr4	5681800	5697999	34454.5476877
Chr4	5752000	5756199	659.153323546
Chr4	5766600	5770399	273.233391019
Chr4	5790800	5791799	669.021876906
Chr4	5821400	5827399	2763.26874682
Chr4	5857000	5865599	3406.76126042
Chr4	5867800	5882999	5235.16841791
Chr4	5885000	5895399	3518.76409039
Chr4	5900400	5909199	3225.47859099
Chr4	5912600	5918199	1363.43768719
Chr4	5934200	5934799	70.8836442984
Chr4	5939600	5961599	19203.5057953
Chr4	5965800	5970999	613.025135704
Chr4	5986800	5991999	2677.85672833
Chr4	5996800	6000799	638.213275265
Chr4	6001400	6005399	626.516304044
Chr4	6006000	6007199	216.499719673
Chr4	6054800	6055199	96.5068706411
Chr4	6057000	6059199	167.940283797
Chr4	6060000	6061799	68.767678486
Chr4	6067400	6073199	4111.84768004
Chr4	6079800	6082399	2540.83216545
Chr4	6104200	6106799	1705.74878798
Chr4	6110200	6111199	786.070531714
Chr4	6126200	6132599	928.620901139
Chr4	6165800	6166199	120.419617565
Chr4	6197600	6198399	187.824917397
Chr4	6199000	6199999	79.5734778222
Chr4	6209800	6211199	69.8992706783
Chr4	6366200	6367799	159.808241789
Chr4	6376600	6379199	831.232762765
Chr4	6429200	6429599	90.2148065014
Chr4	6467400	6472999	1605.85583802
Chr4	6529400	6537199	21512.7259574
Chr4	6582400	6583599	94.2498446326
Chr4	6597800	6598799	85.6939556737
Chr4	6650400	6655999	1829.68366987
Chr4	6699600	6701199	242.029512912
Chr4	6723600	6730199	1075.78898944
Chr4	6908600	6909199	184.276480216
Chr4	6913800	6919999	1377.60356257
Chr4	7028600	7032599	2684.30173732
Chr4	7058800	7060199	290.908666193
Chr4	7061200	7062599	147.09729104
Chr4	7292600	7293799	230.765274995
Chr4	7356600	7360199	919.016612039
Chr4	7360800	7364599	6438.39143137
Chr4	7389800	7390799	110.644326814
Chr4	7525400	7526599	108.846773184
Chr4	7556200	7559599	123.917153151
Chr4	7687800	7704999	8800.29564634
Chr4	7816800	7821999	6647.63410519
Chr4	8064200	8065199	173.480484894
Chr4	8148200	8151999	301.160168466
Chr4	8313600	8319399	1198.04127892
Chr4	8327200	8329599	412.731669486
Chr4	8421200	8421999	144.237293243
Chr4	8620000	8623199	1131.98763604
Chr4	8706000	8707199	125.886317341
Chr4	8728800	8729799	472.868411958
Chr4	8900200	8907199	1247.93441594
Chr4	9055000	9057199	229.397752192
Chr4	9068800	9078999	5316.31513312
Chr4	9179200	9180199	202.052971664
Chr4	9320200	9320599	82.3744707721
Chr4	9484200	9491999	969.881707967
Chr4	9508400	9512999	797.331431581
Chr4	9524000	9524999	102.04337159
Chr4	9536200	9537399	109.681982019
Chr4	9540200	9543599	100.712113234
Chr4	9549600	9550799	104.964915353
Chr4	9570600	9575599	5281.30205018
Chr4	9732600	9737799	1488.76490254
Chr4	9794600	9798599	891.125150737
Chr4	9909000	9912799	4712.74781985
Chr4	9913400	9914199	331.535704757
Chr4	9954200	9955399	640.659495574
Chr4	9956000	9957799	434.73554316
Chr4	10050200	10053999	594.487385316
Chr4	10171600	10175199	463.450199644
Chr4	10284000	10286199	430.088214851
Chr4	10395800	10396799	323.376735758
Chr4	10400600	10401799	143.319628561
Chr4	10527200	10528999	251.751998625
Chr4	10535600	10537199	643.240001963
Chr4	10538000	10556399	12159.9533628
Chr4	10754800	10756799	495.021879517
Chr4	10899400	10900199	336.08141721
Chr4	10900800	10904799	5480.76002357
Chr4	10992800	10998799	1879.88145039
Chr4	11036400	11043399	1448.17767008
Chr4	11044000	11081399	45281.4579571
Chr4	11082000	11094199	15233.5024515
Chr4	11097200	11098199	316.828248002
Chr4	11099000	11104599	5841.73398591
Chr4	11109600	11111199	315.71152
Chr4	11111800	11115399	1129.89850137
Chr4	11117800	11120799	499.492501012
Chr4	11137400	11139399	618.784326073
Chr4	11192800	11193599	271.814660328
Chr4	11208400	11211599	733.051201032
Chr4	11360800	11362399	366.577114049
Chr4	11363400	11369199	1825.0495449
Chr4	11676400	11681399	6805.38264889
Chr4	11819800	11826399	1459.16980433
Chr4	11834000	11838599	2421.037401
Chr4	11844600	11846599	236.883775566
Chr4	13327400	13332399	1515.12135879
Chr4	13418200	13419199	201.882501295
Chr4	13624400	13631999	4489.99245514
Chr4	14250000	14250999	421.987944772
Chr4	14280000	14288399	13848.994506
Chr4	14333600	14335199	206.669844595
Chr4	14398200	14399199	90.3186968094
Chr4	14987600	14989599	896.646176945
Chr4	15012800	15014999	926.220037339
Chr4	15217600	15219399	99.264373114
Chr4	15397800	15398799	136.914633797
Chr4	15552000	15556199	530.678412415
Chr4	15561400	15565199	145.507978091
Chr4	15596000	15596799	239.047719354
Chr4	16057200	16059599	355.912599389
Chr4	16325400	16327799	306.046578591
Chr4	16831000	16831599	283.810119858
Chr4	16863800	16864399	164.34078807
Chr4	17081000	17082799	304.290515501
Chr4	17654800	17655799	280.626311419
Chr4	17712000	17716999	952.81052881
Chr3	129200	130599	174.990426857
Chr3	1370000	1370399	137.587500805
Chr3	1555600	1560599	1281.84477581
Chr3	1960800	1969799	1248.87939391
Chr3	1971200	1972399	175.980052292
Chr3	2258800	2260999	1673.62486335
Chr3	2361000	2362599	540.738008236
Chr3	2628800	2629399	250.162519993
Chr3	2808400	2818799	7371.62590757
Chr3	2921600	2923199	1463.85910562
Chr3	3120000	3121999	358.467532903
Chr3	3123200	3124599	169.611992829
Chr3	3807000	3812999	3948.31720009
Chr3	4276800	4282799	551.968431516
Chr3	4284400	4288399	152.920371001
Chr3	4454200	4455999	451.810107581
Chr3	4727000	4729799	281.181177963
Chr3	4927800	4932199	563.671524962
Chr3	5152200	5156599	964.755187868
Chr3	5278200	5286599	3660.21208887
Chr3	5622600	5623999	408.953767395
Chr3	5651200	5652399	94.866417501
Chr3	5728200	5729199	89.2306552381
Chr3	5744400	5745399	269.176856142
Chr3	5929400	5931199	1388.87754805
Chr3	6073200	6073799	92.3489649811
Chr3	6293400	6295199	353.139351517
Chr3	6486200	6487399	1212.36351539
Chr3	6990400	6991999	86.5711710216
Chr3	7233800	7237199	254.726406476
Chr3	7279200	7280199	189.133617959
Chr3	7342600	7344599	428.271948089
Chr3	7749200	7750999	1129.86639272
Chr3	7803800	7807599	2490.18927668
Chr3	7995400	7995999	254.052354517
Chr3	8002400	8003599	97.0460281846
Chr3	8093600	8095999	782.851836692
Chr3	8101200	8102599	556.210651402
Chr3	8130200	8132999	352.935677372
Chr3	8209800	8211799	178.895775299
Chr3	8526600	8528199	73.0024788886
Chr3	8537400	8543599	1988.80966119
Chr3	8789200	8790799	296.966930237
Chr3	8842800	8858399	37621.8182005
Chr3	8956400	8957599	201.690462811
Chr3	8977400	8977999	92.8829920641
Chr3	9011600	9017199	1109.50733879
Chr3	9226800	9232599	642.74011098
Chr3	9237000	9240999	561.477399191
Chr3	9379800	9381399	147.453222972
Chr3	9384400	9385799	363.370508965
Chr3	9388000	9393999	938.208093354
Chr3	9435000	9438199	620.285513131
Chr3	9442800	9446399	609.200584347
Chr3	9451000	9452799	77.7443029298
Chr3	9558400	9558999	253.885268604
Chr3	9608000	9610399	1651.69876452
Chr3	9613400	9625399	1536.11227405
Chr3	9692200	9697799	1668.59514618
Chr3	9723800	9736199	21789.2708186
Chr3	9784000	9788199	865.328933249
Chr3	9808200	9809199	459.650310667
Chr3	9861800	9863599	106.995875873
Chr3	10004600	10008399	881.791012639
Chr3	10106000	10111399	3255.2989887
Chr3	10166800	10168799	1101.25652379
Chr3	10223400	10225199	142.436116361
Chr3	10262600	10263999	112.166645172
Chr3	10293600	10294399	209.789744221
Chr3	10300400	10302199	80.7219778534
Chr3	10320600	10321199	168.677345595
Chr3	10339800	10345599	1946.71409765
Chr3	10402800	10404799	112.616919901
Chr3	10406000	10406999	143.140330718
Chr3	10414000	10414999	190.129814328
Chr3	10440800	10441399	101.4419224
Chr3	10461000	10464799	2011.26225218
Chr3	10478000	10484199	968.083927266
Chr3	10510400	10511599	221.411590078
Chr3	10531000	10531999	95.2751169867
Chr3	10559400	10562199	159.23387709
Chr3	10569000	10571599	68.8891903787
Chr3	10575000	10575399	86.6169894566
Chr3	10635800	10638399	90.2137481071
Chr3	10640200	10641999	166.654817293
Chr3	10700800	10703399	449.652905351
Chr3	10751200	10752399	330.574767
Chr3	10806200	10807599	83.7659201288
Chr3	10810400	10811599	285.413324895
Chr3	10812200	10812999	143.147287082
Chr3	10817000	10818799	410.322444182
Chr3	10819800	10820799	358.810280569
Chr3	10864400	10865799	219.545850137
Chr3	10884400	10889599	906.169265989
Chr3	10890200	10891799	142.025264325
Chr3	10917600	10922999	1082.11716319
Chr3	10927800	10929199	79.2680516786
Chr3	10929800	10933199	443.378745934
Chr3	10970200	10975999	1936.79625961
Chr3	11016000	11020799	1085.03621292
Chr3	11021800	11022599	307.418110292
Chr3	11054800	11062999	23902.3275185
Chr3	11065600	11071399	1063.83341706
Chr3	11098400	11099599	799.732674317
Chr3	11115400	11120799	835.857825323
Chr3	11142200	11147799	784.375392432
Chr3	11158000	11158799	91.7213551107
Chr3	11170600	11175799	680.932338032
Chr3	11176800	11181599	6450.08266403
Chr3	11205200	11206399	1400.0180861
Chr3	11321400	11322199	737.150081123
Chr3	11322800	11327399	507.826128129
Chr3	11328800	11344199	12869.141429
Chr3	11348600	11357799	1157.71490018
Chr3	11363800	11364799	251.946417523
Chr3	11368600	11371199	588.881888194
Chr3	11374000	11374599	358.836965866
Chr3	11377000	11380599	2664.31688905
Chr3	11387800	11394399	1085.84632215
Chr3	11403200	11425199	19376.9381569
Chr3	11426600	11430599	174.294693711
Chr3	11459000	11461599	74.5174671657
Chr3	11471200	11471999	86.6198432258
Chr3	11478800	11481199	119.029265748
Chr3	11486000	11486599	72.9188246322
Chr3	11487400	11493999	4536.31054847
Chr3	11494600	11496999	1201.30633981
Chr3	11503000	11504199	306.015512298
Chr3	11505400	11508399	218.006221285
Chr3	11512000	11523999	2478.36927052
Chr3	11536400	11537399	325.935766281
Chr3	11541400	11550399	5971.61853054
Chr3	11551800	11553999	2950.71588856
Chr3	11556400	11586199	15755.6364144
Chr3	11593400	11601199	6240.65745243
Chr3	11607200	11610399	288.690361588
Chr3	11618400	11620999	93.5024052186
Chr3	11631400	11640199	2379.91209756
Chr3	11658000	11660599	1380.32697547
Chr3	11663800	11670399	935.182047126
Chr3	11674600	11677599	252.969061942
Chr3	11678200	11690999	2084.83085261
Chr3	11697400	11702399	444.220646981
Chr3	11703400	11713199	1654.15267222
Chr3	11723000	11724399	504.266910649
Chr3	11726200	11727199	807.42155288
Chr3	11732600	11734999	109.27346423
Chr3	11764200	11764999	283.181269836
Chr3	11768800	11772599	177.637310623
Chr3	11776600	11778399	80.1634269502
Chr3	11793600	11798399	777.768196344
Chr3	11831000	11831599	105.584891095
Chr3	11840000	11845999	305.283259228
Chr3	11853600	11860799	789.155368973
Chr3	11862400	11862799	199.2824448
Chr3	11864800	11885799	2352.93920118
Chr3	11893200	11894199	343.665936159
Chr3	11895200	11897199	200.994570415
Chr3	11900000	11901999	899.031659576
Chr3	11930600	11946399	2875.19068743
Chr3	11964200	11966199	223.82826027
Chr3	11967800	11968399	159.990145181
Chr3	11984600	11984999	73.6575471732
Chr3	11986600	11986999	67.3705593395
Chr3	11988400	11988799	122.800856747
Chr3	11990200	11990599	81.0904756687
Chr3	11992000	11992599	125.38627746
Chr3	11994000	11994399	79.4956004854
Chr3	11997600	11999599	831.973243206
Chr3	12000200	12013399	9530.80917903
Chr3	12016800	12017599	309.450434945
Chr3	12018400	12054599	21135.7615485
Chr3	12056000	12062599	1803.24577366
Chr3	12065000	12091999	24339.3010842
Chr3	12096200	12103799	337.866053883
Chr3	12105800	12121599	11029.9799911
Chr3	12128600	12129799	477.547045487
Chr3	12130600	12133999	421.575845501
Chr3	12144800	12149999	243.416103768
Chr3	12152400	12157399	766.042791632
Chr3	12160200	12164799	570.920097319
Chr3	12171200	12233799	81630.5972097
Chr3	12242200	12259799	39770.1326241
Chr3	12260600	12263999	76.5638124005
Chr3	12270400	12275799	188.238058475
Chr3	12276600	12278399	83.078377088
Chr3	12279000	12298799	2337.88860455
Chr3	12302000	12308999	2782.01916096
Chr3	12310200	12311799	94.4640956667
Chr3	12312800	12314799	2898.26753047
Chr3	12315400	12316999	67.1109311922
Chr3	12319800	12338399	4871.63541473
Chr3	12339000	12349199	2364.83462174
Chr3	12369800	12384999	1980.35302885
Chr3	12386000	12398199	1802.46479942
Chr3	12399400	12443599	23745.031282
Chr3	12444600	12447599	170.43861528
Chr3	12461200	12466799	1864.10952753
Chr3	12467800	12471999	1936.94464965
Chr3	12475000	12486399	22399.684072
Chr3	12488800	12557799	36288.0753095
Chr3	12560800	12561999	261.662049868
Chr3	12563400	12570799	2322.23289309
Chr3	12575600	12589399	7154.02700353
Chr3	12603000	12608799	1033.66890434
Chr3	12612400	12621999	24328.6026609
Chr3	12634400	12638199	177.041396607
Chr3	12641000	12645999	441.579503531
Chr3	12646600	12649199	150.455305256
Chr3	12649800	12653399	90.7658624778
Chr3	12659800	12661999	562.861582672
Chr3	12669400	12670599	323.170795856
Chr3	12671800	12680799	812.708579201
Chr3	12681600	12691399	740.953377813
Chr3	12693600	12729599	13697.0594836
Chr3	12734400	12738799	1458.14629408
Chr3	12739400	12740399	71.7217082051
Chr3	12742800	12778599	7405.69461621
Chr3	12779200	12784599	708.27321775
Chr3	12799400	12806799	1511.07648261
Chr3	12810200	12813999	529.326881906
Chr3	12814800	12816399	81.7348101923
Chr3	12818200	12821799	282.091501764
Chr3	12824400	12831199	2325.475119
Chr3	12837800	12847399	3500.67502795
Chr3	12849800	12863999	14075.0693716
Chr3	12868600	12871599	422.262966024
Chr3	12876600	12877599	116.51132096
Chr3	12885600	12890599	770.900993526
Chr3	12892800	12895199	169.467457489
Chr3	12896800	12898199	94.1084556819
Chr3	12902400	12904599	140.34299597
Chr3	12913200	12915199	124.957982123
Chr3	12915800	12918399	177.94709326
Chr3	12919000	12929199	1849.84822295
Chr3	12930600	12954799	4451.4434423
Chr3	12958600	12968599	17927.2469351
Chr3	12971800	12981199	589.580679232
Chr3	12982400	12994399	23552.7896769
Chr3	12997000	12998799	151.447218389
Chr3	13002400	13007999	863.103258632
Chr3	13014600	13026999	1549.92206242
Chr3	13028800	13031399	68.4053359591
Chr3	13053400	13058399	312.887431314
Chr3	13072400	13126999	16424.9203144
Chr3	13129200	13136399	378.537010192
Chr3	13137200	13152599	2094.40914977
Chr3	13156600	13176599	4433.12355336
Chr3	13184800	13216999	28064.2912056
Chr3	13231400	13234999	352.789394826
Chr3	13238200	13256999	7061.35737033
Chr3	13263200	13263999	125.420002723
Chr3	13271400	13275399	742.808577503
Chr3	13276000	13281599	1976.74179702
Chr3	13282400	13287999	707.497932585
Chr3	13288600	13289599	114.384453344
Chr3	13297200	13302799	956.828322129
Chr3	13304400	13305999	93.4541402204
Chr3	13312200	13313199	115.185380989
Chr3	13315400	13324599	1363.19275681
Chr3	13327400	13327999	85.9695148704
Chr3	13333400	13376399	50594.5326714
Chr3	13378600	13384199	2589.38366353
Chr3	13385200	13388599	103.58637389
Chr3	13389600	13390799	80.3443230865
Chr3	13391400	13452399	33976.5552695
Chr3	13454000	13475399	11986.0763752
Chr3	13476400	13480799	2776.53914773
Chr3	13494400	13506999	5266.13976244
Chr3	13508600	13524399	21991.7501543
Chr3	13534200	13536599	237.43760306
Chr3	13544800	13566799	8214.1390432
Chr3	13567800	13573399	649.017186521
Chr3	13574400	13587999	7378.98886812
Chr3	13588600	13799399	381000.486158
Chr3	13800400	13840999	48455.8574575
Chr3	13843200	13959799	90356.1480901
Chr3	13960400	13988599	7517.05343414
Chr3	13992600	14001999	9870.59317354
Chr3	14003000	14020999	3880.98447823
Chr3	14022800	14045799	9532.23012935
Chr3	14048000	14056599	657.239519953
Chr3	14058200	14064999	718.290238538
Chr3	14066200	14084199	13898.2065289
Chr3	14097200	14127399	15681.9119444
Chr3	14128000	14132199	6320.47019614
Chr3	14133000	14142999	4073.73583016
Chr3	14143600	14208999	146224.740457
Chr3	14209800	14226799	30307.8291839
Chr3	14235000	14238599	767.107776761
Chr3	14241200	14271999	6194.87847913
Chr3	14275200	14281199	490.585291775
Chr3	14282400	14284799	67.4454113801
Chr3	14290400	14296999	777.280092953
Chr3	14298200	14299399	102.268432203
Chr3	14300000	14303199	767.711957249
Chr3	14305200	14306399	253.76436582
Chr3	14312800	14313999	90.8586447928
Chr3	14329600	14333799	396.28794872
Chr3	14336000	14361399	4065.68967833
Chr3	14365800	14377999	606.76208556
Chr3	14382800	14395999	5387.43714018
Chr3	14401200	14404999	554.420375403
Chr3	14405600	14416799	19135.5863126
Chr3	14419600	14446399	21847.5837118
Chr3	14449000	14459199	1463.99549004
Chr3	14459800	14461599	146.653801518
Chr3	14462800	14468399	2233.80187392
Chr3	14474600	14476999	111.302673683
Chr3	14480400	14494199	1887.65238518
Chr3	14494800	14514599	1955.99029631
Chr3	14520000	14522999	363.781346721
Chr3	14523600	14524799	126.357771091
Chr3	14525400	14534599	641.643934465
Chr3	14535400	14558599	10999.5845501
Chr3	14563000	14584199	7033.67073552
Chr3	14593600	14603399	1133.45826226
Chr3	14609400	14613599	1419.03594126
Chr3	14616000	14623199	1459.08093168
Chr3	14623800	14633399	2696.6716669
Chr3	14634000	14648599	2277.53425691
Chr3	14653000	14655599	872.227599975
Chr3	14656800	14662599	886.208849082
Chr3	14671200	14675799	1027.80971814
Chr3	14683000	14683399	121.743715876
Chr3	14690200	14698399	383.372658205
Chr3	14700600	14709399	1673.92708073
Chr3	14710000	14721399	3883.52297061
Chr3	14729200	14734799	322.985747235
Chr3	14738200	14747199	580.402746864
Chr3	14763800	14773199	1813.60108252
Chr3	14773800	14782999	907.613320213
Chr3	14784800	14809799	5896.79873652
Chr3	14813200	14836199	33496.6484232
Chr3	14837600	14842799	488.017163071
Chr3	14844600	14865999	24238.8959001
Chr3	14867000	14869999	148.732428136
Chr3	14870800	14877199	805.925676843
Chr3	14881000	14882999	96.7446985894
Chr3	14883600	14886199	109.550184589
Chr3	14891800	14893999	159.708474769
Chr3	14896200	14899199	70.1050116894
Chr3	14912600	14917399	372.8729436
Chr3	14925200	14927199	133.808180497
Chr3	14932000	14938999	493.90078592
Chr3	14950200	14952199	104.084476353
Chr3	14956800	14960799	5806.00571451
Chr3	14961400	14962399	827.515430164
Chr3	14963200	14972799	631.656559287
Chr3	14976600	14987599	5480.10936862
Chr3	14993600	15000999	960.38359853
Chr3	15001600	15007199	1433.96058172
Chr3	15009800	15014999	2744.18250382
Chr3	15027600	15029199	109.161723926
Chr3	15030000	15048599	16571.9028588
Chr3	15051000	15055599	464.05354868
Chr3	15056400	15057599	106.883811993
Chr3	15059400	15061599	87.9480158406
Chr3	15062400	15064599	82.497795941
Chr3	15065600	15068199	168.37570217
Chr3	15068800	15071199	465.710229707
Chr3	15072000	15075199	1195.8714764
Chr3	15083000	15085199	267.624911916
Chr3	15089800	15091199	170.577766177
Chr3	15097600	15131999	8500.32997486
Chr3	15133600	15168599	20022.7466401
Chr3	15174000	15177399	313.340692958
Chr3	15229600	15231999	215.520214928
Chr3	15245600	15269999	39785.6699702
Chr3	15279200	15283199	405.114036797
Chr3	15284200	15292799	1788.84478873
Chr3	15298800	15331599	36596.4681253
Chr3	15359600	15366599	965.411692272
Chr3	15371800	15396599	3421.44825399
Chr3	15398600	15401199	89.5609148362
Chr3	15408200	15421599	1271.42182191
Chr3	15422200	15425599	736.231723537
Chr3	15426400	15430399	433.710154895
Chr3	15434000	15435799	72.2421841895
Chr3	15444000	15447199	142.520265284
Chr3	15452000	15452799	128.20797134
Chr3	15453400	15472599	11853.7359282
Chr3	15476400	15482799	1740.3347286
Chr3	15485000	15485599	105.741062368
Chr3	15487200	15491999	393.953780181
Chr3	15493800	15501199	1168.0411945
Chr3	15524600	15530799	564.957797564
Chr3	15531800	15539399	1304.93757713
Chr3	15540400	15554999	4311.191275
Chr3	15570800	15597799	7581.52119585
Chr3	15622000	15626999	464.208582607
Chr3	15635000	15636999	83.0505667798
Chr3	15649000	15653199	1853.58211357
Chr3	15687600	15688599	81.1019416177
Chr3	15690800	15697399	885.412639576
Chr3	15710200	15730199	38993.0372856
Chr3	15732000	15733999	180.935208934
Chr3	15786200	15793799	591.203024631
Chr3	15804200	15806999	562.562054957
Chr3	15808000	15810399	286.084442045
Chr3	15813400	15818399	3316.23453526
Chr3	15828400	15832799	143.776376992
Chr3	15847600	15854399	998.694600338
Chr3	15859400	15864399	1067.228609
Chr3	15874200	15875399	105.107142023
Chr3	15880600	15883799	356.572587251
Chr3	15915600	15917399	84.7373403403
Chr3	15918400	15924199	725.986541064
Chr3	15933400	15934599	110.550233643
Chr3	15937800	15938799	355.351559693
Chr3	15960000	15964799	779.892822276
Chr3	15996400	15999999	535.317338355
Chr3	16039000	16041199	4782.79306989
Chr3	16064000	16065799	1767.70027225
Chr3	16066400	16067199	439.094416311
Chr3	16085800	16087799	3107.92243173
Chr3	16100800	16106199	8591.04988411
Chr3	16143400	16144399	496.879847885
Chr3	16158800	16163199	420.872050736
Chr3	16173400	16183599	1070.11314066
Chr3	16240800	16241799	120.538111495
Chr3	16244800	16249199	406.295202098
Chr3	16330800	16332199	188.813057472
Chr3	16333400	16341999	16079.2550871
Chr3	16353600	16354399	106.351691734
Chr3	16355800	16356799	87.5405285505
Chr3	16451600	16451999	166.678044524
Chr3	16499800	16501999	1916.43733353
Chr3	16510600	16512799	351.536471114
Chr3	16562200	16562999	236.321756147
Chr3	16589400	16596799	871.928079501
Chr3	16601000	16604199	362.914103588
Chr3	16636000	16647399	7214.04038365
Chr3	16669800	16672799	506.561935325
Chr3	16691000	16697799	2091.67525652
Chr3	16709000	16711999	667.964384753
Chr3	16714800	16717399	545.177380034
Chr3	16718800	16720199	716.758301482
Chr3	16809200	16814199	761.902547755
Chr3	16829200	16831399	283.771367132
Chr3	16880400	16881599	167.103478945
Chr3	16957400	16962799	1882.7873815
Chr3	17035200	17035799	225.309670009
Chr3	17055400	17058199	697.244458775
Chr3	17062000	17062599	125.524149174
Chr3	17067800	17068599	107.568412384
Chr3	17106200	17115199	5259.47174981
Chr3	17143000	17144599	265.89168155
Chr3	17202800	17203599	293.232887707
Chr3	17276200	17277199	319.070002972
Chr3	17299400	17300799	522.154022589
Chr3	17356800	17357999	100.000035806
Chr3	17363000	17366799	4524.45003194
Chr3	17367400	17368199	320.079636803
Chr3	17382400	17383399	440.865652465
Chr3	17392400	17395199	2692.06350964
Chr3	17402400	17417999	23008.0586785
Chr3	17429600	17437199	11773.9606703
Chr3	17469800	17470999	424.653581651
Chr3	17663600	17666399	113.072079951
Chr3	17730200	17730799	158.690536024
Chr3	17978600	17985399	2160.950658
Chr3	18069800	18070199	87.8141608903
Chr3	18110400	18112599	1032.777344
Chr3	18543600	18544799	73.8570996431
Chr3	18630400	18632199	913.669608598
Chr3	18652000	18654799	296.380654227
Chr3	18734000	18734999	609.788985469
Chr3	18735600	18739799	6941.47032699
Chr3	18791000	18796199	1427.04687936
Chr3	18830800	18831999	162.849067998
Chr3	18843400	18844599	353.827854882
Chr3	18860000	18861199	138.964003581
Chr3	18864600	18865199	67.2982826846
Chr3	18885800	18887199	413.237674598
Chr3	19133600	19134799	1043.26142997
Chr3	19178400	19178999	91.7147854583
Chr3	19428400	19429199	185.265942538
Chr3	19622200	19622799	212.643290914
Chr3	19776800	19778799	413.988632363
Chr3	20188600	20188999	103.794933993
Chr3	20201200	20203599	169.91265446
Chr3	20206600	20208199	132.077573026
Chr3	20233600	20234599	560.253476521
Chr3	20259000	20260399	635.656512511
Chr3	20304800	20310199	1212.59028597
Chr3	20482400	20484599	384.60275266
Chr3	20584800	20585599	117.231402514
Chr3	20658000	20658799	79.6942885222
Chr3	20726200	20728999	287.156057634
Chr3	20787000	20787999	250.127451856
Chr3	20989400	20990999	247.503928863
Chr3	21322800	21329399	1470.39587475
Chr3	22059400	22064999	11114.4717463
Chr3	22113200	22115599	1022.91441964
Chr3	22119200	22119999	140.081553665
Chr3	22232200	22242599	3634.68219288
Chr3	22372200	22372999	121.69480826
Chr3	22382800	22391599	5797.12584484
Chr3	22514400	22521199	371.953215698
Chr3	22524400	22530999	3136.95260756
Chr3	22533200	22533799	194.25929012
Chr3	22569000	22570599	545.303925897
Chr3	22579000	22581199	168.261202437
Chr3	22582200	22582799	331.790786205
Chr3	22585400	22591999	3126.21180164
Chr3	22599000	22600399	70.9021560267
Chr3	22660600	22662399	139.086614975
Chr3	22695400	22700599	11834.6374576
Chr3	22766800	22768199	325.523619052
Chr3	23108800	23115599	2390.14839879
Chr3	23157200	23158199	83.600093702
Chr3	23203800	23207399	702.425708389
Chr2	1000	69799	162913.521027
Chr2	244000	249199	934.800705493
Chr2	373200	378599	964.87645936
Chr2	395200	395999	307.966352507
Chr2	500600	501599	170.664815527
Chr2	530400	537599	1265.56604704
Chr2	543000	543599	205.922507008
Chr2	566400	575599	11185.2369638
Chr2	576200	582599	9161.53181681
Chr2	708200	709599	193.545445268
Chr2	819200	825199	649.041393622
Chr2	885600	886599	119.77664864
Chr2	895600	896399	126.833732247
Chr2	909800	910399	208.940117115
Chr2	911000	914399	5970.12507434
Chr2	926000	929999	3685.09515131
Chr2	931200	933199	98.7263310953
Chr2	1010800	1012999	1132.63699077
Chr2	1085400	1086799	113.86496321
Chr2	1207600	1208799	1208.22787377
Chr2	1229000	1231799	143.327293603
Chr2	1265000	1271799	4526.31960584
Chr2	1293200	1294599	70.4710790237
Chr2	1297800	1302399	172.43108083
Chr2	1309200	1310599	116.318447051
Chr2	1327000	1330199	360.735221903
Chr2	1387200	1392799	2185.0478526
Chr2	1395200	1399599	3670.66876974
Chr2	1412600	1413599	347.598462706
Chr2	1420800	1421799	270.091531395
Chr2	1422600	1425399	105.248670856
Chr2	1433800	1438399	1607.72357897
Chr2	1485600	1490399	418.918922781
Chr2	1505600	1513199	5896.70917916
Chr2	1549200	1551999	292.340243357
Chr2	1605800	1609599	932.074480724
Chr2	1614400	1617999	2683.77069203
Chr2	1629800	1637599	22045.6146021
Chr2	1649400	1652599	346.829669036
Chr2	1664600	1668399	418.21979339
Chr2	1670000	1672799	1412.65804253
Chr2	1741400	1757799	23354.593347
Chr2	1758800	1767799	4319.21463063
Chr2	1776400	1779399	240.282690495
Chr2	1781400	1786799	913.150677354
Chr2	1794000	1797599	892.069128492
Chr2	1802600	1803799	432.964037504
Chr2	1805200	1811199	936.643496645
Chr2	1818200	1821199	146.395166301
Chr2	1828400	1833399	431.49484764
Chr2	1834000	1837799	183.585256645
Chr2	1849000	1850799	418.494101055
Chr2	1880400	1881999	125.095178372
Chr2	1882600	1890199	1262.66956974
Chr2	1905400	1912399	1738.00280904
Chr2	1943800	1945399	67.1328976397
Chr2	1949600	1951799	76.9366102555
Chr2	1956600	1959199	183.421791552
Chr2	1970200	1974599	407.456792633
Chr2	1996000	2010799	12019.6719974
Chr2	2036000	2054399	31586.0264767
Chr2	2074200	2080599	871.409534782
Chr2	2091400	2092999	210.733403402
Chr2	2093600	2097199	117.024168885
Chr2	2104000	2107399	147.509602492
Chr2	2108000	2116799	2341.62850446
Chr2	2122200	2128999	749.141988744
Chr2	2134600	2136799	348.969186356
Chr2	2148800	2150999	1219.53615515
Chr2	2154800	2156599	106.273039021
Chr2	2163200	2166799	104.62845159
Chr2	2187400	2192199	457.385351824
Chr2	2193600	2196999	134.134497312
Chr2	2202000	2212199	1267.41373389
Chr2	2217600	2218799	110.32366161
Chr2	2220400	2220999	149.432830347
Chr2	2247000	2247999	122.305007547
Chr2	2252000	2252999	74.5768858944
Chr2	2253800	2256199	310.450930233
Chr2	2273800	2282199	5828.90950149
Chr2	2302400	2306999	1087.58913485
Chr2	2365600	2370399	302.742735337
Chr2	2373600	2384999	2917.83543154
Chr2	2387000	2410799	9156.19846876
Chr2	2415000	2423999	1061.73800143
Chr2	2437400	2442199	381.421875676
Chr2	2443200	2445999	217.670731082
Chr2	2446800	2454399	14475.7528534
Chr2	2460800	2470799	1745.69097195
Chr2	2475400	2484399	4373.73940173
Chr2	2487000	2513399	24607.0198129
Chr2	2516400	2517599	134.75141314
Chr2	2523200	2535199	1034.93511854
Chr2	2538800	2559399	25273.3765947
Chr2	2560400	2579399	27074.7267656
Chr2	2592200	2597799	498.420719178
Chr2	2598400	2600399	226.040234279
Chr2	2604400	2604999	71.3147017626
Chr2	2616600	2628399	5761.18390793
Chr2	2631800	2637199	858.293874477
Chr2	2638800	2652399	5532.9824792
Chr2	2660200	2665399	887.313425474
Chr2	2667200	2689799	9872.33514695
Chr2	2690800	2695799	1691.82448769
Chr2	2698600	2723799	14359.0340416
Chr2	2724600	2727799	359.044451735
Chr2	2739800	2744399	644.295474641
Chr2	2745400	2755799	1752.52231731
Chr2	2766200	2779399	3146.94279091
Chr2	2782200	2788399	879.491190188
Chr2	2789200	2803799	3567.86386886
Chr2	2804400	2820199	1645.1275308
Chr2	2826000	2836999	3383.50211255
Chr2	2838600	2841399	115.795990573
Chr2	2844800	2849599	592.990681856
Chr2	2854600	2857599	4726.51765739
Chr2	2871600	2886199	6910.01107443
Chr2	2902200	2907199	1675.1772612
Chr2	2908200	2911199	130.21816607
Chr2	2932200	2938799	1028.18049777
Chr2	2941200	2946399	320.17226476
Chr2	2952600	2954799	355.557082607
Chr2	2963000	2964199	535.548077358
Chr2	2969200	2974599	485.919094896
Chr2	2996200	2997799	69.5436603769
Chr2	3000800	3004999	298.800012328
Chr2	3006600	3007999	70.3738301717
Chr2	3014600	3024199	11077.6211786
Chr2	3025200	3028399	221.378694518
Chr2	3042000	3044799	121.938157264
Chr2	3057800	3074799	8759.64485273
Chr2	3075600	3093999	5867.68088767
Chr2	3094600	3110999	4828.48084423
Chr2	3119600	3130999	864.311142199
Chr2	3140000	3147999	1194.92763715
Chr2	3151400	3156399	529.093331692
Chr2	3160400	3166399	1027.53197275
Chr2	3171400	3173799	98.691376636
Chr2	3175600	3179399	165.263823319
Chr2	3181200	3186199	343.341468108
Chr2	3194800	3195599	475.204120337
Chr2	3200400	3206599	419.563118303
Chr2	3208600	3209799	103.921686939
Chr2	3214400	3216999	224.469575779
Chr2	3219400	3221999	67.8407459254
Chr2	3222800	3511599	182144.338244
Chr2	3516800	3522599	229.722169202
Chr2	3532000	3533799	222.514806299
Chr2	3536000	3546999	1769.17858722
Chr2	3547800	3562999	15290.3968858
Chr2	3566200	3571799	849.51064534
Chr2	3573400	3575599	2122.63278088
Chr2	3576400	3580399	322.627146177
Chr2	3581400	3583399	360.067979645
Chr2	3584400	3594199	2672.14065976
Chr2	3595600	3597799	280.0488926
Chr2	3599800	3607999	10872.5869599
Chr2	3608800	3634999	52380.1523456
Chr2	3635600	3664999	14781.4965375
Chr2	3676000	3693999	5885.76069261
Chr2	3694800	3720199	4238.45520884
Chr2	3721600	3746199	6855.02386554
Chr2	3750000	3773399	28567.0469742
Chr2	3785000	3794999	1603.73351363
Chr2	3804600	3819799	2566.58213262
Chr2	3820400	3824799	1133.61684365
Chr2	3825400	3832199	2040.89895076
Chr2	3833000	3853199	7124.37052491
Chr2	3854000	3907999	39236.2220599
Chr2	3908600	3909799	120.784891025
Chr2	3910400	3913599	169.119215623
Chr2	3914200	3925599	4586.94564244
Chr2	3927600	3929399	71.1540495262
Chr2	3938200	3985199	46569.9648048
Chr2	3986600	3997599	2010.61321965
Chr2	3998200	4004999	2757.94127328
Chr2	4007600	4012399	853.858068225
Chr2	4013000	4018799	732.900787304
Chr2	4024200	4024799	221.414657112
Chr2	4035800	4047799	7525.68955506
Chr2	4050200	4059399	3187.27804186
Chr2	4061200	4065399	576.447568964
Chr2	4071200	4074999	146.87634264
Chr2	4089000	4096999	1192.98320089
Chr2	4109800	4120599	1834.00110089
Chr2	4121400	4134199	3133.96274708
Chr2	4134800	4138599	271.506404701
Chr2	4149000	4211199	56301.9218628
Chr2	4212200	4215599	745.497150467
Chr2	4216800	4220599	2969.95105646
Chr2	4221400	4222799	848.261990659
Chr2	4223400	4244799	23190.5144342
Chr2	4248400	4261799	5309.70639468
Chr2	4275600	4295599	8174.62149358
Chr2	4297000	4300199	93.0453221269
Chr2	4318600	4321999	195.616887028
Chr2	4354000	4354599	252.692886737
Chr2	4357800	4359199	94.8036291015
Chr2	4361800	4371999	1645.82800566
Chr2	4373800	4415599	20546.8032682
Chr2	4432200	4437999	198.679593045
Chr2	4442400	4444399	109.386086851
Chr2	4453200	4455399	243.11819692
Chr2	4460400	4470599	1981.86540225
Chr2	4486400	4500799	7710.29027945
Chr2	4502200	4507399	592.203460965
Chr2	4508600	4523799	12925.9899432
Chr2	4526000	4535999	1094.55357656
Chr2	4538600	4540199	157.053173701
Chr2	4543200	4547599	263.857883335
Chr2	4548200	4549799	87.31058976
Chr2	4550400	4553199	95.7581275319
Chr2	4556000	4567799	21926.2882312
Chr2	4570000	4583199	7556.22710096
Chr2	4584000	4590399	435.793604962
Chr2	4592600	4608399	8219.83724459
Chr2	4609000	4614999	1235.52067148
Chr2	4615600	4617999	2737.52879176
Chr2	4624400	4645799	6952.74417639
Chr2	4650200	4650599	72.4438955471
Chr2	4657000	4662399	682.276416209
Chr2	4663800	4665999	77.879056161
Chr2	4669600	4671799	71.3940501111
Chr2	4672800	4725199	28727.3853059
Chr2	4726000	4741799	2279.41120023
Chr2	4775600	4784799	3569.78956278
Chr2	4808200	4823799	1779.34578591
Chr2	4824600	4828799	221.19163033
Chr2	4836400	4865599	6852.51442644
Chr2	4866400	4869199	996.48222073
Chr2	4873000	4888599	16011.0976195
Chr2	4894600	4898999	776.530097911
Chr2	4900200	4920799	22076.8392245
Chr2	4921800	4923199	81.3589754082
Chr2	4924000	4937599	18807.1558024
Chr2	4948800	4959599	1649.93553631
Chr2	4967400	4972199	223.735398299
Chr2	4973000	5001999	15009.8440786
Chr2	5011400	5017799	342.585504018
Chr2	5022000	5022599	209.271818954
Chr2	5023200	5036799	1131.00519793
Chr2	5037800	5048399	2048.60694321
Chr2	5058000	5067199	1409.54566721
Chr2	5073800	5079399	929.015050447
Chr2	5084800	5111999	21027.0547533
Chr2	5121400	5153799	8101.90666759
Chr2	5154800	5158999	165.715293995
Chr2	5162000	5162999	78.3802295057
Chr2	5171800	5177799	797.219443379
Chr2	5182800	5185399	136.293102166
Chr2	5186600	5188599	523.260815703
Chr2	5191000	5213999	45975.2843151
Chr2	5218200	5238599	20863.8228443
Chr2	5239800	5245999	676.613346155
Chr2	5248200	5291599	40786.3456326
Chr2	5296800	5313199	4257.22436863
Chr2	5324200	5346999	7288.10135814
Chr2	5348200	5385199	14778.2658043
Chr2	5387000	5389199	86.8545241687
Chr2	5394600	5399799	3608.11805145
Chr2	5431800	5433199	365.003192471
Chr2	5440600	5444599	4516.80517236
Chr2	5449400	5456999	1146.20113153
Chr2	5465200	5466399	194.197093166
Chr2	5468400	5502399	7184.74260057
Chr2	5517600	5520399	212.292006933
Chr2	5523200	5527599	3099.23795118
Chr2	5528200	5534399	935.763644498
Chr2	5557000	5558199	904.338584554
Chr2	5559000	5583599	55064.4944186
Chr2	5598600	5605999	1296.36641294
Chr2	5612600	5636799	2611.00541268
Chr2	5656800	5659999	1491.10143711
Chr2	5667000	5668799	77.6614738547
Chr2	5709800	5713799	562.14387204
Chr2	5725600	5732199	960.246511142
Chr2	5734400	5737799	409.161340435
Chr2	5740400	5740999	161.616942547
Chr2	5763400	5765399	137.213625941
Chr2	5778800	5787799	6169.6681307
Chr2	5792800	5797599	739.319073519
Chr2	5798600	5801599	259.951024489
Chr2	5806600	5814999	16388.6103196
Chr2	5817200	5824799	2572.33337624
Chr2	5825600	5830799	1423.62266683
Chr2	5846200	5851599	3114.68485389
Chr2	5852800	5858399	557.819701461
Chr2	5868400	5871199	174.270274173
Chr2	5876800	5882799	643.623989727
Chr2	5883400	5889399	804.786102161
Chr2	5890000	5891799	297.879335662
Chr2	5892600	5905599	1558.56746808
Chr2	5960400	5975799	23439.3287705
Chr2	5982400	5997799	9487.92627491
Chr2	5998600	6001399	507.467528738
Chr2	6002000	6002999	333.393969105
Chr2	6007200	6012399	283.344748572
Chr2	6027000	6031399	2886.20578341
Chr2	6044200	6047399	664.038464499
Chr2	6060200	6065399	985.211360181
Chr2	6067400	6069799	178.754144772
Chr2	6070400	6083599	6109.05523816
Chr2	6092000	6098199	775.045044375
Chr2	6105600	6109599	370.040352583
Chr2	6110800	6128399	2834.59102275
Chr2	6130000	6130999	892.904381486
Chr2	6133600	6141399	1333.77138408
Chr2	6149200	6152199	863.018015031
Chr2	6153000	6153799	83.2042878753
Chr2	6155800	6162799	1929.82968641
Chr2	6176400	6177999	688.701002017
Chr2	6219200	6220799	72.3254757593
Chr2	6221400	6223799	169.174729207
Chr2	6228600	6233999	455.078510719
Chr2	6251400	6253599	221.971137741
Chr2	6255200	6260999	873.30906163
Chr2	6262200	6271199	23245.0855716
Chr2	6294600	6296199	168.27015346
Chr2	6305400	6307399	95.0564103364
Chr2	6329600	6344999	33462.4553479
Chr2	6351000	6353199	141.395620639
Chr2	6383000	6383399	224.368321198
Chr2	6421400	6427399	991.448948391
Chr2	6433400	6440399	1117.20171473
Chr2	6441600	6443199	86.9824546103
Chr2	6446200	6450199	730.848942371
Chr2	6457200	6466599	8990.93255576
Chr2	6474800	6480399	1887.02076979
Chr2	6507600	6510999	3407.95683453
Chr2	6524800	6532999	1313.71567679
Chr2	6548400	6558799	1638.3153712
Chr2	6566200	6577999	18566.7635331
Chr2	6580400	6583799	283.993955455
Chr2	6588000	6591399	270.692503924
Chr2	6592400	6607799	23930.2975448
Chr2	6619600	6626399	674.191367796
Chr2	6659200	6660199	427.310050641
Chr2	6662000	6662599	345.109971145
Chr2	6678600	6680799	714.184979526
Chr2	6700600	6706599	936.750707997
Chr2	6715400	6716199	216.839065608
Chr2	6717200	6729399	2183.64601317
Chr2	6739400	6739999	97.2215732189
Chr2	6747400	6749199	187.401812037
Chr2	6750800	6752599	185.821472414
Chr2	6753600	6755999	189.469503356
Chr2	6766600	6772399	935.542712884
Chr2	6779000	6786799	723.293794269
Chr2	6837200	6848399	1764.18664744
Chr2	6852800	6854999	435.40424939
Chr2	6880600	6887799	809.463935353
Chr2	6892200	6892999	203.143711756
Chr2	6910000	6914399	976.821582343
Chr2	6923800	6924799	353.554049537
Chr2	6935800	6940399	1015.08973845
Chr2	6941600	6945799	654.47908057
Chr2	6953400	6958599	684.476353517
Chr2	6972200	6974999	229.68947578
Chr2	6975600	6977399	84.9253812404
Chr2	6990200	6992599	500.753980196
Chr2	7005200	7019599	12322.8397278
Chr2	7066600	7070799	1728.25717089
Chr2	7111800	7112399	113.040120706
Chr2	7113200	7119999	743.561710275
Chr2	7155600	7156599	288.787200438
Chr2	7173200	7176599	965.654321574
Chr2	7190800	7191799	2026.97777678
Chr2	7202200	7204399	101.039037021
Chr2	7224200	7229199	882.471291114
Chr2	7230400	7237799	1395.0162411
Chr2	7289200	7295599	1828.09972699
Chr2	7448200	7453999	1083.60168136
Chr2	7581400	7583999	1508.39011027
Chr2	7657600	7659999	217.483013299
Chr2	7777200	7783799	740.618812945
Chr2	7814000	7814399	93.5604599378
Chr2	7906000	7906599	108.552483643
Chr2	7956000	7956599	225.385036232
Chr2	7959800	7960999	319.188005973
Chr2	8035400	8036999	413.020772543
Chr2	8076200	8077599	259.72393526
Chr2	8102800	8103199	67.1322611315
Chr2	8269800	8274399	430.622734799
Chr2	8300400	8301999	104.520018617
Chr2	8379600	8383399	1911.45007704
Chr2	8420400	8422799	475.422524921
Chr2	8555000	8555799	420.597688179
Chr2	8561600	8566999	1288.50300882
Chr2	8568600	8569799	588.674836105
Chr2	8626000	8626999	82.7974705439
Chr2	8816000	8821399	1131.60352136
Chr2	8893600	8893999	95.0259971211
Chr2	8894600	8895199	90.666437711
Chr2	8914000	8917199	243.616849518
Chr2	8994000	8997999	359.670030364
Chr2	9057200	9059799	1765.73717977
Chr2	9063000	9064399	192.625797119
Chr2	9121800	9125799	923.851778132
Chr2	9161200	9161799	154.404045665
Chr2	9187200	9195399	5773.91404005
Chr2	9446600	9449199	140.826391149
Chr2	9484600	9485599	290.639239635
Chr2	9529000	9530199	127.488921438
Chr2	9633400	9634799	354.478973869
Chr2	9651800	9656199	1319.69811575
Chr2	9692200	9693199	116.107011275
Chr2	9762800	9763799	84.1830654142
Chr2	9896600	9897599	151.25404738
Chr2	10001800	10009599	6257.41150263
Chr2	10019800	10020399	224.059448087
Chr2	10085400	10093799	14100.3912912
Chr2	10353400	10357999	317.313828992
Chr2	10407400	10410399	257.208780361
Chr2	10411400	10413399	198.533185479
Chr2	10436200	10437399	573.572286291
Chr2	10565800	10566399	93.0189942162
Chr2	10592200	10608999	12394.5976167
Chr2	10622600	10624199	406.773711492
Chr2	10640600	10642399	190.631638509
Chr2	10648400	10650199	82.180339838
Chr2	10656200	10659399	106.710419799
Chr2	10874600	10880199	4478.50375607
Chr2	11285600	11286399	174.4762509
Chr2	11327200	11328599	103.275169016
Chr2	11713800	11715799	596.900146508
Chr2	11768000	11769399	518.315461201
Chr2	11867200	11868199	214.445458873
Chr2	11983000	11983999	834.975872402
Chr2	12093000	12093799	244.972758692
Chr2	12449400	12454399	607.611767163
Chr2	12539400	12541999	1341.02910624
Chr2	12554200	12555599	71.7320528807
Chr2	12566000	12578599	21760.2305667
Chr2	12656600	12660399	456.751359285
Chr2	12734200	12736599	362.766500347
Chr2	12739400	12740399	812.64767905
Chr2	12801600	12802399	117.086137799
Chr2	12809600	12810799	161.414115135
Chr2	12811800	12812799	184.670865811
Chr2	13094000	13095599	200.40884692
Chr2	13223000	13226999	935.92597885
Chr2	13233000	13233399	72.0199139672
Chr2	13267400	13268399	503.271549143
Chr2	13336400	13337399	333.871915992
Chr2	13422000	13426599	3882.57730478
Chr2	13503600	13506199	284.912878424
Chr2	13634000	13634599	261.338193708
Chr2	13907200	13908799	428.336618472
Chr2	14334400	14334999	306.162353362
Chr2	14402400	14405599	210.497433943
Chr2	14408000	14412399	4956.30345803
Chr2	14596600	14597399	144.493186692
Chr2	14859200	14860799	488.406341923
Chr2	14951800	14952999	568.975052677
Chr2	15566800	15567999	384.109165846
Chr2	15595200	15596999	410.229262169
Chr2	16003600	16006399	601.224545457
Chr2	16008000	16010599	605.45634053
Chr2	16150600	16151399	515.90189797
Chr2	16380000	16380399	95.7721064124
Chr2	16876000	16876999	825.537821911
Chr2	16972600	16973799	451.728275973
Chr2	17092600	17095599	1224.67569428
Chr2	17106800	17107199	68.0823751159
Chr2	17253600	17254599	117.616233954
Chr2	17337600	17344799	1278.61285121
Chr2	17362800	17363599	130.497878138
Chr2	18497000	18498599	182.718668996
Chr2	18651400	18655599	834.61849105
Chr2	18659400	18660399	99.2195403834
Chr2	18702400	18703199	88.624993783
Chr2	19322800	19323399	93.5383293817
Chr2	19697600	19698399	1149.78916304
Chr1	17800	18599	416.811441802
Chr1	257800	258599	942.644793067
Chr1	270400	270799	69.104178816
Chr1	433000	433799	324.955391881
Chr1	500000	500799	270.000535775
Chr1	759800	760399	482.946136372
Chr1	1430200	1430999	136.750065122
Chr1	1441800	1444599	1240.48625848
Chr1	1613400	1614599	354.859313642
Chr1	1975400	1976399	92.5620979061
Chr1	2157000	2157799	493.533529343
Chr1	2531400	2534999	2846.72942432
Chr1	2788400	2800799	21332.401216
Chr1	3023600	3024199	94.8638261378
Chr1	3073600	3073999	150.752152227
Chr1	3138000	3138599	89.5342065744
Chr1	3360400	3361399	1335.07338654
Chr1	3413600	3414199	71.4670669117
Chr1	3780600	3785799	11783.809756
Chr1	3826200	3826999	191.817874804
Chr1	3892600	3895199	80.8179941657
Chr1	3898000	3899999	245.985272026
Chr1	4093600	4094399	274.066636423
Chr1	4110000	4111199	1220.12441604
Chr1	4112000	4112799	357.779543283
Chr1	4330000	4334399	738.67190082
Chr1	4406000	4409799	5286.47008361
Chr1	4410400	4411199	382.788390962
Chr1	4682400	4685999	2207.18349895
Chr1	4786000	4786799	150.236333437
Chr1	4830600	4831799	139.674696983
Chr1	5098400	5101999	1715.30871606
Chr1	5679200	5681999	1994.56139539
Chr1	5692000	5696599	1389.22961744
Chr1	5700200	5701799	176.663731722
Chr1	5911800	5916399	2245.59606898
Chr1	5958800	5959799	269.651371839
Chr1	5965800	5966599	68.1091790531
Chr1	6009400	6013799	870.753972023
Chr1	6156400	6158999	689.132280724
Chr1	6211000	6211999	151.184617179
Chr1	6273400	6276399	1980.59882035
Chr1	6302600	6303199	347.052999242
Chr1	6454600	6455799	382.04156366
Chr1	6538400	6543599	5840.33080386
Chr1	6588400	6592599	596.115491443
Chr1	6657200	6659799	2221.76153715
Chr1	6704000	6709399	5325.980941
Chr1	6736400	6736999	291.271027036
Chr1	7024800	7025399	737.115324985
Chr1	7035800	7036799	79.2677246734
Chr1	7065200	7075999	1367.01535423
Chr1	7255000	7257199	429.878249975
Chr1	7283400	7283999	497.47195652
Chr1	7352800	7365199	21332.8348796
Chr1	7392400	7393399	138.681230254
Chr1	7430400	7432199	78.9121432246
Chr1	7714600	7715399	368.371532118
Chr1	7717200	7722599	10745.6618955
Chr1	7746000	7747399	104.813966011
Chr1	7761000	7762199	889.360457627
Chr1	7959800	7961399	966.543842039
Chr1	7969600	7974399	1044.61546436
Chr1	7985000	7986199	433.887831457
Chr1	8115400	8116399	339.313712248
Chr1	8266600	8267599	191.911040889
Chr1	8276400	8278999	242.951730376
Chr1	8289800	8290799	99.0952051021
Chr1	8319800	8320399	117.374311525
Chr1	8453400	8461599	14066.4883817
Chr1	8475000	8476399	79.5062026234
Chr1	8488800	8489199	141.717024233
Chr1	8490400	8492599	265.540632357
Chr1	8644200	8648799	513.771217808
Chr1	8728800	8733399	927.113978775
Chr1	8765400	8775999	8452.4600239
Chr1	8777000	8798399	20511.1874689
Chr1	8799600	8812999	12225.8374159
Chr1	8813800	8827199	11812.9041674
Chr1	8828200	8838599	6714.49172938
Chr1	8927600	8933199	1284.75002502
Chr1	9004800	9015799	31443.479974
Chr1	9175400	9177799	663.023482749
Chr1	9304800	9305799	429.262289244
Chr1	9368000	9373599	1286.83332697
Chr1	9574200	9582399	1023.52684498
Chr1	9676400	9691399	38651.2967875
Chr1	9706600	9707999	439.688232822
Chr1	9811800	9812399	83.3092654685
Chr1	9816800	9817599	383.767290459
Chr1	9865800	9866799	78.0979631605
Chr1	10152800	10156399	1562.09136955
Chr1	10347200	10349399	1998.81609674
Chr1	10357400	10363199	1433.70234959
Chr1	10526200	10527399	396.846518483
Chr1	10531800	10534799	1192.4193877
Chr1	10602800	10605199	685.69301287
Chr1	10696600	10701599	1615.06290598
Chr1	10723800	10724999	160.44415842
Chr1	10802400	10803399	935.944653013
Chr1	10915200	10915999	99.1473513856
Chr1	10923800	10924599	124.095680121
Chr1	10929600	10931399	360.091531064
Chr1	11048000	11051399	1265.21732042
Chr1	11064600	11066799	128.263281394
Chr1	11097000	11100799	399.969719074
Chr1	11102400	11103799	266.185206965
Chr1	11148000	11152999	3873.25982749
Chr1	11286800	11287799	191.149365681
Chr1	11302600	11310199	3326.59489503
Chr1	11322600	11323999	92.5841586088
Chr1	11408000	11408599	742.35981337
Chr1	11427800	11428399	108.521875221
Chr1	11502800	11512799	3597.43535736
Chr1	11518000	11521399	303.834741595
Chr1	11610000	11610599	90.8570395462
Chr1	11700200	11701199	381.969878229
Chr1	11704200	11705199	272.62503335
Chr1	11707400	11708799	420.094211498
Chr1	11735800	11736799	182.976865848
Chr1	11752400	11754999	389.797710871
Chr1	11789400	11794199	2584.23126758
Chr1	11834600	11837399	1950.47726969
Chr1	11887000	11901799	20714.6831229
Chr1	11958000	11961199	139.242305155
Chr1	12016000	12020199	3091.92686445
Chr1	12138800	12143199	1961.74203808
Chr1	12173000	12176999	1172.06810462
Chr1	12222400	12223399	198.736892929
Chr1	12273400	12276399	109.248876807
Chr1	12291400	12294999	176.501990735
Chr1	12299200	12299999	73.4775132921
Chr1	12328200	12329599	518.233712141
Chr1	12363200	12363799	77.7970051141
Chr1	12364800	12365399	158.443171197
Chr1	12376800	12379999	480.913171382
Chr1	12401600	12410799	1769.0174211
Chr1	12467000	12469199	96.5755028592
Chr1	12497400	12498799	70.3890208519
Chr1	12508600	12511599	264.044063927
Chr1	12514200	12515399	108.137481368
Chr1	12555400	12558999	389.876294931
Chr1	12562800	12563399	194.815267204
Chr1	12565800	12572799	4397.77207801
Chr1	12577600	12580799	468.120859162
Chr1	12592200	12593399	90.1525790834
Chr1	12626600	12630599	948.237172975
Chr1	12664400	12673999	2440.31282265
Chr1	12674600	12684799	7417.03555155
Chr1	12700200	12701199	77.3870937455
Chr1	12711800	12728799	38891.2934431
Chr1	12730400	12734399	920.628759076
Chr1	12753400	12760799	2240.76793955
Chr1	12766400	12809599	27675.6066049
Chr1	12811200	12812799	187.27785648
Chr1	12813400	12816199	487.399143588
Chr1	12818400	12839599	17544.8726201
Chr1	12847600	12849799	163.103201372
Chr1	12854200	12855399	152.608047222
Chr1	12856200	12862199	801.759025029
Chr1	12876200	12876799	349.003512889
Chr1	12905400	12908199	405.168138289
Chr1	12927400	12930599	455.045194629
Chr1	12942400	12946999	3315.76186525
Chr1	12949800	12953999	2204.02105882
Chr1	12987400	12987999	127.26240746
Chr1	12996600	13014599	3453.15886984
Chr1	13016400	13017399	353.173978736
Chr1	13018400	13024799	791.086452968
Chr1	13059400	13060399	227.643128236
Chr1	13082800	13085799	488.476483604
Chr1	13087400	13087999	195.935232268
[truncated: 336 more rows]
