# Supplementary material for: Hyperosmotic priming of Arabidopsis seedlings establishes a long-term somatic memory accompanied by specific changes of the epigenome
Source: Genome Biol. 2013 Jun 14;14(6):R59. doi: 10.1186/gb-2013-14-6-r59 (PMC3707022; doi:10.1186/gb-2013-14-6-r59)
Supplement: Additional file 26 — Islands_PRH3K27me3-G600.bed. BED file containing coordinates of islands as determined by SICER software in sample 24h PRH3K27me3. (G: optimized gap size in bp.) [file gb-2013-14-6-r59-S26.BED]

track name=50RH3K27me3.uni.islands
Chr5	14000	15399	90.217256356
Chr5	18000	20199	816.896877011
Chr5	27000	27799	171.083066641
Chr5	44800	46799	400.014398626
Chr5	72000	74399	624.181144999
Chr5	98200	101599	451.541184237
Chr5	114000	115399	278.455586332
Chr5	123000	125999	2091.85825392
Chr5	129800	131599	316.099308226
Chr5	132400	134799	318.717325296
Chr5	152400	154399	762.466576609
Chr5	155800	157599	1771.40732712
Chr5	193000	194799	936.720944063
Chr5	195600	198399	667.993915779
Chr5	211200	213199	553.040778845
Chr5	254400	259999	1645.15364264
Chr5	278800	281799	732.111624938
Chr5	285600	289199	475.928197811
Chr5	305000	305799	123.427719118
Chr5	324600	325799	288.748051636
Chr5	327800	330199	159.573079197
Chr5	335400	337799	324.341736827
Chr5	338800	339599	94.5164449163
Chr5	350400	353799	1485.62069941
Chr5	358000	358599	59.8243709404
Chr5	380000	380799	466.143989374
Chr5	390400	392799	751.534754823
Chr5	393600	401599	4323.64505564
Chr5	416600	418599	1109.4248251
Chr5	423200	423999	92.5126057825
Chr5	463400	465599	84.3843308159
Chr5	487200	489199	690.587230553
Chr5	491800	494199	662.289679429
Chr5	495400	497199	278.679999008
Chr5	500800	502199	89.9396033542
Chr5	511400	512199	52.9168135557
Chr5	531000	532799	122.618009492
Chr5	535000	536799	63.9903165456
Chr5	537600	541999	2589.34473977
Chr5	559400	560799	596.075578686
Chr5	567000	569199	191.211584199
Chr5	577800	578799	317.979827135
Chr5	593600	595599	595.491735191
Chr5	608400	610199	165.504179856
Chr5	620000	624399	1001.63347272
Chr5	629400	629799	84.2056565929
Chr5	631200	632399	55.1686265605
Chr5	670200	675599	620.927372269
Chr5	679600	685399	3931.07517698
Chr5	698000	706199	5567.29268843
Chr5	707200	707799	89.5648966403
Chr5	716600	718999	222.892861151
Chr5	732600	734799	267.948775573
Chr5	745600	749199	1803.28054644
Chr5	777200	779399	603.898442322
Chr5	780800	782799	84.1613007645
Chr5	817800	819599	57.98358296
Chr5	835200	836599	68.564457793
Chr5	853400	855399	68.3295755959
Chr5	869200	870799	766.704916323
Chr5	872600	874799	671.68956564
Chr5	880400	881999	88.6868890078
Chr5	904400	906399	128.673637399
Chr5	908200	914199	1975.55527707
Chr5	951800	964199	5051.71475092
Chr5	1001600	1011399	3179.02850577
Chr5	1013000	1017399	3852.25699752
Chr5	1020800	1027999	1341.01745966
Chr5	1033000	1034799	125.298087163
Chr5	1042400	1042999	117.368656458
Chr5	1046600	1047999	550.122653573
Chr5	1059400	1059999	54.6818512557
Chr5	1074200	1075399	786.228399235
Chr5	1079200	1081199	463.923720391
Chr5	1087800	1088799	165.857708046
Chr5	1119400	1121799	929.190503098
Chr5	1138000	1139799	222.662087893
Chr5	1153800	1155599	799.810048625
Chr5	1159800	1163599	581.886341625
Chr5	1185600	1189199	543.975341017
Chr5	1203400	1205399	65.7749167363
Chr5	1213000	1214199	218.448050429
Chr5	1218200	1218999	315.281761914
Chr5	1219800	1222599	1059.21733467
Chr5	1227000	1240199	2285.23340871
Chr5	1256400	1258199	74.5564856503
Chr5	1283600	1286199	683.92561254
Chr5	1291800	1294799	908.343734744
Chr5	1345800	1354799	4207.69855256
Chr5	1363400	1367599	986.457401944
Chr5	1457800	1467799	5652.33238366
Chr5	1480400	1485799	1661.01200113
Chr5	1487000	1495799	4570.03463453
Chr5	1496800	1500399	235.20647471
Chr5	1509400	1512599	816.476783769
Chr5	1524600	1528399	1578.47181425
Chr5	1557200	1558199	538.674544251
Chr5	1559800	1563799	753.700809538
Chr5	1567400	1570599	1258.56007511
Chr5	1579200	1584399	1945.94269377
Chr5	1598600	1600799	66.8709209624
Chr5	1604400	1606199	223.427578553
Chr5	1672200	1672799	72.5697781015
Chr5	1688000	1689599	1047.86040494
Chr5	1705600	1706799	417.183366788
Chr5	1710400	1711799	133.750038037
Chr5	1716000	1718199	162.55686199
Chr5	1734000	1735999	1044.45750938
Chr5	1740200	1742199	445.184387999
Chr5	1746000	1747799	173.383071802
Chr5	1759400	1760399	211.356257374
Chr5	1790800	1794799	673.26026999
Chr5	1815200	1815999	63.7853405488
Chr5	1828200	1829399	1268.19083568
Chr5	1830600	1831599	986.15843542
Chr5	1832400	1833599	116.593068298
Chr5	1834400	1836799	2332.6651568
Chr5	1868800	1870999	630.39881103
Chr5	1886000	1887199	62.1110492484
Chr5	1892800	1895199	1273.60199926
Chr5	1899400	1901199	76.9300172093
Chr5	1914800	1916599	415.244062719
Chr5	1935000	1935599	203.564457541
Chr5	1949000	1951999	1950.88444728
Chr5	1978000	1981399	684.964275145
Chr5	1982200	1983799	1728.51957596
Chr5	1987600	1989399	264.679928524
Chr5	1991000	1998799	1498.10439124
Chr5	2007800	2008999	173.993677903
Chr5	2010400	2010999	215.08277255
Chr5	2035800	2047199	3415.13463015
Chr5	2066800	2072599	1149.02876698
Chr5	2077600	2078999	414.94191776
Chr5	2080200	2081799	200.987170068
Chr5	2097800	2098999	316.837150909
Chr5	2120600	2124399	508.195226184
Chr5	2125400	2126799	101.722102755
Chr5	2132600	2134999	61.0866959341
Chr5	2169600	2172999	1905.09003508
Chr5	2174800	2176399	1321.54812764
Chr5	2183400	2185599	346.490740365
Chr5	2190200	2195799	1385.77609963
Chr5	2200400	2201999	802.714402402
Chr5	2218400	2220799	846.022460169
Chr5	2221800	2222399	56.2395202327
Chr5	2226400	2230199	930.445440248
Chr5	2234400	2239199	2211.94872566
Chr5	2242600	2245399	1692.95814823
Chr5	2246200	2248199	466.065185443
Chr5	2253200	2256199	1055.93840345
Chr5	2268200	2272199	207.735537723
Chr5	2276600	2280199	665.492626573
Chr5	2304800	2309399	1680.72404977
Chr5	2313200	2313999	53.8649064832
Chr5	2315400	2316999	1001.02303843
Chr5	2348800	2353999	1585.95953451
Chr5	2364800	2374999	3911.184808
Chr5	2375800	2378999	560.876004199
Chr5	2380000	2391999	6228.09395445
Chr5	2395400	2397599	360.006205948
Chr5	2404000	2407199	1207.45955279
Chr5	2410600	2410999	51.419251878
Chr5	2433400	2434799	53.4112453108
Chr5	2440600	2443199	158.350348599
Chr5	2444600	2445799	68.9080052174
Chr5	2446800	2452399	1487.52993546
Chr5	2468200	2469799	254.347792733
Chr5	2470800	2473799	378.206579593
Chr5	2474800	2476799	80.0932986054
Chr5	2478600	2482599	271.744213555
Chr5	2488400	2489399	311.684133135
Chr5	2508800	2510999	78.0021157643
Chr5	2530000	2533199	1600.71949126
Chr5	2556200	2560999	531.064938648
Chr5	2562400	2565199	209.937783727
Chr5	2566200	2567399	155.584033506
Chr5	2582400	2587399	1829.5734717
Chr5	2591600	2592999	606.280874667
Chr5	2619000	2624599	1200.52347348
Chr5	2659400	2661399	411.277597123
Chr5	2699000	2700399	65.2573288959
Chr5	2733200	2735599	1624.08840605
Chr5	2829000	2833799	1289.499991
Chr5	2862600	2865799	568.764896268
Chr5	2889600	2891999	387.717647292
Chr5	2906200	2910599	2112.548561
Chr5	2934600	2939399	726.56764538
Chr5	2949200	2953199	2812.37100577
Chr5	2954000	2954999	293.36276601
Chr5	2962000	2968799	698.257153201
Chr5	2970200	2972399	307.862407302
Chr5	2981400	2982399	179.766308761
Chr5	3003800	3005599	90.4743641165
Chr5	3013800	3016799	252.529575824
Chr5	3024400	3030799	3143.44380016
Chr5	3045600	3050199	526.477205204
Chr5	3079800	3080999	282.436227948
Chr5	3093200	3095599	50.201587463
Chr5	3100400	3101799	79.9486347971
Chr5	3108600	3110599	775.129057604
Chr5	3111400	3113999	3321.50138732
Chr5	3116800	3118199	149.738961429
Chr5	3126000	3127199	530.762635764
Chr5	3162400	3163199	97.5947690498
Chr5	3168800	3172599	1604.37843595
Chr5	3173400	3181399	3753.2707565
Chr5	3182200	3182999	75.5759704264
Chr5	3190000	3190799	56.7372434782
Chr5	3192200	3196999	2019.19526333
Chr5	3206200	3208799	574.130882627
Chr5	3209600	3211399	428.865252773
Chr5	3225200	3234599	5683.26386081
Chr5	3239600	3239999	50.6055149189
Chr5	3253000	3254599	215.603701639
Chr5	3274000	3276599	829.2213371
Chr5	3310600	3317199	732.710652208
Chr5	3341400	3342799	110.865431637
Chr5	3345800	3350599	1548.19696068
Chr5	3358800	3359799	872.3913809
Chr5	3369400	3372599	1647.07629895
Chr5	3400600	3402599	496.823743297
Chr5	3454400	3458399	859.300934404
Chr5	3473800	3475399	193.917900575
Chr5	3502000	3503999	1188.05249192
Chr5	3506400	3509199	101.418601094
Chr5	3510400	3517999	1708.08648815
Chr5	3533200	3535199	105.177589187
Chr5	3542200	3544799	703.816957453
Chr5	3557200	3566199	1709.62564408
Chr5	3571600	3574199	760.336501976
Chr5	3576800	3578199	520.980736664
Chr5	3611000	3617799	2413.02423891
Chr5	3638600	3640799	74.0787186024
Chr5	3642400	3647199	771.250032447
Chr5	3688600	3694799	2359.28291159
Chr5	3696000	3699599	2076.77948945
Chr5	3701600	3705199	2473.61697266
Chr5	3706400	3708599	458.597628097
Chr5	3714400	3718199	793.549748652
Chr5	3724400	3726799	265.191878335
Chr5	3727800	3730199	1135.80288974
Chr5	3734800	3737399	206.683857644
Chr5	3738800	3740799	1555.88034674
Chr5	3749800	3752599	200.754037057
Chr5	3786200	3787599	114.208085251
Chr5	3812400	3812999	113.342804661
Chr5	3824600	3825199	151.712979146
Chr5	3845200	3846399	454.295445508
Chr5	3848600	3852599	2095.55631616
Chr5	3865600	3867999	351.63845153
Chr5	3872600	3873199	73.0526053552
Chr5	3874400	3876999	437.675670277
Chr5	3884000	3884799	322.935183463
Chr5	3890400	3892999	170.704856567
Chr5	3894600	3895599	543.039178751
Chr5	3896400	3897599	409.047901564
Chr5	3931600	3932199	124.368745499
Chr5	3935800	3936399	56.5287288876
Chr5	3970200	3973599	731.995502867
Chr5	3983400	3993599	2823.96893666
Chr5	4024600	4026799	650.236043876
Chr5	4054600	4055799	492.354213869
Chr5	4062800	4067199	1756.21318433
Chr5	4085000	4088799	283.198835946
Chr5	4109000	4110199	66.1561727872
Chr5	4165600	4169399	792.630770321
Chr5	4181200	4189999	2083.95347139
Chr5	4214600	4215799	60.0504393454
Chr5	4217800	4220999	303.447563926
Chr5	4222400	4223199	76.3894371584
Chr5	4228200	4240199	3895.12717647
Chr5	4268400	4270799	271.022668315
Chr5	4273400	4274799	744.831286726
Chr5	4279200	4282199	829.495947036
Chr5	4290600	4293599	649.054340077
Chr5	4380800	4382599	258.015433975
Chr5	4449200	4450999	112.075844168
Chr5	4477200	4478199	562.717979905
Chr5	4481600	4483999	372.940158978
Chr5	4488600	4489999	691.552984318
Chr5	4521400	4523199	1177.44330084
Chr5	4541000	4543599	579.37483574
Chr5	4553600	4554399	66.3545587452
Chr5	4571400	4574799	1178.06571896
Chr5	4613000	4614399	1171.6360514
Chr5	4623000	4624999	605.533844029
Chr5	4626000	4627799	258.794122681
Chr5	4643400	4645599	600.014933426
Chr5	4677800	4678999	78.7588384321
Chr5	4684200	4685799	66.0040194752
Chr5	4710600	4711599	72.8546035369
Chr5	4723000	4725599	129.852466067
Chr5	4728400	4730799	841.370369641
Chr5	4734000	4734599	176.512155602
Chr5	4756200	4759999	566.334080898
Chr5	4776800	4779399	358.526661373
Chr5	4788000	4788599	61.1922097111
Chr5	4797000	4798199	84.4674396142
Chr5	4804800	4808999	2127.84073464
Chr5	4810400	4810999	52.6742445947
Chr5	4825400	4827799	803.370634603
Chr5	4831800	4835599	733.441118984
Chr5	4842400	4844199	202.236006926
Chr5	4854800	4856799	151.038475969
Chr5	4868000	4870799	1580.47449297
Chr5	4875000	4875799	262.501080622
Chr5	4892400	4893999	289.54843403
Chr5	4896000	4897799	350.965156775
Chr5	4903200	4906999	659.887410395
Chr5	4908400	4911399	765.223913792
Chr5	4914000	4916399	639.662953294
Chr5	4919400	4925399	1396.40017346
Chr5	4930400	4932199	238.680955693
Chr5	4937800	4938799	1048.9775618
Chr5	4947000	4947999	71.5224941993
Chr5	4948800	4952599	658.186884012
Chr5	4972600	4973599	55.2269391009
Chr5	4974600	4977199	562.053089244
Chr5	4990800	4992399	77.1305991952
Chr5	4993600	4994999	173.957883853
Chr5	5005800	5006799	122.81013668
Chr5	5010000	5011599	94.0136024268
Chr5	5026600	5027399	81.9644950995
Chr5	5031600	5033599	622.73275978
Chr5	5064000	5064999	197.617602556
Chr5	5094600	5097599	1924.64704272
Chr5	5098400	5100799	946.393032551
Chr5	5126800	5128399	342.218978801
Chr5	5151600	5155599	1120.31831176
Chr5	5166000	5169399	891.331892306
Chr5	5191600	5191999	67.5791934561
Chr5	5206000	5207799	176.19542979
Chr5	5209000	5211199	87.7506644351
Chr5	5231600	5234399	183.327745072
Chr5	5236400	5237399	166.036700724
Chr5	5238200	5239199	346.958022289
Chr5	5252400	5257399	1788.8207607
Chr5	5258200	5259999	371.50642338
Chr5	5304800	5306999	670.926060124
Chr5	5331800	5334199	1602.75583694
Chr5	5346200	5351399	314.566177525
Chr5	5352200	5355999	271.950157357
Chr5	5366000	5368599	143.228910719
Chr5	5376600	5378799	1447.2728151
Chr5	5383400	5384999	160.412571667
Chr5	5386800	5389199	462.264780464
Chr5	5397000	5402799	2266.28386323
Chr5	5407400	5411599	920.560015869
Chr5	5413000	5414599	154.868720276
Chr5	5418000	5419599	71.3412243316
Chr5	5439600	5440199	64.939299793
Chr5	5441000	5441799	63.9377111352
Chr5	5480200	5483199	2707.8211677
Chr5	5501200	5502999	753.163443819
Chr5	5512000	5516799	1228.07363686
Chr5	5558600	5559799	86.6683701912
Chr5	5567000	5568799	439.332793969
Chr5	5574600	5575999	108.735401252
Chr5	5603200	5606999	1700.59376252
Chr5	5615800	5630199	8543.23797527
Chr5	5635200	5637599	69.6024487279
Chr5	5643000	5643599	85.7241861937
Chr5	5647400	5647799	70.4067866154
Chr5	5654200	5655599	252.121264346
Chr5	5675400	5679199	928.333541746
Chr5	5703200	5706399	1241.19810698
Chr5	5715600	5716999	366.489209036
Chr5	5742000	5749199	1693.70582176
Chr5	5755200	5756799	160.460247164
Chr5	5764600	5765999	67.6964553951
Chr5	5767200	5769799	654.107464861
Chr5	5790600	5792599	184.03634887
Chr5	5817000	5817999	65.4032065661
Chr5	5831400	5836799	1198.83487166
Chr5	5845800	5854199	2858.35668763
Chr5	5855000	5862399	4542.06686135
Chr5	5875400	5883799	2185.45923564
Chr5	5885000	5887399	93.4816999658
Chr5	5888200	5891399	555.308498001
Chr5	5892200	5894999	288.25623844
Chr5	5902600	5904799	194.570037439
Chr5	5906200	5906999	107.148833506
Chr5	5944600	5951599	2851.28292834
Chr5	5953600	5956599	1005.97391498
Chr5	5971000	5972199	394.201122991
Chr5	6001400	6003799	346.965248375
Chr5	6041200	6042799	217.859630793
Chr5	6057800	6058399	181.634955829
Chr5	6064600	6066199	83.9826785874
Chr5	6074400	6079399	721.148707892
Chr5	6096000	6096399	57.5297879003
Chr5	6110200	6112199	438.361128925
Chr5	6116200	6117399	577.325412594
Chr5	6118600	6121399	211.588178239
Chr5	6123000	6126399	338.046593212
Chr5	6164000	6169399	2077.00037475
Chr5	6183200	6187799	1401.52790645
Chr5	6233400	6234199	299.497411275
Chr5	6281600	6283199	120.207227694
Chr5	6300600	6301999	422.526143848
Chr5	6306800	6309599	1076.42340604
Chr5	6312000	6317399	1237.76662178
Chr5	6320400	6322999	337.418994056
Chr5	6323800	6324599	78.0759697636
Chr5	6340000	6341599	212.437481816
Chr5	6359200	6360999	81.6248106906
Chr5	6362200	6363799	593.252363927
Chr5	6367400	6368799	90.5850770249
Chr5	6394200	6394799	70.5524504387
Chr5	6408200	6409399	169.382508154
Chr5	6410600	6413199	1477.45518353
Chr5	6440000	6447199	1324.20633432
Chr5	6473600	6476599	444.549707412
Chr5	6479600	6480399	105.62242188
Chr5	6482000	6487799	2175.80451759
Chr5	6566000	6571199	960.560756563
Chr5	6582800	6584199	113.764130283
Chr5	6589400	6594999	470.519814793
Chr5	6604200	6605399	78.8967633819
Chr5	6607600	6609399	306.409266215
Chr5	6613400	6614799	284.789896743
Chr5	6616400	6617199	51.1706389063
Chr5	6635400	6638599	787.330325356
Chr5	6639600	6640399	484.397161321
Chr5	6660600	6662399	2619.91790358
Chr5	6665600	6673199	2022.02122814
Chr5	6692400	6694999	231.413529119
Chr5	6715400	6716999	115.013790405
Chr5	6718400	6718799	108.42585985
Chr5	6720400	6723399	1543.79421122
Chr5	6724200	6727799	1743.63666105
Chr5	6790000	6790999	179.498037843
Chr5	6823000	6831399	2913.61709782
Chr5	6839000	6842799	728.788022802
Chr5	6857000	6858599	242.060215212
Chr5	6871400	6875799	1850.06454762
Chr5	6886600	6887599	542.783298453
Chr5	6893000	6894199	957.062451338
Chr5	6916400	6919799	54.3287967627
Chr5	6955200	6956399	814.389356906
Chr5	6975200	6976999	1356.76353835
Chr5	6992200	6996999	846.047884476
Chr5	7002400	7004599	1818.49001165
Chr5	7010400	7013999	993.933203009
Chr5	7023000	7023999	145.53071393
Chr5	7025200	7028199	2348.73910465
Chr5	7040000	7042799	405.208545692
Chr5	7044800	7047799	1022.57315943
Chr5	7048800	7049999	54.2408584908
Chr5	7077000	7079199	1093.37477638
Chr5	7139800	7141399	68.0464661352
Chr5	7147800	7148799	302.276062505
Chr5	7168000	7173999	693.24736754
Chr5	7176400	7177399	239.263548365
Chr5	7178200	7179399	387.792459121
Chr5	7185200	7186799	837.031680107
Chr5	7189400	7195599	816.656913926
Chr5	7196600	7198199	77.0077120314
Chr5	7222200	7223799	1156.4572694
Chr5	7225200	7228999	1153.69112196
Chr5	7229800	7234799	701.579003619
Chr5	7255200	7255999	437.194460838
Chr5	7257400	7260199	1619.21467528
Chr5	7264800	7265599	50.0299500539
Chr5	7267000	7268799	152.890045476
Chr5	7270400	7272799	500.704177963
Chr5	7315400	7319399	495.637815629
Chr5	7320200	7323599	233.602224166
Chr5	7324600	7326999	453.18005974
Chr5	7342400	7351999	5054.99782128
Chr5	7352800	7354799	1316.68410789
Chr5	7355600	7357399	1160.61405321
Chr5	7365800	7372799	3074.60713269
Chr5	7377800	7381799	1023.07364488
Chr5	7401800	7403599	423.310776134
Chr5	7409000	7411199	485.619636874
Chr5	7412200	7413799	54.0822739607
Chr5	7418200	7421999	1060.79803005
Chr5	7426200	7434599	1488.73361209
Chr5	7443600	7448799	607.28738739
Chr5	7457400	7465799	2746.84460276
Chr5	7468000	7473999	657.877900571
Chr5	7486600	7487999	66.6088114428
Chr5	7490800	7493199	549.202353511
Chr5	7495600	7496799	455.466461071
Chr5	7499600	7505199	961.111687251
Chr5	7509200	7512199	1574.30489853
Chr5	7515000	7516799	405.941111464
Chr5	7520600	7522999	75.8091498836
Chr5	7549800	7551599	250.101760503
Chr5	7603600	7604799	776.067967042
Chr5	7621000	7622599	297.453425008
Chr5	7640800	7642999	316.882377548
Chr5	7647000	7647999	859.015268588
Chr5	7652000	7659799	2335.6532625
Chr5	7660600	7663799	2288.15742909
Chr5	7670800	7672799	490.346688445
Chr5	7683400	7692399	1341.00466501
Chr5	7693800	7698199	2004.6079236
Chr5	7701400	7706799	1359.48419087
Chr5	7716400	7724599	2543.01568022
Chr5	7725800	7728799	1475.68991945
Chr5	7798400	7806399	1680.82724475
Chr5	7810800	7815999	619.166430297
Chr5	7818400	7820799	1386.57325479
Chr5	7825200	7827599	86.9658055729
Chr5	7835000	7839399	1877.37744982
Chr5	7859800	7865399	2181.5517467
Chr5	7913800	7916999	1194.6355288
Chr5	7933400	7934399	340.895512637
Chr5	7943000	7944399	97.6860232423
Chr5	7969800	7974999	960.600130224
Chr5	7976600	7977399	49.095149902
Chr5	7979800	7981399	62.6052504682
Chr5	8020200	8022599	481.491126246
Chr5	8025200	8026799	140.273084284
Chr5	8027600	8030799	506.791282263
Chr5	8066000	8067799	692.790270951
Chr5	8077000	8080599	751.109707722
Chr5	8082800	8083599	661.086101935
Chr5	8088400	8103199	3800.23873695
Chr5	8104200	8111199	2328.97243325
Chr5	8118800	8120599	131.656469417
Chr5	8125800	8129599	718.637698503
Chr5	8133400	8137599	1602.37920538
Chr5	8139000	8142399	512.743090896
Chr5	8143800	8145199	124.326107588
Chr5	8153400	8154799	168.14978148
Chr5	8162000	8168399	3577.78148576
Chr5	8171200	8175799	1204.10308005
Chr5	8177000	8177599	64.1893048236
Chr5	8180000	8187999	2556.51814316
Chr5	8191200	8192199	69.7403306658
Chr5	8194600	8197999	987.822439371
Chr5	8198800	8200999	1367.52918127
Chr5	8202800	8206799	826.550472749
Chr5	8210400	8215599	893.690843925
Chr5	8217200	8228199	4353.71926612
Chr5	8229000	8233199	649.619824437
Chr5	8291400	8293199	296.718406703
Chr5	8321000	8321599	59.0643390121
Chr5	8332400	8333999	192.614143476
Chr5	8334800	8337999	1253.82115278
Chr5	8372200	8374999	427.758566152
Chr5	8384800	8389999	2220.20265597
Chr5	8390800	8403799	3813.5021978
Chr5	8405000	8407599	384.207570575
Chr5	8408800	8412999	554.110480798
Chr5	8421600	8422399	339.123870023
Chr5	8425400	8426999	289.623650359
Chr5	8498200	8502599	1312.65179077
Chr5	8505600	8514199	2509.3265688
Chr5	8523200	8529199	2822.18175455
Chr5	8538600	8544399	2030.95603197
Chr5	8552800	8554199	450.384463456
Chr5	8562800	8565399	283.157721653
Chr5	8567600	8571599	657.969229912
Chr5	8580000	8582599	555.690164723
Chr5	8583400	8585199	64.2580533761
Chr5	8589400	8598399	3878.01010257
Chr5	8599800	8601199	61.5185403738
Chr5	8617800	8621199	299.247582965
Chr5	8629400	8630199	120.161562156
Chr5	8650600	8653199	209.371771193
Chr5	8657600	8659399	997.131204811
Chr5	8662800	8667399	754.652208622
Chr5	8668400	8669999	368.144747956
Chr5	8672800	8674199	241.810857429
Chr5	8685600	8691399	710.909286302
Chr5	8695200	8699599	222.351647742
Chr5	8703000	8707799	182.45206639
Chr5	8713200	8713799	62.7784636445
Chr5	8739400	8740799	323.366664635
Chr5	8749800	8751399	452.465490003
Chr5	8778400	8783799	3540.85254539
Chr5	8785400	8793599	2195.01107335
Chr5	8804200	8807999	1078.79790595
Chr5	8820000	8825999	1947.46564597
Chr5	8828600	8830799	93.392228451
Chr5	8831600	8833399	67.9001039306
Chr5	8834200	8849599	2179.24208597
Chr5	8850400	8856599	210.923762263
Chr5	8861800	8862599	52.8702164367
Chr5	8873400	8880799	2645.30259027
Chr5	8894000	8895999	1006.89929727
Chr5	8912800	8917199	1672.44344195
Chr5	8918600	8921199	234.920419935
Chr5	8922000	8923599	133.518034936
Chr5	8924400	8925799	220.719955434
Chr5	8935400	8936399	108.604377918
Chr5	8937600	8939199	918.547124986
Chr5	8940200	8944799	695.750011647
Chr5	8987000	8987599	84.7924403834
Chr5	8993200	8995799	103.295930471
Chr5	9001600	9003199	374.006179102
Chr5	9008400	9020599	4870.91698281
Chr5	9042800	9045999	379.570690735
Chr5	9056200	9056799	105.317640784
Chr5	9057600	9059999	1110.48781076
Chr5	9061200	9065399	1517.17466702
Chr5	9066200	9067999	430.78749046
Chr5	9071600	9077799	4133.34776518
Chr5	9078600	9087599	3778.33925282
Chr5	9088400	9088799	51.3577176677
Chr5	9102800	9109999	3069.22610292
Chr5	9111000	9129799	4321.81406811
Chr5	9130600	9133999	412.060118965
Chr5	9134800	9140999	2540.89524926
Chr5	9153600	9155799	471.598410569
Chr5	9196600	9203799	1070.49013248
Chr5	9234600	9236199	1213.2353936
Chr5	9239800	9242799	193.42663854
Chr5	9243800	9246399	192.825952553
Chr5	9298800	9302799	544.382725298
Chr5	9328400	9330599	106.060634057
Chr5	9331600	9333199	464.720273839
Chr5	9335200	9337599	238.061471217
Chr5	9350800	9352399	313.715463871
Chr5	9359800	9360999	766.930303677
Chr5	9366200	9367199	551.303933989
Chr5	9423200	9425399	696.473794845
Chr5	9430000	9432999	1003.27451253
Chr5	9476400	9478399	675.879088029
Chr5	9516400	9519399	662.314670605
Chr5	9575200	9575799	159.63609326
Chr5	9613800	9615999	506.826357711
Chr5	9620200	9623199	414.835553743
Chr5	9625400	9627999	223.991891083
Chr5	9654600	9656199	75.7028271934
Chr5	9666800	9668599	877.252851926
Chr5	9684200	9684799	82.4122512495
Chr5	9713200	9713999	121.908192553
Chr5	9717200	9721199	430.109970491
Chr5	9803200	9805199	1180.93293869
Chr5	9845200	9846399	103.656143266
Chr5	9855800	9856399	86.2345401662
Chr5	9870600	9871799	150.076316715
Chr5	9876200	9881799	1011.44847092
Chr5	9885800	9886599	274.59606847
Chr5	9888000	9889999	282.230400222
Chr5	9900400	9904399	774.643150084
Chr5	9913200	9918199	643.275228003
Chr5	9919200	9920199	80.8725559712
Chr5	9933000	9933599	114.571570392
Chr5	9940200	9941199	277.497598574
Chr5	9969000	9970999	230.264637181
Chr5	10020600	10021399	102.914409431
Chr5	10024800	10025399	66.3121948642
Chr5	10030600	10032999	76.0901889669
Chr5	10128800	10134199	2706.09677716
Chr5	10137400	10140599	1743.44533511
Chr5	10148200	10150999	116.172519479
Chr5	10162600	10163999	528.317512859
Chr5	10182600	10184199	68.9054923427
Chr5	10188400	10189399	66.4487760889
Chr5	10208600	10209599	270.073527814
Chr5	10212400	10216799	415.899968144
Chr5	10261000	10263399	135.426236582
Chr5	10264800	10268199	392.734462168
Chr5	10283600	10287599	1244.24658016
Chr5	10290000	10291399	82.0562002322
Chr5	10292800	10295199	866.008178403
Chr5	10358000	10358999	51.6205057834
Chr5	10377800	10379799	84.93230822
Chr5	10429800	10431799	125.694627262
Chr5	10452000	10459199	1715.68202265
Chr5	10476200	10476799	117.833528075
Chr5	10477800	10479199	828.866443995
Chr5	10480800	10488599	1081.15383979
Chr5	10489400	10495599	1228.85232005
Chr5	10636600	10643599	2281.52831723
Chr5	10719400	10723999	2031.50052872
Chr5	10997000	10998799	249.494970759
Chr5	11615200	11617599	1030.99827697
Chr5	11702000	11705599	198.104680049
Chr5	11726000	11736199	1624.0966514
Chr5	12592400	12593199	119.015975456
Chr5	12594400	12595799	573.567760439
Chr5	12596600	12600599	799.702299393
Chr5	12602600	12604599	160.650407498
Chr5	12679200	12685599	521.137433833
Chr5	12902000	12902799	96.6147266533
Chr5	13084400	13085399	278.198296821
Chr5	13097600	13101599	258.631558835
Chr5	13340800	13342799	226.834807049
Chr5	13362800	13364399	764.940641589
Chr5	13365400	13367599	265.824754163
Chr5	13434200	13435199	371.383126197
Chr5	13520800	13521399	87.581893834
Chr5	13549400	13550599	73.058223845
Chr5	13553800	13554599	95.3099156658
Chr5	13626000	13626799	129.649999381
Chr5	13655200	13656199	91.222161114
Chr5	13699600	13700199	82.7943969148
Chr5	13707000	13707999	69.7970046632
Chr5	13726800	13727799	116.380112739
Chr5	13768200	13768599	58.2833276467
Chr5	13769400	13774199	1095.05173226
Chr5	13775200	13777199	127.888262682
Chr5	13807800	13808599	61.3430202309
Chr5	13852200	13854799	1792.93796081
Chr5	13870000	13871399	77.1328492949
Chr5	13881200	13882999	231.302663382
Chr5	13899600	13902999	327.10164933
Chr5	13933200	13944399	4197.16821395
Chr5	13947200	13950199	100.075316713
Chr5	13952000	13953999	402.134452123
Chr5	13955200	13955999	52.1990653959
Chr5	13985000	13985799	161.321121425
Chr5	13987600	13989399	770.505375707
Chr5	14000600	14001599	114.285427122
Chr5	14017600	14018799	49.3880939673
Chr5	14020800	14022199	479.255360652
Chr5	14047600	14050999	826.015106255
Chr5	14090600	14094199	818.986573986
Chr5	14104800	14106999	388.672699429
Chr5	14108400	14110399	67.0164865466
Chr5	14191600	14201599	3331.38255726
Chr5	14212000	14213599	1102.09902374
Chr5	14220200	14223999	402.378042055
Chr5	14224800	14225599	211.002874634
Chr5	14226600	14227999	133.058692229
Chr5	14243200	14246399	952.531571711
Chr5	14253800	14255999	650.233625489
Chr5	14278000	14281799	476.78955537
Chr5	14292600	14293799	511.407817384
Chr5	14305400	14307399	256.241967104
Chr5	14518200	14519399	414.164611771
Chr5	14526400	14533799	1957.07390096
Chr5	14560800	14564599	143.683990506
Chr5	14565400	14567199	146.275815295
Chr5	14603200	14608199	1419.87893168
Chr5	14609000	14609999	62.3161342954
Chr5	14637800	14640399	997.150114596
Chr5	14642600	14645599	3841.85586667
Chr5	14649400	14650599	540.659258651
Chr5	14690400	14692799	193.665925048
Chr5	14694200	14696799	987.60965672
Chr5	14701000	14703199	381.10674851
Chr5	14705200	14716599	3114.73033011
Chr5	14717800	14722399	504.410445187
Chr5	14726800	14731599	548.826404521
Chr5	14732800	14734599	187.309786411
Chr5	14756400	14758399	144.582356788
Chr5	14759200	14759999	171.347374009
Chr5	14761200	14762199	748.377987576
Chr5	14764200	14770799	1864.374583
Chr5	14777000	14779199	340.844219249
Chr5	14780400	14782999	241.056136179
Chr5	14822800	14825599	366.311390572
Chr5	14840200	14842999	156.830030478
Chr5	14860600	14864799	498.927424773
Chr5	14875800	14879999	360.76061672
Chr5	14881200	14883399	162.153225407
Chr5	14912000	14913399	217.140948202
Chr5	14916000	14917799	205.111338379
Chr5	14922000	14923599	119.270988279
Chr5	14941800	14944999	1275.00640304
Chr5	14953000	14955999	348.907519642
Chr5	14957200	14961799	1192.4730905
Chr5	14975000	14977999	557.499197587
Chr5	14985800	14988199	801.252893523
Chr5	15035200	15040199	835.08109574
Chr5	15044400	15048799	692.549651681
Chr5	15049800	15051999	336.373007138
Chr5	15061400	15063399	657.23367899
Chr5	15071600	15075199	1909.82672536
Chr5	15093600	15101599	2908.39526094
Chr5	15107000	15109799	807.559486532
Chr5	15110600	15118199	1454.10366718
Chr5	15119200	15126199	2590.86797019
Chr5	15127200	15127599	133.974617169
Chr5	15131200	15137399	1410.43435693
Chr5	15139000	15139399	131.083550453
Chr5	15140400	15144599	1276.25906737
Chr5	15154400	15156799	340.25815422
Chr5	15157800	15160799	621.968701223
Chr5	15165000	15168599	810.970991089
Chr5	15171200	15175399	1299.11145381
Chr5	15191800	15194199	1014.77593536
Chr5	15198400	15201199	462.648959227
Chr5	15202000	15203399	190.314903909
Chr5	15211600	15219199	2356.62737131
Chr5	15225600	15228199	964.139096357
Chr5	15246600	15250199	1011.11274663
Chr5	15273600	15279399	898.824772041
Chr5	15288200	15290199	295.709322718
Chr5	15308400	15311399	405.10399129
Chr5	15314200	15316799	411.387929856
Chr5	15318200	15318599	66.1055177337
Chr5	15320600	15324599	310.526995336
Chr5	15326000	15326599	105.22308301
Chr5	15343000	15343599	120.868712414
Chr5	15363200	15383799	2752.90621078
Chr5	15388200	15391999	1131.5062365
Chr5	15393800	15397399	1225.64672698
Chr5	15412200	15413199	50.8238502106
Chr5	15421400	15423399	324.471144488
Chr5	15424200	15428799	616.81242353
Chr5	15432600	15437599	1244.97154527
Chr5	15444400	15445999	75.0055991558
Chr5	15462600	15464999	112.058331486
Chr5	15475600	15478999	1972.74058536
Chr5	15487600	15490199	183.724780128
Chr5	15501400	15501999	244.307506182
Chr5	15502800	15503799	70.550127022
Chr5	15518800	15521599	306.834945986
Chr5	15522600	15524999	556.842706848
Chr5	15525800	15527599	610.496037655
Chr5	15529000	15531799	631.91548185
Chr5	15533200	15534999	341.942817852
Chr5	15536000	15538999	841.058826469
Chr5	15540000	15542799	1202.68791379
Chr5	15578600	15580799	659.58199158
Chr5	15585000	15585999	129.818874268
Chr5	15587000	15592199	901.899661403
Chr5	15593200	15594199	149.031434961
Chr5	15599800	15603799	614.728142733
Chr5	15606600	15622599	5655.87932526
Chr5	15631800	15635799	332.465766233
Chr5	15641600	15646799	692.649929568
Chr5	15653200	15656999	257.506405163
Chr5	15698000	15699399	155.628730451
Chr5	15703000	15704599	218.970189172
Chr5	15705800	15714399	667.409080163
Chr5	15726600	15730199	287.918208471
Chr5	15731000	15732199	217.056381774
Chr5	15735600	15741599	1638.96186955
Chr5	15746200	15747399	167.322449316
Chr5	15757600	15758199	119.178121705
Chr5	15763400	15767199	320.819803921
Chr5	15772200	15774599	176.114621956
Chr5	15775400	15785399	1188.55719295
Chr5	15788600	15790199	231.303112462
Chr5	15791800	15796199	1733.28438923
Chr5	15797000	15799799	1849.73026174
Chr5	15801600	15807799	666.950078118
Chr5	15825200	15836599	1915.92793492
Chr5	15841000	15843199	1881.47081573
Chr5	15846600	15849199	1292.20575021
Chr5	15858800	15859799	72.0667785685
Chr5	15861000	15862399	340.768446827
Chr5	15863400	15865799	558.977459882
Chr5	15866800	15871199	463.564182357
Chr5	15875200	15875999	470.367791567
Chr5	15889400	15891999	424.297699876
Chr5	15893000	15894999	184.843293041
Chr5	15898000	15900999	633.52665507
Chr5	15911600	15912599	129.422050219
Chr5	15950400	15951199	114.175733525
Chr5	15952400	15954199	613.644815121
Chr5	15956400	15961199	331.870172216
Chr5	15970800	15972199	225.476491597
Chr5	15973800	15975999	1071.22217644
Chr5	15979400	15987399	1733.44596484
Chr5	16008600	16012399	200.843393268
Chr5	16023000	16024599	302.129605113
Chr5	16028800	16030399	929.780390818
Chr5	16032000	16033799	624.986512357
Chr5	16089600	16093599	1450.060882
Chr5	16096400	16097199	132.084230975
Chr5	16098000	16101599	1027.4441648
Chr5	16106400	16108999	146.38175252
Chr5	16113000	16119999	1552.42215944
Chr5	16121600	16123599	421.622935545
Chr5	16124600	16131199	606.053088791
Chr5	16136200	16143799	2650.92435667
Chr5	16145200	16146599	335.74133224
Chr5	16152200	16157999	1811.7081404
Chr5	16173600	16178399	613.902209827
Chr5	16179600	16181199	501.330571335
Chr5	16200600	16201799	59.054013562
Chr5	16205400	16206599	80.6778859668
Chr5	16243800	16246399	1005.93564922
Chr5	16251600	16252399	164.148269028
Chr5	16268200	16269999	489.78252629
Chr5	16271000	16272399	141.348424409
Chr5	16288600	16289999	175.772249643
Chr5	16308200	16309799	694.390577306
Chr5	16328400	16332399	2567.11042053
Chr5	16333400	16339799	2988.99398246
Chr5	16370200	16371999	257.216539814
Chr5	16391800	16394199	166.768689789
Chr5	16412400	16413399	175.390285435
Chr5	16431400	16432199	89.8809090768
Chr5	16501200	16502799	612.274742991
Chr5	16512400	16513799	692.474866218
Chr5	16515000	16522799	1162.83554324
Chr5	16524400	16525399	119.858946369
Chr5	16530000	16532599	337.161647536
Chr5	16564000	16564999	184.421332058
Chr5	16566600	16567399	80.6041316636
Chr5	16575200	16576399	193.453356352
Chr5	16580400	16582399	1140.88535947
Chr5	16583200	16583799	55.8440365892
Chr5	16584600	16588999	335.909382178
Chr5	16590000	16592199	123.036974119
Chr5	16593400	16594799	231.321101133
Chr5	16600200	16608399	3028.41377429
Chr5	16613200	16615999	58.3227347131
Chr5	16617200	16620599	213.123160671
Chr5	16623200	16626999	641.830957269
Chr5	16632200	16633999	163.975917752
Chr5	16650000	16655599	1470.49620743
Chr5	16656400	16660999	455.279354798
Chr5	16683200	16683999	68.2705650045
Chr5	16709600	16716999	1932.67995527
Chr5	16739000	16739399	129.915547146
Chr5	16740800	16743199	470.603419556
Chr5	16744400	16745599	97.2035851656
Chr5	16750200	16753399	180.712018844
Chr5	16767800	16771599	893.203237821
Chr5	16772800	16773999	130.470983234
Chr5	16833200	16833999	92.0598309277
Chr5	16852600	16853999	211.170381137
Chr5	16858800	16863799	995.245887262
Chr5	16880800	16885999	296.511048867
Chr5	16895600	16898199	588.123713052
Chr5	16906600	16907999	194.886047032
Chr5	16942800	16943399	54.2272874518
Chr5	16964800	16966599	146.418818233
Chr5	16971200	16972599	375.9587453
Chr5	16976000	16976599	155.142947099
Chr5	16979800	16980999	511.549239354
Chr5	16997000	16998999	154.066144967
Chr5	17003400	17005799	446.019574744
Chr5	17022200	17025399	1121.66513558
Chr5	17030800	17033799	500.110529214
Chr5	17034600	17038999	1456.25742131
Chr5	17040000	17041799	124.18887839
Chr5	17045200	17058799	3883.93879471
Chr5	17060600	17063999	345.906515969
Chr5	17073800	17074399	62.5170162663
Chr5	17075200	17076599	239.21145504
Chr5	17079600	17083399	221.285086451
Chr5	17084200	17085199	60.2266480454
Chr5	17114400	17115399	379.603856747
Chr5	17125600	17129399	150.834598136
Chr5	17130600	17132799	87.6048006257
Chr5	17141400	17146399	605.005945289
Chr5	17154800	17155599	95.5674962639
Chr5	17164000	17166199	604.808602999
Chr5	17179200	17180599	80.5244170381
Chr5	17198400	17199799	486.724671742
Chr5	17246400	17247199	155.88052384
Chr5	17256800	17257999	205.052652886
Chr5	17259000	17262799	957.089969584
Chr5	17263800	17265799	1132.86499299
Chr5	17282000	17287199	701.348373655
Chr5	17296000	17297999	241.338348822
Chr5	17307800	17314199	2523.48816545
Chr5	17332200	17339199	1659.07507558
Chr5	17343400	17346999	617.574454079
Chr5	17349200	17349799	49.503014321
Chr5	17372000	17378599	1559.00306235
Chr5	17390400	17392399	417.364870535
Chr5	17393600	17395599	2501.68767651
Chr5	17399400	17400199	150.865309222
Chr5	17401200	17401599	48.9633335061
Chr5	17404000	17405399	682.259477678
Chr5	17409000	17412199	3585.13001053
Chr5	17413600	17416599	365.966099242
Chr5	17417400	17418999	378.068010026
Chr5	17423200	17424999	193.162774242
Chr5	17432600	17436199	747.179761191
Chr5	17456000	17458599	82.395688613
Chr5	17463200	17464799	187.856650019
Chr5	17485400	17486199	387.013476093
Chr5	17496800	17498799	965.434434518
Chr5	17507000	17511799	752.36654048
Chr5	17516200	17516999	77.2092016722
Chr5	17518200	17520999	763.335986017
Chr5	17530600	17532399	140.935469544
Chr5	17533600	17534999	333.444971073
Chr5	17586000	17586599	110.152182655
Chr5	17606800	17607799	128.830360171
Chr5	17608600	17610399	197.327285626
Chr5	17612000	17616799	424.907845585
Chr5	17625400	17626399	270.234305917
Chr5	17630400	17630799	69.6156607544
Chr5	17633600	17634599	548.678509802
Chr5	17635400	17635999	115.22633649
Chr5	17637400	17638799	110.099686437
Chr5	17647200	17654799	1724.26944813
Chr5	17682000	17684599	859.342979861
Chr5	17705200	17705599	78.9928141641
Chr5	17712400	17712999	111.935864736
Chr5	17722400	17723199	76.6572160426
Chr5	17724400	17724799	56.2507020818
Chr5	17728400	17730399	356.72074838
Chr5	17756200	17758399	2624.04703549
Chr5	17760800	17762799	630.340033815
Chr5	17766200	17766799	76.6960903403
Chr5	17769600	17775599	1386.76343193
Chr5	17778200	17780199	380.388857612
Chr5	17798400	17798799	75.2643995262
Chr5	17806600	17807199	237.590264743
Chr5	17809000	17811599	1698.58392934
Chr5	17826800	17833799	1504.10106681
Chr5	17844800	17850399	458.081459981
Chr5	17856400	17858199	107.80225516
Chr5	17861800	17863999	1780.42998951
Chr5	17871400	17873399	55.6879992366
Chr5	17886200	17887999	470.493506257
Chr5	17891400	17892599	85.8311564563
Chr5	17901600	17904399	1586.29134577
Chr5	17905800	17913599	3536.55329177
Chr5	17917400	17919399	208.944484628
Chr5	17936200	17937599	67.2485653429
Chr5	17941400	17943399	202.11369135
Chr5	17944200	17945199	92.2871111537
Chr5	17948800	17951799	203.755091622
Chr5	17959400	17960199	95.4606036231
Chr5	17965000	17966999	588.236010519
Chr5	17968000	17971399	235.697762735
Chr5	17983600	17985999	75.9260678532
Chr5	17996400	18005599	3033.60563336
Chr5	18020400	18021199	102.795698936
Chr5	18065000	18066799	659.401857209
Chr5	18105800	18108999	282.672384513
Chr5	18114600	18118599	1021.58654004
Chr5	18148200	18158199	3943.14791446
Chr5	18188000	18189399	211.604738936
Chr5	18191600	18193599	472.08681605
Chr5	18202000	18203199	123.206906655
Chr5	18204200	18205599	70.1623010349
Chr5	18222200	18225399	1259.87407427
Chr5	18240600	18242399	1128.18846963
Chr5	18273800	18276599	1033.11832341
Chr5	18283600	18287799	871.7688845
Chr5	18288800	18293599	1892.70053243
Chr5	18295400	18310799	3804.05804757
Chr5	18311800	18312399	200.456834255
Chr5	18313600	18314199	159.168640562
Chr5	18315000	18320399	1387.93919522
Chr5	18341600	18342199	181.016645157
Chr5	18372600	18375599	421.423708394
Chr5	18391400	18394999	186.409838429
Chr5	18414800	18415999	243.783299216
Chr5	18454400	18457199	433.774575864
Chr5	18459600	18460799	107.031615465
Chr5	18506000	18511799	2560.7918663
Chr5	18514200	18516199	363.114854168
Chr5	18535200	18538199	877.102958733
Chr5	18552000	18553799	531.963793795
Chr5	18575600	18576999	280.408045471
Chr5	18578000	18578999	110.090949278
Chr5	18585000	18595799	3025.78907182
Chr5	18603000	18605199	893.78039349
Chr5	18606400	18607599	602.296049953
Chr5	18608800	18614799	1801.18194842
Chr5	18633200	18638199	555.772539309
Chr5	18639600	18657799	3202.05693726
Chr5	18658800	18662599	622.938660176
Chr5	18665000	18666199	203.327197218
Chr5	18674800	18679199	941.455926718
Chr5	18681400	18682399	396.364864719
Chr5	18697400	18701599	493.01399524
Chr5	18702600	18706399	1289.38862597
Chr5	18726800	18729999	308.267741155
Chr5	18740000	18741999	111.689755872
Chr5	18743600	18744599	112.862455646
Chr5	18749000	18755799	612.924291021
Chr5	18759000	18768799	2364.6355592
Chr5	18781000	18787799	1652.13527244
Chr5	18788600	18789999	62.1465093148
Chr5	18800800	18803999	569.758263289
Chr5	18805400	18811799	1396.94570266
Chr5	18813000	18816399	232.1845429
Chr5	18851800	18853799	98.7181706868
Chr5	18856400	18857799	57.8630723527
Chr5	18877200	18882399	393.339689407
Chr5	18902200	18904199	96.4602347108
Chr5	18905600	18906799	139.11083408
Chr5	18908200	18910799	292.375535978
Chr5	18913000	18915999	830.216175249
Chr5	18938800	18943799	629.908242584
Chr5	18944600	18947399	586.583356704
Chr5	18960200	18961199	126.308766857
Chr5	18962600	18964799	543.150717215
Chr5	18991600	18996799	833.050361015
Chr5	18998200	19000999	92.7391066825
Chr5	19002000	19004399	2099.68481123
Chr5	19018000	19018599	62.1831702755
Chr5	19021000	19024999	693.092917009
Chr5	19025800	19029799	1212.33496259
Chr5	19031400	19040799	2923.58812692
Chr5	19056800	19070999	4193.94879556
Chr5	19134200	19135199	123.428218075
Chr5	19140000	19142399	799.279974636
Chr5	19172000	19172799	163.43620611
Chr5	19194400	19200599	2906.18780823
Chr5	19216600	19220399	248.279193279
Chr5	19248400	19249399	280.201923859
Chr5	19271400	19273999	1098.47232717
Chr5	19281400	19282199	114.081786962
Chr5	19286200	19286999	51.9044092078
Chr5	19288000	19290399	485.798672873
Chr5	19298000	19300599	1251.28811086
Chr5	19301400	19301999	48.8513056917
Chr5	19379200	19380999	138.498611907
Chr5	19392200	19395399	285.233935091
Chr5	19397600	19398199	138.513666669
Chr5	19399600	19401599	338.955572284
Chr5	19403000	19404999	1196.59716479
Chr5	19428800	19433399	2262.57854268
Chr5	19434800	19437999	1931.1070334
Chr5	19444200	19444599	80.5371248784
Chr5	19445600	19447999	656.577161969
Chr5	19452400	19453199	56.1466542199
Chr5	19454800	19456199	58.5880540302
Chr5	19457000	19461599	1222.06456173
Chr5	19471600	19473999	890.816069479
Chr5	19475200	19479399	2337.55358887
Chr5	19480800	19483399	438.490060936
Chr5	19490200	19491199	272.804908589
Chr5	19502800	19504599	220.103750043
Chr5	19515600	19521799	1521.7382292
Chr5	19532800	19533199	66.3902660263
Chr5	19546000	19549199	1201.70579188
Chr5	19564600	19567399	1263.67588034
Chr5	19569200	19569599	59.7414120218
Chr5	19600200	19603999	1563.42210405
Chr5	19625800	19628999	1320.87229481
Chr5	19643600	19648399	930.08070526
Chr5	19657400	19659599	200.461607266
Chr5	19678800	19681199	834.511644107
Chr5	19682200	19683199	213.792278653
Chr5	19734200	19734799	51.5941126058
Chr5	19749600	19750199	95.9585836921
Chr5	19753600	19757399	205.366609382
Chr5	19797200	19798199	70.6447944604
Chr5	19807800	19808799	50.5938509228
Chr5	19860600	19861999	574.60769263
Chr5	19882600	19885199	391.329083064
Chr5	19889200	19891599	68.6045046391
Chr5	19892400	19894799	181.857986864
Chr5	19908800	19910599	234.26393053
Chr5	19913600	19914999	233.051767076
Chr5	19916200	19923599	3768.48630254
Chr5	19938800	19942799	1319.28708118
Chr5	19948200	19949199	65.501477204
Chr5	19963000	19965999	972.832884482
Chr5	19966800	19974599	1912.16943293
Chr5	19976800	19977399	65.76399114
Chr5	19992000	19997199	1750.09670881
Chr5	19999000	20007799	2124.08838498
Chr5	20008600	20010999	105.454414579
Chr5	20012200	20014199	94.8826272426
Chr5	20015400	20016799	688.162713612
Chr5	20035200	20036199	264.81339859
Chr5	20072800	20076999	1452.4236033
Chr5	20086800	20088399	103.799216334
Chr5	20090800	20096199	1494.35341908
Chr5	20118600	20119199	416.37824865
Chr5	20120000	20121199	897.510436696
Chr5	20133000	20135399	745.240207359
Chr5	20137400	20147399	3257.0948953
Chr5	20161400	20165599	740.789052179
Chr5	20188400	20191599	1908.64556506
Chr5	20192600	20194399	584.15282685
Chr5	20208000	20213999	1734.38408731
Chr5	20218200	20221199	74.4277384674
Chr5	20222800	20227799	1334.29747734
Chr5	20228800	20236399	803.502537058
Chr5	20260400	20262399	204.567049707
Chr5	20263800	20266399	335.006258987
Chr5	20267600	20269999	390.190198641
Chr5	20270800	20273199	412.337557206
Chr5	20274800	20277799	120.376604966
Chr5	20345400	20350199	237.252079624
Chr5	20354800	20355599	234.428500834
Chr5	20357000	20371399	2050.76687733
Chr5	20377600	20387799	3157.04867345
Chr5	20389200	20398199	2738.95788759
Chr5	20400200	20401599	78.800058732
Chr5	20402400	20403399	94.8717433748
Chr5	20415800	20418599	174.726547965
Chr5	20427800	20429799	114.056337302
Chr5	20433800	20435199	52.5217821034
Chr5	20436200	20438399	150.195290195
Chr5	20446200	20447199	253.561439097
Chr5	20455400	20457799	414.818643694
Chr5	20462000	20464799	290.077467863
Chr5	20466400	20468199	1294.45152561
Chr5	20503200	20507199	2688.9424781
Chr5	20547600	20550199	65.2397607007
Chr5	20552800	20553399	106.950529759
Chr5	20554200	20559399	3658.94255661
Chr5	20560200	20564399	1790.94507698
Chr5	20640400	20642599	944.355157023
Chr5	20644800	20645399	193.598976494
Chr5	20646800	20648999	1033.23835234
Chr5	20655800	20668399	3699.57377561
Chr5	20669800	20671999	448.948378723
Chr5	20677200	20680199	1336.16797162
Chr5	20683000	20684799	976.973758619
Chr5	20701200	20702199	423.870489974
Chr5	20708000	20714799	1234.90719226
Chr5	20725200	20732799	1059.02918853
Chr5	20742600	20744799	361.867207031
Chr5	20747000	20749599	255.099009916
Chr5	20757400	20758199	260.904834457
Chr5	20820000	20820999	210.386702761
Chr5	20830600	20831599	111.145632272
Chr5	20853000	20854799	515.551984916
Chr5	20871000	20872399	221.798113389
Chr5	20904800	20920599	5906.11891882
Chr5	20924800	20928599	1066.62386891
Chr5	20939800	20940799	69.1352261881
Chr5	20941800	20943999	56.0144852983
Chr5	20965000	20966799	542.883342363
Chr5	21009400	21010999	666.593999811
Chr5	21025000	21028799	1207.56858556
Chr5	21034800	21036599	250.047845803
Chr5	21038000	21041599	1262.6333752
Chr5	21043000	21056599	6865.91438795
Chr5	21057800	21063199	282.318268184
Chr5	21075600	21077999	61.5283759611
Chr5	21079000	21079599	65.4554224302
Chr5	21081000	21088399	2927.19371037
Chr5	21101200	21104199	464.563615438
Chr5	21107000	21109399	720.469910528
Chr5	21146800	21149399	630.832118667
Chr5	21158600	21160599	1251.63691339
Chr5	21176600	21177199	56.7110027033
Chr5	21179800	21180199	85.4533087005
Chr5	21182200	21191399	1797.31042175
Chr5	21192200	21195999	1007.7728017
Chr5	21201800	21202399	168.923741515
Chr5	21215800	21217999	432.94003185
Chr5	21236200	21239199	441.459200694
Chr5	21245200	21246799	511.230637695
Chr5	21247600	21253999	1311.80052797
Chr5	21254800	21259599	842.104807685
Chr5	21263200	21268999	1493.02273578
Chr5	21269800	21271999	149.462359842
Chr5	21272800	21276199	2323.77005125
Chr5	21279800	21282199	267.229431882
Chr5	21290400	21293999	1480.56593785
Chr5	21298800	21299999	155.788151127
Chr5	21301400	21302799	1272.4960194
Chr5	21336600	21337399	95.350131645
Chr5	21345800	21350999	3153.92248486
Chr5	21362800	21364599	100.638223657
Chr5	21365800	21367599	314.860559441
Chr5	21370800	21372199	69.0713663897
Chr5	21373000	21383399	2158.11987618
Chr5	21386000	21391399	817.118670352
Chr5	21406200	21407599	69.8421815069
Chr5	21410800	21412199	141.803788554
Chr5	21447800	21450399	369.257674692
Chr5	21452800	21454599	428.025513371
Chr5	21504000	21505799	341.555599397
Chr5	21526000	21528199	244.81165984
Chr5	21529000	21529599	65.2069227809
Chr5	21559200	21559999	54.8040806069
Chr5	21572200	21573999	391.934222065
Chr5	21585600	21586599	49.1345640909
Chr5	21587400	21595799	3359.25171714
Chr5	21601000	21602599	126.633151381
Chr5	21604600	21607199	1104.57741011
Chr5	21614200	21615999	108.795239916
Chr5	21618400	21619199	86.6540431102
Chr5	21622800	21630599	773.245735339
Chr5	21652200	21661199	1658.45022894
Chr5	21718600	21724599	1698.16985909
Chr5	21732600	21734799	73.0409798484
Chr5	21735800	21736999	246.687004399
Chr5	21738800	21742199	945.99984893
Chr5	21773400	21775199	241.142381221
Chr5	21777000	21778199	610.492093472
Chr5	21779000	21780199	366.713181572
Chr5	21785400	21790999	1560.1931587
Chr5	21800000	21800799	84.4382065365
Chr5	21801600	21802799	89.9199914597
Chr5	21806600	21809399	506.119330486
Chr5	21810400	21811999	50.3766886534
Chr5	21821400	21821999	97.7298977461
Chr5	21839600	21841199	415.224667404
Chr5	21843600	21846799	534.975267304
Chr5	21851200	21858199	1127.86085414
Chr5	21859200	21860799	450.737618384
Chr5	21869600	21870599	126.243269517
Chr5	21884000	21885199	127.687778905
Chr5	21888200	21889599	120.826901547
Chr5	21890600	21891399	604.335236269
Chr5	21899200	21903999	4204.98220012
Chr5	21905400	21909599	1280.74833609
Chr5	21916400	21920599	1005.24282671
Chr5	21922000	21923599	278.943292684
Chr5	21925800	21927199	67.2164858111
Chr5	21928800	21930599	606.139685129
Chr5	21931600	21935199	262.852703014
Chr5	21937200	21940599	770.955904786
Chr5	21943000	21945199	130.826511632
Chr5	21976400	21978399	149.846043104
Chr5	22007400	22010399	788.307586003
Chr5	22012800	22014799	228.322639823
Chr5	22016200	22018999	779.007419818
Chr5	22023400	22030199	2521.03720413
Chr5	22031000	22031599	55.4785768169
Chr5	22062000	22076599	5903.04886374
Chr5	22090400	22091999	655.182370836
Chr5	22116600	22119799	1039.37490842
Chr5	22121400	22121799	112.950301155
Chr5	22127600	22129199	123.768081452
Chr5	22137000	22143399	1809.25749393
Chr5	22152600	22155999	596.880340094
Chr5	22158600	22159599	56.7604364086
Chr5	22160400	22163799	1208.41072098
Chr5	22173200	22176799	621.63973036
Chr5	22184800	22189999	908.155889394
Chr5	22194600	22195999	188.548350873
Chr5	22203800	22206199	377.602504033
Chr5	22223000	22225799	1709.13949218
Chr5	22227000	22230799	1515.3738661
Chr5	22232200	22232799	144.775978429
Chr5	22238000	22241199	1880.40778589
Chr5	22246600	22247999	746.5241014
Chr5	22254200	22255599	198.376746927
Chr5	22268000	22271799	1517.46445509
Chr5	22317400	22318199	327.643534509
Chr5	22334000	22334999	64.4984114769
Chr5	22337800	22340199	410.465177948
Chr5	22351800	22353199	413.366923073
Chr5	22365000	22368999	1129.50718937
Chr5	22376800	22378599	784.719145116
Chr5	22379600	22380599	224.290467156
Chr5	22387200	22391799	1280.00245919
Chr5	22405800	22413799	3828.96833984
Chr5	22414600	22416399	249.673804249
Chr5	22435800	22436399	65.7108453211
Chr5	22437800	22438599	216.760962989
Chr5	22445000	22446199	157.686870687
Chr5	22460400	22462399	282.394288225
Chr5	22464400	22467599	451.393631512
Chr5	22485200	22485999	256.785991777
Chr5	22506400	22507599	205.216144728
Chr5	22556000	22557599	338.232399887
Chr5	22558400	22560599	358.811121648
Chr5	22564000	22566399	1306.09090267
Chr5	22571600	22573599	1615.55820955
Chr5	22576600	22578599	717.985542587
Chr5	22581000	22583399	1267.45258742
Chr5	22606200	22608799	196.580081896
Chr5	22622200	22622599	58.398350923
Chr5	22624600	22627399	1660.1142835
Chr5	22633800	22637799	1626.76109481
Chr5	22650000	22653599	647.337232098
Chr5	22658400	22660199	118.271684525
Chr5	22703800	22705599	542.023748385
Chr5	22706800	22713399	2615.08449388
Chr5	22720000	22720599	136.928898956
Chr5	22747600	22748999	452.536700777
Chr5	22761800	22763799	802.855018914
Chr5	22765600	22766399	327.770362251
Chr5	22768800	22772399	552.38528441
Chr5	22792200	22798199	881.906070384
Chr5	22799400	22801599	1370.92664295
Chr5	22810600	22816999	2428.08439232
Chr5	22828600	22829999	253.116593889
Chr5	22833800	22839999	2716.32729612
Chr5	22841600	22850599	4881.26574517
Chr5	22853200	22857399	1766.39405163
Chr5	22860400	22862199	1072.58566207
Chr5	22868400	22872399	1115.11281729
Chr5	22878000	22879199	163.072024246
Chr5	22880000	22882999	179.148164307
Chr5	22898600	22901999	1157.84681607
Chr5	22918600	22921799	1296.93386604
Chr5	22928000	22929799	404.897412906
Chr5	22939600	22942799	286.721904373
Chr5	22963000	22963999	163.625493075
Chr5	22973000	22975399	76.4885283575
Chr5	22976400	22978999	55.9676317213
Chr5	22980800	22982199	151.762909369
Chr5	22986000	22997599	3364.73219544
Chr5	23008200	23009599	305.025309194
Chr5	23022200	23024199	770.919551794
Chr5	23039000	23041599	1541.43075902
Chr5	23042800	23043199	67.6279836202
Chr5	23044800	23049799	1938.12042204
Chr5	23051000	23053999	547.489643007
Chr5	23059600	23062399	1142.02671708
Chr5	23093800	23094799	82.8175415046
Chr5	23100600	23105999	543.001197132
Chr5	23125200	23127399	290.528452588
Chr5	23128400	23128999	170.360142465
Chr5	23130400	23134599	634.660475389
Chr5	23139800	23147199	1895.91935856
Chr5	23176400	23177999	166.850655386
Chr5	23188000	23189599	266.936946112
Chr5	23192200	23194599	185.048377788
Chr5	23238400	23238999	60.5204766308
Chr5	23247200	23248999	1049.2092164
Chr5	23250200	23259599	3046.2980604
Chr5	23262200	23263399	112.56829171
Chr5	23268200	23270999	684.989305347
Chr5	23286400	23287399	152.217704388
Chr5	23288600	23289599	109.352348229
Chr5	23294400	23299199	1295.31281416
Chr5	23303000	23308199	457.516584514
Chr5	23331600	23336599	1537.06799895
Chr5	23337600	23339199	1277.75224938
Chr5	23345000	23346199	53.683478856
Chr5	23352200	23353599	86.1291302587
Chr5	23358200	23359799	70.2297461725
Chr5	23360600	23362599	296.623335847
Chr5	23366200	23366799	87.6637140027
Chr5	23380600	23383399	51.5864402524
Chr5	23389800	23391599	573.081825454
Chr5	23398400	23400399	194.476356117
Chr5	23405200	23407399	902.407260701
Chr5	23408600	23413599	1693.19880406
Chr5	23414400	23419199	689.731160098
Chr5	23424600	23425599	88.8960349313
Chr5	23543800	23545199	74.6169140247
Chr5	23599600	23608799	5164.00969093
Chr5	23632400	23637199	1820.06058771
Chr5	23645400	23646199	390.229018313
Chr5	23676200	23677799	69.861269709
Chr5	23701200	23705799	982.578547234
Chr5	23738400	23741799	260.091199077
Chr5	23748000	23750799	240.342571704
Chr5	23751600	23753599	103.327182516
Chr5	23763200	23768399	4616.24523401
Chr5	23779200	23781799	1230.11229129
Chr5	23789800	23792599	2198.15442136
Chr5	23833800	23834999	684.004813002
Chr5	23835800	23838799	882.765557116
Chr5	23844400	23846799	178.606593876
Chr5	23849800	23850799	65.8257576003
Chr5	23853400	23855399	384.724725817
Chr5	23859000	23863999	840.966047188
Chr5	23866600	23868599	281.18548762
Chr5	23870000	23873599	361.050270601
Chr5	23894600	23897599	1133.77924022
Chr5	23899000	23899999	211.550559244
Chr5	23914000	23914999	96.5161578708
Chr5	23922400	23937999	6348.16664961
Chr5	23945600	23946999	574.889866863
Chr5	23949000	23951599	714.380026925
Chr5	23955000	23957199	156.467132059
Chr5	23990200	23992799	946.017639141
Chr5	23996400	23997599	55.8220819098
Chr5	24067400	24068999	207.39943313
Chr5	24095400	24100399	906.971555572
Chr5	24128800	24130199	54.7185848009
Chr5	24134600	24136399	156.844484225
Chr5	24137400	24139399	141.412602497
Chr5	24152000	24157199	852.032096554
Chr5	24159400	24164799	3232.59845763
Chr5	24165800	24166799	78.8357219644
Chr5	24188800	24192599	1025.47642573
Chr5	24201800	24203399	153.32884132
Chr5	24205800	24206999	50.2876562904
Chr5	24237000	24242799	2079.99578424
Chr5	24252000	24256399	1643.29705354
Chr5	24257800	24258799	53.4704033552
Chr5	24277600	24278999	258.526376082
Chr5	24320400	24326799	3201.37874944
Chr5	24328600	24332199	299.963836421
Chr5	24334200	24335799	75.6316351665
Chr5	24346000	24347199	175.522488975
Chr5	24351200	24352399	121.124136526
Chr5	24362400	24366399	1486.20128768
Chr5	24373400	24374999	251.204419582
Chr5	24375800	24376999	218.919167709
Chr5	24418400	24422199	1746.49943434
Chr5	24442800	24447399	2172.49777507
Chr5	24450800	24452799	659.475931775
Chr5	24466000	24467399	141.767308022
Chr5	24468600	24469999	131.725027105
Chr5	24480400	24481399	103.014378655
Chr5	24482200	24483999	70.9923870534
Chr5	24498600	24509799	3149.87746203
Chr5	24531600	24542799	4677.11648424
Chr5	24570800	24585799	5137.36487654
Chr5	24608600	24610399	1967.08117532
Chr5	24641600	24644599	278.999338196
Chr5	24648400	24649799	797.875260062
Chr5	24688000	24698399	2435.08150976
Chr5	24729600	24730199	95.485387691
Chr5	24739400	24741399	204.317530831
Chr5	24768200	24771199	1590.10122788
Chr5	24772400	24774599	1057.47381826
Chr5	24778200	24780799	288.805014952
Chr5	24786400	24812199	4324.85194008
Chr5	24842400	24847599	2531.86349293
Chr5	24850800	24853799	1215.67280981
Chr5	24927600	24929599	536.921779312
Chr5	24934000	24934599	74.5678789973
Chr5	24944800	24947599	325.639781037
Chr5	24960000	24961199	302.661016578
Chr5	24964800	24967599	99.8803498849
Chr5	24970800	24972399	152.970192423
Chr5	24986400	24987799	166.029482717
Chr5	25014400	25019399	1116.58257057
Chr5	25028800	25030599	63.1155879733
Chr5	25031400	25035399	2616.5091776
Chr5	25040600	25041399	282.67263389
Chr5	25046200	25047199	196.621241513
Chr5	25050600	25051799	257.582662233
Chr5	25055000	25055999	671.829424004
Chr5	25064200	25065999	255.233754153
Chr5	25078200	25088399	4359.83962223
Chr5	25090600	25091799	314.605162278
Chr5	25095400	25096799	734.14078552
Chr5	25156400	25158399	405.093564653
Chr5	25196800	25200199	714.675036573
Chr5	25218200	25219799	929.624816726
Chr5	25224400	25224799	149.562877065
Chr5	25226200	25227399	740.676102695
Chr5	25228200	25234399	1632.66039741
Chr5	25257000	25259399	795.044719631
Chr5	25272400	25275799	499.300555902
Chr5	25302800	25303799	137.696273768
Chr5	25304800	25305199	55.8446039618
Chr5	25308000	25314999	2155.65044976
Chr5	25327000	25329599	528.550177505
Chr5	25338800	25343799	2402.97054929
Chr5	25356000	25362199	1500.48642047
Chr5	25380000	25382599	2170.30177609
Chr5	25409200	25410599	694.071794626
Chr5	25431400	25432599	97.913645264
Chr5	25433400	25435599	426.054131743
Chr5	25437600	25439199	343.492007229
Chr5	25449400	25451199	1076.82017454
Chr5	25452400	25462399	2694.00513877
Chr5	25485800	25487399	340.185209631
Chr5	25503000	25509599	694.521609108
Chr5	25510800	25514799	1121.62069644
Chr5	25646200	25647399	358.747029543
Chr5	25650800	25653199	845.407801574
Chr5	25654400	25656399	1645.92314653
Chr5	25658600	25660999	1905.27719096
Chr5	25679600	25680999	65.4748296192
Chr5	25684200	25685599	174.658073325
Chr5	25701600	25702199	76.9529852408
Chr5	25704000	25704799	157.597820837
Chr5	25794400	25796799	1148.87859147
Chr5	25822200	25823199	116.924787384
Chr5	25831800	25832599	325.425245415
Chr5	25836800	25837599	74.4731289062
Chr5	25847400	25849199	263.004783309
Chr5	25850000	25851199	121.861022087
Chr5	25862800	25869799	1484.87624842
Chr5	25872400	25872799	64.8621366462
Chr5	25888000	25888999	51.127702169
Chr5	25896400	25899599	603.009955938
Chr5	25900400	25904599	2313.83608919
Chr5	25905800	25906599	324.666461944
Chr5	25929800	25931399	528.856841372
Chr5	25939600	25941599	755.895066038
Chr5	25992400	25995599	479.212655486
Chr5	25997600	26001799	919.749326251
Chr5	26007000	26008599	925.389674881
Chr5	26018600	26020199	114.784363477
Chr5	26023400	26024199	104.384888403
Chr5	26025800	26027199	189.66136005
Chr5	26030000	26030799	200.84724113
Chr5	26041200	26043399	588.721669588
Chr5	26063400	26070799	3737.42954337
Chr5	26085400	26088199	378.779235144
Chr5	26107400	26111999	1274.27802862
Chr5	26113400	26115199	1491.22303382
Chr5	26121600	26122599	240.278113096
Chr5	26125200	26126399	82.6214622963
Chr5	26128800	26129199	140.615684068
Chr5	26131400	26140199	4423.81578496
Chr5	26185800	26187399	299.268792291
Chr5	26192000	26192799	76.2299733896
Chr5	26209000	26210199	51.4844734244
Chr5	26211000	26214599	2086.42936744
Chr5	26231200	26232599	91.0775622215
Chr5	26234400	26234999	235.88594508
Chr5	26258600	26259799	58.4756326597
Chr5	26266000	26268999	1186.00158455
Chr5	26285600	26288199	383.055640664
Chr5	26298800	26300999	947.876683519
Chr5	26323000	26325999	907.474792637
Chr5	26328800	26332799	850.87436808
Chr5	26346200	26348599	786.46715409
Chr5	26355200	26357599	141.325910108
Chr5	26388400	26390799	227.119248851
Chr5	26392600	26394199	185.446240361
Chr5	26460600	26462399	1106.83895264
Chr5	26470600	26474399	501.74196827
Chr5	26479800	26482399	2510.091937
Chr5	26502400	26509799	2629.60124225
Chr5	26512200	26512799	68.3795039117
Chr5	26515800	26519799	4725.52719868
Chr5	26525400	26527599	934.087996816
Chr5	26532800	26534199	156.841034333
Chr5	26562000	26562799	129.04118947
Chr5	26568600	26570199	71.7720046718
Chr5	26572200	26573199	275.303581245
Chr5	26574200	26574799	203.219075495
Chr5	26592600	26593799	102.358995273
Chr5	26611400	26612799	287.696072385
Chr5	26625200	26626399	70.6251514686
Chr5	26630000	26635799	1884.39629983
Chr5	26647000	26648599	299.161569242
Chr5	26676800	26678199	426.700122038
Chr5	26679200	26686999	1768.75173901
Chr5	26703200	26708399	988.491566255
Chr5	26728200	26729999	92.9686635915
Chr5	26739200	26747399	3092.17133572
Chr5	26748400	26751599	804.460602841
Chr5	26760600	26761399	175.32861552
Chr5	26763000	26764399	333.442089502
Chr5	26765400	26766999	1126.9417775
Chr5	26768000	26769399	269.646166921
Chr5	26796400	26798999	349.282274227
Chr5	26803200	26803999	294.62766631
Chr5	26805400	26806999	128.453141481
Chr5	26843600	26845199	253.489612014
Chr5	26846200	26846999	78.0094430246
Chr5	26894800	26896399	155.90546835
Chr5	26897600	26899799	1831.54848009
Chr5	26919000	26919799	206.781968915
Chr5	26971400	26974599	695.654917525
Chr4	17600	20199	1923.62321827
Chr4	32200	33799	1807.90897681
Chr4	40600	46799	2205.32413703
Chr4	54600	56399	102.633655211
Chr4	61800	66399	2868.16533693
Chr4	72600	79599	2745.43175258
Chr4	80400	82799	1267.36697637
Chr4	85600	94999	4943.10409853
Chr4	111800	116599	1731.53277675
Chr4	126400	128199	2264.29923877
Chr4	133000	135199	824.548774661
Chr4	136200	142399	1493.79027976
Chr4	157800	162399	989.678996013
Chr4	167600	177599	4413.39668673
Chr4	178600	180799	203.989706834
Chr4	190000	191399	381.98740175
Chr4	214200	221999	914.893790687
Chr4	234600	236799	750.4845986
Chr4	247800	248399	52.721617223
Chr4	256200	258799	539.500048156
Chr4	279800	280599	69.2626471608
Chr4	283400	284799	52.2905544207
Chr4	299000	304399	4209.72256652
Chr4	311200	311999	110.314231752
Chr4	314400	314999	125.106125998
Chr4	320600	322999	727.946483265
Chr4	331200	332999	106.040060928
Chr4	361000	370399	3692.89857767
Chr4	374000	375599	709.29604935
Chr4	377400	378599	484.320405728
Chr4	379800	381399	780.909591955
Chr4	393600	396199	387.943811578
Chr4	401200	404999	1131.92595534
Chr4	466400	468199	98.8333378801
Chr4	486600	487999	226.709485942
Chr4	489400	490199	75.3018797454
Chr4	491000	492199	108.307213974
Chr4	498800	507399	1503.09553691
Chr4	531400	531999	67.5881534422
Chr4	554800	556599	90.7815143892
Chr4	560400	563399	202.265268544
Chr4	564800	566199	388.506658782
Chr4	569400	571799	953.231011437
Chr4	578200	584799	1604.38331366
Chr4	585600	588799	802.479445837
Chr4	595800	607599	1967.85005122
Chr4	608400	614399	678.00019998
Chr4	618600	619999	153.478135496
Chr4	620800	623399	1490.28486263
Chr4	624400	625999	778.426274754
Chr4	628600	631399	300.29906207
Chr4	638600	642399	2399.95687542
Chr4	645600	651799	676.433784409
Chr4	654000	669799	4057.31239695
Chr4	692800	693999	637.633922129
Chr4	719400	720999	189.028322507
Chr4	746400	748199	353.943602576
Chr4	764600	765199	148.102651686
Chr4	787200	788599	91.1008981906
Chr4	789400	791799	103.63940829
Chr4	815800	819199	1301.40883432
Chr4	829400	831199	379.614460674
Chr4	833200	834799	465.902820476
Chr4	839000	840799	138.721416125
Chr4	844400	846999	1991.79799882
Chr4	847800	849599	52.0636850352
Chr4	858400	860599	413.936898574
Chr4	866200	868799	3922.02551722
Chr4	948600	950399	262.238469808
Chr4	954600	956199	875.033652893
Chr4	959800	963599	1257.16495527
Chr4	966600	969399	618.000115144
Chr4	980800	981999	203.141836581
Chr4	984000	984599	252.760829287
Chr4	992200	992999	242.334496458
Chr4	995600	998799	116.672032554
Chr4	1008200	1010199	307.316379736
Chr4	1011400	1016999	2509.76127459
Chr4	1021200	1026199	1728.9490272
Chr4	1027000	1029399	282.78047998
Chr4	1032400	1034799	1472.450126
Chr4	1064200	1066199	87.8779931539
Chr4	1174600	1180399	1925.98258465
Chr4	1185800	1193199	1895.9718677
Chr4	1209800	1218399	3071.59643733
Chr4	1229200	1229999	843.073980693
Chr4	1233800	1243399	2105.48887232
Chr4	1244800	1246999	134.544011727
Chr4	1256200	1257799	231.167006712
Chr4	1270800	1273399	770.016855134
Chr4	1315800	1316999	145.878465308
Chr4	1328000	1329799	301.498168084
Chr4	1340000	1346799	3140.57891517
Chr4	1351600	1356999	1906.66549979
Chr4	1398000	1402599	769.442488441
Chr4	1436200	1437599	77.8188411926
Chr4	1440600	1441599	138.338205234
Chr4	1442600	1443399	72.9355991145
Chr4	1446600	1448399	784.112242724
Chr4	1463200	1464199	120.474275349
Chr4	1478000	1478999	67.514068994
Chr4	1483400	1484399	107.211231678
Chr4	1529600	1534799	962.06855413
Chr4	1542000	1543199	97.4051849003
Chr4	1554400	1556999	188.804526157
Chr4	1569600	1571799	427.177720701
Chr4	1586800	1593199	708.374535395
Chr4	1607400	1609999	771.25734664
Chr4	1784400	1784999	58.5801331173
Chr4	1889400	1890399	298.406242613
Chr4	1963400	1965599	309.392383312
Chr4	1975600	1976999	181.122913765
Chr4	2218000	2221799	1693.78848229
Chr4	2229600	2230799	103.616751052
Chr4	2233000	2234799	198.469549957
Chr4	2238400	2240799	379.887614973
Chr4	2241800	2243399	542.569002625
Chr4	2319800	2321599	153.197533904
Chr4	2332000	2332799	250.802714038
Chr4	2350000	2351999	304.48971144
Chr4	2445600	2446999	162.26672059
Chr4	2447800	2448599	63.9993722792
Chr4	2449400	2452199	419.594829522
Chr4	2478200	2480199	1261.23819877
Chr4	2481000	2488599	2240.40619737
Chr4	2507400	2510799	441.135031439
Chr4	2549000	2549399	73.4923387205
Chr4	2554400	2555599	307.934655856
Chr4	2556600	2558599	340.612700745
Chr4	2586200	2587199	54.8360959876
Chr4	2594800	2595999	66.3275484448
Chr4	2618400	2620399	905.745849707
Chr4	2623400	2628999	838.035061325
Chr4	2636200	2638999	221.74874535
Chr4	2651400	2653399	99.1761774212
Chr4	2656200	2657999	90.805607936
Chr4	2668000	2669599	138.728187832
Chr4	2671600	2673399	621.645882751
Chr4	2686800	2690599	946.967517684
Chr4	2691400	2692599	89.3221388058
Chr4	2693400	2696399	1456.16656166
Chr4	2715000	2717399	227.575403527
Chr4	2726200	2727599	335.12801656
Chr4	2753400	2754599	278.066086602
Chr4	2763000	2773399	7189.80707091
Chr4	2776600	2778799	100.602449394
Chr4	2779600	2783999	1188.43119348
Chr4	3356800	3357799	190.501962352
Chr4	3950400	3955599	774.380830145
Chr4	3965600	3966799	64.4193671263
Chr4	3977600	3979999	114.294705309
Chr4	4009600	4010999	61.1672156097
Chr4	4074000	4074599	98.6701893787
Chr4	4790800	4794199	470.253006843
Chr4	4887000	4889599	310.526214365
Chr4	4973000	4974999	218.962994975
Chr4	5116400	5118599	228.724085357
Chr4	5145000	5150599	1846.22499702
Chr4	5151400	5153399	136.589847861
Chr4	5155200	5156799	114.078114867
Chr4	5158600	5159399	52.0446923814
Chr4	5160400	5162599	308.574037279
Chr4	5210600	5212199	361.245286929
Chr4	5238600	5242599	240.466394887
Chr4	5244000	5245399	166.531879894
Chr4	5295600	5297399	443.062488511
Chr4	5309600	5312399	156.120447367
Chr4	5318400	5324599	516.543638881
Chr4	5360800	5363999	436.972906271
Chr4	5364800	5368399	369.317007362
Chr4	5369800	5370999	224.045148901
Chr4	5424000	5428199	891.724743933
Chr4	5444000	5445799	141.272794407
Chr4	5450400	5453399	585.900822757
Chr4	5454400	5456199	350.856452975
Chr4	5459800	5460999	58.7239711254
Chr4	5495800	5497199	213.444329573
Chr4	5499200	5502999	1496.68449133
Chr4	5536000	5538399	240.582221279
Chr4	5563000	5564399	64.2053887505
Chr4	5576400	5580999	1856.20286834
Chr4	5598200	5600399	290.166266362
Chr4	5631200	5633999	189.776220858
Chr4	5646600	5648799	300.451986739
Chr4	5658400	5660799	1265.59585875
Chr4	5667400	5669599	749.282838347
Chr4	5698000	5698599	154.886246993
Chr4	5700800	5701799	295.538071353
Chr4	5711800	5717199	815.001510332
Chr4	5740400	5741399	641.503097852
Chr4	5764600	5766199	394.862241345
Chr4	5792200	5792599	258.947554674
Chr4	5805000	5806399	74.3561041593
Chr4	5811000	5815199	1958.12805984
Chr4	5854600	5856599	837.000985474
Chr4	5917800	5918999	485.94246224
Chr4	5930200	5932199	339.756465984
Chr4	5981000	5984599	516.802995639
Chr4	5985400	5986799	68.1657446086
Chr4	6007200	6008199	123.62078505
Chr4	6011200	6015199	476.907117997
Chr4	6028400	6030799	368.51663572
Chr4	6065600	6067399	89.2335554827
Chr4	6072400	6076799	1120.79891011
Chr4	6094600	6096999	680.335188594
Chr4	6098200	6099199	98.6895554426
Chr4	6124800	6125799	258.112270261
Chr4	6142600	6146599	1461.3860976
Chr4	6150800	6151199	95.3353151287
Chr4	6156400	6157199	63.157771464
Chr4	6162200	6164799	826.757099571
Chr4	6180200	6183599	668.195361598
Chr4	6185000	6187199	722.432880409
Chr4	6192000	6195399	330.011590179
Chr4	6199800	6204399	1572.37584671
Chr4	6205200	6207399	183.826385784
Chr4	6213400	6216199	74.8843929867
Chr4	6217200	6219399	71.8666870444
Chr4	6220200	6220999	67.8370876204
Chr4	6224400	6229999	1043.97529819
Chr4	6231600	6242799	1366.97927031
Chr4	6244200	6245599	318.083265536
Chr4	6267600	6269599	286.140687844
Chr4	6328200	6330399	127.501463776
Chr4	6336000	6338999	560.079856808
Chr4	6350800	6352199	449.222909517
Chr4	6353400	6356199	76.4863372708
Chr4	6357200	6360199	69.6426930275
Chr4	6363200	6364999	199.710238737
Chr4	6367600	6373599	422.723879049
Chr4	6379800	6382199	223.246051549
Chr4	6384600	6386799	92.8603301307
Chr4	6390600	6394599	1616.02663671
Chr4	6395400	6396399	127.402730827
Chr4	6410000	6413399	1306.2648568
Chr4	6414800	6418599	2447.6956205
Chr4	6423200	6426199	1217.26385019
Chr4	6430000	6433199	597.504858019
Chr4	6437200	6437799	61.8987503537
Chr4	6440000	6440599	107.766767713
Chr4	6473400	6475399	475.104696742
Chr4	6479400	6482399	547.99860001
Chr4	6483800	6486399	1606.51379236
Chr4	6489000	6492399	84.4823123041
Chr4	6496000	6497399	54.9028780622
Chr4	6511400	6515199	277.934641994
Chr4	6546200	6548599	638.483779617
Chr4	6580000	6588799	2655.63415189
Chr4	6594000	6594999	145.289449133
Chr4	6598000	6600399	91.5951000079
Chr4	6606600	6608199	180.658102218
Chr4	6615600	6618599	1608.08406513
Chr4	6628600	6630799	69.1276461401
Chr4	6635000	6637999	466.235949465
Chr4	6648000	6648999	108.52365638
Chr4	6673000	6676599	586.699911624
Chr4	6681600	6682599	615.671120072
Chr4	6735800	6736599	159.160701055
Chr4	6737400	6746399	2668.8936282
Chr4	6747400	6750799	57.0262040665
Chr4	6768600	6770599	257.947073368
Chr4	6795000	6795799	511.158325782
Chr4	6811000	6817199	1699.7955615
Chr4	6820000	6821799	487.15922358
Chr4	6826600	6830399	1530.31922007
Chr4	6831800	6833599	1071.46357338
Chr4	6834800	6836999	70.5065685735
Chr4	6869000	6871599	1084.23756784
Chr4	6877600	6878999	175.049445417
Chr4	6880800	6889799	1899.36465201
Chr4	6890600	6891799	72.7899548543
Chr4	6895600	6899799	1348.6132971
Chr4	6900800	6902599	117.878413295
Chr4	6927200	6929199	329.742229971
Chr4	6931800	6933599	314.196319591
Chr4	6935800	6936999	179.191903896
Chr4	6939200	6942199	277.714993297
Chr4	6963000	6965199	309.418283555
Chr4	6978800	6981599	175.207419884
Chr4	6982400	6984399	158.780098098
Chr4	6985600	6986399	252.903840601
Chr4	6990000	6992599	304.731010572
Chr4	6997000	6998599	98.0448640995
Chr4	7006600	7009199	724.27658328
Chr4	7013200	7018599	596.036830866
Chr4	7022600	7023799	62.5639915238
Chr4	7025000	7026199	829.201270651
Chr4	7035400	7037399	130.88928156
Chr4	7038600	7038799	86.4015204502
Chr4	7065600	7068799	386.911128656
Chr4	7076400	7078799	1336.78156655
Chr4	7079800	7084199	952.380854278
Chr4	7085800	7088199	1727.38634488
Chr4	7105400	7107399	618.65832833
Chr4	7146000	7149599	167.548355004
Chr4	7152000	7153799	421.259012411
Chr4	7157000	7159599	172.915195649
Chr4	7164600	7170199	1697.71825324
Chr4	7171400	7172399	632.030396846
Chr4	7173200	7174399	207.565696425
Chr4	7175400	7177799	111.362529972
Chr4	7220200	7221199	242.563737442
Chr4	7222000	7223599	176.567134463
Chr4	7247000	7248799	178.549915283
Chr4	7262400	7263799	162.704779792
Chr4	7268800	7276799	2101.52879367
Chr4	7280000	7281999	177.590213898
Chr4	7297600	7299599	382.75007938
Chr4	7300600	7306599	1609.18911191
Chr4	7315000	7316799	159.531215167
Chr4	7317800	7319599	76.5852579414
Chr4	7323200	7326799	446.010698639
Chr4	7328000	7329199	472.028991691
Chr4	7331200	7335799	1728.45837643
Chr4	7336600	7337599	398.367649245
Chr4	7371800	7372399	59.2159867342
Chr4	7397200	7403799	1216.66773742
Chr4	7404800	7407999	1849.23911382
Chr4	7408800	7411199	1468.13061039
Chr4	7412400	7417599	2175.25512803
Chr4	7419800	7420399	93.7853171412
Chr4	7427400	7428599	76.045010384
Chr4	7432400	7433199	53.484094258
Chr4	7434200	7436199	749.744967638
Chr4	7439000	7440999	542.823417162
Chr4	7461800	7462399	95.2456362991
Chr4	7491800	7492599	94.065742358
Chr4	7521400	7523999	177.808354817
Chr4	7526000	7530199	927.349197232
Chr4	7542000	7543399	188.713111712
Chr4	7546200	7549799	491.328348062
Chr4	7558800	7560599	62.6120101998
Chr4	7561600	7563799	86.6429295255
Chr4	7567400	7571799	1868.86906565
Chr4	7573200	7574599	561.37742666
Chr4	7575400	7577999	555.011529993
Chr4	7582800	7588799	923.019054107
Chr4	7589600	7591199	576.1213833
Chr4	7592400	7592999	90.762599281
Chr4	7626000	7626999	266.364523035
Chr4	7630600	7634599	609.729714964
Chr4	7638800	7640999	429.186355967
Chr4	7659400	7661599	534.528942105
Chr4	7662600	7662999	97.0165730457
Chr4	7669800	7673399	1521.86475591
Chr4	7677600	7678399	80.5423606451
Chr4	7679800	7682399	177.021341689
Chr4	7684600	7688399	389.230026665
Chr4	7705800	7707399	659.775409551
Chr4	7708200	7711599	682.005492842
Chr4	7712400	7716399	784.603058115
Chr4	7717200	7729799	4688.64928865
Chr4	7733600	7734999	66.9412657219
Chr4	7736000	7748799	3184.08363927
Chr4	7750000	7751799	624.270174115
Chr4	7761800	7763599	61.4262006306
Chr4	7783800	7785999	413.399588843
Chr4	7792000	7795599	703.034940283
Chr4	7797000	7799799	1748.5093269
Chr4	7809200	7810799	233.056156542
Chr4	7814400	7816199	369.754232469
Chr4	7828000	7829999	530.960480314
Chr4	7831200	7837799	1225.01833133
Chr4	7839000	7843799	2219.25367686
Chr4	7844800	7849399	2110.99018072
Chr4	7857400	7859599	149.549540687
Chr4	7878600	7886199	816.336509685
Chr4	7887000	7901599	3738.59059753
Chr4	7907000	7909399	260.49660451
Chr4	7911200	7923799	4790.39659777
Chr4	7957200	7961399	1458.43036688
Chr4	7990600	7992399	1040.91828713
Chr4	7999600	8001199	208.026145708
Chr4	8008200	8010599	135.928048277
Chr4	8014400	8020199	1480.28606003
Chr4	8032200	8037799	332.189735434
[truncated: 5,145 more rows]
