# Supplementary material for: Hyperosmotic priming of Arabidopsis seedlings establishes a long-term somatic memory accompanied by specific changes of the epigenome
Source: Genome Biol. 2013 Jun 14;14(6):R59. doi: 10.1186/gb-2013-14-6-r59 (PMC3707022; doi:10.1186/gb-2013-14-6-r59)
Supplement: Additional file 27 — Islands_PSH3K4me2-G600.bed. BED file containing coordinates of islands as determined by SICER software in sample 24h PSH3K4me2. (G: optimized gap size in bp.) [file gb-2013-14-6-r59-S27.BED]

track name=50SH3K4me2.uni.islands
Chr5	3600	8399	971.86372414
Chr5	10000	12599	202.287439165
Chr5	13800	14799	805.142950745
Chr5	18600	19399	112.852557353
Chr5	22600	23399	460.909181015
Chr5	24200	25799	78.9475147238
Chr5	27000	27799	238.457311699
Chr5	33000	33999	162.120077089
Chr5	35600	37999	540.054087843
Chr5	42600	46999	678.672580557
Chr5	51600	53599	234.741436868
Chr5	58200	63999	1374.80594784
Chr5	72800	74399	809.5422945
Chr5	77000	78399	854.313408209
Chr5	84600	85999	2033.33471852
Chr5	87000	89999	202.047976831
Chr5	91800	92399	268.241040349
Chr5	94800	95599	107.231078569
Chr5	97800	99399	225.105998654
Chr5	102400	103599	462.023489819
Chr5	105400	106799	383.336873922
Chr5	110800	112199	276.448760593
Chr5	114200	116399	1753.20044168
Chr5	117600	120599	124.136955628
Chr5	121800	122599	78.4543691079
Chr5	125200	128399	427.533376622
Chr5	129600	131599	713.394914688
Chr5	132600	134799	507.045620596
Chr5	139200	141399	1375.64000073
Chr5	143200	144799	1375.17310843
Chr5	146600	149199	411.176568278
Chr5	152600	154199	528.789136604
Chr5	157000	157599	229.887947807
Chr5	161200	161999	226.618516735
Chr5	172000	173599	711.685286883
Chr5	174800	176399	1779.01952969
Chr5	180800	182399	135.764944114
Chr5	185600	189399	163.46165037
Chr5	191000	192399	100.246855803
Chr5	195400	195999	131.614688935
Chr5	199000	202599	625.535978485
Chr5	206400	208399	492.826806056
Chr5	209200	210199	72.5702043167
Chr5	211200	213399	1666.82197762
Chr5	214600	216599	1444.16930813
Chr5	218200	220199	1021.18851756
Chr5	221200	222199	347.329414533
Chr5	223200	229599	1025.29094509
Chr5	231000	231999	315.015385772
Chr5	232800	234399	431.055873049
Chr5	240200	242199	543.902083201
Chr5	243200	246399	252.465483099
Chr5	247200	249199	933.994375387
Chr5	251800	253199	329.091678871
Chr5	254400	256599	358.527604342
Chr5	257400	260399	130.304941153
Chr5	263600	264799	283.980528698
Chr5	267400	270399	426.420705798
Chr5	273400	277599	196.748312941
Chr5	280600	281799	665.687679023
Chr5	287400	287999	189.399965019
Chr5	290000	293999	835.891122887
Chr5	295200	297399	59.4046713158
Chr5	300400	305799	1460.69459832
Chr5	309600	311799	753.460543924
Chr5	313400	314999	1499.79636106
Chr5	320800	322999	1592.94574258
Chr5	324400	325599	1020.4483174
Chr5	332400	334199	579.755262035
Chr5	335400	337599	583.926897127
Chr5	338800	340199	652.947456939
Chr5	341800	344999	2154.99619588
Chr5	351200	352199	745.428593625
Chr5	358000	361999	1881.30333411
Chr5	363800	364799	434.615622798
Chr5	369000	369999	89.1334689728
Chr5	370800	372599	546.553029933
Chr5	373400	377799	906.505518759
Chr5	378800	380599	379.223736362
Chr5	383200	384599	236.064565376
Chr5	386400	387999	281.257752627
Chr5	395600	397599	523.482302805
Chr5	398400	398799	135.545208455
Chr5	403400	406399	409.233466069
Chr5	409800	411199	171.113364666
Chr5	413600	415799	457.820489575
Chr5	417000	421999	301.255977279
Chr5	423200	423999	443.552901967
Chr5	425400	426999	170.417633424
Chr5	427800	428399	73.5444636742
Chr5	431000	432999	511.857742128
Chr5	435200	436599	1176.9727792
Chr5	437400	442199	427.005642429
Chr5	449200	450599	119.153718791
Chr5	451600	452399	115.579452564
Chr5	455000	455799	205.650421169
Chr5	457000	458799	61.1273544786
Chr5	463200	464999	548.139294867
Chr5	467400	469999	258.356743761
Chr5	487400	489199	212.308197564
Chr5	492400	497399	402.973033666
Chr5	503400	507199	1296.00651992
Chr5	509000	512399	476.693646318
Chr5	513400	514799	953.768774677
Chr5	517800	519599	135.83487278
Chr5	523400	523999	400.424490668
Chr5	526400	529799	1297.5751261
Chr5	531000	531399	64.1072447109
Chr5	539600	540599	667.317507941
Chr5	543800	544599	106.146729489
Chr5	547800	549199	99.9154895113
Chr5	550200	552599	1252.14286437
Chr5	554200	556399	193.183665215
Chr5	558600	563399	1150.77306438
Chr5	564800	565399	122.310648724
Chr5	568600	570999	181.967483097
Chr5	573200	573599	271.320602124
Chr5	575400	577199	350.51861221
Chr5	583200	584399	264.76951906
Chr5	589600	592999	503.766906926
Chr5	594400	594799	288.398232896
Chr5	597600	598999	102.92211329
Chr5	600400	602199	123.327457266
Chr5	603600	606199	471.840390049
Chr5	612000	613999	86.9314776166
Chr5	614800	615799	257.000773241
Chr5	620000	620999	242.202410649
Chr5	625200	626799	419.314064543
Chr5	628200	629799	154.618539453
Chr5	635600	637399	61.733667497
Chr5	638600	641799	242.302014771
Chr5	642600	643999	648.721713991
Chr5	645200	650799	361.639585793
Chr5	652200	656599	1184.92431154
Chr5	658000	659199	315.148305909
Chr5	662600	663599	78.2977715559
Chr5	665000	667999	73.3947325043
Chr5	670400	675399	840.664050185
Chr5	677400	678399	406.957196366
Chr5	680600	681599	58.5688009632
Chr5	682400	683599	155.187006064
Chr5	685800	689799	130.748134797
Chr5	690800	692399	355.943229963
Chr5	695000	697199	568.250220234
Chr5	703200	706199	1085.55684325
Chr5	707200	708199	879.993008432
Chr5	710600	712199	79.1761702067
Chr5	715200	717999	454.173728359
Chr5	720800	722999	415.124096875
Chr5	727000	727999	156.225966928
Chr5	730400	731199	180.611866692
Chr5	736000	736799	75.6811876177
Chr5	737800	739999	1197.18798099
Chr5	748200	748799	128.39340856
Chr5	750200	751999	116.245217057
Chr5	754800	756599	166.658272883
Chr5	758400	761799	707.067685898
Chr5	769400	770199	115.47077534
Chr5	772000	772999	221.372673096
Chr5	774400	779199	750.178987951
Chr5	787800	792199	185.624358811
Chr5	794200	795199	83.3113557065
Chr5	801400	803799	118.957139634
Chr5	810400	812999	134.432191668
Chr5	816000	816599	402.025942631
Chr5	817800	824999	1788.54213301
Chr5	832400	836599	1111.27075931
Chr5	840000	840799	89.0603855658
Chr5	845800	848399	71.740085649
Chr5	852000	855999	1065.22881079
Chr5	861200	863199	142.342353459
Chr5	866600	868399	241.557739655
Chr5	871600	872399	139.474487723
Chr5	873600	875199	118.416812303
Chr5	880200	881199	178.927227132
Chr5	886200	887399	235.185091766
Chr5	896000	896399	71.8357848464
Chr5	897400	900199	1271.70307702
Chr5	901600	902599	131.423445487
Chr5	904400	906199	350.462570221
Chr5	908400	910199	98.0518768907
Chr5	917400	921799	576.714462471
Chr5	922600	924599	427.454733252
Chr5	927200	929599	416.247711178
Chr5	931800	932999	266.85992317
Chr5	947200	949799	1012.66777489
Chr5	957800	958599	596.422142171
Chr5	963400	964799	213.178393843
Chr5	966200	967399	144.464500853
Chr5	971000	973999	533.730892513
Chr5	978600	979599	229.687356123
Chr5	982000	985399	217.099726779
Chr5	989200	990599	971.241836754
Chr5	995400	997199	62.6612530158
Chr5	999200	1000999	148.693185538
Chr5	1005600	1006799	299.711417411
Chr5	1007600	1008599	336.141568735
Chr5	1011600	1013599	377.560078587
Chr5	1018400	1020199	76.3172866227
Chr5	1030400	1031199	353.251451173
Chr5	1032400	1034799	668.14110369
Chr5	1035800	1036999	688.501838843
Chr5	1040600	1041399	188.205088965
Chr5	1047200	1049199	148.276080594
Chr5	1055800	1056799	276.293185741
Chr5	1058200	1058599	71.4931912315
Chr5	1061000	1063199	119.135202973
Chr5	1068400	1069599	150.830084656
Chr5	1071800	1073399	146.088542483
Chr5	1074600	1077199	123.112102682
Chr5	1079200	1080999	654.648581335
Chr5	1082000	1086599	586.706926506
Chr5	1090400	1092399	254.474987189
Chr5	1096200	1098399	169.872483467
Chr5	1099200	1101399	91.7384875413
Chr5	1102200	1103799	103.132984661
Chr5	1106000	1107799	88.3590937942
Chr5	1114000	1114799	61.0020179866
Chr5	1129800	1133999	774.008299098
Chr5	1134800	1137599	77.0755900362
Chr5	1138600	1139599	141.537014456
Chr5	1143200	1146999	554.176373798
Chr5	1151000	1152399	1133.8779899
Chr5	1153800	1155399	389.237128143
Chr5	1156400	1158799	348.123513686
Chr5	1160800	1163799	679.709978931
Chr5	1166400	1172199	376.615713524
Chr5	1176200	1177199	361.376374228
Chr5	1184000	1184799	114.364462065
Chr5	1187800	1188599	87.7449922188
Chr5	1196000	1196999	97.7809850809
Chr5	1199400	1201999	80.1727152611
Chr5	1205200	1207399	1240.36348533
Chr5	1209200	1210199	292.396471608
Chr5	1212600	1214399	1073.62213894
Chr5	1216200	1217199	629.82705876
Chr5	1221000	1222799	226.841041288
Chr5	1239000	1240399	691.5148278
Chr5	1242600	1243399	173.735788562
Chr5	1244200	1245999	126.51602155
Chr5	1247600	1249799	131.035032172
Chr5	1255400	1256599	65.9895041751
Chr5	1259800	1261199	97.8894209738
Chr5	1266800	1267399	491.96941824
Chr5	1277000	1277799	244.411637582
Chr5	1283400	1285799	1003.68897554
Chr5	1287000	1288999	105.255560106
Chr5	1290200	1290999	200.395328608
Chr5	1292200	1293599	244.563369262
Chr5	1303600	1305599	193.784367631
Chr5	1309600	1311599	104.188856157
Chr5	1319400	1321999	222.501893978
Chr5	1323800	1324599	75.148556022
Chr5	1326000	1329599	459.93056669
Chr5	1330600	1334999	1785.83660811
Chr5	1336000	1336799	814.045563023
Chr5	1338800	1340999	527.110301825
Chr5	1345800	1347399	803.930282681
Chr5	1349800	1350799	435.587996287
Chr5	1354400	1355599	822.978481826
Chr5	1358800	1359999	173.360481413
Chr5	1360800	1363199	434.466493234
Chr5	1370400	1371399	110.756015612
Chr5	1379000	1380399	1740.99889583
Chr5	1381800	1382399	320.507467303
Chr5	1384600	1386799	323.499921149
Chr5	1390400	1392799	517.913383458
Chr5	1399600	1400399	571.241569351
Chr5	1405200	1407399	587.535376621
Chr5	1408600	1409599	131.147228444
Chr5	1412600	1414599	691.1885433
Chr5	1418000	1419999	500.190122608
Chr5	1421600	1426199	286.360797285
Chr5	1428600	1429999	328.058914872
Chr5	1433200	1435599	281.640394804
Chr5	1440800	1441599	160.084834854
Chr5	1445600	1448599	381.505751843
Chr5	1455000	1456999	290.791928002
Chr5	1457800	1458799	248.64376734
Chr5	1461800	1462799	300.761638612
Chr5	1466200	1466999	302.76290073
Chr5	1468600	1470799	218.185011229
Chr5	1472400	1473599	315.204596359
Chr5	1494200	1494799	151.550095377
Chr5	1498800	1500399	140.001013465
Chr5	1503400	1504399	360.753968349
Chr5	1507800	1508799	182.426557255
Chr5	1509600	1510199	137.392702542
Chr5	1512200	1515999	629.859171474
Chr5	1520400	1521999	78.2971426096
Chr5	1524800	1526199	84.3952789052
Chr5	1531400	1534999	197.602385537
Chr5	1536000	1538399	616.612028718
Chr5	1541400	1543599	581.995781593
Chr5	1545000	1546999	146.644766308
Chr5	1551600	1552799	309.129746408
Chr5	1554800	1558199	1498.52484335
Chr5	1561000	1565999	711.033807659
Chr5	1568600	1570599	348.806152446
Chr5	1571400	1572199	132.799600719
Chr5	1575200	1576599	504.858023561
Chr5	1577400	1580399	708.020560393
Chr5	1585200	1586799	721.819084631
Chr5	1590000	1590599	58.4040125163
Chr5	1592200	1592999	396.918296767
Chr5	1595800	1596799	143.879931052
Chr5	1597800	1601199	355.925228277
Chr5	1602200	1603599	584.413940104
Chr5	1604400	1607399	631.9429098
Chr5	1609200	1609999	181.57876468
Chr5	1615400	1616399	629.318631246
Chr5	1617800	1621999	358.837631158
Chr5	1623000	1628999	2287.26819539
Chr5	1629800	1634799	967.079658993
Chr5	1635600	1637999	151.4075122
Chr5	1639400	1641999	440.780931771
Chr5	1664200	1665799	341.889846325
Chr5	1672200	1673399	479.47666273
Chr5	1678200	1680399	368.025899352
Chr5	1682400	1685399	371.125169001
Chr5	1689000	1689599	309.513241666
Chr5	1691600	1695399	693.88387087
Chr5	1697600	1699199	130.38362773
Chr5	1705200	1706799	236.301694448
Chr5	1715000	1718999	321.86731569
Chr5	1720600	1722799	200.427923687
Chr5	1726000	1726999	145.811248177
Chr5	1728000	1730999	521.827351875
Chr5	1735800	1737399	62.9695966058
Chr5	1740800	1741999	112.66931739
Chr5	1743400	1744999	88.7208118558
Chr5	1746800	1747999	1117.27614718
Chr5	1753000	1754199	212.438237247
Chr5	1755800	1756799	367.034359797
Chr5	1759400	1760599	520.307645071
Chr5	1762600	1764599	590.574292446
Chr5	1765400	1771199	1298.02664127
Chr5	1772400	1774999	490.729480703
Chr5	1778000	1779799	148.509620907
Chr5	1785800	1791199	648.950159791
Chr5	1795400	1797999	142.178640195
Chr5	1803400	1805599	247.18533212
Chr5	1807000	1809399	441.134492468
Chr5	1820200	1821999	398.218422743
Chr5	1824400	1825599	58.9870067918
Chr5	1828600	1829199	126.168494061
Chr5	1830800	1831399	59.1821904264
Chr5	1835200	1836599	106.296623373
Chr5	1838400	1839799	112.353524935
Chr5	1841800	1843399	149.930473673
Chr5	1844200	1844799	62.2365203967
Chr5	1854800	1855599	125.225857726
Chr5	1859600	1861799	712.094413691
Chr5	1868400	1870999	500.834952244
Chr5	1873200	1875399	266.114240638
Chr5	1877200	1881199	831.982261793
Chr5	1886600	1887199	268.741206573
Chr5	1892600	1894199	829.041710782
Chr5	1912600	1913799	577.508101682
Chr5	1917200	1920799	204.719972033
Chr5	1928400	1929999	383.10816131
Chr5	1935000	1935599	381.880455637
Chr5	1938800	1939599	134.43877224
Chr5	1945000	1946199	83.9245038658
Chr5	1947400	1948399	151.684004473
Chr5	1949400	1949999	226.489320827
Chr5	1952800	1954599	773.797967125
Chr5	1955800	1958999	269.637107921
Chr5	1960000	1962399	217.846753802
Chr5	1963400	1964199	148.033769289
Chr5	1967800	1969199	76.8853134127
Chr5	1970200	1973399	266.275513797
Chr5	1974800	1975599	208.401289461
Chr5	1976600	1978599	236.182555467
Chr5	1984800	1986599	457.385655261
Chr5	1987400	1989399	243.876661336
Chr5	1994000	1994799	791.338285738
Chr5	1999400	2003199	854.524547023
Chr5	2004200	2005799	154.287072714
Chr5	2010200	2010999	683.459112798
Chr5	2015400	2018599	568.375033727
Chr5	2029800	2030199	177.782869763
Chr5	2033000	2035399	352.785444992
Chr5	2043600	2043999	60.4699993811
Chr5	2047000	2047999	111.906054834
Chr5	2054400	2055599	323.386224787
Chr5	2056800	2058999	207.972160906
Chr5	2064200	2065599	109.182232635
Chr5	2068200	2070399	446.247083767
Chr5	2084000	2090199	1233.23366253
Chr5	2098000	2098799	381.956660783
Chr5	2103200	2104599	92.5977444172
Chr5	2108400	2109399	84.2523629648
Chr5	2110600	2111399	60.0564710109
Chr5	2112800	2115199	158.133641549
Chr5	2127200	2129599	280.011843427
Chr5	2132400	2134999	574.548531013
Chr5	2137400	2141399	186.539732391
Chr5	2144800	2151799	844.234464117
Chr5	2155000	2157199	83.64548146
Chr5	2165600	2166199	74.2501238687
Chr5	2167600	2168799	162.343548303
Chr5	2169600	2170399	588.259980499
Chr5	2171600	2172799	457.064142889
Chr5	2175000	2175999	217.861577054
Chr5	2183400	2185799	1600.71726639
Chr5	2190200	2190799	376.611874758
Chr5	2194400	2195999	275.452329016
Chr5	2196800	2198399	130.683224208
Chr5	2204400	2215199	2002.66361692
Chr5	2216200	2217999	526.360818547
Chr5	2221800	2222999	77.4097978143
Chr5	2225400	2233799	1039.46625229
Chr5	2237600	2238599	124.622697322
Chr5	2243800	2245199	210.395608291
Chr5	2253600	2254999	72.7584783716
Chr5	2265600	2266799	71.9537387741
Chr5	2272000	2273999	287.710416245
Chr5	2274800	2275999	102.055414226
Chr5	2284800	2288399	1613.05335567
Chr5	2294200	2298199	124.586062024
Chr5	2310000	2311799	303.003820821
Chr5	2316000	2318999	508.695522362
Chr5	2320600	2325199	124.276050224
Chr5	2329000	2333399	334.931926707
Chr5	2339000	2339799	260.757862657
Chr5	2340600	2345399	833.731655741
Chr5	2352600	2353199	93.4181953884
Chr5	2356000	2357999	382.391789131
Chr5	2360800	2361999	582.081402002
Chr5	2368800	2369599	177.638894867
Chr5	2372800	2373399	1002.07782671
Chr5	2375600	2378799	98.8688617803
Chr5	2382800	2384599	93.4503859465
Chr5	2386200	2386799	74.5322625963
Chr5	2390400	2391199	104.628150179
Chr5	2395200	2397399	345.498469053
Chr5	2399600	2405399	1025.49621881
Chr5	2406200	2409199	658.032973116
Chr5	2411400	2412599	94.7910992466
Chr5	2420600	2423599	705.981955636
Chr5	2427400	2431399	327.915612582
Chr5	2436000	2437399	652.781685866
Chr5	2453200	2456799	980.160159085
Chr5	2457600	2458399	263.939899251
Chr5	2468000	2485999	3878.37966576
Chr5	2488600	2489399	166.213992328
Chr5	2497400	2500799	857.10028537
Chr5	2503400	2505199	71.0736648159
Chr5	2510000	2512999	381.229533144
Chr5	2513800	2516999	373.545722975
Chr5	2518200	2521399	312.469887595
Chr5	2526800	2529399	120.094619133
Chr5	2535600	2539599	66.6242561527
Chr5	2541000	2542999	167.452726262
Chr5	2550400	2553599	69.842067107
Chr5	2560400	2566799	845.411781899
Chr5	2569200	2570999	139.627469366
Chr5	2572000	2576599	267.70974776
Chr5	2577600	2578999	122.712153447
Chr5	2580800	2581799	59.2049772374
Chr5	2584800	2585399	67.6112240226
Chr5	2591800	2594599	836.033797339
Chr5	2597800	2600199	357.673433242
Chr5	2607200	2609999	173.701238958
Chr5	2616400	2617599	80.2581548422
Chr5	2622200	2622799	231.84119611
Chr5	2626400	2627999	57.2854760235
Chr5	2628800	2631199	139.88387269
Chr5	2632600	2633399	85.8777529883
Chr5	2634400	2635399	81.1923583338
Chr5	2649200	2649999	244.887233741
Chr5	2651400	2652399	247.826565025
Chr5	2657200	2657999	384.219738396
Chr5	2659600	2660599	57.5596628144
Chr5	2664000	2665199	83.2990511395
Chr5	2667600	2668599	130.236122674
Chr5	2670400	2671799	433.857894286
Chr5	2673200	2675399	528.790715874
Chr5	2680800	2685399	420.546980464
Chr5	2689400	2693599	506.123937758
Chr5	2695000	2697799	299.721733839
Chr5	2699200	2699599	177.318381542
Chr5	2701000	2702199	104.256994857
Chr5	2708000	2715399	461.958494349
Chr5	2717000	2717799	101.343477514
Chr5	2721000	2722199	91.7904716437
Chr5	2731000	2733599	159.715192386
Chr5	2736200	2737399	167.230009691
Chr5	2743600	2750799	601.434041273
Chr5	2753200	2754599	361.920903328
Chr5	2757200	2757799	87.3297371502
Chr5	2759800	2761399	189.207046031
Chr5	2764000	2765199	260.111789572
Chr5	2766400	2767999	58.4466450095
Chr5	2768800	2770199	740.447321454
Chr5	2771800	2774199	118.26381419
Chr5	2775800	2777199	264.680034212
Chr5	2778200	2779999	127.986614756
Chr5	2781600	2784199	363.695139255
Chr5	2786200	2789199	482.244142489
Chr5	2790200	2793599	643.114110231
Chr5	2794400	2796399	386.478633716
Chr5	2803800	2805199	1645.24768408
Chr5	2812200	2813199	127.552059623
Chr5	2814200	2815199	131.832367926
Chr5	2818800	2820799	73.0070131394
Chr5	2822000	2824199	335.59525676
Chr5	2825800	2828199	95.7020459758
Chr5	2829000	2830199	66.1535834741
Chr5	2831200	2833999	275.33579768
Chr5	2836000	2837999	80.427469443
Chr5	2843000	2847599	954.480623471
Chr5	2849600	2851199	128.209700631
Chr5	2852000	2853799	83.6316138531
Chr5	2855400	2860199	529.969311296
Chr5	2862600	2865599	884.152171383
Chr5	2866800	2867799	242.541825533
Chr5	2870600	2872999	106.668942083
Chr5	2875800	2877799	143.989695656
Chr5	2885200	2891999	817.357910073
Chr5	2893600	2895199	71.9360527835
Chr5	2904800	2908399	649.560864864
Chr5	2909800	2910599	326.474888717
Chr5	2911800	2912999	66.3064667714
Chr5	2916400	2917199	133.302234136
Chr5	2928200	2930799	370.626884764
Chr5	2932000	2932999	954.561639359
Chr5	2938200	2939199	1171.61193059
Chr5	2942000	2943199	154.184360314
Chr5	2944600	2946799	214.056097066
Chr5	2949200	2951599	1435.62520544
Chr5	2954000	2954799	69.928102621
Chr5	2958400	2961399	1275.93036048
Chr5	2962200	2963399	912.160324934
Chr5	2967000	2968799	946.06563199
Chr5	2970000	2973799	176.318885524
Chr5	2975600	2978199	821.257408495
Chr5	2981200	2982799	513.621286923
Chr5	2983600	2985399	1195.77313956
Chr5	2986600	2988799	182.877799043
Chr5	2992400	2995599	281.210151144
Chr5	2996600	2998199	80.4904636296
Chr5	3001000	3005799	1878.69323629
Chr5	3007600	3018199	3413.57936825
Chr5	3023600	3024599	60.1710528027
Chr5	3026400	3026999	101.136640429
Chr5	3032200	3034199	752.912897944
Chr5	3035800	3036599	103.859473237
Chr5	3039600	3040999	224.495647133
Chr5	3043200	3044399	1572.003897
Chr5	3047200	3047599	94.9490098478
Chr5	3052800	3053999	120.472084881
Chr5	3056400	3061799	1276.82775131
Chr5	3063600	3065199	187.782023746
Chr5	3067000	3067799	217.013750132
Chr5	3073000	3076799	152.721566224
Chr5	3079800	3080599	194.915202761
Chr5	3082200	3085199	195.69328834
Chr5	3088000	3088599	70.9255946869
Chr5	3091800	3096999	978.688908443
Chr5	3098600	3100399	394.047887665
Chr5	3101400	3101799	57.859415504
Chr5	3103000	3105999	556.484094144
Chr5	3112200	3113999	633.563219157
Chr5	3125200	3126999	397.073389104
Chr5	3128000	3129199	428.737203255
Chr5	3133400	3136799	488.050330927
Chr5	3138400	3140199	68.9764994073
Chr5	3143600	3146399	131.652447212
Chr5	3147200	3148199	218.22019479
Chr5	3149400	3151999	682.069842927
Chr5	3153800	3155599	368.120709941
Chr5	3157600	3159399	275.256786231
Chr5	3166800	3168199	206.248924169
Chr5	3169800	3172599	513.586329483
Chr5	3173400	3173999	82.628937954
Chr5	3178800	3179399	412.252517915
Chr5	3182200	3183999	1146.06487819
Chr5	3185800	3189199	210.648452354
Chr5	3193200	3194999	243.522012493
Chr5	3199200	3204199	541.697811547
Chr5	3206200	3207799	60.7652870467
Chr5	3214800	3216599	203.754493213
Chr5	3218200	3221199	120.813027003
Chr5	3223800	3224599	59.027802968
Chr5	3237800	3238599	67.7153722772
Chr5	3239600	3240199	512.081345967
Chr5	3241400	3242199	332.369970368
Chr5	3244400	3247599	261.874857568
Chr5	3253000	3254999	635.127123501
Chr5	3256000	3257599	106.952327192
Chr5	3261200	3262399	492.400393878
Chr5	3267400	3270999	2313.16243761
Chr5	3271800	3272999	428.063191547
Chr5	3277600	3278399	487.824245445
Chr5	3281200	3282399	194.493403384
Chr5	3296200	3297199	89.475998839
Chr5	3298000	3299999	89.6816194902
Chr5	3305600	3308199	183.881738478
Chr5	3315200	3317399	1143.3606436
Chr5	3319400	3322799	632.762885351
Chr5	3325000	3329799	457.531519546
Chr5	3333000	3334999	1577.77623348
Chr5	3336400	3339399	275.707242587
Chr5	3341200	3341999	627.868045233
Chr5	3351200	3356599	1001.61115178
Chr5	3358800	3359399	106.297143293
Chr5	3362200	3363999	72.6325876061
Chr5	3365800	3367999	252.158584637
Chr5	3370600	3371799	219.175826721
Chr5	3374600	3379799	411.612777388
Chr5	3385400	3387399	566.406252107
Chr5	3392400	3392999	148.344960036
Chr5	3393800	3395999	122.918912522
Chr5	3399000	3402399	845.571514702
Chr5	3403400	3405399	1704.81093622
Chr5	3410800	3411999	159.010585918
Chr5	3413000	3414399	90.3426840019
Chr5	3420000	3424599	1443.04929652
Chr5	3425600	3435399	1053.88092056
Chr5	3437000	3443599	1028.23034335
Chr5	3445600	3447199	919.675403332
Chr5	3460000	3461599	63.3989576917
Chr5	3464600	3465599	303.855588004
Chr5	3468400	3470399	682.986038127
Chr5	3471400	3471999	105.830933958
Chr5	3476800	3477599	745.976360019
Chr5	3479200	3480199	305.280678599
Chr5	3487400	3488999	116.624260842
Chr5	3494400	3496599	167.956681031
Chr5	3497600	3500199	77.9090706121
Chr5	3510400	3512399	424.676643061
Chr5	3516000	3519999	519.776724998
Chr5	3532000	3534999	388.778854501
Chr5	3536200	3540799	977.535780957
Chr5	3543800	3545999	349.084623914
Chr5	3547000	3547999	354.086597179
Chr5	3550400	3551599	324.194235873
Chr5	3557400	3560199	106.620149367
Chr5	3565600	3565999	180.360976949
Chr5	3571400	3574199	64.9871769651
Chr5	3577000	3577799	160.572199648
Chr5	3580400	3585599	1313.64921886
Chr5	3588200	3594999	709.005512099
Chr5	3595800	3596799	79.5749518704
Chr5	3599000	3605399	569.926964127
Chr5	3606600	3608199	312.703848423
Chr5	3612400	3613599	224.884299435
Chr5	3617600	3620599	112.470368748
Chr5	3630200	3632999	119.635139256
Chr5	3633800	3635999	252.20433094
Chr5	3637600	3640599	105.100933993
Chr5	3644600	3646999	485.972147832
Chr5	3648400	3650199	80.6935640442
Chr5	3654400	3655999	137.076151092
Chr5	3657000	3658999	399.353997181
Chr5	3666600	3667999	81.595422542
Chr5	3669600	3671399	335.492264811
Chr5	3679800	3683399	208.007289655
Chr5	3685600	3687599	116.641588312
Chr5	3688600	3689199	74.5599854351
Chr5	3696000	3701199	447.651008954
Chr5	3703200	3704999	1058.82687154
Chr5	3708200	3709199	922.173573656
Chr5	3710600	3712599	103.599885262
Chr5	3713400	3714999	123.011203538
Chr5	3716000	3720799	461.363040502
Chr5	3727600	3728599	1119.36698443
Chr5	3734200	3738199	537.170451823
Chr5	3739000	3741199	177.398105923
Chr5	3745200	3746599	169.157764883
Chr5	3754400	3757399	239.26980583
Chr5	3761200	3761999	138.213816002
Chr5	3770200	3771199	327.429965399
Chr5	3777200	3779399	393.976190749
Chr5	3780600	3782199	111.262667318
Chr5	3786200	3787999	357.440278801
Chr5	3793800	3796399	1029.11864725
Chr5	3806600	3809799	320.678726256
Chr5	3813600	3814599	83.1511391858
Chr5	3820200	3820999	238.276476805
Chr5	3822400	3824199	106.341384514
Chr5	3825400	3826999	614.09156536
Chr5	3828400	3829999	227.471876719
Chr5	3831600	3832799	403.197680601
Chr5	3839400	3841799	80.9241307442
Chr5	3845200	3845799	576.118546831
Chr5	3849400	3852399	638.79097987
Chr5	3855000	3856399	206.35719283
Chr5	3862600	3863599	120.610131583
Chr5	3869200	3873199	235.299146106
Chr5	3874400	3876999	543.777052672
Chr5	3878000	3879399	410.738839547
Chr5	3882200	3886999	1553.85690192
Chr5	3890000	3891399	1023.32466532
Chr5	3898800	3901599	217.963095315
Chr5	3911400	3915599	729.788999606
Chr5	3916400	3918199	158.0196421
Chr5	3919600	3921599	156.437086607
Chr5	3929600	3930399	67.9106596788
Chr5	3931600	3932399	656.489453923
Chr5	3935600	3939199	228.865197094
Chr5	3940000	3941199	128.207350648
Chr5	3942200	3944599	95.0203912503
Chr5	3950200	3951399	145.300252509
Chr5	3954400	3955799	78.5386238676
Chr5	3961400	3963399	133.936306871
Chr5	3966600	3967999	152.848012967
Chr5	3970200	3973799	1020.47399811
Chr5	3976800	3979799	332.929389159
Chr5	3982800	3983799	91.8580072888
Chr5	3987800	3989799	737.446097193
Chr5	3993000	3993599	84.5944094823
Chr5	3997400	3999399	69.9984220141
Chr5	4001400	4002599	69.7954839837
Chr5	4006200	4008799	251.110698709
Chr5	4011000	4011799	94.8280414282
Chr5	4013600	4015199	152.326521287
Chr5	4022200	4023999	67.447262253
Chr5	4025800	4026799	184.791926291
Chr5	4031800	4033999	181.601847879
Chr5	4035800	4038799	739.326048127
Chr5	4041400	4041999	87.1697838127
Chr5	4045200	4050599	935.365999999
Chr5	4052400	4053199	129.077092001
Chr5	4057000	4058999	227.938440168
Chr5	4060000	4061799	532.23883702
Chr5	4068600	4068999	85.6615115884
Chr5	4070000	4071199	209.388390529
Chr5	4072200	4074599	542.014086586
Chr5	4077200	4082199	581.774078794
Chr5	4083400	4085399	551.16692285
Chr5	4087600	4088999	867.927439342
Chr5	4092600	4095199	628.522668953
Chr5	4097600	4101599	370.802708186
Chr5	4107400	4108199	78.9223873881
Chr5	4111400	4112599	67.5368998721
Chr5	4120000	4121399	491.472464003
Chr5	4122600	4124399	108.140803276
Chr5	4125400	4128199	63.4942066746
Chr5	4137000	4138599	155.089316027
Chr5	4142800	4146799	909.124409435
Chr5	4153600	4154599	128.709580584
Chr5	4156800	4159799	185.990051171
Chr5	4163800	4164799	163.01253602
Chr5	4170600	4171799	288.197655125
Chr5	4173000	4174999	1657.33370328
Chr5	4181200	4181799	217.530580338
Chr5	4196600	4197599	78.6939696146
Chr5	4207000	4207999	435.855755802
Chr5	4214600	4216599	707.624616548
Chr5	4218800	4219999	295.895406716
Chr5	4221600	4224199	843.811942872
Chr5	4234200	4235399	456.321279
Chr5	4243200	4243999	152.078084401
Chr5	4247400	4250599	575.149612503
Chr5	4253200	4255199	446.456821963
Chr5	4261400	4262199	132.833875396
Chr5	4263600	4264999	84.4000347152
Chr5	4269000	4270999	565.648763566
Chr5	4273800	4274399	99.7007976762
Chr5	4278800	4280199	99.1651891264
Chr5	4281000	4282399	644.22995402
Chr5	4283600	4285799	189.677689537
Chr5	4286800	4289199	494.758528955
Chr5	4293400	4295599	510.889228904
Chr5	4297200	4299199	149.860725565
Chr5	4300800	4304399	367.343692731
Chr5	4315800	4316999	63.93506454
Chr5	4318800	4319399	109.655538947
Chr5	4330800	4331799	197.814531991
Chr5	4333000	4337399	1010.86908196
Chr5	4338400	4339599	67.1333282547
Chr5	4341600	4342599	201.287361061
Chr5	4343400	4344799	1211.45356013
Chr5	4345600	4346599	642.659126119
Chr5	4351000	4354199	68.7343835772
Chr5	4358600	4359599	165.39449858
Chr5	4367600	4368199	88.6492893817
Chr5	4370800	4372799	1309.02200476
Chr5	4374400	4378799	248.433198522
Chr5	4380200	4382399	773.334199439
Chr5	4383200	4384399	261.684224144
Chr5	4388200	4392199	2281.41212214
Chr5	4393600	4396599	190.526983897
Chr5	4398200	4399199	98.2317030489
Chr5	4403400	4406599	462.840790268
Chr5	4408000	4408799	69.3813951054
Chr5	4411600	4416599	398.297354964
Chr5	4421800	4423199	630.699671064
Chr5	4424400	4426999	160.374908263
Chr5	4428000	4428599	92.8741139191
Chr5	4429400	4430799	517.22418836
Chr5	4432400	4435799	556.870937264
Chr5	4438200	4441199	412.574635114
Chr5	4442000	4444199	87.3492047264
Chr5	4445400	4447199	416.811206917
Chr5	4448000	4450999	707.162060399
Chr5	4452400	4454399	139.633399819
Chr5	4455800	4456799	201.449617257
Chr5	4461000	4464399	366.644112942
Chr5	4467200	4471999	1574.01170434
Chr5	4473200	4474399	311.350848351
Chr5	4475600	4478199	347.285699901
Chr5	4479600	4483199	883.802098115
Chr5	4486000	4487399	183.542682497
Chr5	4488600	4490599	2432.83210714
Chr5	4494200	4495799	363.253239012
Chr5	4497000	4500199	181.279219919
Chr5	4501400	4502399	415.68132307
Chr5	4506600	4507599	249.279593163
Chr5	4508600	4509999	133.422363451
Chr5	4514800	4516799	66.8800120756
Chr5	4518000	4518999	130.34745722
Chr5	4521400	4526199	1276.5896668
Chr5	4531200	4532399	77.1895348766
Chr5	4533400	4538199	480.654815694
Chr5	4541800	4542599	449.085787387
Chr5	4543400	4545199	124.598670091
Chr5	4550400	4551599	298.785821928
Chr5	4556200	4559999	852.831352832
Chr5	4561600	4562199	70.8240456047
Chr5	4564200	4566599	679.857420838
Chr5	4569000	4570599	179.355514496
Chr5	4571400	4573199	87.589029894
Chr5	4576000	4577599	539.051042432
Chr5	4579200	4581799	275.041710137
Chr5	4586600	4587399	115.804614169
Chr5	4591600	4592399	636.926181853
Chr5	4598000	4598599	61.6840208952
Chr5	4601200	4603999	231.717081723
Chr5	4605000	4606399	149.042173393
Chr5	4608800	4611399	566.428262179
Chr5	4613400	4613999	75.6793404693
Chr5	4615800	4617199	429.711312503
Chr5	4619800	4620599	225.256921747
Chr5	4627600	4628799	102.416934651
Chr5	4632400	4633799	537.24078836
Chr5	4636000	4636599	465.186265417
Chr5	4638200	4639799	266.331698817
Chr5	4649000	4651199	59.6940153636
Chr5	4653200	4655199	178.792812095
Chr5	4656600	4659199	416.403349564
Chr5	4660400	4664799	650.323070588
Chr5	4670800	4672999	241.527632229
Chr5	4674600	4676799	276.43252618
Chr5	4677800	4679199	410.545158221
Chr5	4683600	4690199	332.122875873
Chr5	4691200	4694199	596.114816456
Chr5	4695400	4696999	641.225167894
Chr5	4701400	4703199	449.236918781
Chr5	4705600	4708399	302.32674699
Chr5	4710600	4714599	762.93282492
Chr5	4717800	4718599	167.88735404
Chr5	4720000	4722399	184.988517236
Chr5	4727400	4729999	294.486426495
Chr5	4731600	4732999	73.1442055341
Chr5	4733800	4734599	397.352065486
Chr5	4742600	4743599	530.628667409
Chr5	4756200	4758399	837.887943946
Chr5	4768400	4771399	493.726727827
Chr5	4772600	4775799	348.88042369
Chr5	4777000	4778999	375.944056638
Chr5	4786400	4788599	318.420932956
Chr5	4794200	4798799	1746.39048221
Chr5	4799600	4801199	228.278401925
Chr5	4804400	4804999	92.9872298337
Chr5	4805800	4806799	365.471724553
Chr5	4808400	4811199	1101.95618098
Chr5	4814000	4817199	352.198737446
Chr5	4819400	4821599	1128.45559411
Chr5	4822400	4824599	478.321303874
Chr5	4826600	4827799	911.643380274
Chr5	4828800	4830599	257.66881258
Chr5	4831600	4834399	362.96204377
Chr5	4837800	4841799	196.518601194
Chr5	4843800	4846199	118.731942696
Chr5	4847400	4848599	118.932590725
Chr5	4849800	4850599	110.898489273
Chr5	4857200	4858599	148.450880837
Chr5	4864200	4865599	161.474351484
Chr5	4866800	4867799	193.297249203
Chr5	4871800	4873599	333.891320254
Chr5	4875000	4879399	1484.77325113
Chr5	4881600	4885599	89.6217936726
Chr5	4886400	4887999	64.9969105879
Chr5	4896400	4897599	95.3059193881
Chr5	4898600	4900199	279.111061605
Chr5	4914800	4915599	63.2002957381
Chr5	4921600	4922799	199.33361564
Chr5	4927000	4929399	154.728064781
Chr5	4932800	4933599	505.768368398
Chr5	4937800	4938799	439.037290309
Chr5	4947600	4952599	968.631408603
Chr5	4953600	4954399	112.781443377
Chr5	4958400	4960599	89.1740264803
Chr5	4962200	4965799	155.559507369
Chr5	4967400	4969999	324.236669202
Chr5	4974600	4976199	592.51057619
Chr5	4980600	4981799	90.5757945478
Chr5	4982600	4984399	536.431912002
Chr5	4990600	4996999	1275.37503437
Chr5	5001200	5002799	175.244743839
Chr5	5004600	5006599	274.954007657
Chr5	5009800	5011599	1364.69570492
Chr5	5015200	5018399	516.899337541
Chr5	5019200	5020799	74.4033931995
Chr5	5023600	5024399	260.460146729
Chr5	5025800	5030199	838.975881163
Chr5	5031800	5035999	1159.61365828
Chr5	5037600	5039999	320.036620337
Chr5	5056800	5057399	102.720032429
Chr5	5061200	5061999	136.166178864
Chr5	5066400	5067799	107.988380312
Chr5	5068800	5072399	530.302776993
Chr5	5078200	5081599	736.40402553
Chr5	5082400	5083999	135.096307093
Chr5	5085000	5086799	304.52018936
Chr5	5092200	5093999	119.427381093
Chr5	5094800	5096599	108.56302344
Chr5	5101800	5106199	147.178487086
Chr5	5110200	5110799	72.542619855
Chr5	5120600	5121799	576.523100943
Chr5	5122600	5124399	257.031246327
Chr5	5135000	5137599	390.219626954
Chr5	5141200	5141799	85.625460998
Chr5	5143000	5146399	443.557857112
Chr5	5148800	5152399	225.048466835
Chr5	5156800	5160599	137.999468557
Chr5	5161800	5162799	138.360011485
Chr5	5168400	5169199	340.603655023
Chr5	5170000	5172999	383.554070218
Chr5	5174000	5177599	1118.05070018
Chr5	5179400	5181399	297.720346306
Chr5	5182200	5184799	930.398360246
Chr5	5186000	5187399	143.722040334
Chr5	5191600	5191999	151.744911566
Chr5	5193000	5193999	142.949633526
Chr5	5195600	5197599	171.873033433
Chr5	5202800	5204799	208.808032284
Chr5	5205800	5207999	2436.77452521
Chr5	5212000	5216199	525.19210077
Chr5	5224000	5226999	256.40801733
Chr5	5228000	5230799	425.45857169
Chr5	5238200	5239399	525.221755147
Chr5	5242000	5243399	92.6497202151
Chr5	5244800	5246799	131.760546884
Chr5	5250200	5251199	268.031923432
Chr5	5252600	5253599	583.511129111
Chr5	5256200	5257399	115.998123128
Chr5	5259200	5259799	58.0035372966
Chr5	5266000	5267399	72.3739706075
Chr5	5272600	5274999	129.687845302
Chr5	5277800	5281599	706.794622589
Chr5	5285400	5286599	201.358585986
Chr5	5289800	5290199	83.9463539006
Chr5	5297200	5297799	69.530329416
Chr5	5298800	5300399	275.353950663
Chr5	5304800	5305799	849.536638752
Chr5	5306800	5309199	226.049302473
Chr5	5310200	5312599	332.134563379
Chr5	5319400	5321799	69.2998361958
Chr5	5330600	5331399	206.422879745
Chr5	5333800	5334799	145.30020722
Chr5	5338200	5340799	265.25846707
Chr5	5343000	5347999	550.382472035
Chr5	5349400	5351199	1028.36321775
Chr5	5352600	5353799	142.346766465
Chr5	5355400	5358199	688.75342408
Chr5	5359600	5360599	171.98676995
Chr5	5364400	5369999	1590.45831798
Chr5	5374200	5375799	159.864840675
Chr5	5376800	5378599	89.0022722848
Chr5	5381400	5382799	105.861309943
Chr5	5386800	5389199	179.97457216
Chr5	5390200	5391999	168.682031524
Chr5	5392800	5394199	59.1718425559
Chr5	5396000	5397199	93.475679888
Chr5	5403400	5404799	150.881569351
Chr5	5405600	5406399	84.8838725947
Chr5	5409800	5411599	670.008588997
Chr5	5422200	5424599	370.097690359
Chr5	5425600	5427399	96.0429049069
Chr5	5431800	5433799	733.855187482
Chr5	5445800	5449199	245.684177492
Chr5	5450800	5452999	77.0134632847
Chr5	5455000	5456199	58.5958754606
Chr5	5461000	5462399	83.3953427336
Chr5	5469400	5473399	89.0274957203
Chr5	5474200	5476199	421.731579342
Chr5	5479000	5483999	113.658597753
Chr5	5485400	5486199	70.813316232
Chr5	5494200	5496599	979.22086491
Chr5	5498000	5499799	270.589230425
Chr5	5501200	5502399	84.5871894376
Chr5	5505200	5511199	737.997811031
Chr5	5519000	5523599	269.058200646
Chr5	5527400	5532199	375.82189063
Chr5	5537200	5540999	78.7429094251
Chr5	5542200	5545799	1263.70307539
Chr5	5548200	5548599	58.8551340412
Chr5	5551800	5554199	118.848044642
Chr5	5555400	5559799	291.873002951
Chr5	5561200	5564999	317.93472791
Chr5	5567600	5569799	355.827724602
Chr5	5571000	5581599	928.082180764
Chr5	5583000	5587199	638.947719603
Chr5	5591400	5592599	124.342070285
Chr5	5595000	5595799	80.4368629963
Chr5	5603200	5604799	366.07259597
Chr5	5605600	5606999	503.7895919
Chr5	5607800	5609399	733.132644976
Chr5	5622000	5622599	236.646592015
Chr5	5624400	5624799	156.159833665
Chr5	5627200	5627799	264.654499344
Chr5	5629000	5629399	62.9912151697
Chr5	5638800	5643599	1329.96286831
Chr5	5649200	5650399	134.965286821
Chr5	5652200	5654799	187.479119088
Chr5	5656400	5657799	268.564185556
Chr5	5660600	5662799	154.802592732
Chr5	5666800	5668199	254.72596828
Chr5	5672200	5673399	120.107613171
Chr5	5679800	5680999	369.062102269
Chr5	5690400	5692999	1083.50927737
Chr5	5698400	5700999	241.6176804
Chr5	5703200	5704799	205.730776528
Chr5	5705600	5706199	64.1083460379
Chr5	5718800	5719399	190.685892614
Chr5	5724000	5726799	524.3993311
Chr5	5729000	5731399	299.986983524
Chr5	5738000	5741599	279.062598732
Chr5	5744800	5745599	72.0256702917
Chr5	5757600	5759799	328.281280423
Chr5	5764200	5766199	2800.74495944
Chr5	5770400	5772399	390.041126061
Chr5	5793000	5794199	121.194152939
Chr5	5797400	5797999	114.995726066
Chr5	5800000	5801199	572.065830482
Chr5	5807600	5808399	71.2046238757
Chr5	5809400	5812599	695.618022443
Chr5	5817000	5826399	527.863081441
Chr5	5827800	5829599	224.013211346
Chr5	5845800	5847599	84.3620841085
Chr5	5848400	5850599	223.979316004
Chr5	5859400	5862399	1403.86528252
Chr5	5865800	5866399	64.9833984218
Chr5	5867400	5868999	305.731306904
Chr5	5870800	5872599	250.290071504
Chr5	5877200	5878999	508.128267001
Chr5	5882000	5882599	60.6832355674
Chr5	5888200	5889399	384.143207147
Chr5	5893800	5895199	282.640299411
Chr5	5896000	5896999	61.1871785228
Chr5	5898600	5900799	644.08870028
Chr5	5902800	5904399	530.780799619
Chr5	5909600	5913199	553.450469424
Chr5	5917000	5918799	71.4969446624
Chr5	5927800	5931599	117.603726328
Chr5	5935400	5938399	383.058045829
Chr5	5949000	5951599	203.656510686
Chr5	5953600	5958999	3970.51618783
Chr5	5965400	5968999	316.390504252
Chr5	5972400	5973599	164.652469023
Chr5	5974600	5976399	199.382727249
Chr5	5978400	5983999	894.438115403
Chr5	5985400	5987799	115.285096433
Chr5	5991400	5991999	70.9344926113
Chr5	5995400	5996599	763.273546254
Chr5	6002600	6003799	180.033194049
Chr5	6006000	6007799	349.106320225
Chr5	6015200	6020399	843.584431755
Chr5	6028400	6029399	180.12516994
Chr5	6035600	6037999	154.145829815
Chr5	6041200	6042999	374.345887923
Chr5	6053400	6053999	127.302483574
Chr5	6056000	6056599	194.784841084
Chr5	6057600	6058199	376.387797133
Chr5	6061800	6062599	87.4728195081
Chr5	6064200	6066399	596.039089053
Chr5	6067800	6072399	877.166534153
Chr5	6074000	6078799	1076.88691261
Chr5	6080000	6083199	173.481995019
Chr5	6084200	6088999	411.789316413
Chr5	6091200	6092199	273.923199712
Chr5	6113000	6114599	478.602802349
Chr5	6116400	6117199	182.550223815
Chr5	6125800	6126399	63.742198966
Chr5	6128000	6130999	413.494529186
Chr5	6132200	6136799	229.89424043
Chr5	6142000	6144199	680.637251584
Chr5	6145200	6146399	298.864244797
Chr5	6152800	6155399	245.061174786
Chr5	6160200	6162599	279.929090462
Chr5	6173600	6175999	622.852256283
Chr5	6181400	6183799	181.858564705
Chr5	6201200	6204799	394.327448587
Chr5	6213200	6215199	77.3314772304
Chr5	6218600	6219999	133.448853375
Chr5	6221000	6222799	342.747144881
Chr5	6226000	6230399	1361.29081947
Chr5	6233600	6234199	176.187329904
Chr5	6235200	6236399	83.6748924151
Chr5	6237400	6251999	2215.2535248
Chr5	6254600	6257799	305.58297114
Chr5	6259000	6260599	58.894418287
Chr5	6261400	6262799	236.527798223
Chr5	6263600	6267799	342.360340827
Chr5	6269800	6273999	856.357964614
Chr5	6276200	6277199	144.34509245
Chr5	6282800	6284599	62.6440820599
Chr5	6286800	6287399	81.3019605374
Chr5	6290600	6291599	493.787813428
Chr5	6292400	6292999	95.0208430802
Chr5	6294600	6295599	86.9902166573
Chr5	6298400	6298799	117.895582962
Chr5	6299800	6301999	438.386236276
Chr5	6304400	6306199	206.752988787
Chr5	6310000	6310799	147.581250304
Chr5	6312000	6313399	1121.51353639
Chr5	6325800	6326999	63.0545041572
Chr5	6329000	6332599	325.736938129
Chr5	6334000	6334599	250.38835786
Chr5	6335400	6337199	321.999153593
Chr5	6342600	6344399	127.673754118
Chr5	6345600	6347799	90.0448974053
Chr5	6352800	6354799	297.820655375
Chr5	6355800	6356999	292.515510006
Chr5	6362200	6363599	1826.98351207
Chr5	6372800	6374599	1296.11609685
Chr5	6378400	6379999	207.771581944
Chr5	6387400	6389799	881.1878582
Chr5	6406600	6409399	1054.64470402
Chr5	6411600	6413199	979.389534399
Chr5	6414600	6418799	349.619705467
Chr5	6424600	6425599	86.9805706902
Chr5	6427000	6429199	174.923676791
Chr5	6430600	6432999	555.634940325
Chr5	6442800	6443199	262.774699039
Chr5	6446600	6447399	565.690559618
Chr5	6453400	6454999	70.01972236
Chr5	6457200	6459999	453.853707253
Chr5	6461400	6462399	167.735754972
Chr5	6464200	6466799	306.000265277
Chr5	6467600	6468799	667.114301379
Chr5	6470200	6470999	123.590465518
Chr5	6472000	6472799	167.196814783
Chr5	6479400	6480399	601.63566465
Chr5	6485000	6486599	269.643244001
Chr5	6494000	6497399	945.059425396
Chr5	6498800	6501999	429.651365341
Chr5	6505600	6507199	100.860817914
Chr5	6511800	6512399	70.733454141
Chr5	6515200	6516599	916.476578996
Chr5	6528400	6530599	489.004673757
Chr5	6531600	6532399	70.9277246432
Chr5	6534200	6537199	57.3908550626
Chr5	6540400	6544199	178.316942781
Chr5	6545400	6546599	66.3678199623
Chr5	6548200	6550999	82.329978299
Chr5	6552400	6553199	96.0649471456
Chr5	6554000	6555599	65.7436569495
Chr5	6556400	6557799	187.334864385
Chr5	6563000	6564799	127.721752639
Chr5	6571600	6572999	187.618962664
Chr5	6574000	6576199	156.665349363
Chr5	6577000	6581199	612.17233697
Chr5	6589400	6589599	64.3011448251
Chr5	6595800	6596999	101.827562773
Chr5	6598200	6600999	108.811446754
Chr5	6605000	6609599	493.281647678
Chr5	6613400	6614199	98.1359767748
Chr5	6623200	6624399	494.266555694
Chr5	6629000	6629999	132.248876871
Chr5	6637000	6638599	150.346078618
Chr5	6639600	6640399	340.956033191
Chr5	6643200	6650399	619.258093623
Chr5	6660800	6662399	1154.68408804
Chr5	6663600	6664399	73.3449155745
Chr5	6667400	6668599	332.179733313
Chr5	6670400	6670999	149.301143804
Chr5	6673800	6678199	668.280958331
Chr5	6680400	6681999	81.7272968961
Chr5	6690600	6692199	69.1928673915
Chr5	6693000	6693999	276.188163683
Chr5	6698600	6700999	831.493199232
Chr5	6703200	6706199	242.850400542
Chr5	6710200	6711799	435.490687495
Chr5	6712600	6713599	147.430979932
Chr5	6718400	6718999	503.570653916
Chr5	6720600	6721199	83.2003319018
Chr5	6724200	6725799	191.993405412
Chr5	6728200	6729999	914.724447315
Chr5	6731600	6732799	108.526370305
Chr5	6735600	6737399	152.066984916
Chr5	6738200	6740599	233.506863098
Chr5	6743000	6744799	211.259306576
Chr5	6747400	6747999	277.548037593
Chr5	6749800	6750999	219.139033815
Chr5	6756800	6758799	173.247697564
Chr5	6760400	6761599	99.0576661977
Chr5	6762800	6764199	173.72757098
Chr5	6765200	6766399	149.33738075
Chr5	6770000	6770999	153.536601561
Chr5	6774400	6776799	219.85469746
Chr5	6779800	6781399	452.137553253
Chr5	6782600	6783399	103.430387574
Chr5	6790000	6790799	441.80526452
Chr5	6792800	6793399	272.933010258
Chr5	6795600	6796199	67.2139604204
Chr5	6799600	6800799	236.657006431
Chr5	6802400	6805199	593.849489853
Chr5	6808000	6811599	141.808189329
Chr5	6826600	6827599	231.538866257
Chr5	6830600	6831399	131.446399153
Chr5	6833600	6837799	2063.01960761
Chr5	6841000	6841599	98.5495545925
Chr5	6842400	6842799	78.5974716933
Chr5	6845600	6850199	253.799223939
Chr5	6854200	6856599	141.83562962
Chr5	6868000	6868999	189.848633252
Chr5	6871600	6872599	393.197130669
Chr5	6874800	6875599	206.428702362
Chr5	6876800	6877599	307.76573798
Chr5	6882400	6884999	156.085539777
Chr5	6887000	6887399	109.094983712
Chr5	6891400	6893999	354.888341819
Chr5	6894800	6898199	1082.17579774
Chr5	6899200	6900399	113.743999215
Chr5	6902400	6905399	91.3465294238
Chr5	6911600	6913199	105.782977717
Chr5	6916200	6924999	730.140673694
Chr5	6942200	6942799	134.072479906
Chr5	6945600	6946399	83.4357991547
Chr5	6947800	6948799	794.339838512
Chr5	6952800	6953999	476.545840669
Chr5	6955400	6956199	152.376862093
Chr5	6957400	6957999	64.7563948106
Chr5	6961800	6965399	357.549534606
Chr5	6969000	6972199	137.41556956
Chr5	6973400	6976199	640.728866939
Chr5	6979400	6979799	137.041308073
Chr5	6981400	6981999	362.374080736
Chr5	6986400	6987399	109.802898197
Chr5	6993000	6993799	640.105692366
Chr5	7002400	7004599	749.191881856
Chr5	7006000	7006999	398.019967879
Chr5	7010600	7013999	818.970358009
Chr5	7014800	7016199	110.666434519
Chr5	7017800	7019999	190.956305225
Chr5	7021000	7021799	79.7819029399
Chr5	7025800	7026599	962.05486092
Chr5	7040000	7040799	919.36817559
Chr5	7043800	7045399	498.543214392
Chr5	7046800	7047399	327.907488404
Chr5	7050600	7054199	1305.85297513
Chr5	7067400	7068599	64.0337536872
Chr5	7070800	7072999	779.387822306
Chr5	7077000	7078999	264.540723231
Chr5	7080000	7083199	1760.9308022
Chr5	7084200	7084799	183.445648161
Chr5	7087200	7089799	100.689902213
Chr5	7098000	7099199	262.693428037
Chr5	7103400	7106199	238.014472526
Chr5	7107800	7111399	654.320416371
Chr5	7116600	7118999	235.815976051
Chr5	7126800	7128399	122.843202271
Chr5	7132600	7133199	159.841768473
Chr5	7134800	7136799	127.361664096
Chr5	7139800	7141399	96.9417924389
Chr5	7143600	7144399	67.2802326029
Chr5	7145600	7146799	83.8545215058
Chr5	7147800	7150999	700.327264133
Chr5	7151800	7152799	109.996488175
Chr5	7156400	7157399	77.7194163016
Chr5	7159600	7161399	66.2632547038
Chr5	7162200	7162999	266.476412542
Chr5	7168200	7170599	759.563175313
Chr5	7172600	7173999	527.521221201
Chr5	7176400	7177399	628.630814558
Chr5	7181800	7184199	142.028267148
Chr5	7185800	7186799	1430.84988247
Chr5	7189000	7189599	223.214686487
Chr5	7192200	7198399	1637.93239169
Chr5	7202800	7203999	121.673168313
Chr5	7222200	7223399	301.820071963
Chr5	7226800	7227999	1165.53035752
Chr5	7238200	7240199	500.301145279
Chr5	7241800	7244199	380.521161821
Chr5	7255000	7255999	819.885072878
Chr5	7258600	7259599	690.834940262
Chr5	7261600	7263199	59.2584711255
Chr5	7264400	7265799	1025.66019742
Chr5	7273600	7274199	146.529168228
Chr5	7277600	7279399	159.061316948
Chr5	7286000	7287199	88.1253096258
Chr5	7288000	7289399	331.632437663
Chr5	7304200	7305799	117.845614825
Chr5	7308400	7309799	202.420028182
Chr5	7315400	7316599	864.920943115
Chr5	7329000	7329799	156.801088891
Chr5	7333200	7334199	166.615751557
Chr5	7336000	7336799	105.358805213
Chr5	7339200	7342999	841.494270343
Chr5	7345400	7345799	75.7494459909
Chr5	7350600	7351199	113.941853934
Chr5	7355600	7356999	307.803548316
Chr5	7360600	7363599	241.594537702
Chr5	7365600	7366599	419.74494647
Chr5	7376200	7377599	200.41783037
Chr5	7379400	7381799	1362.58013051
Chr5	7383800	7385599	475.719120265
Chr5	7389600	7390399	69.6189970788
Chr5	7392400	7396399	182.660758678
Chr5	7401800	7403399	148.780721201
Chr5	7404800	7405399	79.2823759588
Chr5	7409000	7409999	77.8680622177
Chr5	7418200	7419199	700.061066992
Chr5	7423400	7425399	285.3919969
Chr5	7444400	7445399	63.3410188267
Chr5	7449200	7450799	72.3192069267
Chr5	7456000	7456599	57.7228507901
Chr5	7475600	7477799	75.2602709962
Chr5	7480600	7485399	783.073631848
Chr5	7491400	7493199	218.914349809
Chr5	7502600	7503199	61.9125302969
Chr5	7509800	7510599	116.290957883
Chr5	7515000	7516399	127.385327159
Chr5	7518000	7520199	95.5948009436
Chr5	7525000	7525799	127.138899434
Chr5	7529400	7530999	232.925380162
Chr5	7534200	7535599	82.7740443513
Chr5	7539000	7544399	426.762553017
Chr5	7548600	7551399	248.820572232
Chr5	7559200	7560199	943.134482228
Chr5	7570000	7572399	575.747588032
Chr5	7600200	7601999	458.699494867
Chr5	7603200	7604799	355.142917784
Chr5	7607200	7608999	346.215036788
Chr5	7616400	7619599	189.459143289
Chr5	7626200	7626799	80.805070638
Chr5	7628000	7630599	91.1413546549
Chr5	7632400	7633199	124.897671195
Chr5	7634600	7636399	166.065570198
Chr5	7650800	7652599	538.494337509
Chr5	7653600	7654599	102.682394242
Chr5	7657400	7659799	166.195590705
Chr5	7665000	7666999	236.125279395
Chr5	7668200	7669199	207.259827252
Chr5	7676800	7678799	1632.72004564
Chr5	7696400	7697599	69.0441654436
Chr5	7703200	7703599	176.193028578
Chr5	7732000	7735399	331.532155997
Chr5	7737000	7738999	408.215039821
Chr5	7742000	7742799	132.57248278
Chr5	7753400	7754399	571.751851484
Chr5	7758400	7761799	224.244814685
Chr5	7778000	7779599	266.627283804
Chr5	7781600	7782599	79.717759774
Chr5	7798400	7800399	1196.73842679
Chr5	7804400	7805599	117.017013115
Chr5	7807400	7808799	85.215888537
Chr5	7810800	7811399	208.016351579
Chr5	7820000	7820799	383.506093537
Chr5	7825800	7828599	2089.50968344
Chr5	7830400	7831599	119.872664359
Chr5	7838000	7840799	821.995111385
Chr5	7843000	7843999	308.161902464
Chr5	7846200	7846799	81.2688293975
Chr5	7848600	7851399	284.959133083
Chr5	7852600	7857999	599.323563073
Chr5	7861600	7862599	223.121243408
Chr5	7867800	7868799	84.7900770654
Chr5	7873400	7876799	160.848787137
Chr5	7880600	7882399	950.912390454
Chr5	7888800	7891599	573.948304178
Chr5	7898800	7900399	344.838737413
Chr5	7905400	7906599	66.4275510024
Chr5	7912800	7917399	793.363391759
Chr5	7918400	7920999	155.543972351
Chr5	7927200	7928599	86.3969779501
Chr5	7930000	7931399	80.6221634865
Chr5	7933400	7934399	1527.19979386
Chr5	7935600	7936199	57.3950868876
Chr5	7943000	7945599	447.032181085
Chr5	7950800	7952599	745.499107393
Chr5	7958200	7959799	346.041644801
Chr5	7981800	7983199	95.0296470675
Chr5	7985400	7986399	201.011146986
Chr5	7987600	7988399	401.716329179
Chr5	7992600	7993799	814.39025858
Chr5	7996600	7997399	132.659637972
Chr5	7998200	8001199	151.497937029
Chr5	8005200	8006199	544.781808677
Chr5	8010400	8011599	284.15443963
Chr5	8013800	8024799	1925.47722669
Chr5	8028600	8031599	187.774052386
Chr5	8035800	8036999	73.4851056535
Chr5	8038000	8040399	599.46197763
Chr5	8042800	8044599	1059.78490099
Chr5	8049800	8049999	88.0628037437
Chr5	8052600	8053399	325.999491789
Chr5	8059000	8062199	143.077076894
Chr5	8068200	8070399	491.696405572
Chr5	8073400	8077399	543.509148006
Chr5	8082800	8083599	962.278745743
Chr5	8085200	8090799	1354.53372419
Chr5	8110800	8112599	376.468931772
Chr5	8113800	8117799	647.21569054
Chr5	8118800	8122799	274.003972383
Chr5	8128400	8129599	61.9973807428
Chr5	8134400	8134799	72.1814177433
Chr5	8139400	8142399	250.372007748
Chr5	8143800	8145199	145.22902649
Chr5	8149200	8152599	165.809279391
Chr5	8153400	8154799	74.021023084
Chr5	8158000	8160199	571.634643143
Chr5	8162000	8162599	135.252981602
Chr5	8173000	8175599	418.30615288
Chr5	8180000	8181199	444.830623523
Chr5	8183600	8186599	138.513180549
Chr5	8190600	8192199	84.4328058312
Chr5	8196200	8197199	127.289618482
Chr5	8199800	8200999	243.432461644
Chr5	8205200	8205599	180.891453838
Chr5	8214000	8214799	125.847812021
Chr5	8218400	8219399	160.061096695
Chr5	8221400	8222599	80.6308667213
Chr5	8226200	8227599	182.696073779
Chr5	8229800	8233399	1090.56526362
Chr5	8235200	8238199	153.612934442
Chr5	8244400	8246599	495.08449407
Chr5	8251400	8253199	350.438745276
Chr5	8254000	8256199	118.763887552
Chr5	8260200	8262599	296.403280714
Chr5	8263400	8265599	81.0303431101
Chr5	8266800	8268399	225.803101863
Chr5	8273600	8278399	237.38890567
Chr5	8282600	8283799	712.202802936
Chr5	8286000	8287599	106.153166321
Chr5	8295400	8298399	698.745832524
Chr5	8307200	8310599	63.1368455137
Chr5	8316800	8317399	87.3340339599
Chr5	8321000	8321599	342.175720225
Chr5	8323800	8329599	921.122669691
Chr5	8330600	8331799	147.475585612
Chr5	8336800	8337999	324.497880858
Chr5	8341000	8342999	184.424423914
Chr5	8348400	8349599	71.5853263354
Chr5	8355000	8358599	836.550366933
Chr5	8365600	8368599	212.228358389
Chr5	8371400	8372599	268.35569172
Chr5	8378800	8379799	86.3422893918
Chr5	8405800	8406199	83.5838463484
Chr5	8410400	8411999	162.999470879
Chr5	8417200	8418399	88.7494668787
Chr5	8428400	8430199	156.454894079
Chr5	8435000	8437999	411.281985373
Chr5	8440800	8441199	110.937983971
Chr5	8443200	8443999	436.068668384
Chr5	8447400	8450599	119.084270321
Chr5	8453800	8454799	99.9543675614
Chr5	8456000	8458399	88.7805440262
Chr5	8467000	8467999	123.955865836
Chr5	8489000	8489599	68.2065802099
Chr5	8493600	8494599	157.751122328
Chr5	8496000	8497599	371.958751025
Chr5	8523600	8524199	182.813519189
Chr5	8531200	8532999	97.0686454954
Chr5	8536600	8538199	612.697988963
Chr5	8541800	8542199	59.7100900529
Chr5	8545200	8547399	483.011899623
Chr5	8552800	8553999	244.378140525
Chr5	8584600	8585199	227.044919828
Chr5	8602800	8603199	130.347566372
Chr5	8607800	8609799	116.240266348
Chr5	8610600	8611399	57.3217059907
Chr5	8616200	8616999	683.160749307
Chr5	8618400	8619599	246.454501713
Chr5	8622000	8623799	534.241281705
Chr5	8631800	8633599	304.061364348
Chr5	8635200	8637399	68.4723598771
Chr5	8638400	8639799	63.9696081467
Chr5	8641400	8644599	619.065529953
Chr5	8649000	8650799	65.4956117876
Chr5	8657800	8659399	871.97508436
Chr5	8662600	8663999	93.250911917
Chr5	8668400	8669399	122.36023041
Chr5	8673000	8674199	178.594592713
Chr5	8693200	8694199	80.5074922608
Chr5	8706800	8707799	596.943227609
Chr5	8724000	8725399	125.66967693
Chr5	8736200	8737999	225.26131815
Chr5	8739400	8740799	522.160894384
Chr5	8741600	8743599	79.1118678707
Chr5	8746800	8747399	134.379243036
Chr5	8749600	8751199	421.405320814
Chr5	8755800	8756799	86.623428041
Chr5	8773800	8775199	84.0239482921
Chr5	8784800	8786999	766.954338664
Chr5	8794600	8796799	778.595883772
Chr5	8820600	8821799	233.136664301
Chr5	8823200	8824199	60.6404125392
Chr5	8855600	8859199	653.162278114
Chr5	8863400	8865399	477.688692864
Chr5	8866400	8872199	293.280283613
Chr5	8880800	8884399	290.172216297
Chr5	8885600	8887599	105.534576966
Chr5	8894000	8895599	716.774446485
Chr5	8898200	8900799	97.2083215502
Chr5	8901800	8904399	422.235412379
Chr5	8908400	8909999	832.048229442
Chr5	8912800	8916199	1221.71392196
Chr5	8937400	8938199	545.451092604
Chr5	8947600	8948999	244.540089746
Chr5	8952000	8953199	140.321436709
Chr5	8968000	8968599	64.625996587
Chr5	8970000	8971999	100.054920844
Chr5	8975000	8976799	92.001652184
Chr5	8977600	8979199	174.300418555
Chr5	8987000	8987799	454.577625097
Chr5	8997400	9000199	424.350624245
Chr5	9004200	9005599	1307.36007396
Chr5	9022800	9023399	59.4605063565
Chr5	9024400	9027399	114.121752184
Chr5	9033600	9034199	63.8649045198
Chr5	9036000	9037799	156.128351549
Chr5	9038800	9041399	1373.49900985
Chr5	9042800	9046199	949.355317655
Chr5	9051000	9053399	861.83987154
Chr5	9058000	9059399	82.4230908159
Chr5	9076200	9077599	339.467149887
Chr5	9096800	9098599	153.664168924
Chr5	9100600	9101199	58.0835836559
Chr5	9103400	9103999	109.728983187
Chr5	9118400	9119799	107.833533588
Chr5	9143000	9143999	279.158864668
Chr5	9149400	9150199	143.610873853
Chr5	9157200	9159999	83.3675261664
Chr5	9173400	9174599	959.663438956
Chr5	9189600	9190999	60.6795652996
Chr5	9234600	9236199	913.132072018
Chr5	9239800	9242799	136.43738978
Chr5	9244200	9247199	464.605557629
Chr5	9261600	9262599	305.493485466
Chr5	9285800	9288199	136.2786707
Chr5	9292400	9294399	73.4900049236
Chr5	9295400	9295999	147.614718793
Chr5	9306000	9307799	148.994225886
Chr5	9314000	9315599	349.26652129
Chr5	9318200	9319799	282.464681645
Chr5	9331800	9333199	237.152519693
Chr5	9350800	9351399	189.429849056
Chr5	9356200	9356999	163.832586881
Chr5	9360000	9360799	102.668621945
Chr5	9366600	9366999	88.7447608673
Chr5	9377400	9378999	429.122020362
Chr5	9388800	9391999	866.050912062
Chr5	9398000	9399199	77.6860026623
Chr5	9400400	9401999	92.3127262783
Chr5	9404600	9407199	323.532591455
Chr5	9408400	9409999	93.502145408
Chr5	9418200	9419399	91.0923030346
Chr5	9423000	9423399	255.230782361
Chr5	9424400	9425799	113.898960552
Chr5	9433800	9436399	236.532073441
Chr5	9437400	9438799	156.834335959
Chr5	9445400	9446799	178.097330801
Chr5	9448000	9451999	335.418368969
Chr5	9458000	9458999	307.666925266
Chr5	9463600	9464199	95.1560075098
Chr5	9466600	9470199	117.197534736
Chr5	9475600	9478399	821.895744527
Chr5	9479400	9481999	223.439989021
Chr5	9483200	9486199	493.894188606
Chr5	9489800	9490599	90.8668165337
Chr5	9497800	9500199	721.766918716
Chr5	9512800	9515599	248.465152527
Chr5	9517400	9520999	1509.20188573
Chr5	9522200	9525199	907.301788758
Chr5	9531000	9532399	69.5894374935
Chr5	9534800	9537999	59.7721062959
Chr5	9538800	9543199	628.719996689
Chr5	9546600	9547599	401.439058448
Chr5	9549000	9550399	78.3069445721
Chr5	9554000	9556399	155.387742812
Chr5	9572600	9574199	152.222845787
Chr5	9578400	9582799	280.138367001
Chr5	9584200	9586599	299.005018449
Chr5	9596800	9600799	199.486874961
Chr5	9605800	9606999	127.586463861
Chr5	9617800	9618399	98.1610782275
Chr5	9619800	9621799	192.289733675
Chr5	9629600	9630799	66.5046660093
Chr5	9632800	9634999	1190.35324969
Chr5	9648800	9649399	120.561431348
Chr5	9654800	9655399	59.3551630098
Chr5	9657000	9657799	201.108830413
Chr5	9668600	9670799	180.547085478
Chr5	9673400	9673999	85.8572208401
Chr5	9675400	9676999	133.492210093
Chr5	9684000	9685199	1187.73301061
Chr5	9689800	9691399	165.690724893
Chr5	9693800	9696199	101.827106724
Chr5	9713000	9713799	100.591192274
Chr5	9715000	9716199	106.752109345
Chr5	9722600	9723199	75.0590991355
Chr5	9729200	9733199	515.064916962
Chr5	9735800	9738199	93.1850094418
Chr5	9742800	9745199	57.5824663322
Chr5	9764200	9766399	238.032052165
Chr5	9771600	9772199	68.4168678631
Chr5	9776000	9777599	430.883916022
Chr5	9785600	9787599	260.930683029
Chr5	9790000	9795599	1068.83457705
Chr5	9797600	9798999	336.585431774
Chr5	9804200	9804999	337.976005795
Chr5	9813000	9813999	76.5098724035
Chr5	9820400	9821599	94.9459229255
Chr5	9823600	9824599	187.734000289
Chr5	9828200	9829999	408.523321188
Chr5	9855800	9856399	90.6831502187
Chr5	9868400	9871599	929.215132067
Chr5	9881000	9881799	64.951462452
Chr5	9885800	9886599	73.9887754614
Chr5	9889200	9889999	134.534917169
Chr5	9902400	9904599	1903.68592124
Chr5	9913000	9918199	1789.37666811
Chr5	9933200	9933599	69.2003665192
Chr5	9940600	9941399	365.513285756
Chr5	9942400	9944799	1071.72661708
Chr5	9959800	9961199	59.3096761436
Chr5	9974400	9976799	207.717709622
Chr5	9984200	9988999	368.639720088
Chr5	10004800	10005199	74.6537896656
Chr5	10026800	10028399	97.726928131
Chr5	10029600	10030799	591.895161852
Chr5	10037800	10038599	96.9246836732
Chr5	10044600	10045599	67.639826756
Chr5	10129000	10133799	1657.41361956
Chr5	10135800	10136599	113.268885163
Chr5	10150600	10151199	222.487523123
Chr5	10162600	10165799	344.355437245
Chr5	10212400	10213599	228.534993347
Chr5	10238600	10239599	140.911825102
Chr5	10262000	10263599	280.638898595
Chr5	10281800	10282599	67.4026452253
Chr5	10284800	10285799	167.496046715
Chr5	10292800	10295199	302.460585169
Chr5	10301400	10301799	135.737796887
Chr5	10319000	10319399	78.2067208468
Chr5	10336000	10336399	125.061742367
Chr5	10357800	10358399	97.7011742432
Chr5	10454600	10455199	132.328546146
Chr5	10478000	10479199	367.988600494
Chr5	10494000	10495599	64.2013263369
Chr5	10525000	10527399	272.344126351
Chr5	10542000	10543199	73.0474246791
Chr5	10614000	10617199	665.990458684
Chr5	10632400	10633199	86.4761574542
Chr5	10636800	10643799	1689.68472679
Chr5	10647800	10648599	236.811966381
Chr5	10780800	10782999	172.581694533
Chr5	10796800	10798199	87.3006244162
Chr5	10856800	10857999	144.464480161
Chr5	10862800	10864399	125.068808362
Chr5	10933800	10934799	812.132411889
Chr5	10941000	10941599	78.7892232855
Chr5	10997800	10998799	156.672378805
Chr5	11023200	11024799	120.97010077
Chr5	11380000	11380799	89.1833439084
Chr5	11612200	11612799	61.8284900996
Chr5	11619600	11620999	95.3057040496
Chr5	11702000	11704399	138.124944367
Chr5	11726000	11736199	1361.08799423
Chr5	12080000	12081199	71.7980990412
Chr5	12083200	12084399	138.670477458
Chr5	12178000	12180199	76.5169863307
Chr5	12439800	12440399	124.629779422
Chr5	12549200	12551999	171.655336501
Chr5	12558400	12560599	324.255609572
Chr5	12564600	12565799	207.466409955
Chr5	12589000	12590199	87.6398711643
Chr5	12592400	12593399	489.667048919
Chr5	12616400	12621199	2578.23598158
Chr5	12679200	12684199	1867.17176045
Chr5	12902000	12902599	148.998976271
Chr5	12961600	12962999	106.508519645
Chr5	13105000	13106999	58.672410954
Chr5	13109000	13111199	181.867164898
Chr5	13233400	13237599	322.786783837
Chr5	13238400	13238799	58.4147601099
Chr5	13360400	13360999	76.9076548209
Chr5	13415000	13416799	90.975579419
Chr5	13419200	13420199	72.6233555858
Chr5	13424600	13425399	81.9076573237
Chr5	13463000	13465799	104.993179144
Chr5	13467400	13469399	196.617526407
Chr5	13470200	13471399	80.098341598
Chr5	13481400	13482199	83.3724074109
Chr5	13521000	13523199	187.636037942
Chr5	13584200	13585199	212.160668781
Chr5	13590000	13591399	251.941974857
Chr5	13593400	13598199	474.141279268
Chr5	13601600	13602199	63.3956262085
Chr5	13655400	13656199	255.389342216
Chr5	13663800	13665599	61.0879118912
Chr5	13666600	13670599	490.599174897
Chr5	13672800	13674399	77.4202392208
Chr5	13701400	13701999	228.520603826
Chr5	13710400	13712199	189.538782068
Chr5	13746600	13747799	59.7097785672
Chr5	13750600	13753399	133.092182551
Chr5	13762000	13763799	242.771086283
Chr5	13767000	13767799	77.3161340368
Chr5	13770600	13771799	984.779162197
Chr5	13807800	13808399	62.8195043654
Chr5	13830800	13832799	150.432708037
Chr5	13865600	13867999	72.9597597954
Chr5	13875800	13876599	61.6805942311
Chr5	13879600	13879999	90.0737304657
Chr5	13897800	13898399	105.253978088
Chr5	13900800	13902999	634.701082076
Chr5	13908400	13910999	135.245643629
Chr5	13912600	13916799	221.542613899
Chr5	13923200	13925199	75.5897759154
Chr5	13934600	13935199	163.974222366
Chr5	13936600	13937599	379.974861265
Chr5	13940400	13940999	336.633012945
Chr5	13949200	13953799	1516.59139858
Chr5	13957400	13959599	87.3078653389
Chr5	13985000	13985799	200.826646309
Chr5	13987600	13988599	794.919346419
Chr5	14008200	14010599	325.664807887
Chr5	14034400	14035399	319.895283804
Chr5	14047600	14047999	97.408227119
Chr5	14074000	14074799	79.8169449936
Chr5	14110000	14110599	268.044130269
Chr5	14119600	14123199	1052.93270883
Chr5	14128200	14128999	184.679371466
Chr5	14139800	14140599	403.87766237
Chr5	14142000	14143199	148.773273485
Chr5	14197600	14199199	154.929227856
Chr5	14212400	14213199	108.848876769
Chr5	14222200	14223799	64.8762864212
Chr5	14233400	14235199	340.319908072
Chr5	14252000	14253199	143.070283751
Chr5	14254000	14255999	708.312472876
Chr5	14277600	14278999	300.478249635
Chr5	14282400	14284199	154.504728892
Chr5	14285200	14286999	70.3825286626
Chr5	14287800	14288399	414.337339267
Chr5	14299000	14299599	80.179449926
Chr5	14306400	14306999	93.602365545
Chr5	14518000	14518799	67.8648928791
Chr5	14528400	14530999	80.6108348862
Chr5	14532000	14533999	211.981451217
Chr5	14545400	14545999	91.3767208871
Chr5	14586000	14586799	260.029648177
Chr5	14595000	14595799	226.192950862
Chr5	14604800	14605199	75.8902847876
Chr5	14618000	14618999	221.984202554
Chr5	14621000	14622999	1297.5098711
Chr5	14629600	14633599	261.112129674
Chr5	14640600	14642399	93.3683373349
Chr5	14653000	14654199	177.256779979
Chr5	14694400	14695999	134.280888962
Chr5	14705600	14708399	100.342468238
Chr5	14724200	14726399	116.682667005
Chr5	14729800	14731799	275.623457211
Chr5	14742200	14744999	525.36654142
Chr5	14750600	14753199	1828.99298501
Chr5	14759200	14759599	270.810858268
Chr5	14761200	14763199	600.396727482
Chr5	14773200	14776199	73.3629918728
Chr5	14792000	14793799	139.509722227
Chr5	14807200	14808199	84.1143648535
Chr5	14822200	14825599	603.676449955
Chr5	14834200	14839199	580.728354018
Chr5	14840000	14845399	1216.8656687
Chr5	14851600	14854999	228.778947689
Chr5	14858000	14863399	1413.38596119
Chr5	14886600	14888999	528.488567586
Chr5	14894600	14895199	193.481313423
Chr5	14897600	14899799	184.669862481
Chr5	14906600	14908399	152.194959037
Chr5	14912800	14913799	514.848390681
Chr5	14919000	14919799	631.954048892
Chr5	14922800	14923799	296.318604412
Chr5	14924600	14926199	199.965708639
Chr5	14933600	14935799	537.773024557
Chr5	14947200	14951799	708.467490554
Chr5	14952800	14954799	86.7282019388
Chr5	14959800	14960599	105.788366297
Chr5	14968800	14969399	323.655672369
Chr5	14979000	14979999	350.537899462
Chr5	14982400	14984399	72.6293234665
Chr5	14992000	14993199	64.6011839657
Chr5	14995800	14998399	292.958365308
Chr5	15010400	15011199	470.260964748
Chr5	15022200	15022999	82.6896582762
Chr5	15057000	15060599	190.976127795
Chr5	15099400	15101199	98.199861242
Chr5	15107200	15107599	72.8640987532
Chr5	15108400	15109799	61.9472019633
Chr5	15131200	15132399	261.881937924
Chr5	15141800	15142199	84.6425630794
Chr5	15158200	15158799	98.5306887343
Chr5	15174200	15175399	72.2491337312
Chr5	15176200	15180599	561.67864339
Chr5	15185000	15188599	253.773579835
Chr5	15189600	15191199	73.0721415816
Chr5	15208600	15209599	174.969708687
Chr5	15213800	15214999	1212.07101573
Chr5	15218000	15219199	69.7845173633
Chr5	15223200	15225199	127.202884105
Chr5	15249600	15250199	90.4010158649
Chr5	15256400	15258399	152.0206534
Chr5	15261200	15265399	668.429409109
Chr5	15269000	15270399	88.042362084
Chr5	15273600	15279399	1279.19571128
Chr5	15280400	15282599	70.9190146054
Chr5	15285000	15285799	233.46674221
Chr5	15293800	15295799	545.378974772
Chr5	15306000	15306999	675.013330059
Chr5	15310600	15311199	82.9469287027
Chr5	15316200	15316799	134.735326028
Chr5	15320600	15322199	476.084765795
Chr5	15326000	15326599	280.605264155
Chr5	15332600	15333599	118.593801623
Chr5	15343000	15343599	345.482467858
Chr5	15364400	15365599	77.6950812055
Chr5	15367000	15368799	64.0030011665
Chr5	15371600	15376399	984.319584104
Chr5	15377400	15378399	150.594532052
Chr5	15379600	15382199	512.233981763
Chr5	15383400	15383999	78.1414314537
Chr5	15399200	15400799	141.73961917
Chr5	15410000	15410999	82.1984972422
Chr5	15412000	15412999	65.9139003971
Chr5	15413800	15417399	774.956226743
Chr5	15418400	15420599	193.648683662
Chr5	15421600	15422799	203.757697797
Chr5	15424000	15426199	347.983920346
Chr5	15436000	15436599	72.0021857246
Chr5	15439400	15440599	309.857860093
Chr5	15444400	15446399	380.426553579
Chr5	15453000	15453599	115.182097957
Chr5	15459000	15461399	345.677617141
Chr5	15464000	15464999	139.545967564
Chr5	15468400	15470399	225.265946963
Chr5	15474800	15478399	596.22209346
Chr5	15482000	15483199	63.5062464389
Chr5	15488600	15490199	156.374688921
Chr5	15501400	15503799	649.223632464
Chr5	15509800	15511999	140.254527569
Chr5	15513200	15516599	625.013769536
Chr5	15518800	15521199	112.185280496
Chr5	15522600	15523199	177.473912487
Chr5	15529000	15530999	114.863675282
Chr5	15543000	15544799	608.314157813
Chr5	15551400	15552399	102.086943932
Chr5	15554400	15556799	81.2448553012
Chr5	15561400	15562399	81.4633340027
Chr5	15568400	15570199	186.117968504
Chr5	15571800	15572799	60.4513188466
Chr5	15596400	15597999	138.605826496
Chr5	15602400	15603599	428.843482055
Chr5	15606800	15607599	70.9269935739
Chr5	15609000	15610799	914.390065747
Chr5	15611800	15613599	606.457477826
Chr5	15616000	15618599	1188.8644576
Chr5	15620000	15622199	1072.92914584
Chr5	15631800	15632399	118.465266799
Chr5	15634600	15635999	638.764010623
Chr5	15641600	15644999	1331.14788814
Chr5	15703200	15703999	68.6967083064
Chr5	15705800	15706399	189.317776397
Chr5	15712600	15713199	331.017563773
Chr5	15742800	15744599	397.716236593
Chr5	15751000	15752599	140.338864741
Chr5	15757600	15758199	108.731177778
Chr5	15759200	15761599	229.220811926
Chr5	15766800	15770399	194.243538945
Chr5	15786000	15787199	151.213940014
Chr5	15814800	15819799	84.3918859463
Chr5	15826400	15827799	150.520694947
Chr5	15832000	15833999	847.71037185
Chr5	15839800	15840599	637.790739206
Chr5	15842000	15842999	341.909257044
Chr5	15844000	15845599	396.51224398
Chr5	15851800	15852999	65.303423448
Chr5	15858600	15859799	424.301404567
Chr5	15875000	15875999	524.699753834
Chr5	15878800	15880599	337.712616898
Chr5	15883200	15886399	427.145821308
Chr5	15891600	15891999	98.14114968
Chr5	15895800	15897799	297.940511357
Chr5	15901600	15902599	146.457077303
Chr5	15906000	15907199	310.886436698
Chr5	15911600	15912599	662.524212847
Chr5	15929200	15930199	261.83275637
Chr5	15934400	15935999	196.780566435
Chr5	15937800	15938399	67.9637218142
Chr5	15939200	15939799	65.9498629633
Chr5	15946600	15948599	210.040000458
Chr5	15950000	15951199	420.179278105
Chr5	15957400	15958599	113.611250424
Chr5	15965600	15967199	436.390536175
Chr5	15971000	15971999	59.2772760718
Chr5	15974200	15975999	269.483296982
Chr5	15977000	15978799	169.542309109
Chr5	15987000	15988399	195.674047955
Chr5	15994000	15995999	174.222206036
Chr5	16001600	16002999	386.078084056
Chr5	16004400	16006399	108.546209171
Chr5	16026000	16027999	782.562344205
Chr5	16029800	16030199	64.9991694789
Chr5	16032800	16033599	109.521566253
Chr5	16034600	16037199	335.221921254
Chr5	16041000	16045399	145.5944812
Chr5	16046200	16047999	177.040041977
Chr5	16051800	16054199	235.537161083
Chr5	16057200	16060799	1244.19644848
Chr5	16063200	16064199	108.686512596
Chr5	16066200	16067399	63.3203019291
Chr5	16069000	16069599	73.3954027546
Chr5	16070400	16072399	311.397770227
Chr5	16075800	16079599	341.657737776
Chr5	16083200	16087199	546.179391052
Chr5	16094400	16097199	283.372463127
Chr5	16098000	16099199	84.8884127367
Chr5	16101600	16102199	66.1368532639
Chr5	16119200	16119999	215.630306669
Chr5	16121800	16123199	155.697844527
Chr5	16132600	16134599	395.956023334
Chr5	16152200	16154399	709.683655342
Chr5	16156600	16157999	104.994238393
Chr5	16161600	16164999	871.244704719
Chr5	16166400	16172399	810.40289914
Chr5	16173600	16173999	115.285379729
Chr5	16185800	16195599	321.434131695
Chr5	16202200	16202999	259.865343898
Chr5	16208400	16209799	209.35638333
Chr5	16213200	16214999	517.173428899
Chr5	16228000	16230199	90.654586314
Chr5	16232200	16235599	134.40092742
Chr5	16237000	16239399	202.756134173
Chr5	16246600	16247799	203.835247906
Chr5	16249000	16250799	123.935020826
Chr5	16255400	16256599	86.3116590208
Chr5	16265400	16267399	195.21563415
Chr5	16277200	16278799	173.542790041
Chr5	16281800	16282599	102.471402749
Chr5	16284000	16285199	222.6847319
Chr5	16286000	16286799	62.8216098546
Chr5	16288800	16291399	284.309701922
Chr5	16292400	16293599	157.157114515
Chr5	16298000	16299599	1121.02592006
Chr5	16301200	16301399	97.9785166403
Chr5	16305200	16306399	91.8332531943
Chr5	16310800	16312199	331.757932416
Chr5	16315600	16316599	234.08522466
Chr5	16325200	16326399	420.140078842
Chr5	16330000	16330999	279.924122072
Chr5	16334800	16335799	473.882025666
Chr5	16351600	16353799	659.548861992
Chr5	16355000	16356199	163.966873422
Chr5	16359600	16363799	414.752066736
Chr5	16365800	16366199	60.8348931352
Chr5	16367000	16368399	227.037101588
Chr5	16370200	16371999	489.186352013
Chr5	16375000	16376599	68.5440996454
Chr5	16379000	16380399	329.407174855
Chr5	16382000	16385199	265.885988261
Chr5	16394000	16399999	744.11140878
Chr5	16400800	16405199	171.115593636
Chr5	16406800	16409199	2339.6374032
Chr5	16412600	16413199	153.014219513
Chr5	16414000	16415199	129.193100538
Chr5	16420800	16423199	303.348306586
Chr5	16426000	16427399	732.435997508
Chr5	16428600	16429999	1017.03781946
Chr5	16431600	16434399	958.95064544
Chr5	16435200	16437599	348.034499494
Chr5	16438400	16440399	781.409432288
Chr5	16441600	16443799	974.239505196
Chr5	16445800	16446599	69.6672534379
Chr5	16451800	16453999	91.7208609846
Chr5	16457600	16459399	567.732221848
Chr5	16460400	16463399	245.697788873
Chr5	16468400	16472399	377.704623044
Chr5	16474400	16477599	361.583924822
Chr5	16479000	16480599	138.972083401
Chr5	16483800	16484799	252.737811728
Chr5	16488200	16491399	498.384528323
Chr5	16499000	16500599	94.7980394844
Chr5	16501400	16502799	76.6662798607
[truncated: 14,030 more rows]
