# Supplementary material for: Hyperosmotic priming of Arabidopsis seedlings establishes a long-term somatic memory accompanied by specific changes of the epigenome
Source: Genome Biol. 2013 Jun 14;14(6):R59. doi: 10.1186/gb-2013-14-6-r59 (PMC3707022; doi:10.1186/gb-2013-14-6-r59)
Supplement: Additional file 28 — Islands_PSH3K4me3-G600.bed. BED file containing coordinates of islands as determined by SICER software in sample 24h PSH3K4me3. (G: optimized gap size in bp.) [file gb-2013-14-6-r59-S28.BED]

track name=50SH3K4me3.uni.islands
Chr5	3800	5799	1702.73118422
Chr5	7200	8599	2560.13981006
Chr5	9800	10799	653.22195001
Chr5	14000	14799	270.016639047
Chr5	22800	23199	94.310355675
Chr5	27000	27599	80.9174655665
Chr5	32800	33799	972.809547379
Chr5	36400	37999	732.546981161
Chr5	43600	45199	693.089149999
Chr5	54000	54799	939.561239417
Chr5	58200	60799	3027.46945405
Chr5	73600	74199	210.159399403
Chr5	77000	77599	311.706577248
Chr5	84600	85999	1514.86589849
Chr5	88800	89999	780.684154789
Chr5	95000	95799	558.664333371
Chr5	97800	99399	196.730832983
Chr5	105200	106399	1016.31840961
Chr5	111400	112399	1298.07617317
Chr5	114400	115399	280.155521491
Chr5	117200	118399	814.791925445
Chr5	125200	126999	799.687912867
Chr5	130800	131599	160.782481471
Chr5	140000	142799	527.087910459
Chr5	143600	144799	770.008259879
Chr5	146400	147999	796.522712283
Chr5	161200	162399	1083.24859597
Chr5	170400	173599	4239.00086723
Chr5	175000	176199	530.256261349
Chr5	177800	178599	820.907889724
Chr5	185600	187599	2180.64982499
Chr5	190800	191599	527.920449712
Chr5	198800	199599	513.807541776
Chr5	201400	202399	992.093468317
Chr5	206400	210399	3608.73563273
Chr5	211200	213399	2214.73424066
Chr5	214600	216599	262.648947846
Chr5	218000	220199	3748.0519323
Chr5	221200	221999	101.667365974
Chr5	224000	225199	1756.24208782
Chr5	227000	229799	1668.21233965
Chr5	232600	233599	775.934227779
Chr5	240600	241999	419.341829438
Chr5	243200	244199	734.220906771
Chr5	248400	249199	285.592174607
Chr5	251600	252799	1241.65588218
Chr5	263600	265599	3067.55079179
Chr5	269200	270599	2953.11411678
Chr5	276800	277599	416.010487876
Chr5	280800	281399	247.117932244
Chr5	287400	288599	111.970797377
Chr5	290000	292199	1262.23916107
Chr5	300600	301999	1380.01539525
Chr5	303400	304199	945.318276048
Chr5	305000	305799	467.37370217
Chr5	307000	307999	623.017621652
Chr5	309600	311599	936.30933696
Chr5	313400	314999	3440.05983495
Chr5	320800	322999	3412.1669384
Chr5	324600	325399	619.224921958
Chr5	332400	333399	609.285908847
Chr5	338800	340399	1080.88202286
Chr5	342600	344999	2227.43841123
Chr5	351200	351999	211.051319456
Chr5	358000	360799	3140.74385599
Chr5	364200	364799	446.699476889
Chr5	369000	371999	2657.17297104
Chr5	374000	376799	1905.07061471
Chr5	378800	379799	729.284172145
Chr5	383200	383999	780.284267644
Chr5	386800	387999	417.367177559
Chr5	395600	396599	860.909797082
Chr5	401000	401799	1128.94234029
Chr5	403400	405199	1072.87593849
Chr5	409600	410399	640.421452649
Chr5	413400	414199	273.24994824
Chr5	419000	419999	685.889147468
Chr5	421200	422199	861.233778379
Chr5	425600	427199	1906.06852613
Chr5	430800	431999	962.532279381
Chr5	435200	436599	1272.92052883
Chr5	449200	449999	206.329174025
Chr5	451400	452199	498.08082996
Chr5	454800	455599	1322.36521323
Chr5	468000	469999	1494.5360414
Chr5	471600	472599	759.247406288
Chr5	473800	474599	534.92861039
Chr5	485800	486599	212.531259822
Chr5	503400	504199	306.848652561
Chr5	506200	507199	297.633086398
Chr5	513400	514399	336.948757032
Chr5	519000	519799	760.582732542
Chr5	523400	523999	188.578854491
Chr5	526400	527599	1111.77948749
Chr5	533000	533799	391.651973565
Chr5	539600	540799	365.793746101
Chr5	544000	544999	399.083926905
Chr5	547400	548999	1173.43084481
Chr5	550400	552599	256.720718607
Chr5	554200	556599	2800.83950806
Chr5	558600	560399	504.372926584
Chr5	561200	561799	215.518125936
Chr5	564600	565999	1262.7488069
Chr5	573200	573599	148.966512702
Chr5	575200	575999	650.861854695
Chr5	583000	584399	1257.18321252
Chr5	587400	588399	619.251469782
Chr5	589400	590599	1099.84025272
Chr5	591800	592799	965.935349115
Chr5	597400	598199	563.959475019
Chr5	603600	605599	1382.44227645
Chr5	612600	613599	1048.42795605
Chr5	615400	617199	712.048966987
Chr5	625200	626999	916.035471494
Chr5	628200	629399	1430.71958645
Chr5	632800	633799	854.90894055
Chr5	636600	637599	572.233160933
Chr5	640800	643599	2122.46815925
Chr5	647200	649599	3181.84907262
Chr5	652000	654999	3385.73673927
Chr5	657800	659199	3339.51861625
Chr5	662000	662999	433.05223157
Chr5	670400	671599	230.82158117
Chr5	677000	678199	1693.86167483
Chr5	688200	689799	404.837081187
Chr5	690600	691599	623.971019586
Chr5	693600	696199	1581.19274231
Chr5	703400	705399	200.180365621
Chr5	707200	707999	432.549659491
Chr5	708800	709599	408.439220704
Chr5	711400	712799	1590.43248141
Chr5	715600	716399	496.97459283
Chr5	720800	722799	1791.32249168
Chr5	726800	727599	961.030020639
Chr5	730200	731199	1265.42274379
Chr5	737800	739999	2594.94070122
Chr5	750000	750999	977.240797659
Chr5	755800	756599	521.956116981
Chr5	758400	759599	1020.31170374
Chr5	760800	761799	861.995743438
Chr5	768000	770399	1163.74646377
Chr5	771800	773399	1764.27596086
Chr5	774400	775399	496.330673089
Chr5	787400	788799	1049.61821025
Chr5	793400	794999	1442.16752759
Chr5	796400	797199	624.236024103
Chr5	801400	802999	586.772360785
Chr5	807000	808199	688.843207571
Chr5	812200	814799	1216.28078778
Chr5	815800	816599	405.213004507
Chr5	817800	819599	1025.3073677
Chr5	820400	820999	227.567634346
Chr5	826400	827199	800.005286536
Chr5	832400	835999	1570.67096935
Chr5	839800	840799	965.223530882
Chr5	842400	843399	776.703754585
Chr5	845600	846199	702.81304944
Chr5	852400	854399	868.222878753
Chr5	857800	858599	650.272524098
Chr5	861400	863199	1464.19209366
Chr5	864200	864999	480.895445104
Chr5	866400	867799	1354.55398558
Chr5	871400	872599	1521.91370659
Chr5	877600	878199	564.250648654
Chr5	883400	884599	884.734859131
Chr5	886600	887399	99.3377496904
Chr5	889400	890399	1010.34258671
Chr5	897600	900199	2042.51117392
Chr5	902000	902799	1196.99102027
Chr5	921000	921799	309.82540539
Chr5	923000	924799	1078.25792966
Chr5	931800	932999	849.664133622
Chr5	938000	938799	819.934982391
Chr5	947200	948199	642.106320035
Chr5	957800	958399	344.581154738
Chr5	964000	964999	868.866668864
Chr5	966200	967399	673.404495749
Chr5	972400	973999	529.323457693
Chr5	978400	979799	1890.29243871
Chr5	981800	982599	776.262796374
Chr5	989000	990599	1140.09865094
Chr5	995000	995799	526.00353867
Chr5	1000400	1001199	642.097201978
Chr5	1012600	1013599	1237.83950866
Chr5	1018200	1018999	423.018872229
Chr5	1028400	1029199	486.058593428
Chr5	1034200	1034599	109.585788253
Chr5	1036000	1036999	76.541445714
Chr5	1040600	1041599	1111.78564149
Chr5	1048200	1049199	1223.93722949
Chr5	1052600	1053599	604.522392513
Chr5	1056000	1057199	1176.50987491
Chr5	1062400	1063399	1091.88571613
Chr5	1072800	1073599	306.72417569
Chr5	1075800	1076799	593.108124784
Chr5	1085600	1086799	800.838774285
Chr5	1089600	1090999	1083.84090449
Chr5	1096000	1096799	1319.51358097
Chr5	1099000	1099999	884.730971513
Chr5	1102000	1102799	774.245460003
Chr5	1107400	1108199	302.185947238
Chr5	1114200	1114799	211.020565217
Chr5	1127400	1128199	576.788822401
Chr5	1129800	1132199	2353.02554655
Chr5	1144000	1146799	2877.80211524
Chr5	1151000	1152399	1102.36564281
Chr5	1158000	1158799	471.479644064
Chr5	1168000	1170399	1533.33983803
Chr5	1176000	1176799	507.90006046
Chr5	1179200	1180199	817.266042226
Chr5	1184200	1184999	713.852766764
Chr5	1187800	1188599	337.545242403
Chr5	1192200	1192799	513.037921532
Chr5	1196000	1196999	850.320406016
Chr5	1206200	1206999	1064.2684748
Chr5	1209200	1209999	736.284362105
Chr5	1212600	1214199	403.798687441
Chr5	1216200	1217199	1396.50105259
Chr5	1221400	1222399	1040.34250459
Chr5	1239200	1240199	199.861215011
Chr5	1243800	1244999	1589.74346448
Chr5	1249000	1249999	666.849662767
Chr5	1253000	1253799	1207.91245318
Chr5	1254800	1255799	1676.04817199
Chr5	1259400	1260399	775.580495072
Chr5	1266800	1267399	317.457310302
Chr5	1277000	1277999	2007.46584416
Chr5	1279800	1280799	1255.2805962
Chr5	1283600	1283999	172.317951668
Chr5	1286800	1287799	631.192972701
Chr5	1290200	1291199	962.008141077
Chr5	1292200	1293599	186.863748603
Chr5	1301600	1302599	1036.68653708
Chr5	1304800	1306199	933.736024756
Chr5	1309000	1310199	778.727829399
Chr5	1319200	1320799	1010.66325531
Chr5	1323600	1324399	835.120747731
Chr5	1326200	1327999	1508.78483034
Chr5	1330600	1331999	745.474293734
Chr5	1336000	1337399	1224.51151539
Chr5	1339800	1341399	1918.23230428
Chr5	1342600	1343599	290.962408439
Chr5	1346400	1346999	69.8992144656
Chr5	1349800	1350799	109.949728183
Chr5	1354200	1355199	1156.41229183
Chr5	1359200	1361999	3065.00815079
Chr5	1370600	1372799	1574.70567584
Chr5	1373600	1374599	1103.15102788
Chr5	1379000	1380199	1115.72121903
Chr5	1384400	1385399	729.228020379
Chr5	1388000	1388999	601.000636554
Chr5	1390000	1391599	2361.73354115
Chr5	1399600	1400599	1422.94927658
Chr5	1403000	1403999	985.648705256
Chr5	1405200	1406199	131.589292132
Chr5	1409000	1409999	419.144917224
Chr5	1413600	1414599	920.678820203
Chr5	1418600	1420399	1466.41189543
Chr5	1421800	1423599	810.326711876
Chr5	1428600	1429399	542.277177297
Chr5	1434800	1435599	727.10953543
Chr5	1437600	1438399	660.335665357
Chr5	1440800	1441999	1384.96624669
Chr5	1444800	1446799	2118.30512818
Chr5	1456200	1456999	669.144357945
Chr5	1458000	1458599	77.4306097177
Chr5	1462000	1462799	93.1501065249
Chr5	1466200	1466799	115.966537782
Chr5	1472600	1473999	1574.43471794
Chr5	1475600	1477599	864.153007724
Chr5	1494200	1494799	133.135786068
Chr5	1499600	1500799	1090.55549837
Chr5	1503200	1504399	1564.49898762
Chr5	1506200	1507199	1095.23902178
Chr5	1508200	1508999	779.114052047
Chr5	1512000	1512999	1090.57736398
Chr5	1519800	1521399	1195.14935814
Chr5	1533200	1535399	1318.71088567
Chr5	1536200	1537199	64.6981263847
Chr5	1541400	1543599	1232.56705953
Chr5	1546200	1548199	1453.79975741
Chr5	1551200	1552399	1104.81984146
Chr5	1555600	1557999	1173.82749164
Chr5	1562600	1564799	118.277565675
Chr5	1570000	1572199	1118.7015683
Chr5	1578200	1579599	184.185889212
Chr5	1585200	1586399	485.368524205
Chr5	1588200	1588999	1011.85849409
Chr5	1591200	1592999	2069.6221731
Chr5	1600600	1601199	74.7936918742
Chr5	1602200	1603599	615.986529557
Chr5	1605600	1607399	499.414366468
Chr5	1609200	1610199	1877.691475
Chr5	1612000	1612999	1073.16603416
Chr5	1615400	1616199	501.044552875
Chr5	1619600	1621399	1384.58954645
Chr5	1623200	1625799	1784.19933889
Chr5	1632000	1633799	1666.91730131
Chr5	1635600	1636999	404.134543374
Chr5	1639600	1641799	1992.47214276
Chr5	1656400	1657399	550.79652164
Chr5	1664000	1665399	856.697489255
Chr5	1672200	1673399	778.844860239
Chr5	1678200	1679999	1566.81965331
Chr5	1682400	1683199	592.489530187
Chr5	1694200	1695599	2356.98211308
Chr5	1697600	1698999	1238.25624276
Chr5	1705200	1706799	1697.08829091
Chr5	1715000	1716599	1511.90613974
Chr5	1721600	1722999	957.802739102
Chr5	1726200	1728799	2976.00829244
Chr5	1730400	1730999	318.108221597
Chr5	1735600	1736599	1067.51215075
Chr5	1744400	1745199	683.82179581
Chr5	1746800	1747999	1418.4450617
Chr5	1753200	1754199	1676.907522
Chr5	1755600	1756799	1180.28154981
Chr5	1759400	1760599	138.712563661
Chr5	1763600	1768799	3437.85535545
Chr5	1772400	1773599	420.640551988
Chr5	1779200	1779799	575.28595362
Chr5	1782400	1783399	725.850797893
Chr5	1786000	1786799	81.1172999683
Chr5	1788800	1789599	1122.95650137
Chr5	1795200	1795999	770.775110785
Chr5	1803400	1805599	1648.40908205
Chr5	1807200	1808799	1354.75069138
Chr5	1820200	1821199	1096.2511273
Chr5	1825200	1825999	581.73758411
Chr5	1837800	1838799	517.281807531
Chr5	1843000	1844799	1583.73533501
Chr5	1854800	1855799	1092.12746589
Chr5	1858200	1858799	597.775224635
Chr5	1860600	1861799	90.4519309818
Chr5	1865600	1866399	752.346821675
Chr5	1867600	1868199	358.618495431
Chr5	1873000	1873999	916.278899225
Chr5	1877800	1880999	1628.04479832
Chr5	1888200	1889199	704.318463926
Chr5	1892600	1893999	286.891420129
Chr5	1904200	1905799	1146.06878089
Chr5	1912800	1913599	361.511512796
Chr5	1917800	1920399	2109.23023464
Chr5	1928400	1929199	876.488312732
Chr5	1930400	1931799	1439.55660189
Chr5	1935000	1935599	149.905785554
Chr5	1936400	1937199	937.823861263
Chr5	1938600	1939599	684.512672958
Chr5	1944600	1945599	1122.38872652
Chr5	1947800	1948599	278.93326525
Chr5	1949400	1949999	156.946502069
Chr5	1952800	1954399	2526.20716068
Chr5	1956000	1956599	121.405224053
Chr5	1960400	1962199	1370.1480682
Chr5	1963400	1964399	716.735513281
Chr5	1966000	1967399	799.902333747
Chr5	1968600	1969199	256.648075765
Chr5	1970000	1970799	944.961774744
Chr5	1976600	1977399	506.813621175
Chr5	1985000	1985999	276.545774022
Chr5	1994200	1994799	687.432654503
Chr5	2000200	2001199	863.326796415
Chr5	2002400	2003199	606.973529915
Chr5	2005200	2006199	710.921222805
Chr5	2010400	2010799	189.072699787
Chr5	2015800	2017399	820.95565312
Chr5	2027000	2027999	815.4450075
Chr5	2033800	2034399	443.267231204
Chr5	2046800	2047999	1402.42349868
Chr5	2054400	2055599	547.187241444
Chr5	2056600	2057599	1064.38892721
Chr5	2061000	2061999	708.479342645
Chr5	2063400	2065399	2389.51040637
Chr5	2069200	2070399	156.42424935
Chr5	2087200	2088399	659.656223447
Chr5	2092200	2092999	917.772657176
Chr5	2096200	2097199	781.320112569
Chr5	2098000	2098599	269.365361869
Chr5	2108200	2108999	647.311986268
Chr5	2110400	2110999	338.733013686
Chr5	2118800	2119799	409.831814805
Chr5	2132400	2134999	1693.40775288
Chr5	2140400	2140999	266.825762346
Chr5	2150000	2151799	719.90615874
Chr5	2154800	2155599	671.883471151
Chr5	2165600	2166399	698.978939066
Chr5	2167600	2168999	1415.20409941
Chr5	2169800	2170399	97.9220315842
Chr5	2171600	2172799	571.565051165
Chr5	2181600	2182399	993.108628045
Chr5	2183600	2185599	384.816652043
Chr5	2197800	2198399	494.616812079
Chr5	2202400	2203199	634.072935965
Chr5	2204200	2206799	1302.33155985
Chr5	2208200	2210399	2100.12305086
Chr5	2212800	2213599	892.871970449
Chr5	2217200	2218199	728.856024794
Chr5	2225800	2226999	102.548546976
Chr5	2232600	2233599	178.906396589
Chr5	2265600	2266999	902.888327728
Chr5	2271800	2273599	541.712671918
Chr5	2275200	2275999	1008.3438707
Chr5	2280600	2281599	797.230855406
Chr5	2284800	2286199	595.209386513
Chr5	2293400	2294399	791.399347719
Chr5	2299800	2300599	680.034737155
Chr5	2309800	2310999	1231.98335948
Chr5	2316200	2317999	612.035009912
Chr5	2324800	2325599	972.346658171
Chr5	2329400	2331399	1440.97771122
Chr5	2340600	2341399	203.426944252
Chr5	2344400	2345399	485.662191023
Chr5	2356000	2357999	868.401401241
Chr5	2361400	2361999	207.662907804
Chr5	2363400	2364399	1004.37148529
Chr5	2372800	2373399	724.182298607
Chr5	2396800	2397199	60.7774590554
Chr5	2399600	2400799	1182.54619305
Chr5	2403000	2404999	685.100664067
Chr5	2407600	2409199	582.425419414
Chr5	2411200	2411999	419.674501897
Chr5	2422800	2423399	95.0636532722
Chr5	2430200	2431199	1034.07590086
Chr5	2436000	2437399	83.8551665494
Chr5	2453000	2453999	912.614495436
Chr5	2455600	2456399	508.766602937
Chr5	2457600	2458599	1235.53500149
Chr5	2466200	2467199	1025.74471698
Chr5	2468200	2468599	80.5098878953
Chr5	2473400	2475599	391.572461045
Chr5	2478600	2479999	110.342469293
Chr5	2482400	2484399	535.826886311
Chr5	2498000	2500999	775.760819582
Chr5	2503200	2503999	194.822304527
Chr5	2507600	2508399	510.862015034
Chr5	2511400	2512399	488.813780121
Chr5	2513800	2515199	595.016093237
Chr5	2519400	2521199	1788.23464969
Chr5	2523200	2523999	540.89468809
Chr5	2528400	2529399	218.178679593
Chr5	2533600	2534599	673.428218135
Chr5	2541400	2542999	1622.86368758
Chr5	2548200	2548799	499.970983302
Chr5	2555000	2555599	651.177956216
Chr5	2561600	2562799	147.03500142
Chr5	2569000	2569799	514.573196275
Chr5	2577400	2579199	1355.59738238
Chr5	2580400	2581399	1287.7600498
Chr5	2584800	2585399	60.4592272726
Chr5	2588200	2589199	661.521795091
Chr5	2591800	2592799	76.0061200007
Chr5	2594000	2594599	705.056208685
Chr5	2599400	2600199	424.667362126
Chr5	2602000	2602799	895.44144484
Chr5	2608600	2610199	917.78556244
Chr5	2616200	2616999	910.419420539
Chr5	2621800	2622799	164.620040017
Chr5	2627200	2628199	1144.169274
Chr5	2630200	2631199	392.481176012
Chr5	2632600	2633599	949.116360355
Chr5	2634600	2636599	1021.22181296
Chr5	2638000	2638999	1237.87650342
Chr5	2649200	2650199	943.755632731
Chr5	2651600	2652399	147.391241224
Chr5	2657200	2657799	208.05672954
Chr5	2661600	2662199	189.903386935
Chr5	2664600	2668399	3527.35292193
Chr5	2671000	2671799	447.789464288
Chr5	2674400	2675399	942.475406581
Chr5	2677000	2677799	800.548262704
Chr5	2680600	2682799	2389.40204776
Chr5	2683800	2684599	927.51331823
Chr5	2689600	2689999	149.199654296
Chr5	2697000	2697799	441.522824215
Chr5	2701000	2701999	870.168715349
Chr5	2708400	2710599	2344.24114449
Chr5	2712200	2714399	3237.52247828
Chr5	2716600	2717599	676.668374128
Chr5	2720600	2721599	966.783215429
Chr5	2732000	2732999	732.289451331
Chr5	2735800	2736999	1110.49394471
Chr5	2747400	2749199	1059.68383774
Chr5	2753000	2753999	1070.90637687
Chr5	2757200	2758399	1141.48659261
Chr5	2761200	2762999	1382.41016769
Chr5	2763800	2764799	1843.56002756
Chr5	2769000	2770399	1585.14361873
Chr5	2773600	2774599	1049.18169777
Chr5	2775800	2776599	551.546291415
Chr5	2778000	2778799	595.958666415
Chr5	2782200	2784199	1590.11867313
Chr5	2786200	2786999	325.950976201
Chr5	2790200	2791199	1422.0663673
Chr5	2794400	2795399	828.016356081
Chr5	2802200	2805199	1526.29644952
Chr5	2812200	2815199	2010.00519808
Chr5	2820200	2823199	4137.03032847
Chr5	2825600	2826799	1628.80632963
Chr5	2837200	2838199	576.674990244
Chr5	2844400	2845399	1148.27438655
Chr5	2850600	2852599	1247.22600623
Chr5	2855000	2857399	2038.95048913
Chr5	2858600	2860399	1679.93119397
Chr5	2870600	2872199	993.233411746
Chr5	2874400	2874799	78.652671616
Chr5	2875800	2877399	1015.77589316
Chr5	2878800	2879599	209.013981871
Chr5	2886200	2886799	162.257283076
Chr5	2887800	2889999	2212.7559696
Chr5	2894400	2895399	908.38064402
Chr5	2905200	2907399	769.606039061
Chr5	2912600	2914199	1227.47787839
Chr5	2916200	2916999	1296.30919036
Chr5	2921200	2921999	731.341640582
Chr5	2928200	2928999	719.311007907
Chr5	2932000	2932799	544.581025839
Chr5	2938200	2939199	1100.73691794
Chr5	2940600	2942799	1697.72522581
Chr5	2944800	2946799	1597.19700691
Chr5	2949200	2951599	689.363438039
Chr5	2955800	2956799	922.365265433
Chr5	2958400	2958999	77.8364830731
Chr5	2960000	2960999	418.457462337
Chr5	2962400	2963399	1034.21283192
Chr5	2967000	2967599	155.257065965
Chr5	2972600	2973399	503.220447893
Chr5	2975400	2977399	1141.32745433
Chr5	2983600	2985599	3534.19644229
Chr5	2987000	2987799	344.496333221
Chr5	2992400	2993199	866.221455853
Chr5	2994200	2995599	1185.67467399
Chr5	2997800	2998999	496.750744844
Chr5	2999800	3000599	694.688289455
Chr5	3002600	3005599	1502.91938948
Chr5	3015200	3016399	599.255798184
Chr5	3017800	3018199	93.5120363907
Chr5	3024000	3024799	620.458064054
Chr5	3032200	3033399	1213.13350734
Chr5	3036000	3036599	453.03953656
Chr5	3040200	3041199	943.033658107
Chr5	3043200	3044399	995.937983214
Chr5	3052200	3053399	1281.13763037
Chr5	3056400	3059999	2817.20195923
Chr5	3064400	3065799	1316.2635948
Chr5	3066600	3067599	842.586182249
Chr5	3073000	3075199	1754.37088339
Chr5	3084200	3085399	1488.89013628
Chr5	3088000	3088999	1162.51338552
Chr5	3091600	3093199	977.650692579
Chr5	3096200	3096999	403.774724996
Chr5	3105600	3107199	543.073523978
Chr5	3112200	3113799	217.973901719
Chr5	3125400	3126399	1333.83351684
Chr5	3127800	3128799	1338.16743943
Chr5	3133200	3134799	2614.19691762
Chr5	3139400	3140199	470.830839668
Chr5	3144200	3144999	896.366007858
Chr5	3147400	3148399	904.762124599
Chr5	3149800	3151399	1105.73498002
Chr5	3153600	3154399	161.79078431
Chr5	3167600	3168199	222.000858495
Chr5	3179000	3179399	193.746241778
Chr5	3182200	3183999	2025.48928388
Chr5	3185600	3186399	695.184159333
Chr5	3199000	3199999	776.941864816
Chr5	3201400	3202599	215.665499264
Chr5	3215800	3216599	301.228171196
Chr5	3224000	3224799	603.673220735
Chr5	3237800	3238799	554.409276282
Chr5	3239600	3240199	266.62030888
Chr5	3241400	3242199	495.897090615
Chr5	3245800	3246599	253.933675938
Chr5	3249800	3250399	69.8681847912
Chr5	3253000	3254799	136.043178152
Chr5	3257000	3257799	873.436417065
Chr5	3259400	3260399	824.420454091
Chr5	3261200	3262399	1335.71674059
Chr5	3267600	3270999	1909.048663
Chr5	3271800	3272999	398.873845058
Chr5	3277800	3278199	269.57219958
Chr5	3284800	3286399	2793.24675822
Chr5	3287800	3288599	530.539279868
Chr5	3296400	3297399	955.694054357
Chr5	3299200	3300199	613.614916805
Chr5	3304000	3304799	408.412063436
Chr5	3316000	3317199	230.491158254
Chr5	3321800	3322599	70.0040207733
Chr5	3328000	3328799	644.279723174
Chr5	3333000	3336799	2967.35842031
Chr5	3338200	3339399	1503.79456242
Chr5	3341200	3341999	333.306850901
Chr5	3343200	3343799	147.798834512
Chr5	3351200	3354599	1810.75196369
Chr5	3355600	3356599	496.393952107
Chr5	3360000	3360999	533.726278472
Chr5	3367000	3368199	431.730839548
Chr5	3376400	3379599	3296.20055424
Chr5	3392400	3393199	785.107310896
Chr5	3395400	3397199	1208.84764068
Chr5	3399000	3399999	1913.79223132
Chr5	3400800	3402199	98.9867768472
Chr5	3403400	3404599	1304.28147398
Chr5	3408200	3409199	953.586181664
Chr5	3410400	3411399	1060.97934943
Chr5	3412800	3413399	62.5995796522
Chr5	3418000	3418599	210.997089437
Chr5	3420000	3420799	588.676155419
Chr5	3422400	3424599	1521.46694668
Chr5	3427200	3427999	941.931809561
Chr5	3429400	3432599	1550.66711972
Chr5	3438400	3440399	1590.76001827
Chr5	3441600	3442799	1162.16307965
Chr5	3445600	3447199	2442.4960974
Chr5	3453600	3454199	779.949090829
Chr5	3456000	3457399	599.800245821
Chr5	3461000	3461799	756.205300409
Chr5	3464200	3465599	1994.99178013
Chr5	3469200	3470199	193.912047812
Chr5	3471600	3473599	1020.60642181
Chr5	3476800	3477599	651.760092599
Chr5	3479200	3480399	2027.15077539
Chr5	3483600	3484399	489.746247438
Chr5	3488000	3489199	159.583178135
Chr5	3494400	3496399	2173.36748325
Chr5	3510200	3511999	2221.58866066
Chr5	3515800	3516999	1047.24260609
Chr5	3524600	3525999	2080.98974781
Chr5	3532200	3532599	102.33948697
Chr5	3536200	3536999	788.510452312
Chr5	3547200	3547999	1011.96022058
Chr5	3550600	3551399	251.08086569
Chr5	3553000	3553799	381.990471828
Chr5	3567200	3567999	392.403133948
Chr5	3580400	3581399	694.228786428
Chr5	3582400	3583199	486.066456052
Chr5	3590800	3594999	2162.95355635
Chr5	3596400	3597999	1383.59653106
Chr5	3604600	3605399	407.080385056
Chr5	3606400	3607199	858.19518744
Chr5	3618000	3619999	2063.09058375
Chr5	3621400	3622399	1383.13693024
Chr5	3630000	3630999	877.161880427
Chr5	3633600	3634399	502.504544609
Chr5	3644600	3646999	910.152308839
Chr5	3647800	3648799	951.589825891
Chr5	3654400	3655199	886.312957417
Chr5	3658000	3658999	407.180209881
Chr5	3667400	3668199	514.687191626
Chr5	3670600	3672599	2418.15249288
Chr5	3676600	3677399	835.977987255
Chr5	3686800	3687799	838.670660247
Chr5	3695800	3697599	445.775728633
Chr5	3703400	3704999	564.256614315
Chr5	3708200	3709199	1489.98089836
Chr5	3713200	3714199	851.967925157
Chr5	3718800	3719599	938.958712263
Chr5	3727800	3728599	1121.58161094
Chr5	3734200	3735999	714.524317484
Chr5	3737200	3738199	703.484904169
Chr5	3739800	3742599	1569.67296779
Chr5	3745000	3746599	2117.01416931
Chr5	3754200	3756999	1682.978283
Chr5	3758800	3759599	512.532119744
Chr5	3761200	3761999	247.159382816
Chr5	3770200	3771399	1755.69166191
Chr5	3772800	3773599	614.170031395
Chr5	3776800	3777999	1239.6532315
Chr5	3780200	3781199	725.170941926
Chr5	3784200	3785399	855.105923414
Chr5	3786400	3787999	718.072448278
Chr5	3789200	3789999	333.726269132
Chr5	3792000	3792999	1974.43240625
Chr5	3793800	3794799	660.080274319
Chr5	3799400	3801399	860.10318832
Chr5	3807400	3809399	1530.09883036
Chr5	3813800	3814799	1175.17411437
Chr5	3820200	3821199	1485.64869964
Chr5	3823200	3824399	485.209929827
Chr5	3825600	3826199	126.471033758
Chr5	3829000	3829999	1054.88863279
Chr5	3831600	3832799	2465.63113483
Chr5	3834000	3834799	775.346871734
Chr5	3837600	3838199	572.544228431
Chr5	3845200	3845599	244.480653049
Chr5	3854800	3855999	626.546807161
Chr5	3860800	3861599	808.832342681
Chr5	3862600	3863799	704.112055417
Chr5	3871400	3872999	883.933371948
Chr5	3878200	3879599	2453.14606271
Chr5	3882400	3882999	206.047626462
Chr5	3884200	3886199	1198.11627476
Chr5	3890200	3891399	736.371371598
Chr5	3900600	3901599	137.495520614
Chr5	3911200	3912199	1223.88370157
Chr5	3914400	3915399	430.262778352
Chr5	3917800	3918799	1011.66373983
Chr5	3919600	3920599	964.068271396
Chr5	3923200	3923999	460.588626019
Chr5	3929600	3930399	791.739448583
Chr5	3931600	3932399	964.142291948
Chr5	3940400	3941199	1615.31582679
Chr5	3944000	3944799	680.565542038
Chr5	3947000	3947799	498.138092175
Chr5	3950000	3950799	673.248497126
Chr5	3955200	3956199	776.305757261
Chr5	3960200	3960999	642.8458051
Chr5	3961800	3963599	856.735047186
Chr5	3966400	3967399	1869.5018117
Chr5	3977400	3978199	811.740870857
Chr5	3981400	3983399	1435.08790123
Chr5	3988600	3989799	434.062194455
Chr5	3995200	3996199	969.051559076
Chr5	4002000	4002599	177.261148593
Chr5	4007800	4008799	820.209798482
Chr5	4011400	4012599	622.59496843
Chr5	4013400	4014599	1256.2134214
Chr5	4023400	4023999	734.454435744
Chr5	4033000	4034599	1175.35237946
Chr5	4037400	4038799	1693.81532265
Chr5	4041600	4042199	285.238599267
Chr5	4046400	4047399	1348.26963813
Chr5	4049600	4050599	375.653705337
Chr5	4052400	4053599	914.436650109
Chr5	4056200	4057399	711.698330205
Chr5	4060200	4061999	4364.3913585
Chr5	4070200	4071199	1429.09347495
Chr5	4073200	4074599	753.716085889
Chr5	4081400	4082199	225.472874772
Chr5	4084600	4085399	433.419600837
Chr5	4087800	4088999	371.850463421
Chr5	4092400	4094199	979.225075634
Chr5	4107600	4108199	587.821490863
Chr5	4120400	4121399	705.101546003
Chr5	4122400	4123399	922.339442936
Chr5	4132000	4133999	1517.17469918
Chr5	4137800	4138799	742.977929588
Chr5	4143000	4143799	318.967113823
Chr5	4147600	4148599	650.246337749
Chr5	4153600	4154599	1308.43092658
Chr5	4156600	4159599	2086.18927884
Chr5	4163800	4164799	1026.44024244
Chr5	4170800	4171799	468.129189469
Chr5	4173600	4174999	417.553405841
Chr5	4176600	4177599	1231.85373001
Chr5	4196400	4197799	1383.0288864
Chr5	4205000	4207999	2614.06112854
Chr5	4214600	4216599	101.535711022
Chr5	4219000	4219999	249.388703444
Chr5	4221600	4223199	830.961760322
Chr5	4226800	4227599	461.561817665
Chr5	4234200	4235199	194.928777611
Chr5	4243000	4243999	1275.3911284
Chr5	4248400	4250399	2243.24365026
Chr5	4253400	4255199	282.857317504
Chr5	4261400	4262399	820.946000923
Chr5	4263400	4264399	1192.10720483
Chr5	4278800	4279599	596.779978217
Chr5	4283400	4284399	818.804010294
Chr5	4286800	4287799	686.890622779
Chr5	4292600	4294399	2670.78492574
Chr5	4297800	4299199	352.133179262
Chr5	4301000	4301799	681.980415516
Chr5	4303200	4304399	543.094265318
Chr5	4306800	4307599	903.945662016
Chr5	4309400	4310199	898.842020794
Chr5	4311200	4311999	837.722080685
Chr5	4315800	4316399	146.323659035
Chr5	4318400	4319199	510.464693128
Chr5	4331000	4331799	1015.92379212
Chr5	4335400	4337399	504.59179461
Chr5	4338200	4338999	616.624028893
Chr5	4341200	4342399	1894.70327354
Chr5	4343800	4346599	3291.1905026
Chr5	4358800	4359599	873.960290942
Chr5	4365800	4366399	730.88314971
Chr5	4367200	4368199	823.881399738
Chr5	4370800	4371799	195.381990352
Chr5	4378000	4379399	883.61780551
Chr5	4383000	4383999	1232.39134966
Chr5	4388800	4392399	5052.04291866
Chr5	4393200	4394399	1530.84877715
Chr5	4397600	4399199	1376.23192293
Chr5	4404600	4405599	583.162639289
Chr5	4414800	4416599	1243.05429882
Chr5	4422400	4422999	186.658384803
Chr5	4425600	4428599	1256.08886285
Chr5	4429800	4430799	1042.61936388
Chr5	4432400	4434799	1091.28300939
Chr5	4438200	4439599	355.856588097
Chr5	4442000	4443199	854.602880861
Chr5	4445400	4447199	1897.56877255
Chr5	4448000	4448799	957.478441271
Chr5	4453600	4456599	1707.50546976
Chr5	4461000	4461799	247.744850751
Chr5	4467200	4467999	382.518646904
Chr5	4470000	4472199	856.07980338
Chr5	4473200	4474399	2170.42291057
Chr5	4476600	4477999	244.02657699
Chr5	4479800	4480999	1770.37909883
Chr5	4486600	4487599	1002.66916238
Chr5	4488600	4489999	1289.47614287
Chr5	4495000	4495799	104.417697431
Chr5	4499400	4502199	1913.41174873
Chr5	4506800	4509399	1891.26407303
Chr5	4522000	4522799	325.050131276
Chr5	4526800	4527599	1123.46723614
Chr5	4531800	4536799	3649.11503436
Chr5	4542000	4542399	98.5984741239
Chr5	4544400	4545399	1271.13447881
Chr5	4550800	4552999	1512.14055463
Chr5	4556200	4559399	2311.0788668
Chr5	4561400	4562199	822.03908745
Chr5	4570200	4570999	457.70603337
Chr5	4576200	4576799	80.0285811381
Chr5	4580400	4581799	910.823401618
Chr5	4586600	4587399	671.580967774
Chr5	4591600	4592399	493.284465766
Chr5	4596800	4598599	1915.00643008
Chr5	4601000	4601999	1379.45468226
Chr5	4604600	4605799	1017.9538233
Chr5	4608800	4609599	179.85946592
Chr5	4610600	4611399	2469.78384653
Chr5	4615200	4616599	2034.23775034
Chr5	4618000	4618999	1116.46686987
Chr5	4628200	4629199	472.081850852
Chr5	4632400	4633799	2130.48168596
Chr5	4636000	4636599	496.458103171
Chr5	4638600	4639799	1050.57916325
Chr5	4646800	4647399	128.093368927
Chr5	4650200	4651399	469.258737249
Chr5	4652800	4653999	1382.04717282
Chr5	4657200	4658999	1006.99673394
Chr5	4661600	4662799	1301.80862115
Chr5	4667800	4668599	402.86122044
Chr5	4676000	4676799	467.414445623
Chr5	4683600	4684399	770.707891109
Chr5	4686200	4686999	720.0898477
Chr5	4688800	4689799	908.756507994
Chr5	4693200	4694199	1096.82035257
Chr5	4695400	4697199	2079.10751786
Chr5	4702400	4703199	751.4845167
Chr5	4706000	4707799	1374.9711626
Chr5	4710600	4711799	555.885404417
Chr5	4717800	4718799	547.173145584
Chr5	4721600	4722399	291.569195909
Chr5	4728000	4728799	815.373734349
Chr5	4732400	4733199	808.687058524
Chr5	4734000	4734599	242.811767796
Chr5	4742400	4743599	629.885627095
Chr5	4746400	4746999	322.838663954
Chr5	4752600	4753799	857.620975222
Chr5	4756200	4756999	926.607813858
Chr5	4759000	4762399	925.516490716
Chr5	4768400	4769799	742.530652871
Chr5	4775000	4775999	1225.13181613
Chr5	4776800	4778799	1151.73277595
Chr5	4783000	4783599	427.91128736
Chr5	4786800	4788399	942.639540172
Chr5	4793400	4795199	64.3351167074
Chr5	4796800	4798399	1255.82981374
Chr5	4799600	4800399	67.0836231392
Chr5	4804400	4804999	746.545648154
Chr5	4805800	4806799	93.7842100912
Chr5	4810400	4811199	835.015187578
Chr5	4814000	4815199	969.847554242
Chr5	4820800	4821599	346.601952567
Chr5	4823200	4824599	1318.88888437
Chr5	4826600	4827799	621.670378491
Chr5	4828600	4829799	460.356771039
Chr5	4840800	4841999	1300.80782542
Chr5	4843800	4844599	191.087714134
Chr5	4847200	4848199	1599.08771636
Chr5	4857000	4857799	572.298180784
Chr5	4864800	4867799	1791.82102813
Chr5	4872400	4873599	1560.93281407
Chr5	4875200	4875799	214.842313415
Chr5	4876600	4877999	366.503261376
Chr5	4886200	4887199	990.134768406
Chr5	4890600	4891599	690.21514061
Chr5	4922200	4922599	82.2571466614
Chr5	4928600	4929599	876.412664628
Chr5	4933000	4933599	373.158595379
Chr5	4935400	4936599	879.017323177
Chr5	4937800	4938999	1920.08551115
Chr5	4941800	4942599	416.986631381
Chr5	4947600	4949399	117.488483853
Chr5	4950800	4951799	60.0368226574
Chr5	4953800	4954999	1053.26651226
Chr5	4958200	4958999	317.468312463
Chr5	4962200	4962999	961.598368761
Chr5	4969200	4969999	526.732614523
Chr5	4974800	4976199	785.484595697
Chr5	4977400	4978199	629.868578095
Chr5	4980400	4981399	863.412928556
Chr5	4983600	4984199	263.353835376
Chr5	4985000	4986199	1292.77237292
Chr5	4995000	4996199	1302.09410607
Chr5	5002000	5003199	1163.18326827
Chr5	5004800	5006999	3022.1610535
Chr5	5009800	5012999	837.650006639
Chr5	5017000	5018599	1230.48123042
Chr5	5020200	5020799	256.377732197
Chr5	5023600	5024599	1445.87970992
Chr5	5029600	5030199	406.046685632
Chr5	5032400	5034599	318.443149452
Chr5	5037600	5039799	430.655743004
Chr5	5046200	5046999	334.084009162
Chr5	5056800	5057599	1024.29099455
Chr5	5061400	5062199	693.032171717
Chr5	5066200	5066999	966.935889715
Chr5	5070600	5072399	334.422782938
Chr5	5078200	5080199	1090.34614541
Chr5	5087400	5088199	690.366738142
Chr5	5092000	5093599	1552.89111532
Chr5	5110200	5110999	661.081279239
Chr5	5120600	5123199	1878.63927661
Chr5	5130400	5131199	532.913867687
Chr5	5135600	5137599	870.761374599
Chr5	5141000	5141799	449.17173702
Chr5	5143000	5146199	1072.87989871
Chr5	5148600	5149599	389.022877813
Chr5	5157000	5158799	1218.86488154
Chr5	5161600	5162599	1039.36440163
Chr5	5168600	5170599	462.006223861
Chr5	5176000	5177599	2306.88018481
Chr5	5180400	5181399	1028.54965011
Chr5	5183000	5184799	2120.58757781
Chr5	5185600	5186599	1099.79952966
Chr5	5193000	5193799	547.735482174
Chr5	5195600	5196399	523.14965432
Chr5	5199600	5200399	299.579480926
Chr5	5205800	5207999	1666.69191814
Chr5	5212000	5213999	1145.31044543
Chr5	5224200	5225199	180.810151556
Chr5	5227800	5228999	1160.99660547
Chr5	5238200	5239399	1137.93021666
Chr5	5242600	5243399	441.267614918
Chr5	5245000	5246799	1114.79108241
Chr5	5250400	5251199	887.319618749
Chr5	5252600	5253399	240.110899758
Chr5	5260800	5262599	1970.00580138
Chr5	5265800	5266999	492.95996321
Chr5	5268400	5268999	428.829605418
Chr5	5271200	5273799	1612.97311159
Chr5	5276200	5276599	159.918726288
Chr5	5277800	5278399	98.4454281741
Chr5	5279200	5281199	1542.14621049
Chr5	5289600	5290399	560.991050995
Chr5	5297200	5297999	1088.68044358
Chr5	5299600	5300799	1824.87704874
Chr5	5305000	5305799	462.245786643
Chr5	5306800	5307599	100.215436953
Chr5	5310400	5311999	638.46564984
Chr5	5316200	5316999	716.949052608
Chr5	5330800	5331799	1252.02504411
Chr5	5333800	5334799	1077.82426174
Chr5	5337800	5338999	1563.5747991
Chr5	5343800	5345399	1639.27893366
Chr5	5349400	5350999	637.069356408
Chr5	5357000	5358599	1552.48314986
Chr5	5359800	5360799	826.73675865
Chr5	5362200	5363199	854.841941248
Chr5	5364400	5365399	1027.60681683
Chr5	5366800	5369199	1372.08057618
Chr5	5371800	5372599	794.820587772
Chr5	5374000	5374599	160.498785235
Chr5	5379400	5380399	1561.38300743
Chr5	5382000	5382799	327.42849045
Chr5	5390000	5390799	598.29198671
Chr5	5392600	5393199	397.835409295
Chr5	5396400	5397599	987.059240052
Chr5	5403200	5404399	1304.58014859
Chr5	5405400	5406399	1180.94405001
Chr5	5409800	5411599	1064.45039098
Chr5	5431600	5433799	2776.61447645
Chr5	5447600	5449199	998.950188293
Chr5	5450600	5451599	683.126971418
Chr5	5454800	5455399	273.599862205
Chr5	5460800	5461599	698.736830355
Chr5	5464400	5465399	642.821264911
Chr5	5466400	5467199	456.781467163
Chr5	5472800	5473599	296.187699211
Chr5	5474400	5474999	86.6820783327
Chr5	5483200	5483999	666.685043843
Chr5	5485200	5486199	701.926188416
Chr5	5494200	5495199	597.29157188
Chr5	5497600	5498599	727.440249534
Chr5	5508600	5510999	2315.35884748
Chr5	5521400	5522399	907.219316763
Chr5	5523400	5523999	64.4517678597
Chr5	5525800	5526599	843.099918672
Chr5	5529200	5530999	1781.28309722
Chr5	5534400	5536599	1449.29862173
Chr5	5543000	5544799	1094.33198389
Chr5	5548200	5549599	875.931178386
Chr5	5551400	5552399	1349.22800448
Chr5	5560800	5562199	528.535550215
Chr5	5568400	5569199	818.852787609
Chr5	5571600	5573799	1068.90443262
Chr5	5576800	5578199	597.341775953
Chr5	5580200	5580999	97.5565704379
Chr5	5583400	5584799	656.531582935
Chr5	5586200	5587199	422.093549797
Chr5	5591800	5592599	419.009560355
Chr5	5594800	5595799	1080.96045858
Chr5	5606600	5606999	142.167500521
Chr5	5608000	5609599	1459.22196374
Chr5	5610800	5611599	395.402777124
Chr5	5615400	5616199	751.164566748
Chr5	5622000	5622599	110.444062694
Chr5	5624400	5624799	75.4544033893
Chr5	5627200	5627599	121.993106479
Chr5	5639200	5640199	334.009093413
Chr5	5642000	5643399	136.426952413
Chr5	5649200	5650399	1372.51510677
Chr5	5652200	5653199	1252.1317098
Chr5	5656400	5656799	68.5868849327
Chr5	5661200	5662799	1741.51324659
Chr5	5666800	5667799	702.630684716
Chr5	5672800	5673599	854.471781849
Chr5	5674400	5675199	316.292412317
Chr5	5679800	5680799	1099.98180093
Chr5	5686200	5686999	705.900972878
Chr5	5689200	5692999	1787.55301455
Chr5	5699800	5700999	836.229250141
Chr5	5718800	5720999	892.075986497
Chr5	5724200	5726799	2104.14097815
Chr5	5729400	5731399	1164.90663966
Chr5	5749600	5750599	740.993709683
Chr5	5758400	5759799	130.754601987
Chr5	5764200	5765999	1588.37579763
Chr5	5771400	5772399	1220.6027416
Chr5	5787400	5789199	1254.7867194
Chr5	5792800	5793599	484.689713648
Chr5	5800000	5801199	1766.14892105
Chr5	5803800	5804599	708.913576558
Chr5	5807800	5808599	668.860428444
Chr5	5809400	5810599	1467.14749979
Chr5	5811800	5813199	493.55237555
Chr5	5820000	5821799	1583.52316493
Chr5	5829000	5829799	1036.91981345
Chr5	5841000	5841799	1088.99469667
Chr5	5861200	5862399	569.518780372
Chr5	5865600	5866799	1030.82408565
Chr5	5868000	5868999	339.955770229
Chr5	5871600	5872799	1287.26150333
Chr5	5877200	5878399	130.584017466
Chr5	5889000	5889399	78.7255431308
Chr5	5896400	5897199	610.331696917
Chr5	5898800	5900199	536.884995281
Chr5	5903000	5904399	752.767257031
Chr5	5907600	5908599	1292.38030166
Chr5	5911800	5913199	1338.96873815
Chr5	5916800	5917999	1068.95989608
Chr5	5923800	5925399	405.962301603
Chr5	5927200	5928399	621.687713909
Chr5	5935000	5937799	2840.29688807
Chr5	5943800	5944399	460.823185745
Chr5	5953600	5957999	3480.16367693
Chr5	5968400	5968999	127.211618012
Chr5	5972400	5973199	440.895079135
Chr5	5976000	5976399	122.371976247
Chr5	5978600	5979199	278.351332537
Chr5	5980800	5982999	935.908607737
Chr5	5987200	5987999	568.009359636
Chr5	5990000	5991999	1684.75569994
Chr5	5995400	5996799	999.046211699
Chr5	5998200	6000599	1473.38750723
Chr5	6006000	6007999	864.619456832
Chr5	6013600	6016199	1986.56313954
Chr5	6017000	6018799	918.163684531
Chr5	6026400	6027199	707.839152312
Chr5	6028200	6029199	421.709009622
Chr5	6033600	6034399	408.591949715
Chr5	6035600	6038199	703.202622716
Chr5	6042000	6042799	86.1201021187
Chr5	6053400	6054399	2613.68380113
Chr5	6056000	6056399	122.073030575
Chr5	6057800	6058199	63.7098981982
Chr5	6061600	6062799	423.815578561
Chr5	6065800	6066399	239.803330689
Chr5	6071400	6072399	557.622585984
Chr5	6082400	6083199	183.634813771
Chr5	6088200	6088999	299.070494631
Chr5	6089800	6091799	1999.34758527
Chr5	6094200	6094999	477.998063446
Chr5	6104400	6104999	429.833695288
Chr5	6108600	6109399	847.413636994
Chr5	6112800	6113999	1088.65263259
Chr5	6123000	6124199	120.036166039
Chr5	6128000	6129199	258.607839611
Chr5	6130200	6130999	643.822955575
Chr5	6133000	6133999	664.212474921
Chr5	6135600	6136799	512.357898419
Chr5	6138400	6139399	658.491587286
Chr5	6145000	6146199	2139.41292
Chr5	6152800	6154599	1303.22428762
Chr5	6160200	6161199	582.249646295
Chr5	6173600	6175799	2039.47649796
Chr5	6181600	6183599	458.952339686
Chr5	6192400	6193199	694.15883195
Chr5	6201400	6203599	1662.23504204
Chr5	6212800	6213799	600.465132045
Chr5	6217800	6219799	1697.54566377
Chr5	6221000	6222399	706.636826175
Chr5	6225800	6227999	2241.96171974
Chr5	6229400	6230599	1310.6765975
Chr5	6233600	6234199	59.7266630858
Chr5	6240000	6241599	652.190352778
Chr5	6246800	6247399	87.5638864723
Chr5	6249600	6250399	121.241068425
Chr5	6254600	6255399	493.483914071
Chr5	6260000	6262199	658.085257524
Chr5	6264400	6264799	61.7852384773
Chr5	6266400	6267799	1076.64112185
Chr5	6270600	6272399	1151.32841884
Chr5	6276000	6276999	1529.41285643
Chr5	6286800	6287399	410.095916661
Chr5	6290800	6291399	86.7516130906
Chr5	6305400	6306399	726.224901179
Chr5	6310000	6310599	339.501413411
Chr5	6312200	6312999	178.323212901
Chr5	6325800	6326599	623.863126777
Chr5	6329200	6331199	1569.97105015
Chr5	6334000	6334599	161.838754321
Chr5	6336600	6337599	1267.86802712
Chr5	6342200	6343399	1764.06561967
Chr5	6347000	6348199	1277.98035277
Chr5	6354400	6354999	183.215365045
Chr5	6356000	6357199	1249.25822828
Chr5	6358400	6359199	749.526887751
Chr5	6362200	6363399	932.671953122
Chr5	6369200	6369999	919.584436659
Chr5	6372800	6374399	882.401013339
Chr5	6375200	6376199	982.740078332
Chr5	6378200	6379199	1395.96310065
Chr5	6387400	6389799	1697.60538843
Chr5	6408200	6409399	195.292161429
Chr5	6411800	6413199	419.873112522
Chr5	6414400	6416399	2907.74697523
Chr5	6418400	6419199	806.617992873
Chr5	6423200	6425599	1625.28961384
Chr5	6427600	6429199	1313.00494892
Chr5	6430600	6431399	379.873138496
Chr5	6442800	6443199	86.1657276506
Chr5	6446600	6447399	413.305570788
Chr5	6453200	6454199	1008.8237966
Chr5	6457200	6459999	2662.06299369
Chr5	6461400	6462399	794.072678559
Chr5	6465200	6468799	2648.18567183
Chr5	6470000	6472799	2287.79929079
Chr5	6477200	6477799	93.1826346797
Chr5	6479600	6480199	89.1865469152
Chr5	6488200	6489199	884.820636639
Chr5	6494000	6496599	3168.64946908
Chr5	6498800	6499599	692.783867107
Chr5	6506800	6507399	307.310557199
Chr5	6511800	6512799	1337.27434878
Chr5	6515400	6516399	256.72640245
Chr5	6518800	6519799	773.738993852
Chr5	6526000	6526799	653.995605921
Chr5	6529800	6530599	1034.53639861
Chr5	6531400	6532399	1108.70830612
Chr5	6540000	6540799	586.666161167
Chr5	6552400	6554599	1362.64297015
Chr5	6556400	6557399	534.904348933
Chr5	6561000	6561999	638.920917516
Chr5	6563000	6563799	933.390227617
Chr5	6571400	6572999	752.02669611
Chr5	6575600	6576599	801.242046924
Chr5	6578000	6580199	938.386322742
Chr5	6582400	6583199	1134.29157597
Chr5	6595600	6596799	1445.19037684
Chr5	6598000	6598999	659.315924017
Chr5	6606600	6608399	819.641601746
Chr5	6611200	6612199	1042.79827578
Chr5	6623200	6624399	1722.88478976
Chr5	6629200	6629999	937.877139236
Chr5	6639800	6640199	59.6684570171
Chr5	6645200	6647599	2098.35365682
Chr5	6649600	6650399	1037.65991155
Chr5	6652400	6653199	1026.2299257
Chr5	6661000	6662399	221.717717352
Chr5	6663600	6664399	191.44513092
Chr5	6670600	6670999	88.4133176728
Chr5	6673800	6674799	286.405947441
Chr5	6677000	6677999	903.490615917
Chr5	6681200	6681999	987.239324773
Chr5	6684000	6684599	561.830467747
Chr5	6687000	6687599	520.736681578
Chr5	6693400	6693799	60.045161684
Chr5	6699600	6701399	3688.85963939
Chr5	6703000	6703999	609.091357069
Chr5	6705000	6705999	592.930622474
Chr5	6710600	6711799	1072.91124361
Chr5	6712600	6713599	1171.44982814
Chr5	6714800	6715999	1332.96473333
Chr5	6718400	6718799	281.037848957
Chr5	6728400	6730399	1782.42765944
Chr5	6732200	6732999	614.469164427
Chr5	6736600	6737399	530.240246788
Chr5	6738600	6740799	2448.80766092
Chr5	6743000	6744599	1361.25810346
Chr5	6747400	6747999	146.17399568
Chr5	6750000	6751199	2173.82574751
Chr5	6752000	6752799	1071.82428771
Chr5	6756800	6757599	798.424519233
Chr5	6760200	6761799	1609.40083092
Chr5	6762600	6763999	1030.69210767
Chr5	6766000	6766599	120.426784863
Chr5	6770200	6771199	871.506042988
Chr5	6774200	6776799	1664.28864109
Chr5	6779800	6780999	2085.54610036
Chr5	6782600	6783399	601.812970418
Chr5	6788000	6788599	448.5784504
Chr5	6790000	6790599	124.056281606
Chr5	6792800	6793399	250.984841092
Chr5	6795400	6796199	676.901497117
Chr5	6797400	6798199	733.387595489
Chr5	6799800	6800999	1266.16536968
Chr5	6802400	6803599	633.008218411
Chr5	6804400	6805199	838.427726119
Chr5	6806600	6807399	598.374341804
Chr5	6810000	6811599	1153.39781674
Chr5	6814000	6815799	2324.79393417
Chr5	6816600	6817399	987.079956766
Chr5	6822000	6823199	809.648922273
Chr5	6826600	6827599	724.547059638
Chr5	6833600	6837399	5306.88412583
Chr5	6841200	6842799	304.42099331
Chr5	6849200	6850199	904.335797153
Chr5	6852000	6853199	939.860840998
Chr5	6856000	6856999	1019.77331991
Chr5	6868200	6868999	798.827612778
Chr5	6876400	6877599	1672.50650186
Chr5	6884200	6884999	395.037212764
Chr5	6891400	6892599	1206.22764412
Chr5	6894800	6897399	1517.78827612
Chr5	6912400	6913399	558.705752995
Chr5	6921800	6923199	433.438598997
Chr5	6936800	6939399	1612.7584222
Chr5	6942200	6942999	310.737754856
Chr5	6945600	6946599	1112.46589115
Chr5	6947800	6948599	722.749106661
Chr5	6957600	6958399	923.976970776
Chr5	6962000	6964399	2693.08325054
Chr5	6967200	6969399	2098.06969453
Chr5	6974200	6975999	995.087240601
Chr5	6981600	6981999	146.335041149
Chr5	6985000	6987199	2079.63269723
Chr5	6993000	6993799	924.797174867
Chr5	6998000	6998799	625.523415287
Chr5	7006000	7007199	1519.06648864
Chr5	7014600	7015799	1069.7258983
Chr5	7021000	7022199	1029.94569079
Chr5	7025800	7026599	553.639518865
Chr5	7040000	7040799	593.43723046
Chr5	7047000	7047399	223.645218407
Chr5	7052800	7053999	133.768155413
Chr5	7068000	7069199	1457.39804691
Chr5	7072200	7072999	576.462572781
Chr5	7080200	7081399	791.183760692
Chr5	7082400	7084799	2545.80161935
Chr5	7089200	7091799	1647.47730962
Chr5	7093600	7094399	667.398576499
Chr5	7096400	7097199	607.995318177
Chr5	7098000	7098799	967.92823
Chr5	7103400	7104799	1116.15036737
Chr5	7110000	7111399	639.679342741
Chr5	7127600	7128399	502.470640922
Chr5	7132600	7133599	965.668425596
Chr5	7136000	7136799	1288.15750551
Chr5	7138800	7139599	891.843387978
Chr5	7146400	7147199	850.45690391
Chr5	7148000	7148799	227.541734846
Chr5	7152200	7152999	833.366431497
Chr5	7156000	7156999	924.481162681
Chr5	7164600	7165599	1226.91357062
Chr5	7168200	7170599	1054.62361417
Chr5	7172600	7173999	403.33842624
Chr5	7176400	7177399	532.460428713
Chr5	7186000	7186799	721.387058776
Chr5	7189200	7189599	274.774382636
Chr5	7192200	7193199	86.9869998517
Chr5	7202800	7204199	1518.14552369
Chr5	7205600	7206799	1152.65599733
Chr5	7208600	7209799	940.35870724
Chr5	7215400	7215999	695.590367426
Chr5	7217200	7218199	645.749475812
Chr5	7222200	7223199	640.725850717
Chr5	7226800	7227999	1475.09402057
Chr5	7238200	7239199	680.238933858
Chr5	7242000	7244199	3230.217349
Chr5	7249000	7250399	1504.93282943
Chr5	7255200	7255999	534.243574701
Chr5	7258800	7259399	460.515779671
Chr5	7261600	7262399	520.601326035
Chr5	7264400	7265799	860.625275141
Chr5	7273200	7274199	1317.74918725
Chr5	7277200	7278199	969.1900848
Chr5	7286600	7287399	408.998991365
Chr5	7288400	7289599	927.128569496
Chr5	7295600	7296599	734.269812658
Chr5	7298400	7299199	318.483432991
Chr5	7301200	7302199	922.643691386
Chr5	7304800	7305799	636.527771862
Chr5	7308000	7309199	1666.82389181
Chr5	7313000	7313799	775.875435242
Chr5	7315000	7316599	2069.10715108
Chr5	7329000	7329599	633.263903492
Chr5	7333600	7334399	321.585784678
Chr5	7336000	7336799	831.974674538
Chr5	7339400	7340199	531.03018696
Chr5	7341200	7341799	165.090020426
Chr5	7358800	7359399	158.193565604
Chr5	7360400	7361399	767.675071606
Chr5	7365600	7366599	1038.66713751
Chr5	7374800	7377799	1808.86635475
Chr5	7379400	7381199	1369.91066274
Chr5	7383800	7385599	115.98011012
Chr5	7389800	7390599	295.233071284
Chr5	7393600	7395199	1305.67240083
Chr5	7400200	7400999	897.918348034
Chr5	7404800	7406799	1410.04449298
Chr5	7418200	7419199	591.758807133
Chr5	7424400	7425599	1059.59983157
Chr5	7436000	7436799	463.619220877
Chr5	7442400	7443399	916.086244176
Chr5	7456000	7456799	330.268263256
Chr5	7477200	7477999	693.133996813
Chr5	7482200	7482799	72.3386297094
Chr5	7519400	7520199	897.060859518
Chr5	7524400	7525799	1673.28495693
Chr5	7529200	7530599	1855.52805285
Chr5	7534000	7534999	837.627460169
Chr5	7540800	7542199	1034.6641412
Chr5	7548800	7549399	505.275045483
Chr5	7552800	7553599	583.423682731
Chr5	7559200	7559999	482.935750139
Chr5	7570200	7572199	1271.02210168
Chr5	7587600	7588399	790.004212168
Chr5	7597200	7598199	693.477142511
Chr5	7600800	7601799	848.09428203
Chr5	7603000	7604599	189.676704639
Chr5	7607800	7608599	269.350682184
Chr5	7619000	7620199	480.893217562
Chr5	7626400	7628599	1757.25395962
Chr5	7632600	7633399	597.25248331
Chr5	7635600	7636599	828.352248211
Chr5	7650600	7651199	258.818368452
Chr5	7652000	7652599	186.796470044
Chr5	7665000	7667199	1951.47938629
Chr5	7676800	7678599	1318.13455379
Chr5	7681200	7681999	469.48148712
Chr5	7703200	7703599	79.2663405956
Chr5	7730200	7731199	824.43175019
Chr5	7734400	7735599	648.746864852
Chr5	7736800	7738599	1769.24195796
Chr5	7740200	7740999	126.246089319
Chr5	7741800	7742799	1333.16684862
Chr5	7748400	7749799	1362.62899805
Chr5	7753400	7754399	1003.97651202
Chr5	7758200	7759199	977.050846896
Chr5	7778000	7779199	1438.04622302
Chr5	7781200	7782199	1099.10617887
Chr5	7783600	7784599	1204.57959197
Chr5	7785800	7786799	1037.68278038
Chr5	7798400	7799399	606.024171347
Chr5	7807200	7807999	333.42887844
Chr5	7810800	7811399	250.370478138
Chr5	7820000	7820799	228.405037858
Chr5	7826000	7828599	1846.45763502
Chr5	7830400	7831199	778.146252091
Chr5	7839600	7840799	231.402896674
Chr5	7842800	7843999	1692.5616295
Chr5	7846000	7846799	825.743059104
Chr5	7849800	7851199	1121.14988803
Chr5	7852400	7853199	601.650152651
Chr5	7854000	7854799	621.536112239
Chr5	7856000	7857199	781.16573898
Chr5	7867800	7868599	514.317994938
Chr5	7873600	7874599	778.321347192
Chr5	7875400	7876199	338.12468011
Chr5	7880600	7881799	354.286715297
Chr5	7883800	7884399	412.530549195
Chr5	7889600	7891599	289.076927097
Chr5	7899200	7900399	722.917504294
Chr5	7902800	7903799	1361.28857938
Chr5	7908600	7909599	1095.35744415
Chr5	7912800	7913399	524.266748537
Chr5	7916000	7916799	115.989898706
Chr5	7919400	7920399	621.508692799
Chr5	7927200	7928199	454.092076714
Chr5	7931200	7931799	519.792830085
Chr5	7933400	7934399	954.545399346
Chr5	7935400	7936199	468.121855221
Chr5	7937600	7938599	964.563770102
Chr5	7941000	7941599	750.138820823
Chr5	7943000	7943799	555.859777473
Chr5	7946400	7947199	604.9666509
Chr5	7951600	7952599	952.729366906
Chr5	7954800	7956399	863.908787614
Chr5	7958800	7960199	1436.17922349
Chr5	7967200	7967999	631.779678602
Chr5	7981600	7982599	1017.24027559
Chr5	7985600	7986599	1421.85650295
Chr5	7987600	7988399	641.192160833
Chr5	7992800	7993399	128.503817445
Chr5	7996800	7998999	1053.37500021
Chr5	8005200	8006199	1336.24071189
Chr5	8008600	8009399	755.461322198
Chr5	8011000	8011599	207.308480889
Chr5	8013600	8015199	246.876440973
Chr5	8016200	8016999	331.97058757
Chr5	8023800	8024799	477.656640129
Chr5	8038000	8039599	751.621360841
Chr5	8042800	8044399	1718.5813466
Chr5	8049600	8050199	206.443032309
Chr5	8052400	8053199	635.408566533
Chr5	8058600	8059599	1241.26793833
Chr5	8064800	8065599	314.337449245
Chr5	8068200	8068999	188.084781755
Chr5	8073200	8077399	2262.67272859
Chr5	8082800	8083599	560.428688649
Chr5	8085000	8087399	1234.528787
Chr5	8112000	8112799	856.691002704
Chr5	8113800	8114999	961.486863049
Chr5	8116600	8117799	1596.42609108
Chr5	8120200	8122799	281.465134748
Chr5	8132600	8133399	631.876552887
Chr5	8158400	8160399	1169.59136582
Chr5	8173800	8175399	245.939590271
Chr5	8180000	8180999	249.413831945
Chr5	8188400	8189399	577.312567551
Chr5	8190600	8191599	748.580468615
Chr5	8200400	8200799	85.6957200234
Chr5	8217200	8219399	500.254793412
Chr5	8221400	8222399	208.432540168
Chr5	8237400	8238199	660.608177655
Chr5	8266600	8267799	1090.62481833
Chr5	8273600	8274199	210.018674288
Chr5	8277600	8278399	651.708196793
Chr5	8282600	8283799	1545.19261052
Chr5	8287000	8288399	642.731159825
Chr5	8296400	8298199	1208.56729653
Chr5	8301000	8301799	891.486914643
Chr5	8316400	8317399	797.279452012
Chr5	8329000	8329599	118.673143629
Chr5	8330800	8331799	1045.50271318
Chr5	8337000	8337999	72.7790213252
Chr5	8342000	8342999	1050.43927196
Chr5	8348200	8348999	594.785195845
Chr5	8354800	8358599	2229.00216537
Chr5	8365600	8366999	1556.69944252
Chr5	8367800	8368799	925.994382863
Chr5	8371400	8372799	2928.78904602
Chr5	8378800	8379799	277.107520694
Chr5	8405800	8406199	132.428639274
Chr5	8417800	8418999	1412.2668413
Chr5	8428000	8429199	968.729906991
Chr5	8435400	8436199	459.542733828
Chr5	8437000	8437999	719.081658501
Chr5	8443400	8443799	281.884270109
Chr5	8447400	8448799	705.418873715
Chr5	8453600	8454399	850.476380694
Chr5	8457600	8458799	1541.23938375
Chr5	8467200	8469399	1699.69229449
Chr5	8489000	8489999	702.206937365
Chr5	8494000	8494799	477.267994629
Chr5	8496600	8497599	370.036905578
Chr5	8521800	8522799	575.471675159
Chr5	8523600	8524199	113.026726356
Chr5	8530800	8531799	872.613073095
Chr5	8534400	8535199	488.377451847
Chr5	8537200	8538199	847.023280996
Chr5	8546400	8547799	848.154665091
Chr5	8558400	8559399	1256.99739928
Chr5	8589400	8590999	3311.46812853
Chr5	8608200	8609799	1424.31425454
Chr5	8610600	8611399	88.2857694257
Chr5	8616200	8616999	794.876942127
Chr5	8622000	8623199	1043.07229512
Chr5	8631600	8632799	1052.63788972
Chr5	8639200	8640199	1065.45910556
Chr5	8642400	8644399	2828.94244906
Chr5	8650200	8651199	779.125334793
Chr5	8658000	8659199	205.01593263
Chr5	8662200	8663399	139.969556024
Chr5	8668400	8669399	82.9319432882
Chr5	8677000	8677799	638.420934615
Chr5	8693200	8693799	221.427573091
Chr5	8706800	8707799	702.668054936
Chr5	8724000	8724599	680.041061302
Chr5	8736200	8737799	1629.00470865
Chr5	8739600	8739999	79.7661968053
Chr5	8746800	8747199	222.6576393
Chr5	8749800	8750799	240.987772845
Chr5	8755600	8756999	1357.84146631
Chr5	8762000	8762799	618.172112543
Chr5	8773800	8775599	3765.42938583
Chr5	8794800	8797199	2500.15910797
Chr5	8801800	8802599	584.357559754
Chr5	8856000	8857599	411.763085942
Chr5	8863400	8865399	522.939159216
Chr5	8871600	8872199	454.422509329
Chr5	8880800	8881599	213.311034323
Chr5	8883800	8885999	1309.54904441
Chr5	8892000	8892999	787.204420858
Chr5	8894200	8895399	95.3612941644
Chr5	8897800	8898599	428.226865453
Chr5	8901800	8902199	107.492141071
Chr5	8903400	8903999	183.489213097
Chr5	8908800	8909999	1146.15429311
Chr5	8913800	8916799	789.59572538
Chr5	8937400	8938199	435.724986766
Chr5	8947400	8948599	1373.26222859
Chr5	8952400	8953799	1243.7443545
Chr5	8963200	8963799	121.835641537
Chr5	8967200	8968599	692.897666389
Chr5	8976000	8976999	623.870472222
Chr5	8978400	8979399	520.288889147
Chr5	8982200	8982999	358.002936763
Chr5	8987000	8987599	145.886161755
Chr5	9004400	9005599	659.522638885
Chr5	9022800	9023399	75.6531493817
Chr5	9036000	9036999	368.292066977
Chr5	9038800	9040199	1010.56951493
Chr5	9043200	9043999	236.843794368
Chr5	9050800	9052599	1319.15479774
Chr5	9054400	9055199	314.092321409
Chr5	9076800	9077599	385.951882687
Chr5	9096400	9098599	1584.63143857
Chr5	9100800	9101599	509.210762327
Chr5	9119200	9119799	484.850883202
Chr5	9142800	9143799	323.403795156
Chr5	9149200	9150199	1028.58037814
Chr5	9157200	9157799	109.063525038
Chr5	9159200	9160399	684.696350583
Chr5	9166200	9166599	122.779107593
Chr5	9173400	9174599	558.652332432
Chr5	9189400	9190399	988.601249525
Chr5	9234800	9236199	270.917231252
Chr5	9245000	9246999	429.441067651
Chr5	9258200	9258999	872.512972698
Chr5	9261400	9262399	672.677527755
Chr5	9276000	9276799	358.250295478
Chr5	9287600	9288999	1779.65098598
Chr5	9291800	9292999	1052.00075475
Chr5	9295600	9295999	148.019987049
Chr5	9304000	9304799	743.152139825
Chr5	9305600	9306599	961.866513236
Chr5	9315000	9315599	361.180861402
Chr5	9318200	9318999	215.333700937
Chr5	9356200	9357399	796.748771771
Chr5	9375200	9375799	505.415564105
Chr5	9377400	9378399	1463.35209413
Chr5	9390400	9391399	191.898844082
Chr5	9398800	9399399	150.615518529
Chr5	9401200	9402399	719.893204054
Chr5	9406200	9407399	1274.47035165
Chr5	9409000	9409999	488.495756428
Chr5	9418200	9418999	546.589806171
Chr5	9423000	9423399	359.734179254
Chr5	9424600	9425799	541.189989972
Chr5	9433600	9434799	1289.00998674
Chr5	9437200	9438199	1226.92776564
Chr5	9445400	9446199	162.260903089
Chr5	9451000	9451799	799.639376212
Chr5	9458400	9459399	1054.51649202
Chr5	9469200	9470399	1067.3800321
Chr5	9475800	9477399	495.099905365
Chr5	9480400	9481599	496.036568161
Chr5	9484800	9486199	2739.57225698
Chr5	9490000	9491999	1395.0267722
Chr5	9498000	9498599	118.034681302
Chr5	9514800	9515599	342.904045493
Chr5	9518600	9520599	386.045923538
Chr5	9523600	9525199	192.122119048
Chr5	9534400	9535199	492.946789741
Chr5	9540000	9541599	465.416402835
Chr5	9542600	9543599	113.090214009
Chr5	9546600	9547199	99.5560193112
Chr5	9553400	9554599	867.119939813
Chr5	9573400	9574199	402.322468632
Chr5	9584200	9584999	84.6390250435
Chr5	9596800	9597399	356.564722847
Chr5	9605600	9606399	1076.64495552
Chr5	9617400	9618399	873.121479693
Chr5	9619800	9621799	1097.4647578
Chr5	9629000	9630399	830.082333704
Chr5	9632800	9634999	835.913204133
Chr5	9648800	9650999	570.485698744
Chr5	9657000	9657799	225.271470553
Chr5	9669800	9670999	1029.44945365
Chr5	9673400	9674199	435.974573694
Chr5	9675200	9676999	2063.02243763
Chr5	9684000	9685199	1691.89578998
Chr5	9687400	9687999	698.999245339
Chr5	9689800	9691199	554.110776886
Chr5	9694000	9695799	1610.43454874
Chr5	9704000	9704799	526.239830521
Chr5	9715400	9716399	633.838700101
Chr5	9722400	9723199	791.627643855
Chr5	9730800	9732599	814.869311588
Chr5	9742600	9743399	400.84714744
Chr5	9764200	9764999	239.045066797
Chr5	9771200	9772199	839.9918965
Chr5	9776000	9776599	301.565555057
Chr5	9784600	9786599	1594.77443816
Chr5	9791600	9794599	1336.51524324
Chr5	9798200	9798999	199.27437173
Chr5	9804200	9804999	119.910864394
Chr5	9807800	9808599	406.744098928
Chr5	9813000	9813999	1091.16539182
Chr5	9815600	9816399	475.124179995
Chr5	9819400	9820999	1084.19336769
Chr5	9823600	9824399	503.77716276
Chr5	9828200	9828799	397.01944099
Chr5	9830200	9831199	598.087043449
Chr5	9835800	9836599	638.706923735
Chr5	9859800	9860399	169.473130736
Chr5	9861200	9861999	415.218178858
Chr5	9864000	9864999	1219.22407349
Chr5	9873000	9873999	1018.52230998
Chr5	9875800	9876599	833.016225457
Chr5	9902600	9904199	911.735228384
Chr5	9943400	9944799	1284.1569791
Chr5	9960200	9961199	212.227596677
Chr5	9984000	9985399	468.087505856
Chr5	9987000	9988399	155.351772579
Chr5	10004400	10005399	961.240047334
Chr5	10017000	10017799	756.278616821
Chr5	10027600	10028399	101.708700774
Chr5	10029600	10030199	297.386418758
Chr5	10037800	10039199	1357.5266801
Chr5	10044600	10045999	933.507316321
Chr5	10070200	10070999	674.633914531
Chr5	10131400	10133199	150.514203631
Chr5	10135400	10136399	657.331572215
Chr5	10192400	10193199	465.158560394
Chr5	10238600	10239199	346.460066407
Chr5	10262800	10263599	363.818429136
Chr5	10281800	10282599	195.717607296
Chr5	10293000	10295199	764.757690288
Chr5	10301400	10301799	132.003208135
Chr5	10320200	10320799	198.448251636
Chr5	10368600	10368999	142.408994436
Chr5	10454600	10455199	94.933968354
Chr5	10477800	10478999	2037.16068327
Chr5	10526600	10527599	1094.44220013
Chr5	10542000	10543399	1000.79989951
Chr5	10614200	10615999	702.175777915
Chr5	10632200	10633199	686.186696718
Chr5	10639000	10639999	87.5845652618
Chr5	10780400	10781399	1176.9094874
Chr5	10784800	10785799	1065.36346858
Chr5	10797000	10798199	933.416063314
Chr5	10856800	10857599	632.680107372
Chr5	10862800	10864999	2104.21687408
Chr5	10880600	10881199	355.670286283
Chr5	10925800	10926399	379.214302945
Chr5	10934000	10934799	647.657430515
Chr5	10940200	10941599	1286.8496511
Chr5	11380000	11380599	502.141677235
Chr5	11612000	11612799	800.088957293
Chr5	11620400	11621399	1549.36068069
Chr5	11726200	11728799	77.5056201585
Chr5	12076800	12077599	674.670418897
Chr5	12079600	12080599	897.166635799
Chr5	12087800	12088599	1032.7066459
Chr5	12549200	12549999	981.682993304
Chr5	12558400	12559399	345.864868187
Chr5	12588800	12589799	1244.51045739
Chr5	12616600	12619999	1104.08597836
Chr5	12680400	12682599	199.678846134
Chr5	13102400	13103199	393.557174623
Chr5	13110200	13111599	998.76158348
Chr5	13233400	13234599	1305.04850541
Chr5	13356200	13356999	664.290149734
Chr5	13360400	13361399	1491.45139621
Chr5	13414600	13415599	1073.17274701
Chr5	13419200	13420199	1043.02763383
Chr5	13424400	13425399	692.895937185
Chr5	13465000	13465999	605.705673271
Chr5	13481400	13482599	987.042658251
Chr5	13486600	13487599	1128.49432679
Chr5	13521000	13522599	884.851313648
Chr5	13524800	13525799	406.470049861
Chr5	13584000	13584999	865.796350031
Chr5	13590000	13591199	690.800361113
Chr5	13601600	13602399	541.797510662
Chr5	13611600	13612599	409.965244651
Chr5	13634400	13635199	409.583897074
Chr5	13655600	13656199	188.592976797
Chr5	13661800	13662799	811.124187298
Chr5	13666800	13668599	302.629249651
Chr5	13672600	13673599	612.102316064
Chr5	13701200	13701999	490.407955075
Chr5	13711400	13712399	1227.41436218
Chr5	13747200	13748399	651.120163391
Chr5	13752600	13753599	1225.21823317
Chr5	13767000	13767799	747.130683911
Chr5	13771200	13771799	385.934296031
Chr5	13825600	13826399	869.624564744
Chr5	13830600	13832199	1074.31724681
Chr5	13858200	13858999	747.676165272
Chr5	13867200	13868199	804.791925234
Chr5	13876000	13876799	501.37080271
Chr5	13893600	13894399	754.753859729
Chr5	13897800	13898399	157.43096344
Chr5	13901000	13902999	1370.79963388
Chr5	13908400	13908999	389.113644977
Chr5	13910400	13910999	89.9260672089
Chr5	13915800	13916799	819.275742165
Chr5	13924800	13925599	498.838295591
Chr5	13934600	13934999	105.104307532
Chr5	13936600	13937599	178.111937236
Chr5	13940400	13940799	83.4614046679
Chr5	13949200	13950399	87.7416717106
Chr5	13958600	13959799	1066.86764117
Chr5	13987600	13988599	405.22889818
Chr5	14007800	14009199	1341.4221411
Chr5	14034600	14035599	1067.58373096
Chr5	14047600	14047999	123.007225377
Chr5	14065200	14066199	486.020272829
Chr5	14074000	14074799	768.004237321
Chr5	14120800	14123399	2205.79955094
Chr5	14128000	14128799	1323.42123342
Chr5	14138000	14138599	361.935691368
Chr5	14140000	14140399	89.4806111046
Chr5	14142600	14143399	686.387935667
Chr5	14197800	14199399	1239.29332147
Chr5	14234200	14235199	977.974854177
Chr5	14237200	14237999	880.145932776
Chr5	14252400	14253399	1142.80347394
Chr5	14255400	14255999	642.170353702
Chr5	14273400	14274399	596.857711424
Chr5	14282000	14283199	991.649347965
Chr5	14287800	14288199	75.7352741509
Chr5	14299200	14299599	108.145746513
Chr5	14302800	14303599	909.987609973
Chr5	14539600	14540399	201.488026572
Chr5	14545400	14546199	706.43551034
Chr5	14571800	14572799	194.529292343
Chr5	14586200	14586799	315.122473992
Chr5	14590200	14590999	374.0403749
Chr5	14594800	14595799	872.474567568
Chr5	14618000	14618399	149.243943621
Chr5	14621800	14622999	771.751325594
Chr5	14629400	14630599	811.559521225
Chr5	14641800	14642599	398.771634757
Chr5	14651000	14651599	417.433129533
Chr5	14653400	14654199	60.7241356711
Chr5	14681400	14682399	1073.03253683
Chr5	14726000	14726799	374.418205653
Chr5	14744200	14744999	113.161989533
Chr5	14750800	14753199	672.037343464
Chr5	14759200	14759599	143.308424152
Chr5	14761400	14762999	455.338642399
Chr5	14775400	14776199	733.928128824
Chr5	14792200	14793799	1328.41585343
Chr5	14807200	14808199	789.706636915
Chr5	14815800	14816599	544.160152875
Chr5	14818600	14819399	587.981067202
Chr5	14834200	14835199	676.800155829
Chr5	14836600	14837199	528.725848591
Chr5	14840000	14840799	283.181765436
Chr5	14844600	14845599	338.371230066
Chr5	14859800	14860599	204.563091784
Chr5	14862600	14863399	279.54753653
Chr5	14868000	14868799	525.519535403
Chr5	14885200	14885999	395.051038369
Chr5	14887800	14888799	156.56064911
Chr5	14897400	14898399	1432.93015091
Chr5	14906400	14907199	247.795120258
Chr5	14912800	14913799	494.224111188
Chr5	14919000	14919799	262.41492276
Chr5	14925400	14926399	560.7145678
Chr5	14932000	14932799	164.002136017
Chr5	14933600	14935799	580.438825885
Chr5	14947400	14948199	468.642943369
Chr5	14968800	14969399	339.063694865
Chr5	14970600	14971399	373.449111886
Chr5	14978800	14979999	1149.88928216
Chr5	14984000	14984599	572.6608421
Chr5	14992000	14992399	83.5633905751
Chr5	14995800	14996399	96.6489975558
Chr5	14997800	14999599	1102.25842713
Chr5	15005400	15006199	604.655701463
Chr5	15010200	15011199	602.109127565
Chr5	15059800	15060799	864.607379347
Chr5	15065400	15066199	286.64889009
Chr5	15091200	15091999	656.62322194
Chr5	15102800	15103799	910.676510105
Chr5	15184800	15185599	438.7768716
Chr5	15187400	15188199	565.930181245
Chr5	15189400	15190199	547.055653253
Chr5	15208400	15209199	378.52524906
Chr5	15213800	15214999	421.521217095
Chr5	15224400	15225199	318.805831858
Chr5	15261000	15265399	2056.03520258
Chr5	15268800	15269799	869.315820042
Chr5	15278400	15279399	571.869225795
Chr5	15303400	15304399	645.065739867
Chr5	15306000	15306799	508.558337785
Chr5	15320600	15321199	133.951388961
Chr5	15332800	15333599	652.389229348
Chr5	15343000	15343599	62.4459597701
Chr5	15345400	15346199	724.755628458
Chr5	15377200	15378599	730.657409935
Chr5	15379600	15381999	657.131714561
Chr5	15383400	15385399	676.020261133
Chr5	15400200	15400999	1155.34227392
Chr5	15404600	15405399	628.088043335
Chr5	15409600	15410599	774.430130365
Chr5	15413800	15414599	234.929271631
Chr5	15419400	15420599	617.71528303
Chr5	15421400	15422399	816.084626604
Chr5	15424000	15425399	307.751856712
Chr5	15439200	15440399	1051.78932839
Chr5	15445600	15446399	140.211888239
Chr5	15453200	15453999	696.68723414
Chr5	15456400	15457399	637.797192376
Chr5	15466000	15466599	422.482148195
Chr5	15469800	15470799	1412.8442183
Chr5	15472200	15472799	352.885926507
Chr5	15474800	15476399	1106.12783529
Chr5	15482200	15483199	261.04995776
Chr5	15501400	15501799	290.575030376
Chr5	15510000	15511599	1098.79699167
Chr5	15514000	15515799	210.525620549
Chr5	15547400	15548199	841.012997598
Chr5	15551200	15551999	949.858712462
Chr5	15555000	15556199	834.052045799
Chr5	15558800	15559599	618.412997368
Chr5	15561600	15562599	122.673636605
Chr5	15568400	15569999	1310.22850174
Chr5	15571400	15572199	342.218025638
Chr5	15606800	15607599	612.849643413
Chr5	15608800	15610599	2809.60095448
Chr5	15616800	15618399	1703.16644144
Chr5	15619800	15621799	1861.70161559
Chr5	15625600	15626199	524.976464258
Chr5	15634400	15635999	1797.95291885
Chr5	15641600	15644799	2253.22700593
Chr5	15703200	15703999	312.03195708
Chr5	15712600	15712999	72.5457021796
Chr5	15724400	15725399	605.381861139
Chr5	15741800	15743599	199.196007424
Chr5	15748800	15749599	257.713163212
Chr5	15750800	15751599	306.069466758
Chr5	15753800	15754799	430.099235854
Chr5	15761000	15761599	136.371305343
Chr5	15769600	15770399	572.684782389
Chr5	15785800	15786599	528.910015778
Chr5	15814400	15815399	1041.60557987
Chr5	15821400	15822199	692.774390947
Chr5	15826400	15827799	952.48695957
Chr5	15839800	15840599	471.026700503
Chr5	15842200	15842999	116.34621052
Chr5	15843800	15845599	3376.93056772
Chr5	15851400	15852199	678.149479298
Chr5	15854600	15855199	282.842509991
Chr5	15858600	15859799	856.416112497
Chr5	15875200	15875799	79.0138838052
Chr5	15878600	15879999	712.510366857
Chr5	15885800	15886399	321.979950297
Chr5	15895600	15896599	898.074730219
Chr5	15901600	15902399	312.128256308
Chr5	15903200	15904199	553.868578595
Chr5	15911400	15912599	1612.83318141
Chr5	15929200	15930199	633.454121457
Chr5	15934600	15935999	434.064288338
Chr5	15942800	15943599	519.416765481
Chr5	15946600	15947399	486.290845333
Chr5	15950000	15950799	401.398600437
Chr5	15957600	15958399	74.9963032138
Chr5	15966200	15966999	101.93911643
Chr5	15978200	15978999	692.25849354
Chr5	15987400	15988199	449.326804394
Chr5	15991200	15991999	727.141216097
Chr5	15994000	15994799	530.992233248
Chr5	16002200	16003199	879.75612159
Chr5	16004200	16005199	1035.42285265
Chr5	16026200	16026799	228.849241402
Chr5	16034400	16035599	1030.93523298
Chr5	16041000	16041599	322.714738651
Chr5	16057200	16060799	3921.68983029
Chr5	16063600	16064399	399.969006041
Chr5	16066400	16067599	1079.72404096
Chr5	16069000	16071199	2986.66568674
Chr5	16083800	16086799	1225.86173421
Chr5	16096400	16097199	775.940638958
Chr5	16101400	16102199	582.665590943
Chr5	16110600	16111599	854.895216106
Chr5	16119200	16119999	135.274724567
Chr5	16133600	16134999	870.630401288
Chr5	16148400	16149199	625.440728234
Chr5	16152000	16153599	900.28463799
Chr5	16161600	16163399	1376.28686699
Chr5	16166400	16167199	664.623213586
Chr5	16169000	16170999	318.957801482
Chr5	16181600	16182399	153.850543749
Chr5	16193400	16195799	367.03281329
Chr5	16202200	16202799	225.966023532
Chr5	16208600	16209999	1194.2958861
Chr5	16213200	16214199	841.837508828
Chr5	16225200	16226199	740.691140429
Chr5	16227800	16228799	1002.12619636
Chr5	16233600	16235199	1062.81392289
Chr5	16237200	16237999	92.3612098662
Chr5	16241000	16241799	231.334721809
Chr5	16246600	16247399	81.445883139
Chr5	16250200	16250999	487.761004718
Chr5	16256200	16256799	568.604998252
Chr5	16266400	16267399	866.795013518
Chr5	16277200	16277799	108.473156724
Chr5	16281400	16282399	1236.49057899
Chr5	16284400	16286599	1776.26083721
Chr5	16290800	16291399	101.256929172
Chr5	16293000	16293599	276.812272807
Chr5	16295000	16295799	369.654805928
Chr5	16298000	16299599	1001.90156604
Chr5	16305400	16306599	856.727887173
Chr5	16310800	16311599	263.800155433
Chr5	16315800	16316799	1167.80118237
Chr5	16330200	16330999	136.415723552
Chr5	16335000	16335599	205.141827359
Chr5	16339800	16340799	964.986437607
Chr5	16353200	16353999	597.96862667
Chr5	16355400	16356399	399.3486397
Chr5	16363200	16363799	278.296284831
Chr5	16365800	16368199	1193.45715411
Chr5	16374800	16375799	869.096948838
Chr5	16378800	16379799	829.228759527
Chr5	16383200	16385399	626.050827642
Chr5	16394400	16396799	855.803328227
Chr5	16400800	16401599	351.586576926
Chr5	16404400	16405199	437.353737052
Chr5	16407200	16408999	671.526666578
Chr5	16410800	16411799	1497.10701037
Chr5	16414000	16414799	657.784475677
Chr5	16420600	16421599	1017.67900839
Chr5	16423800	16424599	506.476907855
Chr5	16426200	16427799	1245.79327788
Chr5	16428600	16429599	326.116434064
Chr5	16432600	16434399	457.693925942
Chr5	16435400	16436199	213.549248946
Chr5	16438400	16440199	742.887406052
Chr5	16441800	16443399	419.546108439
Chr5	16447200	16448199	727.617347744
Chr5	16451400	16452199	495.20874707
Chr5	16458600	16459199	486.801384067
Chr5	16462400	16463399	881.422619526
Chr5	16468400	16469599	986.511826914
Chr5	16475800	16476999	1553.24000599
Chr5	16479800	16480599	509.010144868
Chr5	16483800	16484399	188.093255909
Chr5	16489200	16490199	1055.404306
Chr5	16493200	16493999	520.897044632
Chr5	16496200	16496999	522.826658632
Chr5	16500200	16500999	588.905531591
Chr5	16503600	16504599	428.132436903
Chr5	16507600	16508399	859.440644202
Chr5	16536800	16537999	1736.08547712
Chr5	16539200	16540199	546.621766585
Chr5	16543200	16544999	836.978500553
Chr5	16551000	16551799	640.971952493
Chr5	16562800	16563599	208.151245484
Chr5	16569400	16570199	786.324757609
Chr5	16580000	16582199	1718.97625329
Chr5	16591200	16592399	1018.63111337
Chr5	16595800	16596599	490.214542111
Chr5	16609800	16610799	820.57678752
Chr5	16620200	16620799	66.7842395883
Chr5	16622000	16622799	610.567352833
Chr5	16630000	16630799	546.897828055
Chr5	16636200	16637399	1139.66627193
Chr5	16638400	16639799	1494.33356109
Chr5	16646200	16646999	416.701625912
Chr5	16655000	16655399	158.064521318
Chr5	16666000	16667399	1850.21242021
Chr5	16668800	16669799	832.49001722
Chr5	16674400	16674999	411.028979606
Chr5	16675800	16676599	669.470334279
Chr5	16688600	16691799	903.202020102
Chr5	16693800	16696799	530.021070264
Chr5	16706800	16707599	612.104726629
Chr5	16717800	16718999	1548.80622641
Chr5	16725800	16726799	737.696369149
Chr5	16733600	16734399	312.815778327
Chr5	16738200	16739399	469.029837178
Chr5	16748600	16749399	208.911780096
Chr5	16758000	16758599	921.913449325
Chr5	16759600	16761399	1066.90615871
Chr5	16769000	16770399	100.164022109
Chr5	16775200	16775799	91.7713910493
Chr5	16778400	16780999	2459.02888662
Chr5	16782000	16782599	908.08105497
[truncated: 17,720 more rows]
