# Supplementary material for: Hyperosmotic priming of Arabidopsis seedlings establishes a long-term somatic memory accompanied by specific changes of the epigenome
Source: Genome Biol. 2013 Jun 14;14(6):R59. doi: 10.1186/gb-2013-14-6-r59 (PMC3707022; doi:10.1186/gb-2013-14-6-r59)
Supplement: Additional file 29 — slands_TendaysCRH3K27me3-G400.bed. BED file containing coordinates of islands as determined by SICER software in sample 10d CRH3K27me3. (G: optimized gap size in bp.) [file gb-2013-14-6-r59-S29.BED]

track name=C10dRH3K27me3_g2e01.uni.islands
Chr5	44800	46399	49.9188211955
Chr5	73000	73999	172.799592326
Chr5	100200	101199	50.2015976061
Chr5	123200	126199	487.708043384
Chr5	129400	134799	49.3559820133
Chr5	151800	153999	98.9606001477
Chr5	155600	157599	511.08221868
Chr5	193000	198399	185.604515115
Chr5	254400	259399	186.36463858
Chr5	285600	288999	69.4509093489
Chr5	324600	325399	55.0342034632
Chr5	350200	353599	222.283120075
Chr5	390200	394399	302.80974445
Chr5	395000	401399	1023.54662814
Chr5	416200	418599	116.548280264
Chr5	487400	488999	54.6552438269
Chr5	491800	494599	119.304518359
Chr5	537400	541999	461.280529748
Chr5	559400	560799	86.0555400086
Chr5	566600	568799	52.228847044
Chr5	577000	578599	54.7032341764
Chr5	620000	620799	139.454035844
Chr5	622200	623999	120.864456163
Chr5	670200	674999	90.1459389238
Chr5	679800	685999	471.495230739
Chr5	697600	704399	818.784590676
Chr5	732600	734799	99.4350672739
Chr5	745600	749599	489.844086872
Chr5	869600	870599	81.1457537549
Chr5	873200	874799	177.415568511
Chr5	908200	914399	352.274284541
Chr5	952000	962999	1557.17339029
Chr5	1001600	1010399	780.022249834
Chr5	1012800	1017999	407.374365074
Chr5	1020400	1025599	189.861590823
Chr5	1044600	1048799	97.1983086386
Chr5	1087600	1088799	83.6302619155
Chr5	1118600	1122599	273.79418871
Chr5	1159400	1162199	101.740682664
Chr5	1185400	1191799	200.586971442
Chr5	1218400	1221999	221.200590625
Chr5	1229800	1239999	259.971438333
Chr5	1257000	1258199	60.5532215682
Chr5	1292000	1295599	52.0484913079
Chr5	1345800	1353999	688.299537701
Chr5	1364200	1367399	78.8392887708
Chr5	1457600	1458599	106.951210836
Chr5	1459600	1468199	896.5086295
Chr5	1481000	1485999	306.291882055
Chr5	1486800	1498399	988.061060883
Chr5	1509200	1511999	62.1063075612
Chr5	1524200	1527199	206.092373825
Chr5	1557000	1557999	404.947383078
Chr5	1560800	1563999	140.087512802
Chr5	1567600	1570399	121.912950862
Chr5	1579400	1584599	370.446213464
Chr5	1687800	1689599	85.8838668415
Chr5	1705400	1707399	123.066198581
Chr5	1708000	1711999	127.343377698
Chr5	1733800	1735599	174.744086504
Chr5	1740400	1742199	53.2869679713
Chr5	1791200	1794799	200.17804981
Chr5	1826200	1829599	172.063232454
Chr5	1830600	1833399	112.311547006
Chr5	1835000	1836999	134.491805046
Chr5	1893200	1895399	316.445887099
Chr5	1914800	1916399	168.197070465
Chr5	1924000	1927799	83.0340875817
Chr5	1948800	1951999	517.373507479
Chr5	1979200	1981199	240.751033218
Chr5	1982200	1983999	94.6630381519
Chr5	1992600	1998999	388.132189185
Chr5	2008200	2010999	83.8484052418
Chr5	2035600	2046999	2324.17145036
Chr5	2067200	2072799	351.009512078
Chr5	2120600	2123199	86.0885725453
Chr5	2169800	2173199	188.95011764
Chr5	2175000	2176599	62.5630729505
Chr5	2191400	2195399	241.120610463
Chr5	2200400	2201799	47.6443733688
Chr5	2218400	2220999	190.212684201
Chr5	2226400	2229199	89.5584437074
Chr5	2230200	2236799	231.758670487
Chr5	2237400	2239199	195.897684705
Chr5	2242400	2245799	264.856416886
Chr5	2253000	2256199	125.547662226
Chr5	2275600	2280199	107.54219169
Chr5	2303800	2309199	394.70282984
Chr5	2314800	2316799	114.009329804
Chr5	2348800	2353999	190.708826411
Chr5	2365000	2373399	538.503336834
Chr5	2375600	2379399	170.723600012
Chr5	2380200	2391199	1673.8384238
Chr5	2404000	2405999	161.6266218
Chr5	2445000	2446199	64.1214542613
Chr5	2446800	2452599	288.415142288
Chr5	2468200	2468799	73.3901062113
Chr5	2488200	2489999	48.1889809881
Chr5	2530000	2532799	237.885481313
Chr5	2556000	2558199	129.979134537
Chr5	2559000	2560799	189.413239532
Chr5	2583000	2587599	377.660329687
Chr5	2619000	2624999	426.034676355
Chr5	2733200	2736199	242.673223395
Chr5	2829000	2833199	421.366688123
Chr5	2890200	2891999	81.9140134129
Chr5	2906400	2910599	157.668816246
Chr5	2934600	2937999	73.7121700443
Chr5	2949200	2953199	443.049050831
Chr5	2954000	2955199	47.7112420688
Chr5	2967000	2968799	47.3714805846
Chr5	2970800	2972799	68.3713750167
Chr5	3024800	3030799	753.591669729
Chr5	3045400	3049199	98.0654534659
Chr5	3084600	3085199	100.177706732
Chr5	3108400	3113999	536.652297845
Chr5	3168800	3170999	73.6491957758
Chr5	3172800	3181399	1115.41207779
Chr5	3193000	3196399	301.000414885
Chr5	3208400	3211199	48.44469413
Chr5	3224800	3234599	1883.0254401
Chr5	3253000	3253399	153.345351066
Chr5	3274000	3276399	149.362286489
Chr5	3310800	3312599	58.9544095547
Chr5	3313200	3316999	116.374922325
Chr5	3345600	3348799	163.193249308
Chr5	3349400	3350799	105.597260308
Chr5	3358800	3359799	72.1453591947
Chr5	3370400	3372599	351.633436849
Chr5	3454600	3458399	223.241382774
Chr5	3474000	3476199	62.1065647414
Chr5	3501600	3503999	84.5358643735
Chr5	3505000	3507799	124.005961663
Chr5	3510200	3517199	442.337009258
Chr5	3542200	3544399	123.99144549
Chr5	3562600	3566199	206.594224359
Chr5	3572000	3573999	85.9702462888
Chr5	3575400	3578199	83.7055158531
Chr5	3610400	3616999	493.809420192
Chr5	3687400	3694799	871.143367505
Chr5	3696000	3698399	396.352762215
Chr5	3701600	3709199	589.690010881
Chr5	3714600	3718199	105.499970721
Chr5	3723200	3730199	295.222658923
Chr5	3738800	3740799	188.770436697
Chr5	3824600	3825399	60.5148409557
Chr5	3844600	3846799	115.233940088
Chr5	3848600	3852399	211.730379367
Chr5	3865800	3867999	129.85704832
Chr5	3871800	3873599	104.860973912
Chr5	3874400	3876799	52.1367572862
Chr5	3892000	3893599	56.6755905163
Chr5	3896400	3897399	68.1705162367
Chr5	3970000	3973199	86.583336995
Chr5	3984000	3993599	562.389463376
Chr5	4024400	4026999	100.029097576
Chr5	4054400	4055799	207.97927554
Chr5	4062600	4067399	251.256907443
Chr5	4149600	4152199	50.3660583645
Chr5	4166400	4169399	70.4063143437
Chr5	4180800	4184399	250.277059995
Chr5	4185000	4189799	169.381118028
Chr5	4217400	4219999	131.615105639
Chr5	4227800	4239599	692.30631918
Chr5	4272600	4276399	361.805746383
Chr5	4280800	4282399	57.860274167
Chr5	4290800	4293599	66.5087277902
Chr5	4480200	4480799	54.6832040688
Chr5	4482400	4483999	73.9543848393
Chr5	4488400	4489799	50.5741499912
Chr5	4521800	4522999	202.892663504
Chr5	4571200	4574999	145.287530458
Chr5	4613000	4614399	136.889075374
Chr5	4621200	4624999	237.867522005
Chr5	4643200	4645799	107.987470935
Chr5	4729000	4730799	103.185175652
Chr5	4733800	4734599	51.968935092
Chr5	4756200	4759799	137.851750146
Chr5	4805200	4808999	305.433201218
Chr5	4826000	4827599	323.282034096
Chr5	4831800	4835799	174.269836115
Chr5	4842400	4843399	63.217401491
Chr5	4867800	4870799	397.760129145
Chr5	4875000	4875999	74.3891085469
Chr5	4901200	4906999	304.114948011
Chr5	4908200	4911599	175.952158458
Chr5	4914000	4916399	64.8816967508
Chr5	4920600	4925599	248.54909645
Chr5	4937800	4938999	81.7152309057
Chr5	4947000	4950999	100.598994833
Chr5	4972400	4977199	80.6436680917
Chr5	5094800	5097399	310.8282234
Chr5	5098400	5101199	193.770841941
Chr5	5127000	5128599	47.1902092017
Chr5	5151400	5155799	428.452918799
Chr5	5168200	5169599	119.123299109
Chr5	5232000	5233999	90.8803783511
Chr5	5236400	5239199	68.9199458011
Chr5	5252400	5254799	130.092177472
Chr5	5331200	5333399	137.451024626
Chr5	5376600	5379599	236.605062339
Chr5	5397800	5402999	353.361914573
Chr5	5407400	5411799	230.767429658
Chr5	5412400	5417199	243.383888967
Chr5	5480000	5482999	294.516289185
Chr5	5501600	5504399	77.7437743006
Chr5	5512200	5516799	519.894295954
Chr5	5603200	5605999	107.387948704
Chr5	5616400	5629999	2193.24902726
Chr5	5654200	5655599	51.7514026592
Chr5	5675400	5677399	79.6614004321
Chr5	5703200	5706399	138.800203587
Chr5	5715800	5717599	76.1512996287
Chr5	5742800	5749999	512.267538501
Chr5	5754400	5755999	63.4159575813
Chr5	5766800	5769599	72.5235750902
Chr5	5831200	5837199	429.164334068
Chr5	5845800	5853999	426.002022742
Chr5	5855400	5860799	449.09345388
Chr5	5875600	5884399	631.439035413
Chr5	5902600	5906799	92.8013483055
Chr5	5944800	5950199	315.549215784
Chr5	5970800	5972199	78.5699533448
Chr5	6001600	6003199	59.5221138705
Chr5	6040800	6042799	79.7065208674
Chr5	6074800	6078799	74.5285147285
Chr5	6163800	6167599	468.643549524
Chr5	6183400	6188399	308.323710339
Chr5	6232600	6234199	89.4224064478
Chr5	6306000	6309399	148.866427267
Chr5	6311600	6318799	181.283010912
Chr5	6320200	6323399	133.186034702
Chr5	6410600	6413399	143.14185665
Chr5	6440000	6447599	280.659561376
Chr5	6473400	6476599	220.31427659
Chr5	6480000	6487999	373.024080643
Chr5	6565800	6571799	166.632189905
Chr5	6589400	6594399	94.3891586317
Chr5	6635600	6637999	96.7173820293
Chr5	6660600	6662399	76.3258073651
Chr5	6665600	6670799	293.078440024
Chr5	6671400	6673199	84.8872980217
Chr5	6693000	6694999	282.219081956
Chr5	6718400	6718999	53.840825969
Chr5	6720200	6727799	560.818058541
Chr5	6814200	6814599	62.3111038403
Chr5	6822200	6831599	577.886111343
Chr5	6840200	6844799	82.4463245227
Chr5	6871200	6872799	58.1964681231
Chr5	6886400	6887599	66.6122956466
Chr5	6954800	6956799	55.4158955984
Chr5	6975600	6976999	83.2353987461
Chr5	6992200	6996999	159.2907649
Chr5	7002600	7004999	125.121185228
Chr5	7022400	7024399	59.6301150414
Chr5	7025400	7027799	308.603471691
Chr5	7040000	7041399	130.848318423
Chr5	7045600	7047999	202.305504269
Chr5	7171400	7174199	102.662452196
Chr5	7178200	7180799	68.1987037157
Chr5	7186000	7186799	56.491593825
Chr5	7190200	7195399	320.82286072
Chr5	7222400	7223999	147.870783104
Chr5	7225200	7228199	212.711229335
Chr5	7230000	7234799	283.197565816
Chr5	7253400	7255799	88.2416055815
Chr5	7258000	7260399	87.8639735579
Chr5	7264800	7265599	119.084636978
Chr5	7266800	7268799	61.577713454
Chr5	7270600	7272799	100.397084272
Chr5	7317200	7319599	82.3730723114
Chr5	7320200	7323799	163.688749395
Chr5	7324400	7326399	108.909218044
Chr5	7342000	7351999	695.782475837
Chr5	7352600	7354799	119.948413478
Chr5	7355400	7358199	168.384028988
Chr5	7367200	7371799	551.7993712
Chr5	7379000	7381999	102.141226377
Chr5	7418000	7422599	290.947801493
Chr5	7426400	7434199	336.510671406
Chr5	7444000	7446799	85.327098005
Chr5	7458200	7465999	537.164263642
Chr5	7468600	7473999	190.979797332
Chr5	7491200	7493399	66.3246457762
Chr5	7494200	7496799	127.607758477
Chr5	7499800	7503799	197.235985589
Chr5	7509400	7512199	229.660266824
Chr5	7520600	7523199	60.9685427666
Chr5	7603800	7604799	56.5105865324
Chr5	7620600	7622199	72.314215207
Chr5	7646800	7648199	86.3054797405
Chr5	7653200	7663799	434.856606872
Chr5	7670400	7672799	135.456897005
Chr5	7683600	7690999	236.963434727
Chr5	7691600	7692799	57.7828437963
Chr5	7693800	7698399	538.887643448
Chr5	7703000	7704599	72.4232894537
Chr5	7716200	7723999	496.908250692
Chr5	7726600	7728599	236.258176829
Chr5	7753400	7754399	67.6603720513
Chr5	7798400	7803199	346.940963075
Chr5	7811200	7816399	243.304126612
Chr5	7819200	7821199	266.91714121
Chr5	7833800	7838799	542.922183674
Chr5	7859000	7865599	295.545633778
Chr5	7913800	7916399	168.24674915
Chr5	7969600	7972199	66.4478061146
Chr5	7973000	7974399	67.1556908609
Chr5	7975400	7980399	114.741451697
Chr5	8027400	8030599	60.8278802698
Chr5	8066000	8067999	126.813907714
Chr5	8077600	8080599	117.878337162
Chr5	8082800	8083599	185.890624905
Chr5	8091000	8101399	618.454944958
Chr5	8103800	8109999	420.442759351
Chr5	8125000	8127199	87.3194927172
Chr5	8133600	8140599	275.145781051
Chr5	8143600	8145799	55.2832120713
Chr5	8162000	8168399	400.306937428
Chr5	8170200	8174199	135.505433738
Chr5	8175000	8176399	78.7599192366
Chr5	8180000	8188199	419.825440986
Chr5	8193600	8197399	79.1795914072
Chr5	8199600	8201199	181.641373868
Chr5	8205400	8207399	53.2866896908
Chr5	8210200	8215599	389.733518696
Chr5	8217800	8228199	597.321848151
Chr5	8229000	8232199	70.1289608877
Chr5	8291000	8294599	163.370949096
Chr5	8334600	8337799	160.079810293
Chr5	8372400	8374799	102.758508337
Chr5	8384000	8403599	2480.72805783
Chr5	8405400	8408199	117.822342341
Chr5	8408800	8412799	342.069232383
Chr5	8426200	8426999	49.1696348057
Chr5	8497800	8502399	218.073251774
Chr5	8506600	8513199	478.845519426
Chr5	8523400	8529599	301.029775087
Chr5	8539000	8544399	411.159561392
Chr5	8552800	8554399	104.683222474
Chr5	8562800	8565399	53.6074930686
Chr5	8569600	8571399	160.935172547
Chr5	8580000	8584599	241.097072455
Chr5	8588600	8598999	1276.76370342
Chr5	8616200	8619599	163.279309736
Chr5	8657600	8659399	227.984167098
Chr5	8662200	8664399	52.6866431897
Chr5	8668000	8670599	55.5114394575
Chr5	8686200	8691999	142.180130722
Chr5	8695200	8697799	48.7785964108
Chr5	8703000	8705999	73.7907244714
Chr5	8736200	8736799	55.5556244085
Chr5	8778600	8783599	446.535470475
Chr5	8787000	8793799	334.587337094
Chr5	8796000	8796999	99.9062182813
Chr5	8804000	8807599	86.6246355284
Chr5	8819800	8822599	159.593353608
Chr5	8823200	8824599	87.0121016276
Chr5	8831400	8833199	52.3649500714
Chr5	8835200	8837399	84.8112159893
Chr5	8841200	8845799	160.512039744
Chr5	8846400	8849199	166.788382093
Chr5	8873600	8880799	684.54214635
Chr5	8894200	8895999	102.524073145
Chr5	8914000	8917199	153.707896388
Chr5	8918400	8923599	112.396918464
Chr5	8924200	8927799	68.788506875
Chr5	8937400	8939599	321.408769813
Chr5	8940200	8945199	267.498590441
Chr5	8993400	8995999	83.1611582976
Chr5	9001600	9002999	65.0419194551
Chr5	9006600	9020599	957.626267776
Chr5	9057400	9059999	236.062484661
Chr5	9061800	9068199	337.059671131
Chr5	9070800	9077599	790.306446522
Chr5	9078400	9090399	776.16471842
Chr5	9103000	9114599	779.093764127
Chr5	9115200	9117599	107.434733745
Chr5	9120200	9125999	193.070642383
Chr5	9126600	9127399	53.1810602173
Chr5	9128000	9129999	87.4952987115
Chr5	9130800	9133999	128.849662667
Chr5	9134800	9140999	584.160308786
Chr5	9196400	9198799	76.9485367953
Chr5	9199800	9202599	48.9960211664
Chr5	9233200	9236199	84.4493036129
Chr5	9299400	9303399	95.5607137898
Chr5	9328200	9330599	82.544150675
Chr5	9331600	9334399	107.528758315
Chr5	9335600	9337999	60.1172705374
Chr5	9360000	9360999	48.8995635886
Chr5	9364200	9367999	127.462071973
Chr5	9424000	9424999	63.7062529451
Chr5	9430800	9432999	75.2733084868
Chr5	9516600	9519199	192.384358268
Chr5	9613600	9615999	106.146161909
Chr5	9620400	9622199	64.5547992378
Chr5	9626600	9627799	81.0926899963
Chr5	9637000	9638999	62.9706820324
Chr5	9666800	9668199	115.757738566
Chr5	9716600	9720399	164.854361059
Chr5	9803600	9804999	436.733005049
Chr5	9851800	9853999	82.1771256098
Chr5	9876000	9879399	97.4358770691
Chr5	10128400	10131199	118.424540739
Chr5	10131800	10134199	143.977956474
Chr5	10137600	10139999	258.379173586
Chr5	10162800	10164399	55.9298392363
Chr5	10264800	10266399	70.0894279004
Chr5	10284800	10287399	212.242245944
Chr5	10290600	10295199	296.189196842
Chr5	10452800	10456999	461.944841457
Chr5	10477800	10479399	322.476951197
Chr5	10481000	10485999	149.320373014
Chr5	10486600	10494799	279.627029887
Chr5	10636800	10637799	89.4916489954
Chr5	10638800	10643399	153.040130517
Chr5	10719400	10723999	324.837621515
Chr5	11615200	11617599	92.0728857737
Chr5	11701600	11705799	1264.58842858
Chr5	11706400	11707599	95.7973682817
Chr5	11708400	11709399	144.751840342
Chr5	11723200	11725199	530.33514986
Chr5	11725800	11736399	6614.50056034
Chr5	11737000	11738599	74.4793686616
Chr5	11753800	11757799	119.565282533
Chr5	12045000	12046799	64.1990555869
Chr5	12594200	12595999	59.0684342299
Chr5	12596600	12600599	242.357964376
Chr5	12682400	12684199	54.370401488
Chr5	13098400	13101199	62.9751570356
Chr5	13233400	13233999	101.85475739
Chr5	13361000	13362199	54.3771905055
Chr5	13363600	13365399	112.007310008
Chr5	13434200	13435599	607.566077522
Chr5	13768200	13774199	237.796352825
Chr5	13852000	13854999	1715.29258892
Chr5	13933800	13943599	975.08632646
Chr5	13987600	13988599	91.5529204739
Chr5	14020800	14022199	130.048374713
Chr5	14091400	14092599	60.4600273559
Chr5	14191400	14199399	663.878637599
Chr5	14212200	14213199	67.4912130312
Chr5	14219600	14223999	95.6527142562
Chr5	14242800	14246399	135.564864449
Chr5	14526600	14533599	377.741221154
Chr5	14601600	14605199	159.538205859
Chr5	14605800	14608199	167.336347296
Chr5	14637800	14640599	232.304642947
Chr5	14642600	14646199	339.965030297
Chr5	14648800	14650599	135.58835662
Chr5	14701200	14702199	85.9686537194
Chr5	14706600	14711799	266.404347072
Chr5	14712400	14714599	185.346881853
Chr5	14726400	14729199	72.052013306
Chr5	14756800	14758399	56.293254003
Chr5	14759400	14760399	55.1676284847
Chr5	14761000	14761999	48.0512155542
Chr5	14764000	14770799	615.00430332
Chr5	14860000	14861399	76.3790494807
Chr5	14862200	14863199	50.2376777441
Chr5	14881000	14882399	87.2310641946
Chr5	14911600	14913399	90.8720244964
Chr5	14918400	14920599	47.8371857731
Chr5	14942400	14944999	92.372575644
Chr5	14957200	14961399	126.234941423
Chr5	14974600	14977799	169.421304037
Chr5	14984200	14988599	188.756541737
Chr5	15035200	15039199	194.800406591
Chr5	15044800	15047199	107.410780425
Chr5	15047800	15048799	48.9654840407
Chr5	15049600	15051799	54.4115464693
Chr5	15061800	15063599	66.7079282058
Chr5	15071600	15075199	288.457082487
Chr5	15092800	15101399	557.860209529
Chr5	15106800	15113599	160.873815169
Chr5	15114200	15115399	56.8040796268
Chr5	15116000	15118399	100.387168575
Chr5	15119000	15126799	537.036165501
Chr5	15131600	15137599	205.811477562
Chr5	15140600	15144799	231.243390505
Chr5	15164400	15168599	163.00714767
Chr5	15171200	15175199	242.480646433
Chr5	15213800	15216999	174.295917845
Chr5	15224800	15228199	204.233005439
Chr5	15246400	15248999	365.369900919
Chr5	15273600	15279799	136.818561579
Chr5	15315200	15316999	56.1579644216
Chr5	15365800	15371799	128.313901685
Chr5	15372600	15378399	325.445483049
Chr5	15388200	15392599	160.260336176
Chr5	15393400	15397399	130.904660495
Chr5	15424200	15430799	228.186145737
Chr5	15432800	15436999	204.273464226
Chr5	15475800	15478599	249.165872119
Chr5	15524200	15527599	146.291049081
Chr5	15529000	15531599	74.8678561067
Chr5	15533200	15534599	67.6076759846
Chr5	15536400	15539199	313.100714213
Chr5	15539800	15541599	170.965532013
Chr5	15542400	15542799	98.0029798926
Chr5	15578600	15580799	100.701219068
Chr5	15587200	15592399	88.397017309
Chr5	15602400	15604199	72.9676554189
Chr5	15606800	15613199	214.812361819
Chr5	15614800	15619199	166.772440408
Chr5	15619800	15622599	94.1175134326
Chr5	15631600	15634999	83.5079239195
Chr5	15705800	15714599	250.948564563
Chr5	15727000	15729399	125.457370634
Chr5	15731000	15732599	65.9387259515
Chr5	15736600	15741399	250.666948592
Chr5	15746000	15747399	101.406888067
Chr5	15775200	15780199	232.580876762
Chr5	15782000	15785199	205.825491667
Chr5	15794200	15795999	132.033553289
Chr5	15797000	15801999	265.986268456
Chr5	15803400	15805199	65.0667772363
Chr5	15805800	15809399	47.6734174609
Chr5	15828400	15831399	85.6546918792
Chr5	15833200	15837199	97.3083445863
Chr5	15842000	15843199	122.611069626
Chr5	15844000	15844999	71.2283845098
Chr5	15847000	15851799	129.663072792
Chr5	15859200	15862199	111.579261709
Chr5	15862800	15866599	138.851847247
Chr5	15867200	15868999	101.012933496
Chr5	15893200	15896399	74.41262136
Chr5	15898400	15900599	93.0948736245
Chr5	15911400	15912799	537.965201991
Chr5	15952000	15959999	370.494071878
Chr5	15973800	15976199	188.898886202
Chr5	15978600	15983799	170.568495953
Chr5	15985400	15987199	205.468683061
Chr5	16022800	16024799	61.2999758747
Chr5	16028600	16030399	162.53227519
Chr5	16031600	16033599	99.5741237356
Chr5	16089000	16091199	294.993055764
Chr5	16097800	16101599	185.584967927
Chr5	16113000	16118199	223.921192023
Chr5	16119000	16119999	284.319644289
Chr5	16121400	16131199	323.900725033
Chr5	16136600	16146599	1169.6367767
Chr5	16152200	16156399	316.256381772
Chr5	16174600	16178599	106.798673759
Chr5	16179200	16180599	51.7012129147
Chr5	16203800	16206599	58.5540931333
Chr5	16244000	16246199	110.788343134
Chr5	16269000	16270199	51.3463045318
Chr5	16308000	16309799	84.7516556512
Chr5	16329000	16337999	1223.42908853
Chr5	16338600	16340399	47.8234304297
Chr5	16512200	16514399	76.4383436912
Chr5	16515000	16519399	157.507673209
Chr5	16520200	16522799	68.4363411532
Chr5	16574400	16576599	149.482436044
Chr5	16579400	16587799	340.691774763
Chr5	16593200	16594599	115.594814532
Chr5	16600000	16608799	647.127278423
Chr5	16623200	16625999	128.403284599
Chr5	16632400	16634599	85.9240440874
Chr5	16649800	16654399	266.817317325
Chr5	16659200	16661799	112.781190513
Chr5	16710000	16716199	241.028861303
Chr5	16738200	16739399	52.8367454612
Chr5	16772800	16775599	62.1094255752
Chr5	16860400	16863399	109.684929775
Chr5	16882800	16885599	50.2804036591
Chr5	16895400	16898399	166.910442121
Chr5	16971200	16972599	82.7045337338
Chr5	17003800	17006199	106.66259953
Chr5	17022000	17025399	103.293705904
Chr5	17030600	17033799	143.299591391
Chr5	17034600	17039399	182.725261192
Chr5	17040200	17042599	99.3438831129
Chr5	17045000	17051999	329.682096064
Chr5	17052800	17058999	436.708573449
Chr5	17059600	17062799	48.1570120575
Chr5	17072800	17077199	261.664717164
Chr5	17078600	17083199	108.853988089
Chr5	17114600	17115599	47.5170860543
Chr5	17141000	17145399	216.12030649
Chr5	17164600	17165999	50.8294898784
Chr5	17197800	17199799	73.0257274079
Chr5	17259400	17262799	88.1644150662
Chr5	17282200	17285199	106.715239603
Chr5	17308200	17314599	269.125304403
Chr5	17332000	17338999	309.063104266
Chr5	17340600	17341599	57.5492413671
Chr5	17344400	17346999	158.735142769
Chr5	17372000	17373999	226.753279296
Chr5	17374600	17377999	53.4033549526
Chr5	17393400	17395799	217.749358215
Chr5	17402200	17405599	74.3749478576
Chr5	17408600	17413599	449.013660233
Chr5	17414200	17416599	82.1730293029
Chr5	17434200	17435599	47.4234283874
Chr5	17496400	17498599	54.8652088465
Chr5	17506000	17511399	148.955879041
Chr5	17533400	17535799	91.6812837463
Chr5	17585800	17586599	147.483403965
Chr5	17625400	17626399	62.9234935954
Chr5	17633000	17636199	65.1204697782
Chr5	17647200	17654999	185.080950907
Chr5	17681800	17683599	78.5234208194
Chr5	17728800	17730199	122.969387211
Chr5	17756200	17758999	111.354162016
Chr5	17760800	17762199	135.692679838
Chr5	17769600	17775599	248.666471758
Chr5	17777800	17780999	113.849191491
Chr5	17798400	17798999	99.009314492
Chr5	17809400	17811599	152.093167005
Chr5	17827400	17833599	138.238940694
Chr5	17847800	17850399	73.4965988574
Chr5	17862000	17863999	222.900435739
Chr5	17886000	17888599	69.0758057127
Chr5	17901400	17904399	103.117115603
Chr5	17906400	17909799	274.933284526
Chr5	17910400	17912199	60.4891295259
Chr5	17941000	17945399	79.1913099002
Chr5	17950200	17951799	61.9707684728
Chr5	17959200	17960999	73.9841442749
Chr5	17964800	17966799	223.553800648
Chr5	17968000	17971199	64.1773681251
Chr5	17997000	17999199	108.989419922
Chr5	17999800	18005599	239.394454493
Chr5	18106200	18109599	71.5862500396
Chr5	18114400	18118399	222.652916486
Chr5	18148200	18160799	643.249377324
Chr5	18188600	18193399	75.6512196319
Chr5	18223000	18225399	67.2494733775
Chr5	18240400	18242799	106.438909415
Chr5	18274800	18276599	58.2124721995
Chr5	18286200	18292999	419.166520702
Chr5	18295400	18310399	478.669331973
Chr5	18311600	18312799	61.856081795
Chr5	18315000	18320599	154.968375129
Chr5	18374400	18376399	117.971281019
Chr5	18505800	18511999	352.908513311
Chr5	18515000	18516399	60.5203088453
Chr5	18586800	18593799	538.334260325
Chr5	18602000	18614199	851.373996286
Chr5	18634000	18637599	141.362811613
Chr5	18639400	18645199	211.993127364
Chr5	18646400	18649399	176.969684462
Chr5	18651200	18653199	75.0437585025
Chr5	18655000	18661399	284.479585793
Chr5	18702200	18706599	222.913747009
Chr5	18743600	18746399	98.6499851295
Chr5	18749800	18752199	105.55468363
Chr5	18753200	18754999	126.921544562
Chr5	18758600	18762399	215.325259899
Chr5	18763000	18767999	96.2856086283
Chr5	18780800	18787199	895.826344725
Chr5	18800400	18804199	321.746225899
Chr5	18804800	18811599	334.553565146
Chr5	18909000	18911999	47.5913776666
Chr5	18912600	18914799	125.441096704
Chr5	18943000	18946999	170.187785083
Chr5	18962400	18964999	575.757053833
Chr5	18974200	18974999	50.123653148
Chr5	18994800	18998599	68.1969010561
Chr5	18999600	19001399	60.8038196094
Chr5	19002000	19004399	230.560669213
Chr5	19022000	19030199	340.593680197
Chr5	19031000	19034799	585.94051602
Chr5	19035800	19040799	451.337559846
Chr5	19059600	19070799	501.660379698
Chr5	19140000	19142399	119.658871378
Chr5	19195200	19200399	267.784539148
Chr5	19271600	19274399	185.569268164
Chr5	19288200	19289199	52.4286751465
Chr5	19298200	19300599	78.2530713217
Chr5	19402000	19405399	135.549443251
Chr5	19428400	19433999	324.56223902
Chr5	19434800	19438199	340.494365267
Chr5	19442800	19447999	239.937382451
Chr5	19457000	19461599	412.271280377
Chr5	19474600	19479199	164.692313753
Chr5	19481000	19483399	91.8829602745
Chr5	19503000	19504599	63.7301209049
Chr5	19515400	19518399	78.47578303
Chr5	19519000	19521599	88.5516530778
Chr5	19545800	19547799	127.600811844
Chr5	19564800	19567399	201.950311769
Chr5	19600200	19603999	303.783048545
Chr5	19625800	19628799	123.651644133
Chr5	19644400	19648599	143.497728456
Chr5	19658000	19659799	48.7261239202
Chr5	19678800	19680999	89.7234848238
Chr5	19860800	19862599	98.8077926477
Chr5	19890800	19891599	64.1005061341
Chr5	19909000	19910199	81.7563946393
Chr5	19913600	19919999	391.2901585
Chr5	19920800	19923799	83.5202671833
Chr5	19939200	19942199	103.390919252
Chr5	19963200	19974199	566.424984213
Chr5	19992000	19996999	286.543624392
Chr5	19998400	20000199	95.8738259823
Chr5	20000800	20006799	274.820788003
Chr5	20009600	20010999	109.851378491
Chr5	20014000	20017799	85.4537456059
Chr5	20072200	20076199	182.848376135
Chr5	20083000	20083999	63.7383012094
Chr5	20087200	20088599	72.9705078804
Chr5	20090800	20095999	454.214630071
Chr5	20119800	20121799	83.0911801287
Chr5	20133200	20135399	219.782443222
Chr5	20136000	20144199	375.451093967
Chr5	20160000	20163399	68.2857150927
Chr5	20188800	20191599	217.261688395
Chr5	20192400	20194799	175.169479821
Chr5	20209200	20214199	229.02181613
Chr5	20224400	20227799	148.597695145
Chr5	20228400	20232799	73.536892689
Chr5	20234200	20236599	52.3428716506
Chr5	20260600	20262599	61.3298240051
Chr5	20267200	20269799	50.4800273343
Chr5	20271400	20273399	79.0120325043
Chr5	20362400	20370999	179.490866489
Chr5	20377000	20385399	335.755550422
Chr5	20386000	20393799	240.073872181
Chr5	20395400	20397999	95.3492377634
Chr5	20434000	20437599	94.0452293855
Chr5	20465800	20468399	69.8029617441
Chr5	20503200	20507799	510.278458979
Chr5	20552800	20563999	826.398992454
Chr5	20640800	20642799	111.41468692
Chr5	20646200	20648999	112.266200706
Chr5	20655600	20668799	1133.51147793
Chr5	20669600	20672599	85.5970398525
Chr5	20677200	20680199	334.457304591
Chr5	20682800	20684999	84.5094915781
Chr5	20707800	20715199	395.258526486
Chr5	20725600	20731999	191.91074122
Chr5	20748000	20749799	102.299802306
Chr5	20871000	20872599	68.1599751468
Chr5	20906800	20920999	816.898811293
Chr5	20925000	20928399	203.072752075
Chr5	20965200	20966799	95.0569595072
Chr5	21009000	21010599	58.6815257625
Chr5	21024400	21027799	148.972652256
Chr5	21034800	21036599	148.712678163
Chr5	21037800	21041399	198.583434643
Chr5	21043200	21057399	1752.68826278
Chr5	21058000	21060199	55.4834761615
Chr5	21076200	21080199	117.984205902
Chr5	21081600	21088399	909.924645695
Chr5	21107800	21109599	111.014191443
Chr5	21147000	21148799	50.813119053
Chr5	21159400	21160599	168.833733125
Chr5	21182200	21186999	133.226273444
Chr5	21187600	21195799	335.457835116
Chr5	21236800	21239599	49.2636321404
Chr5	21245000	21246999	84.2784858805
Chr5	21247600	21253999	222.346738507
Chr5	21258000	21259399	76.3786066149
Chr5	21263200	21266199	197.597031977
Chr5	21269400	21270999	68.6552731821
Chr5	21271600	21275799	195.560887278
Chr5	21290600	21294799	180.349122159
Chr5	21301000	21303199	137.775491085
Chr5	21346000	21350799	365.499253072
Chr5	21362800	21364999	49.0943733881
Chr5	21375800	21377999	63.9681649476
Chr5	21378800	21383599	272.456833484
Chr5	21385400	21391599	160.281957539
Chr5	21404800	21407599	50.8179118793
Chr5	21410800	21412199	65.4431973732
Chr5	21447800	21451799	194.087901364
Chr5	21452400	21454999	65.2204418894
Chr5	21503200	21505799	124.423085178
Chr5	21525800	21528399	52.2565766607
Chr5	21572800	21574799	48.739627985
Chr5	21586000	21595599	1177.37939042
Chr5	21604200	21607199	95.4878608581
Chr5	21622600	21630199	309.882024731
Chr5	21651800	21660999	344.311128197
Chr5	21718400	21724399	654.090645269
Chr5	21732000	21737399	262.723287136
Chr5	21776600	21780199	129.248239696
Chr5	21785400	21791599	442.198415682
Chr5	21807400	21809399	125.78098128
Chr5	21844000	21847199	139.223649813
Chr5	21854400	21858199	167.891346026
Chr5	21859200	21860599	58.9811570031
Chr5	21869200	21870799	78.7186409483
Chr5	21890400	21891799	121.371955012
Chr5	21899200	21908599	1265.39460051
Chr5	21917400	21919399	54.3528949422
Chr5	22008400	22010399	104.240879938
Chr5	22011600	22014799	93.7854659028
Chr5	22015600	22018999	274.363248404
Chr5	22022800	22031399	415.892228859
Chr5	22062000	22076399	1224.93355792
Chr5	22090600	22092599	128.167019379
Chr5	22114800	22115399	50.2153413293
Chr5	22116800	22119399	100.784795811
Chr5	22127600	22128799	53.4888258874
Chr5	22135000	22143599	692.788616358
Chr5	22152600	22155999	143.06918465
Chr5	22160600	22163799	131.254839286
Chr5	22173200	22176999	79.5704593925
Chr5	22185400	22188999	80.7996661374
Chr5	22194200	22195999	62.7136800194
Chr5	22204000	22206599	55.9973438272
Chr5	22223000	22226399	127.066674763
Chr5	22227200	22230599	72.9259928838
Chr5	22238000	22241799	304.941732173
Chr5	22268000	22271599	185.027860607
Chr5	22333200	22335199	55.8557312641
Chr5	22339000	22340199	51.928102167
Chr5	22365200	22368799	225.490037176
Chr5	22376400	22378599	203.164361745
Chr5	22379400	22380799	139.196922369
Chr5	22388600	22389799	61.0592103718
Chr5	22405800	22416799	1086.79791469
Chr5	22464200	22465999	111.265671998
Chr5	22564800	22566799	304.540242983
Chr5	22571600	22573399	102.422112151
Chr5	22576400	22578199	56.2975640164
Chr5	22581000	22583599	102.719527406
Chr5	22606000	22608799	61.3403990288
Chr5	22624400	22627199	173.919819225
Chr5	22633000	22637399	713.983681711
Chr5	22650200	22653799	168.496077102
Chr5	22703000	22705199	50.1341747501
Chr5	22705800	22713799	690.119993278
Chr5	22725400	22725799	59.8048060085
Chr5	22747600	22748999	142.005582559
Chr5	22762200	22764399	210.098901095
Chr5	22765400	22766399	51.698428053
Chr5	22770200	22773799	123.708332953
Chr5	22792200	22801399	534.61954558
Chr5	22810200	22816999	830.443249144
Chr5	22833600	22839199	405.09465145
Chr5	22841800	22847999	472.313808814
Chr5	22848600	22851199	245.286304572
Chr5	22853200	22857399	221.059819503
Chr5	22860400	22862199	85.43144022
Chr5	22868400	22872799	145.718910041
Chr5	22877800	22882399	138.866577677
Chr5	22898400	22901999	81.1435755594
Chr5	22918600	22922199	403.282311525
Chr5	22927800	22930199	53.1680460615
Chr5	22980800	22982399	73.7141105955
Chr5	22986000	22997799	1209.66284002
Chr5	23022800	23024399	105.669910398
Chr5	23039400	23041399	182.053748489
Chr5	23047200	23049599	250.643204556
Chr5	23050200	23054399	146.736122511
Chr5	23059600	23062399	146.700621712
Chr5	23102000	23105799	124.325694301
Chr5	23125200	23129199	194.052007236
Chr5	23130600	23134999	284.166052523
Chr5	23140600	23147599	494.683308445
Chr5	23246800	23259599	902.10888612
Chr5	23268400	23270999	102.711815621
Chr5	23294600	23299399	364.399773639
Chr5	23330600	23336799	586.298578025
Chr5	23337400	23338799	96.3732664733
Chr5	23352200	23354399	55.4957359977
Chr5	23382200	23383599	54.5898625824
Chr5	23405000	23413399	580.523612633
Chr5	23414200	23419399	424.766923207
Chr5	23598800	23604799	440.465560668
Chr5	23605600	23609199	433.715525679
Chr5	23632600	23637399	188.954755638
Chr5	23640000	23640999	52.3095229296
Chr5	23702800	23704199	48.1893479688
Chr5	23740200	23741199	51.8605975761
Chr5	23763000	23768799	516.299058908
Chr5	23779200	23781999	121.194854094
Chr5	23789200	23792399	223.206429358
Chr5	23833600	23838599	494.241292114
Chr5	23849800	23851199	69.6919136387
Chr5	23853600	23857399	74.4025357456
Chr5	23894000	23898399	256.481440022
Chr5	23899000	23900799	56.1136490736
Chr5	23922200	23928199	538.935382678
Chr5	23928800	23929999	49.5244138189
Chr5	23930600	23938199	509.627489611
Chr5	23945200	23946999	163.53444507
Chr5	23949200	23952599	56.0718271388
Chr5	23990400	23992999	115.709205413
Chr5	24095600	24100999	72.172357523
Chr5	24151800	24166799	705.755984252
Chr5	24189000	24189799	51.9740453797
Chr5	24190400	24191799	76.6819075628
Chr5	24236600	24242799	369.850423947
Chr5	24252200	24254799	99.4944308797
Chr5	24318800	24326799	573.728691409
Chr5	24363600	24366799	288.369866365
Chr5	24373600	24377399	59.3889058371
Chr5	24417800	24422399	340.942331034
Chr5	24443400	24447799	284.727456942
Chr5	24466800	24468999	50.5716847609
Chr5	24477600	24479999	76.623411667
Chr5	24480600	24480999	54.6419183646
Chr5	24501000	24510799	1024.94653338
Chr5	24532000	24543799	1410.9684935
Chr5	24571200	24585799	909.602796968
Chr5	24608200	24610599	132.998465809
Chr5	24640400	24645999	116.974437077
Chr5	24648400	24649399	119.053286782
Chr5	24688800	24694799	338.191872393
Chr5	24768000	24771799	206.36801912
Chr5	24772400	24774399	60.0670680648
Chr5	24778400	24781199	99.60190788
Chr5	24790200	24804999	493.027258962
Chr5	24807000	24807999	52.0474369561
Chr5	24842600	24846999	475.104155526
Chr5	24850600	24853799	179.169015072
Chr5	24944600	24949399	128.027594567
Chr5	24970800	24972399	75.2986532468
Chr5	24986400	24987999	47.756153244
Chr5	24989600	24989999	49.3416706739
Chr5	25015200	25019199	222.338091483
Chr5	25029600	25034599	493.869345462
Chr5	25078400	25088399	1336.04116964
Chr5	25090200	25091999	47.7087247146
Chr5	25095600	25097199	67.7278973671
Chr5	25217600	25220599	122.35073624
Chr5	25225400	25227799	129.990733695
Chr5	25230400	25233399	154.825252175
Chr5	25257000	25258799	57.6609601431
Chr5	25272600	25275799	135.784074749
Chr5	25307200	25313799	713.373273058
Chr5	25326800	25329599	63.9410857972
Chr5	25339400	25344599	331.608016022
Chr5	25355800	25359199	83.9466386577
Chr5	25379800	25383199	187.557257707
Chr5	25409600	25410599	106.091009571
Chr5	25430800	25436399	168.726046141
Chr5	25437400	25439399	86.140956994
Chr5	25449400	25450999	131.308295739
Chr5	25453800	25459199	156.18302237
Chr5	25460200	25462199	69.6458793367
Chr5	25485600	25487399	177.301653871
Chr5	25503000	25507799	440.779581124
Chr5	25511000	25512799	131.583938497
Chr5	25513600	25514799	50.4587230563
Chr5	25650800	25656599	215.1154002
Chr5	25657400	25660999	226.741426
Chr5	25715800	25716599	73.607948572
Chr5	25793800	25797799	393.748997218
Chr5	25831800	25832799	84.726117956
Chr5	25836800	25837399	99.5999502292
Chr5	25847200	25851399	85.8153387023
Chr5	25862400	25868799	372.397298309
Chr5	25897000	25899599	295.303716409
Chr5	25902400	25904799	115.585026569
Chr5	25905600	25906799	72.6141464481
Chr5	25940800	25941799	127.398735955
Chr5	25992200	25995599	131.857325057
Chr5	25997600	26001399	185.638724836
Chr5	26018800	26021199	49.4511243042
Chr5	26022800	26027599	163.061872502
Chr5	26039800	26044199	398.465282527
Chr5	26063400	26070999	798.934036541
Chr5	26107400	26111999	217.078646704
Chr5	26113600	26115399	461.686224519
Chr5	26128800	26129399	228.507474263
Chr5	26131600	26140799	1484.86812569
Chr5	26210600	26214999	529.250735007
Chr5	26230800	26232599	58.597820563
Chr5	26234400	26235399	47.1504162808
Chr5	26285400	26288399	74.5730117245
Chr5	26298800	26301199	118.164655325
Chr5	26322800	26327799	211.604029758
Chr5	26331000	26336199	65.8485158606
Chr5	26346400	26348599	50.2097758355
Chr5	26414200	26414599	48.840123496
Chr5	26460800	26462199	91.5451241396
Chr5	26471000	26473199	102.550751366
Chr5	26479600	26482199	223.206499575
Chr5	26503000	26506799	172.204327384
Chr5	26507400	26509799	169.459909446
Chr5	26515400	26519999	529.888980445
Chr5	26525600	26527399	231.269123109
Chr5	26611400	26613199	48.9021070409
Chr5	26629200	26634999	540.50140508
Chr5	26676800	26682199	223.495151894
Chr5	26682800	26686999	292.667224343
Chr5	26702800	26709399	165.883306004
Chr5	26739200	26742799	265.521638027
Chr5	26743600	26747599	267.290025491
Chr5	26748600	26750799	73.3759477508
Chr5	26762200	26766999	438.005736197
Chr5	26897400	26899799	183.580926788
Chr5	26971400	26974599	112.908070549
Chr4	17600	20599	278.132357753
Chr4	32600	33799	100.807641523
Chr4	40200	46799	487.448335933
Chr4	59600	66599	827.592340004
Chr4	71800	78999	880.958974295
Chr4	80600	82399	96.1400980084
Chr4	85600	94999	785.257042547
Chr4	111800	115599	350.338681152
Chr4	126400	128199	223.897405642
Chr4	133200	143599	513.770307329
Chr4	157600	161599	85.3078301168
Chr4	167400	177399	921.54920965
Chr4	178400	180999	77.4739057392
Chr4	190000	191199	86.2892660692
Chr4	214000	216399	66.6877054185
Chr4	217600	221999	240.741158507
Chr4	234600	237199	83.5011551536
Chr4	256800	257799	50.783187495
Chr4	300600	304999	412.165773771
Chr4	320600	322799	50.547298246
Chr4	361000	364999	258.855651643
Chr4	365600	368599	252.245099455
Chr4	369200	370399	112.108074975
Chr4	374000	375399	162.19335525
Chr4	377400	378999	93.0261010621
Chr4	379800	381999	123.23936367
Chr4	392200	396199	122.794178296
Chr4	401200	405199	297.107058122
Chr4	501000	506599	263.151743338
Chr4	569600	571799	108.700627643
Chr4	578200	588599	486.225311822
Chr4	595800	613599	815.613020383
Chr4	620600	623599	407.293220974
Chr4	625200	625999	48.611567957
Chr4	628600	630199	57.7349087156
Chr4	638600	642599	273.423320495
Chr4	648800	652199	94.8524771448
Chr4	653600	662999	1108.87819009
Chr4	663600	668399	217.001984432
Chr4	719200	721799	64.9009671312
Chr4	723000	724199	67.2555313631
Chr4	745000	748599	278.299675012
Chr4	815800	820399	214.743760155
Chr4	844200	846999	416.640174842
Chr4	858400	860199	62.4021824479
Chr4	865800	868799	5780.8995038
Chr4	948600	949599	47.5811991969
Chr4	954400	956399	107.968921716
Chr4	961000	962799	72.176512506
Chr4	967400	969199	50.3470656571
Chr4	1007000	1009999	57.8490927219
Chr4	1011600	1014199	196.606328656
Chr4	1015000	1016799	55.9423013809
Chr4	1021800	1023799	56.1350402542
Chr4	1024400	1025999	125.246522282
Chr4	1174600	1180599	643.475233325
Chr4	1188000	1189799	65.0598972671
Chr4	1190400	1192799	117.563630388
Chr4	1209400	1217399	687.153785185
Chr4	1229200	1229999	166.220391775
Chr4	1236200	1243799	566.81423794
Chr4	1245000	1246999	53.5163638048
Chr4	1271200	1273399	71.7455483818
Chr4	1328000	1329199	58.273737018
Chr4	1339000	1346799	761.125347646
Chr4	1351800	1356199	479.225527404
Chr4	1397200	1401999	129.807617361
Chr4	1436000	1437599	47.5359598808
Chr4	1446600	1449199	87.8638066308
Chr4	1529800	1532799	154.932112421
Chr4	1569200	1571799	207.725002579
Chr4	1586800	1593399	136.943052694
Chr4	2217000	2223199	407.137536784
Chr4	2238200	2240999	62.304558683
Chr4	2320000	2321999	55.7191578295
Chr4	2445800	2448799	80.2896885096
Chr4	2449400	2452399	286.915459464
Chr4	2478800	2488799	1040.1123468
Chr4	2507600	2510599	92.3746548915
Chr4	2552200	2555599	53.2648604036
Chr4	2556600	2558199	47.1712164944
Chr4	2617600	2619999	212.104673177
Chr4	2624600	2628999	200.84538979
Chr4	2636400	2638999	54.5669778486
Chr4	2671200	2673599	169.217365365
Chr4	2687000	2690399	117.228319672
Chr4	2693600	2695599	126.989981901
Chr4	2717800	2718599	206.92651043
Chr4	2762600	2773599	998.823801785
Chr4	2780000	2782799	124.532631502
Chr4	3025800	3030199	70.42509947
Chr4	3061000	3061599	150.944524906
Chr4	3950400	3955999	3284.39594846
Chr4	3965400	3969399	587.261001933
Chr4	3977400	3980799	890.138099074
Chr4	3982400	3984199	362.762580083
Chr4	3985200	3985599	62.1084412739
Chr4	3987400	3987799	208.558096236
Chr4	4005400	4007799	132.401523424
Chr4	4008800	4011799	518.717303002
Chr4	4790800	4792599	55.3881659817
Chr4	4972800	4973999	100.774277749
Chr4	5145000	5152199	688.260302348
Chr4	5154000	5157199	147.229063855
Chr4	5211000	5212999	82.4459328101
Chr4	5237400	5240999	76.6797573739
Chr4	5294600	5297199	75.8725290426
Chr4	5311000	5312399	110.88028706
Chr4	5318400	5321399	222.114849544
Chr4	5323000	5324799	188.035453851
Chr4	5339200	5340199	69.261956087
Chr4	5360600	5363399	239.410096993
Chr4	5364400	5368399	117.172858048
Chr4	5423400	5424399	83.0513878195
Chr4	5425000	5428199	130.862734344
Chr4	5451800	5456399	134.25001114
Chr4	5495800	5497599	79.4149766693
Chr4	5498800	5502799	146.928878903
Chr4	5576400	5581199	391.218385419
Chr4	5667800	5669399	79.8858904913
Chr4	5710600	5717199	246.231757997
Chr4	5764400	5766199	54.3911002734
Chr4	5792200	5792799	211.014405132
Chr4	5811200	5815199	73.3020673757
Chr4	5854600	5856599	105.639239064
Chr4	5918000	5918999	99.907722783
Chr4	5930400	5932399	58.5551433073
Chr4	5981000	5984199	61.1709354218
Chr4	6010600	6015199	64.3935956087
Chr4	6072600	6076199	237.945294237
Chr4	6094600	6099199	319.366854256
Chr4	6143600	6146599	201.584557765
Chr4	6162200	6164799	88.1515796583
Chr4	6181800	6183599	156.937543395
Chr4	6185000	6187199	93.2231583743
Chr4	6199600	6204199	373.605066538
Chr4	6224600	6229799	245.926135906
Chr4	6232000	6245399	754.350084753
Chr4	6267600	6269399	65.2990674559
Chr4	6391400	6394199	181.455431855
Chr4	6395600	6396199	52.4815587978
Chr4	6410400	6413599	242.112691112
Chr4	6414200	6419199	391.934587731
Chr4	6423200	6425799	120.61794247
Chr4	6473400	6475799	90.2051561536
Chr4	6479600	6482399	102.953353865
Chr4	6483800	6486199	117.413625758
Chr4	6546200	6548799	91.3259067646
Chr4	6580000	6583199	187.312763197
Chr4	6583800	6588599	300.229253362
Chr4	6615400	6619199	254.896215281
Chr4	6635400	6638599	66.011088463
Chr4	6656600	6657199	56.6336321421
Chr4	6673200	6676399	133.429594458
Chr4	6735000	6746399	475.292652199
Chr4	6768600	6769999	69.2046869949
Chr4	6795400	6795999	54.1211279539
Chr4	6811000	6814799	130.60188085
Chr4	6815600	6817799	97.5773811166
Chr4	6819800	6823199	69.162026423
Chr4	6826800	6828999	111.951068555
Chr4	6831800	6834399	110.227671917
Chr4	6868200	6871599	133.161981071
Chr4	6877800	6879399	53.1257069619
Chr4	6881000	6890799	242.15285612
Chr4	6895400	6899599	114.85692496
Chr4	6927400	6929399	55.2253512109
Chr4	6931400	6933999	89.7032061443
Chr4	6941200	6942799	83.9897254744
Chr4	7006600	7009399	208.804768746
Chr4	7023800	7026199	71.5754311549
Chr4	7076400	7079999	208.986339611
Chr4	7080600	7084199	192.229259407
Chr4	7085000	7088799	141.543092504
Chr4	7104400	7107399	94.524719267
Chr4	7142800	7146799	143.647627934
Chr4	7151800	7153599	53.5472114356
Chr4	7164800	7167599	99.8568572651
Chr4	7168200	7172399	108.179716579
Chr4	7175000	7177799	54.9223720931
Chr4	7219400	7223399	174.399501379
Chr4	7269400	7276399	368.413719713
Chr4	7300000	7305399	361.255817819
Chr4	7323000	7326999	120.472947783
Chr4	7328000	7330399	48.0108691719
Chr4	7331200	7337599	272.798747747
Chr4	7397000	7403999	277.667841469
Chr4	7404600	7417599	1139.51374462
Chr4	7420000	7421399	70.9888500965
Chr4	7434000	7435799	94.080873615
Chr4	7439000	7441199	110.7781197
Chr4	7525600	7530599	181.245938301
Chr4	7546000	7548999	69.7718499561
Chr4	7567400	7571799	295.531035538
Chr4	7572800	7575399	93.8849862496
Chr4	7576600	7577999	51.3032394374
Chr4	7582400	7587399	252.371512332
Chr4	7630800	7632999	81.6088036944
Chr4	7658600	7666799	290.20134049
Chr4	7671400	7673599	134.588763936
Chr4	7684600	7688399	131.278504693
Chr4	7705200	7707599	71.0860493134
Chr4	7708200	7710399	56.4005387868
Chr4	7711000	7723799	895.447846013
Chr4	7724400	7730199	218.762462505
Chr4	7734000	7752599	860.47333925
Chr4	7759600	7760999	158.835105415
Chr4	7763200	7767399	57.3433045341
Chr4	7783800	7785199	525.324245598
Chr4	7792000	7799999	404.397949225
Chr4	7828200	7830599	186.854499095
Chr4	7831200	7835199	199.92213682
Chr4	7835800	7844199	691.494060113
Chr4	7844800	7849399	345.941584453
Chr4	7879000	7882599	130.392892639
Chr4	7886600	7900399	967.871520637
Chr4	7911000	7921999	936.890279016
Chr4	7922600	7924799	65.8681192282
Chr4	7957200	7958999	168.492442425
Chr4	7959600	7960799	84.7819594841
Chr4	7990200	7992599	81.8873075972
Chr4	8015200	8020399	431.869481389
Chr4	8059400	8063599	401.581708047
Chr4	8080200	8081999	158.71002676
Chr4	8106000	8111599	210.360888771
Chr4	8146000	8147599	88.5845941341
Chr4	8174200	8175799	126.212653422
Chr4	8212400	8214799	65.5356232182
Chr4	8215400	8217999	225.185944308
Chr4	8240800	8242599	332.686755828
Chr4	8276400	8278599	71.3793614814
Chr4	8304800	8308199	146.883644704
Chr4	8344600	8345199	120.065804988
Chr4	8352000	8354999	147.409508435
Chr4	8355600	8360199	272.912615681
Chr4	8367800	8369999	80.4968699421
Chr4	8395800	8396999	68.5352722722
Chr4	8417000	8419999	121.111156812
Chr4	8435600	8442799	378.073692948
Chr4	8443600	8450199	517.386983251
Chr4	8454400	8457199	68.6338969883
Chr4	8466800	8469999	70.2579619578
Chr4	8487000	8491199	102.150014733
Chr4	8504000	8507799	204.722070107
Chr4	8541800	8542999	70.4647561773
Chr4	8585400	8586999	67.5659521412
Chr4	8594600	8595399	47.1938716935
Chr4	8598800	8602199	235.393178696
Chr4	8623600	8629799	199.34589112
Chr4	8634800	8635599	157.161955625
Chr4	8641600	8642999	50.7038435252
Chr4	8645400	8648399	1357.63099931
Chr4	8714800	8715199	51.1583690977
Chr4	8716800	8717799	98.2729964974
Chr4	8718600	8724199	269.690161579
Chr4	8726000	8728399	104.954512939
Chr4	8730600	8734399	97.8196290445
Chr4	8736200	8740799	149.777941548
Chr4	8744400	8749999	320.449607257
Chr4	8750600	8753199	166.049420772
Chr4	8754600	8756199	48.4444604508
Chr4	8757000	8768399	630.462978322
Chr4	8769600	8774799	461.367701611
Chr4	8775400	8782199	395.410327702
Chr4	8785600	8790799	276.626387611
Chr4	8791800	8794999	77.2703311707
Chr4	8804200	8806399	85.987946198
Chr4	8807000	8813199	231.092778202
Chr4	8832400	8836199	443.10410282
Chr4	8841400	8842599	98.3031101765
Chr4	8851000	8854399	150.351472385
Chr4	8911400	8914199	126.331054766
Chr4	8914800	8919199	185.217942392
Chr4	8921600	8948399	2102.06962242
Chr4	8959800	8962799	50.3493965306
Chr4	8964800	8968999	121.661813859
Chr4	9008600	9010999	50.7593919611
Chr4	9046400	9048399	56.7616682208
Chr4	9049000	9052999	206.201748919
Chr4	9057400	9063599	232.249487934
Chr4	9065600	9068799	83.7760992059
Chr4	9079400	9091799	709.319737209
Chr4	9103600	9106199	48.6810609193
Chr4	9129000	9129599	115.518654067
Chr4	9161400	9163999	55.196991361
Chr4	9179600	9182599	56.9209626861
Chr4	9183600	9188999	182.332069682
Chr4	9190400	9191799	89.9676741601
Chr4	9276600	9279999	363.089976141
Chr4	9281800	9283599	52.9504957347
Chr4	9285400	9286799	79.9064200625
Chr4	9318200	9320599	181.448963432
Chr4	9323400	9326799	298.379426427
Chr4	9344800	9345999	70.2182559396
Chr4	9346600	9348799	49.392604386
Chr4	9391400	9393399	84.5335286779
Chr4	9401800	9413999	522.136446507
Chr4	9459800	9461799	200.33716936
Chr4	9462400	9463799	85.701959987
Chr4	9556000	9565799	507.017154278
Chr4	9581800	9584199	104.757469143
Chr4	9668600	9670399	97.8049159934
Chr4	9754400	9755399	51.8998310173
Chr4	9792000	9793599	86.2966310146
Chr4	9843200	9859199	947.219463751
Chr4	9881600	9889399	255.56208705
Chr4	9906200	9908999	257.913307283
Chr4	9920800	9923199	83.6881911842
Chr4	9924600	9926599	51.3094382981
Chr4	9975200	9977799	142.000522481
Chr4	9982400	9986599	177.10348473
Chr4	9997200	10002399	187.00889367
Chr4	10018000	10024199	166.536562614
Chr4	10061600	10064399	220.824531681
Chr4	10091000	10092999	58.0429985517
Chr4	10095600	10097599	49.923860324
Chr4	10102400	10104599	57.5941702467
Chr4	10109600	10113799	182.502635353
Chr4	10122800	10126399	205.830367215
Chr4	10128600	10132199	52.3193433482
Chr4	10133200	10136599	93.8377709471
Chr4	10138200	10141399	48.5717656594
Chr4	10142000	10145799	134.265840609
Chr4	10210800	10214999	215.682263245
Chr4	10224600	10227799	81.9585374118
Chr4	10250800	10252199	73.6872164792
Chr4	10253600	10255399	155.637735375
Chr4	10264200	10265599	66.6144005821
Chr4	10272800	10274399	99.0184222872
Chr4	10275800	10277799	138.22283253
Chr4	10279800	10283799	539.189204142
Chr4	10299800	10301799	56.6278920787
Chr4	10308400	10309599	71.4852674526
Chr4	10342200	10345399	145.353644833
Chr4	10355800	10359199	496.641231884
Chr4	10367400	10369799	72.5296643927
Chr4	10378800	10389199	1348.47858112
Chr4	10397400	10400599	83.0140783321
Chr4	10401800	10406399	126.323753119
Chr4	10421800	10425199	261.132393117
Chr4	10426400	10430599	83.4621098765
Chr4	10481800	10483599	99.2802635815
Chr4	10509000	10520399	534.644237917
Chr4	10528800	10531599	71.8675675777
Chr4	10569400	10572999	113.681406502
Chr4	10596600	10599199	165.348701946
Chr4	10640000	10647599	269.212965754
Chr4	10682200	10686599	113.269435215
Chr4	10703200	10705399	86.7034814041
Chr4	10707200	10708799	69.7756638914
Chr4	10730200	10731799	92.5455688335
Chr4	10732800	10741799	765.110544743
Chr4	10744600	10757199	498.073512994
Chr4	10759800	10765799	351.250229577
Chr4	10767600	10770599	86.7432311405
Chr4	10774400	10776799	67.7023719781
Chr4	10795400	10801999	281.76503599
Chr4	10803400	10805199	89.5571294083
Chr4	10806200	10808199	109.629084163
Chr4	10817400	10821199	136.545605081
Chr4	10836400	10838999	76.9373475854
Chr4	10871800	10873599	67.9585880555
Chr4	10905800	10911399	164.225944568
Chr4	10915400	10919399	54.584920382
Chr4	10924600	10927399	101.509489652
Chr4	10928000	10934399	237.966875354
Chr4	10935600	10938399	95.0926131632
Chr4	10955600	10956799	53.3173779219
Chr4	10965800	10967599	69.9220431826
Chr4	11001200	11003199	138.294627944
Chr4	11097800	11098999	49.3536517897
Chr4	11139200	11141799	49.9515326114
Chr4	11144400	11146799	103.329791315
Chr4	11214600	11217199	88.315151326
Chr4	11219800	11223799	83.9317196285
Chr4	11225800	11229799	419.374696282
Chr4	11296000	11299199	199.291306988
Chr4	11300400	11306599	223.174659408
Chr4	11322200	11323599	74.826989406
Chr4	11334400	11335999	55.8055924036
Chr4	11351800	11354799	100.162112627
Chr4	11384400	11387599	105.678467233
Chr4	11388400	11390599	57.0547483674
Chr4	11417600	11423999	457.186623644
Chr4	11519400	11524799	235.773339337
Chr4	11525600	11529399	243.10206171
Chr4	11552400	11558799	540.928526271
Chr4	11584600	11588199	148.157267985
Chr4	11630200	11633399	55.3291179007
Chr4	11635200	11637199	103.085052048
Chr4	11638400	11642399	208.328514239
Chr4	11643000	11644799	66.5272845099
Chr4	11651600	11654999	164.401803587
Chr4	11669000	11670599	2443.49322966
Chr4	11673800	11675399	52.0362728429
Chr4	11681400	11694599	1211.83746234
Chr4	11695200	11695799	103.090644473
Chr4	11696800	11706399	531.818337737
Chr4	11736800	11740999	210.014736903
Chr4	11761400	11764199	61.9284529252
Chr4	11813200	11818199	389.775078294
Chr4	11827600	11829799	56.9183887879
Chr4	11838800	11846599	2019.57956574
Chr4	11847200	11859199	3145.95648857
Chr4	11900000	11902399	213.048393079
Chr4	11913400	11917799	345.4987422
Chr4	11921400	11927999	251.406149983
Chr4	11982400	11986199	118.332456878
Chr4	12066000	12071399	247.281509239
Chr4	12097400	12101999	126.161769118
Chr4	12110600	12115999	299.86169149
Chr4	12135000	12136199	56.5149852459
Chr4	12185800	12189599	62.0331337736
Chr4	12199400	12204599	95.8304295184
Chr4	12206200	12219799	637.094932144
Chr4	12257200	12261399	203.637738519
Chr4	12273800	12276399	233.015340697
Chr4	12287400	12297599	306.142275067
Chr4	12303200	12313399	963.06720649
Chr4	12332000	12334799	145.210307124
Chr4	12336000	12338399	215.559591057
Chr4	12339400	12342199	74.8448670961
Chr4	12346400	12349999	127.221762597
Chr4	12352200	12357399	543.014714373
Chr4	12358400	12360199	87.1489055877
Chr4	12379800	12381599	75.80568557
Chr4	12456000	12460399	158.574197474
Chr4	12461200	12468399	266.967415444
Chr4	12502000	12510399	398.592677508
Chr4	12527400	12535999	346.560104847
Chr4	12626600	12629999	94.3817016221
Chr4	12670400	12676199	573.232363428
Chr4	12717200	12728599	956.154886769
Chr4	12846000	12849399	163.913553631
Chr4	12854400	12861999	462.915641611
Chr4	12867800	12869799	137.557927951
Chr4	12889000	12889999	173.527880841
Chr4	12899600	12901599	99.8758583741
Chr4	12914400	12915999	203.122757843
Chr4	12934000	12935999	207.012104535
Chr4	12981000	12984599	173.030678591
Chr4	12985600	12989199	275.045895108
Chr4	12995200	12999999	220.48435563
Chr4	13002200	13006599	102.094304975
Chr4	13020000	13021199	55.8847115639
Chr4	13074200	13074799	77.791057135
Chr4	13092400	13093999	49.0155549044
Chr4	13113800	13117199	48.2474249342
Chr4	13122200	13123399	165.436141863
Chr4	13128800	13131999	152.446074723
Chr4	13141800	13148399	271.85488957
Chr4	13165200	13167199	56.4115489984
Chr4	13173400	13175399	139.380002704
Chr4	13193000	13197599	113.414242582
Chr4	13249400	13254799	461.563872312
Chr4	13269600	13274199	177.830043212
Chr4	13274800	13280999	243.742326542
Chr4	13288400	13292599	202.083498645
Chr4	13296800	13300599	180.691340653
Chr4	13304600	13306799	106.000726062
Chr4	13348800	13354599	253.725448692
Chr4	13377000	13379399	132.604538731
Chr4	13473000	13475399	127.850796046
Chr4	13508000	13511199	212.643417476
Chr4	13524800	13527199	70.1629788851
Chr4	13533600	13535399	67.2687006178
Chr4	13606000	13614599	1332.27779752
Chr4	13645200	13647599	120.599115332
Chr4	13648200	13650799	89.6496249514
Chr4	13675800	13676399	49.8780972054
Chr4	13680200	13686999	688.498495133
Chr4	13712000	13716999	427.583584611
Chr4	13770400	13772799	119.238766476
Chr4	13854600	13858999	134.80986886
Chr4	13867000	13868599	135.035731466
Chr4	13939400	13941399	153.90995969
Chr4	13957600	13958199	52.8207632748
Chr4	13961200	13965199	357.007260145
Chr4	13967600	13970399	250.935848472
Chr4	14022200	14022999	93.0191445862
Chr4	14023800	14025199	60.976811632
Chr4	14032000	14033999	223.73363175
Chr4	14043600	14046799	152.972078362
Chr4	14052200	14056799	171.830784608
Chr4	14081400	14084599	130.25016636
Chr4	14087000	14101799	1036.59027899
Chr4	14151200	14162399	612.653986879
Chr4	14183400	14191199	251.582291125
Chr4	14192600	14198399	174.2774065
Chr4	14203200	14206799	67.1269268979
Chr4	14215400	14219799	87.2002019817
Chr4	14239600	14246599	324.465344634
Chr4	14268000	14270199	129.717761471
Chr4	14303000	14311199	2001.39387605
Chr4	14336600	14338999	49.9213725432
Chr4	14341000	14351399	596.312997067
Chr4	14359200	14361999	88.0813188153
Chr4	14364800	14368799	173.048136741
Chr4	14371200	14375999	109.729581078
Chr4	14377000	14380399	284.780749591
Chr4	14409800	14417199	798.835583898
Chr4	14426000	14430199	257.557604764
Chr4	14442000	14443999	81.0407261239
Chr4	14506600	14513399	1079.27993902
Chr4	14515000	14530599	1998.178807
Chr4	14546200	14549799	83.4569926911
Chr4	14566200	14567799	71.6441810701
Chr4	14636400	14641199	628.365800573
Chr4	14662600	14664199	125.94025124
Chr4	14683000	14687999	326.461579822
Chr4	14693600	14695599	52.3794124563
Chr4	14696800	14698199	52.8351779979
Chr4	14724200	14728799	131.956642076
Chr4	14738400	14740399	98.1833657958
Chr4	14768000	14769599	80.3620875812
Chr4	14805000	14806999	122.404067839
Chr4	14811200	14815599	154.781894998
Chr4	14824200	14829999	179.317656627
Chr4	14844800	14846799	53.6135165043
Chr4	14870400	14874199	200.246391264
Chr4	14885400	14893599	981.488452192
Chr4	14913400	14914799	74.3433069944
Chr4	14922600	14924999	55.3964647845
Chr4	14935200	14936599	262.743282162
Chr4	14983600	14986999	181.007660579
Chr4	15061000	15063799	207.533151481
Chr4	15073800	15078999	272.055550328
Chr4	15081000	15081799	136.045762044
Chr4	15181200	15182799	82.2883020503
Chr4	15199800	15201399	76.6217781891
Chr4	15202000	15203999	86.3883196144
Chr4	15225200	15230999	343.545645234
Chr4	15231600	15233399	92.5755822301
Chr4	15348200	15350999	77.1941996013
Chr4	15379000	15381399	72.8606117697
Chr4	15395200	15399599	353.723721041
Chr4	15413200	15417999	305.127450242
Chr4	15431200	15441599	635.853513206
Chr4	15451200	15457199	298.442422771
Chr4	15460800	15464999	154.266645429
Chr4	15565000	15567399	131.700530867
Chr4	15581000	15584999	75.6647439135
Chr4	15615200	15616999	75.8925446434
Chr4	15625600	15629199	228.895113298
Chr4	15629800	15636799	770.173415514
Chr4	15678600	15681799	249.632217507
Chr4	15694800	15697799	84.6681151457
Chr4	15701000	15705599	467.762878187
Chr4	15751400	15754999	452.45948144
Chr4	15815600	15819999	49.6630948997
Chr4	15823600	15831199	348.995039214
Chr4	15856400	15857799	175.013210799
Chr4	15866600	15873199	118.974280021
Chr4	15914800	15920199	116.655183477
Chr4	15938200	15941399	76.1879033571
Chr4	16023800	16027399	209.946698832
Chr4	16059800	16063399	78.4340623051
Chr4	16084000	16086199	56.0438638429
Chr4	16094600	16097599	203.62062453
Chr4	16100800	16102799	76.4722996571
Chr4	16180800	16183999	160.186588546
Chr4	16197200	16199199	53.6043746821
Chr4	16206400	16209999	174.355273079
Chr4	16212800	16216599	116.024902897
Chr4	16220200	16225399	107.869561006
Chr4	16226600	16232199	121.859486005
Chr4	16237800	16246199	438.792405548
Chr4	16251600	16252999	83.1948770074
Chr4	16279800	16280399	55.6054647352
Chr4	16315000	16319199	93.7413267394
Chr4	16364400	16368999	236.796952568
Chr4	16394000	16396799	154.676074757
Chr4	16420200	16423799	265.691329028
Chr4	16455000	16457399	71.1515236041
Chr4	16508000	16509999	100.523765668
Chr4	16563400	16566399	151.712829616
Chr4	16582600	16583599	56.8706453401
Chr4	16586000	16587599	66.2900314311
Chr4	16588800	16592799	103.617283094
Chr4	16594400	16596199	52.3298088461
Chr4	16630200	16631399	69.8635028588
Chr4	16651000	16652999	136.191577538
Chr4	16689800	16693399	270.164569123
Chr4	16716800	16719199	118.534686993
Chr4	16726200	16729199	96.0219199919
Chr4	16730600	16733799	149.593919979
Chr4	16734400	16737199	75.1499868297
Chr4	16738200	16745599	336.771516478
Chr4	16782400	16784199	89.7063296493
Chr4	16787200	16788199	50.0874970273
Chr4	16815200	16817399	58.8444948683
Chr4	16829000	16831999	125.832412994
Chr4	16899400	16900399	65.0646100119
Chr4	16920600	16926399	399.936219572
Chr4	16927000	16928799	109.482096153
Chr4	16934400	16935799	91.1307615054
Chr4	16968800	16971599	85.5678399019
Chr4	17083800	17092399	325.577300195
Chr4	17110600	17118799	576.710883328
Chr4	17137800	17140999	127.872203252
Chr4	17145000	17146599	158.220369828
Chr4	17152800	17164999	919.90502109
Chr4	17165600	17169199	267.505517462
Chr4	17173600	17176199	220.98326923
Chr4	17251400	17257399	467.282419178
Chr4	17265400	17270999	209.623156403
Chr4	17288200	17291799	61.2083087691
Chr4	17298000	17301799	99.270370073
Chr4	17314800	17316399	56.4183284458
Chr4	17317400	17321999	153.938055843
Chr4	17355400	17357599	74.6103116205
Chr4	17366000	17366799	79.9325069154
Chr4	17369000	17373799	790.859121725
Chr4	17387400	17389799	112.48541078
Chr4	17437600	17439399	63.7398382988
Chr4	17457800	17460999	56.1037960694
Chr4	17465200	17467999	50.9360443214
Chr4	17469000	17470199	75.9232456026
Chr4	17558400	17558999	62.8008720657
Chr4	17575400	17577399	164.126009726
Chr4	17578000	17578999	62.0379745414
Chr4	17580000	17581999	71.5635762315
Chr4	17584000	17584799	136.668159545
Chr4	17590600	17592399	157.663579958
Chr4	17650200	17654399	101.326753981
Chr4	17657600	17661799	67.5190086196
Chr4	17688200	17694799	799.801648403
Chr4	17718200	17723599	262.600681832
Chr4	17728800	17732799	129.103932429
Chr4	17735600	17743199	542.841882834
Chr4	17748000	17754999	435.806739825
Chr4	17755600	17756599	57.2823467889
Chr4	17757800	17760599	236.490516639
Chr4	17773000	17779199	133.542690836
Chr4	17780800	17784999	298.446384115
Chr4	17795000	17797999	248.277741566
Chr4	17808000	17808799	52.3549693862
Chr4	17843800	17847799	55.0106641696
Chr4	17849600	17854999	332.142637756
Chr4	17855600	17859399	399.330952947
Chr4	17863200	17867199	348.625463186
Chr4	17912000	17914799	131.807336708
Chr4	17924200	17925799	123.457410124
Chr4	17954000	17957399	102.897881905
Chr4	17982800	17985399	214.042488892
Chr4	18049000	18049399	105.41507355
Chr4	18072200	18072799	155.55412935
Chr4	18095800	18101599	628.904995188
Chr4	18130400	18134199	192.725881948
Chr4	18168400	18170999	153.611221885
Chr4	18171600	18174999	216.075251565
Chr4	18175600	18177799	55.4158955984
Chr4	18178800	18179199	49.3416706739
Chr4	18228000	18228799	60.1316472263
Chr4	18274000	18274799	73.6173140267
Chr4	18285000	18286399	166.775799611
Chr4	18302800	18304199	108.677190967
Chr4	18332800	18336399	345.868410719
Chr4	18361200	18363999	210.208806346
Chr4	18387400	18388999	129.096378638
Chr4	18390800	18394799	471.93868149
Chr4	18403800	18405799	76.2630795039
Chr4	18423800	18425199	104.589162359
Chr4	18428800	18431599	333.1598739
Chr4	18435400	18444399	1664.15584342
Chr4	18446600	18453199	291.072652279
Chr4	18454000	18456999	69.5128143728
Chr4	18519800	18526999	377.153634128
Chr3	4400	5799	73.8141140583
Chr3	23200	27399	260.947729407
Chr3	28000	29999	69.9354014102
Chr3	76200	85999	558.848296381
Chr3	117800	119399	49.3538807097
Chr3	121000	123599	60.0355801495
Chr3	158200	162799	171.497353789
Chr3	191000	193399	204.495831536
Chr3	194800	198399	169.469522972
Chr3	207400	207999	73.2804754808
Chr3	210400	211999	86.1095851729
Chr3	259000	259399	99.457578504
Chr3	322400	325799	533.31815746
Chr3	334400	337599	206.912870002
Chr3	372600	375399	89.6941741092
Chr3	388000	393599	716.801435801
Chr3	418400	423399	343.663910843
Chr3	464800	468799	535.07093096
Chr3	519400	520599	51.6506360074
Chr3	560000	561599	92.5088772005
Chr3	572800	575999	263.753632644
Chr3	659000	662399	307.487012789
Chr3	663000	664799	79.6492770924
Chr3	667400	669399	170.349494421
Chr3	735600	740399	372.875359667
Chr3	744400	749399	522.390987797
Chr3	755400	758999	110.26093742
Chr3	809600	811799	49.5000460773
Chr3	889000	904199	915.164475213
Chr3	943000	945599	97.5278793896
Chr3	1053000	1054999	151.548636192
Chr3	1093800	1098599	305.774198142
Chr3	1101600	1102999	121.288697263
Chr3	1106800	1112399	173.885468072
Chr3	1127800	1137799	574.708045265
Chr3	1143600	1146799	122.610587541
Chr3	1157000	1161199	256.379566006
Chr3	1175800	1177199	54.8944974973
Chr3	1214000	1219999	637.67126687
Chr3	1231200	1232199	62.8182570215
Chr3	1383600	1385399	123.576662048
Chr3	1439200	1441199	50.7085492041
Chr3	1536200	1538399	81.8266957034
Chr3	1549200	1554599	451.618911152
Chr3	1572200	1578399	730.005245443
Chr3	1694600	1697399	167.08762685
Chr3	1749800	1752799	74.9796741046
Chr3	1780800	1785399	127.712821293
Chr3	1807000	1815599	470.995076896
Chr3	1845600	1848399	262.588171543
Chr3	1871600	1872199	102.126398293
Chr3	1928600	1929999	165.827691538
Chr3	1982400	1984799	352.475745486
Chr3	1996600	1998999	76.7717450613
Chr3	2004000	2005999	151.227041402
Chr3	2009200	2011199	88.2957982757
Chr3	2099600	2100999	51.6179472387
Chr3	2197000	2200999	293.651651175
Chr3	2308000	2310999	185.489220857
Chr3	2406800	2407399	105.709547037
Chr3	2498800	2507599	412.556217563
Chr3	2538800	2542999	320.421443761
Chr3	2567400	2578799	800.220279689
Chr3	2807600	2808399	50.3812025355
Chr3	2827400	2832399	315.104181989
Chr3	2856000	2856999	62.553759298
Chr3	2885600	2893599	303.784182749
Chr3	2906400	2908199	63.1880823622
Chr3	2918800	2919999	60.4410252925
Chr3	2923400	2925399	147.544029934
Chr3	3050600	3056399	607.646066831
Chr3	3072800	3079599	711.045281563
Chr3	3202600	3204599	170.27321987
Chr3	3259400	3261399	47.347827302
Chr3	3279800	3285199	114.619389709
Chr3	3306200	3313199	799.191826689
Chr3	3366800	3368799	66.0971685469
Chr3	3374600	3378199	168.812151136
Chr3	3458800	3459199	80.0934042941
Chr3	3464800	3467199	83.420057459
Chr3	3479400	3480599	146.049406675
Chr3	3492400	3499199	1104.96440882
Chr3	3503600	3507199	273.7758947
Chr3	3525000	3528799	286.374813785
Chr3	3538000	3539199	58.1845982129
Chr3	3539800	3541999	230.088856393
Chr3	3542600	3544799	114.315743413
Chr3	3550000	3551599	48.9477844636
Chr3	3561000	3563399	87.4128412629
Chr3	3566800	3569199	61.562988319
Chr3	3569800	3572799	134.448151143
Chr3	3573400	3575399	255.179442028
Chr3	3595000	3600399	190.179345147
Chr3	3612600	3617599	307.119092161
Chr3	3650400	3656399	323.683390562
Chr3	3679000	3679799	90.8437117814
Chr3	3772000	3777399	282.076544999
Chr3	3818200	3820199	74.2522083467
Chr3	3871200	3873799	68.0177421147
Chr3	3891600	3895199	256.452871275
Chr3	3945200	3957399	1604.12376565
Chr3	4043200	4048999	840.000511056
Chr3	4088400	4090999	110.402307572
Chr3	4097000	4103399	749.665726973
Chr3	4104000	4107199	238.283333069
Chr3	4109400	4111599	174.585730982
Chr3	4137800	4139599	99.4497820062
Chr3	4222000	4227599	424.024197421
Chr3	4266800	4269799	247.052224039
Chr3	4295800	4297999	121.520096842
Chr3	4304000	4304599	48.9541480992
Chr3	4351000	4357799	223.980708802
Chr3	4370400	4374399	93.118106615
Chr3	4401800	4402799	72.4614010381
Chr3	4419800	4422999	374.597442003
Chr3	4442400	4443799	57.0314329187
Chr3	4464400	4467599	185.551775576
Chr3	4506800	4508599	74.0098291318
Chr3	4528400	4533999	123.741188576
Chr3	4542600	4549199	345.363687236
Chr3	4576000	4584599	982.901641068
Chr3	4603400	4610399	642.336404024
Chr3	4612200	4612799	147.08195186
Chr3	4615200	4620399	272.500935464
Chr3	4647800	4650399	68.2867715302
Chr3	4729800	4731799	147.844881341
Chr3	4746000	4747399	59.2318151347
Chr3	4767600	4770999	56.108194783
Chr3	4827400	4831199	92.0551457139
Chr3	4834000	4836399	137.161085854
Chr3	4840600	4845199	138.352355332
Chr3	4846400	4850399	105.873330284
Chr3	4861800	4865599	326.897031836
Chr3	4960200	4963599	119.86384604
Chr3	4974000	4976199	58.6081855134
Chr3	4978200	4982399	228.097308405
Chr3	5082400	5082999	111.387352515
Chr3	5136400	5136999	71.2115405545
Chr3	5143600	5145399	140.306110104
Chr3	5173400	5175199	94.1157623029
Chr3	5189600	5192199	88.3845637232
Chr3	5232600	5233999	55.6929164933
Chr3	5234800	5241799	168.67414415
Chr3	5243000	5244999	78.2322711081
Chr3	5255600	5257999	70.0109504468
Chr3	5258600	5265199	281.089199239
Chr3	5287200	5289399	57.4420686337
Chr3	5309200	5314199	172.998942262
Chr3	5315000	5316799	99.0350384557
Chr3	5354000	5358199	262.419241458
Chr3	5362000	5364199	122.199161273
Chr3	5380200	5383399	132.505849567
Chr3	5391600	5393599	109.050563524
Chr3	5403800	5406599	103.520511947
Chr3	5419600	5422399	83.1552673383
Chr3	5423200	5424799	48.1889809881
Chr3	5505400	5509599	118.510249594
Chr3	5551600	5554999	220.706540399
Chr3	5562200	5564599	148.481321166
Chr3	5565800	5567599	64.9109680783
Chr3	5570600	5573799	52.7205779411
Chr3	5583800	5590199	450.914328747
Chr3	5626000	5628999	123.33679664
Chr3	5629600	5632599	112.495910051
Chr3	5647200	5652599	282.042417181
Chr3	5671200	5683599	788.329671449
Chr3	5777400	5778599	62.0837782297
Chr3	5790800	5792399	128.965824067
Chr3	5813600	5815399	843.968927554
Chr3	5816000	5816599	184.540610282
Chr3	5817200	5818999	74.2199930088
Chr3	5822000	5825999	115.373470413
Chr3	5827000	5827399	52.4633527077
Chr3	5837400	5838999	949.174786533
Chr3	5844000	5850399	371.634994112
Chr3	5855200	5859599	337.573440709
Chr3	5869000	5872599	215.612939415
Chr3	5896200	5900599	394.336492129
Chr3	5913400	5917199	154.217762073
Chr3	5930800	5933399	68.3241386139
Chr3	5983000	5988999	595.706563739
Chr3	5999600	6012199	1417.36847869
Chr3	6064400	6067199	184.584154242
Chr3	6159600	6165199	1029.33219791
Chr3	6218000	6219799	113.366248705
Chr3	6242800	6249799	346.042873311
Chr3	6259600	6262199	70.8995052879
Chr3	6267000	6268999	134.857791635
Chr3	6291200	6293599	111.073673425
Chr3	6318000	6322599	297.304558635
Chr3	6333600	6336199	125.477093051
Chr3	6356400	6360999	475.583893472
Chr3	6378200	6381799	346.637557047
Chr3	6382600	6390799	1398.03485317
Chr3	6416200	6419599	63.1809587135
Chr3	6422800	6426799	97.1662877277
Chr3	6441200	6445199	150.698572574
Chr3	6482400	6483599	75.803375087
Chr3	6493800	6495199	55.922027974
Chr3	6529400	6532399	49.2500123485
Chr3	6533400	6538399	173.845385319
Chr3	6559200	6560199	71.8362668536
Chr3	6591600	6595199	766.835446904
Chr3	6610400	6610999	85.4276761658
Chr3	6620400	6623599	98.9176486485
Chr3	6673800	6678999	403.429342976
Chr3	6736800	6738199	352.000987616
Chr3	6847200	6849599	149.791391897
Chr3	6897600	6898999	111.066668723
Chr3	6911400	6917199	266.152711255
Chr3	6929200	6932599	170.029704098
Chr3	6937200	6939599	54.1703459802
Chr3	7037400	7039999	105.033607696
Chr3	7100400	7102199	83.3749307411
Chr3	7139400	7142399	1722.21054134
Chr3	7177400	7181599	178.543009656
Chr3	7191800	7192799	59.9167114857
Chr3	7209000	7213799	222.165250147
Chr3	7237600	7239199	56.2082428663
Chr3	7253200	7259799	612.841319082
Chr3	7294200	7304599	982.694075351
Chr3	7313000	7316599	358.996257379
Chr3	7353400	7377199	2961.41650114
Chr3	7393600	7396599	157.107465631
Chr3	7437800	7440999	393.614853162
Chr3	7444200	7446399	47.3523991771
Chr3	7464200	7466199	47.9304559575
Chr3	7467000	7476999	747.264082537
Chr3	7504600	7506799	127.275538341
Chr3	7511200	7516399	168.157910956
Chr3	7520000	7521999	53.8079459665
Chr3	7523800	7530799	563.986954334
Chr3	7536600	7538199	47.3010501062
Chr3	7540000	7542599	71.3666740163
Chr3	7557400	7559199	137.02127654
Chr3	7582000	7584199	58.1882400198
Chr3	7591400	7592799	64.7327144095
Chr3	7596200	7598999	213.201838975
Chr3	7638600	7641799	345.041975473
Chr3	7650200	7657999	496.308629195
Chr3	7659400	7662599	241.590385708
Chr3	7664600	7668799	242.109522211
Chr3	7669400	7669799	53.5105162508
Chr3	7677000	7681999	391.734452811
Chr3	7691600	7700599	581.461497435
Chr3	7703800	7711399	441.633363225
Chr3	7712600	7719599	434.236778182
Chr3	7724200	7751999	2346.01295969
Chr3	7753600	7765399	690.064078741
Chr3	7766800	7770399	206.098196347
Chr3	7771200	7772999	87.284248248
Chr3	7777600	7782199	344.158151795
Chr3	7794400	7801399	2925.73715944
Chr3	7802200	7805799	124.397784482
Chr3	7806400	7811399	1565.48888269
Chr3	7864400	7866999	90.9654810693
Chr3	7867600	7869999	234.901833155
Chr3	7896200	7902799	195.823289782
Chr3	7931600	7933799	108.296929093
Chr3	7940600	7945199	124.078511962
Chr3	7970200	7972799	96.2637619343
Chr3	7997200	8001199	207.594868938
Chr3	8011600	8015199	180.345760761
Chr3	8024600	8027399	97.7691010389
Chr3	8028000	8036399	553.235014869
Chr3	8041400	8044399	48.0976729679
Chr3	8063000	8064199	168.031551848
Chr3	8072400	8075199	172.566917074
Chr3	8079800	8083199	113.186279326
Chr3	8084000	8085999	182.347808857
Chr3	8103200	8110399	451.714147423
Chr3	8118400	8120399	87.6215099987
Chr3	8121600	8123399	224.911928053
Chr3	8191200	8199399	242.813254636
Chr3	8200600	8203199	69.2875500214
Chr3	8220800	8224399	47.4333370793
Chr3	8225800	8230199	172.690678652
Chr3	8239000	8246999	664.917868353
Chr3	8249000	8253399	379.092862761
Chr3	8287800	8292399	345.199077506
Chr3	8300000	8305599	220.394513721
Chr3	8325600	8328799	124.181378624
Chr3	8398000	8399799	47.8528757322
Chr3	8410400	8411799	100.290495333
Chr3	8413600	8414799	108.665011906
Chr3	8449200	8450399	61.0989933126
Chr3	8487400	8487999	69.4892282864
Chr3	8488600	8491799	125.545195149
Chr3	8496600	8500199	202.25574853
Chr3	8603600	8604599	49.4032138411
Chr3	8609600	8611799	162.979509518
Chr3	8616000	8618599	82.4452389
Chr3	8656800	8662199	306.797416415
Chr3	8689800	8692599	72.9025599103
Chr3	8711400	8720799	707.87927767
Chr3	8721800	8723799	118.53551581
Chr3	8758000	8759999	51.0717436617
Chr3	8761200	8762399	59.0876549139
Chr3	8763000	8769999	384.774207014
Chr3	8785800	8788199	464.433290925
Chr3	8795600	8805199	449.823761406
Chr3	8806000	8807799	69.3567394249
Chr3	8858800	8865999	1074.48930438
Chr3	8951400	8954599	379.51151572
Chr3	8960400	8961399	200.177368893
Chr3	8969000	8970399	135.561260044
Chr3	8974400	8978199	122.604473955
Chr3	8983000	8986799	66.7801133169
Chr3	8991200	8994399	210.631633129
Chr3	8995000	9002599	1280.30623635
Chr3	9008000	9010999	117.987973568
Chr3	9020400	9024799	593.254639328
Chr3	9040200	9040999	98.5133436416
Chr3	9042600	9044599	58.547332045
Chr3	9045400	9048199	154.602095705
Chr3	9049400	9051399	107.79662003
Chr3	9136400	9139599	167.67576641
Chr3	9142000	9143199	66.125056594
Chr3	9161000	9164199	108.262713344
Chr3	9165600	9171399	349.247836266
Chr3	9172800	9178999	234.989837463
Chr3	9197200	9205199	538.768581384
Chr3	9218000	9220799	102.110192987
Chr3	9240800	9243599	83.2690716358
Chr3	9290200	9290799	62.8363403947
Chr3	9316200	9323199	351.895829244
Chr3	9325600	9328199	105.794830742
Chr3	9329600	9337999	330.999323892
Chr3	9361400	9371999	872.010658539
Chr3	9401000	9401999	84.6776695317
Chr3	9404600	9407799	216.454821966
Chr3	9412200	9414399	85.2970587305
Chr3	9417200	9419399	63.5118446517
Chr3	9420000	9421599	104.142978792
Chr3	9430200	9434999	190.876036221
Chr3	9485400	9488199	145.8190954
Chr3	9511800	9514199	167.580360443
Chr3	9544400	9549999	732.12856481
Chr3	9559600	9563599	281.124731586
Chr3	9564200	9566199	57.7799531788
[truncated: 2,331 more rows]
