# Supplementary material for: Hyperosmotic priming of Arabidopsis seedlings establishes a long-term somatic memory accompanied by specific changes of the epigenome
Source: Genome Biol. 2013 Jun 14;14(6):R59. doi: 10.1186/gb-2013-14-6-r59 (PMC3707022; doi:10.1186/gb-2013-14-6-r59)
Supplement: Additional file 30 — Islands_TendaysPRH3K27me3-G400.bed. BED file containing coordinates of islands as determined by SICER software in sample 10d PRH3K27me3. (G: optimized gap size in bp.) [file gb-2013-14-6-r59-S30.BED]

track name=P10dRH3K27me3_g2e01.uni.islands
Chr5	18400	19599	56.1820406232
Chr5	26800	27799	56.9288276692
Chr5	44800	46799	78.3324036606
Chr5	73400	74199	185.315644158
Chr5	100200	101199	74.4808189104
Chr5	123800	126199	477.767332249
Chr5	152400	154199	176.722535466
Chr5	155800	157599	1024.6868399
Chr5	193000	194799	199.978170224
Chr5	195600	198399	154.964578876
Chr5	211600	213199	102.357516543
Chr5	254400	259799	223.990436672
Chr5	269400	270399	41.8419952057
Chr5	279000	279799	60.991544654
Chr5	280600	281799	59.971064429
Chr5	286400	288599	84.9339698896
Chr5	324600	325799	109.628604313
Chr5	327600	330799	51.9185678239
Chr5	350600	352599	327.276986164
Chr5	379800	380999	61.3512647531
Chr5	390400	393599	310.318014862
Chr5	395200	401399	1799.14170058
Chr5	416400	418599	217.840942579
Chr5	464400	465199	47.2967275245
Chr5	487400	489199	113.720374613
Chr5	492000	494399	150.796192679
Chr5	495400	497199	58.8348728893
Chr5	531200	532799	46.509483624
Chr5	537800	542199	697.905962037
Chr5	559600	560799	118.83286327
Chr5	577600	578799	59.6433687039
Chr5	620000	620999	263.08503823
Chr5	621800	623999	120.018448422
Chr5	670000	671399	42.4705142737
Chr5	672000	675399	94.5905841289
Chr5	679800	683999	884.365903673
Chr5	698000	704399	1416.92047762
Chr5	716800	717999	103.758124581
Chr5	732600	734799	94.8030457427
Chr5	745600	747199	218.834202107
Chr5	747800	749399	722.377385886
Chr5	781000	782599	47.0488767901
Chr5	869400	870799	120.045315328
Chr5	871600	874599	213.145853346
Chr5	908200	914199	294.184844513
Chr5	951800	962799	1881.7417773
Chr5	971000	971799	70.4920709827
Chr5	1001800	1010599	911.668384608
Chr5	1013000	1017799	790.705247873
Chr5	1020400	1023799	219.800829347
Chr5	1024400	1026599	42.697613814
Chr5	1042200	1043599	90.5691091216
Chr5	1046000	1047599	158.068640305
Chr5	1074400	1075399	81.0747578806
Chr5	1079000	1081199	68.5362291376
Chr5	1087800	1088799	65.0797879952
Chr5	1118800	1121999	321.885542484
Chr5	1152800	1155199	120.483523299
Chr5	1159600	1162399	134.004869029
Chr5	1185400	1189799	252.840629307
Chr5	1218400	1218999	54.4401246951
Chr5	1219800	1222199	199.629385164
Chr5	1229600	1231399	66.1446074176
Chr5	1232000	1235999	137.745224131
Chr5	1238800	1240199	59.4117758081
Chr5	1257200	1258199	50.6035239455
Chr5	1283800	1286399	51.9648502282
Chr5	1291800	1294799	109.353746585
Chr5	1347600	1353999	864.16723528
Chr5	1364000	1367599	171.852816735
Chr5	1457800	1458999	210.33437438
Chr5	1461800	1467599	1281.54249378
Chr5	1480800	1485799	436.811998226
Chr5	1486800	1489399	306.086079182
Chr5	1490000	1494799	1031.27868667
Chr5	1496600	1498199	51.7376146794
Chr5	1509400	1510199	103.773818214
Chr5	1524600	1527199	277.90522803
Chr5	1557200	1558199	768.669761085
Chr5	1560800	1563799	225.179709479
Chr5	1567800	1570599	203.0273147
Chr5	1579200	1584599	621.028424321
Chr5	1688000	1689599	160.472382408
Chr5	1705400	1707399	232.219256618
Chr5	1710600	1711999	68.8322014583
Chr5	1716600	1717999	55.7034131897
Chr5	1733200	1735599	309.229595835
Chr5	1740200	1742199	113.754044716
Chr5	1759400	1760599	60.2350762959
Chr5	1791200	1794799	266.917888305
Chr5	1828000	1829399	259.088549572
Chr5	1830600	1831799	192.946825875
Chr5	1832800	1833399	59.5338059008
Chr5	1834400	1836799	250.092118578
Chr5	1869800	1870999	62.6146133227
Chr5	1893200	1895599	525.739369687
Chr5	1914600	1916399	201.528551883
Chr5	1923800	1926799	70.1922212594
Chr5	1935000	1935599	82.2786197491
Chr5	1949000	1951799	826.211723593
Chr5	1978000	1981199	257.917827875
Chr5	1982200	1983399	173.471925617
Chr5	1987200	1989599	66.9534904286
Chr5	1994200	1997799	327.616199388
Chr5	2008000	2009599	54.0573116269
Chr5	2010400	2010999	65.8273454075
Chr5	2035200	2046599	3666.58755518
Chr5	2067200	2071399	475.0541036
Chr5	2077600	2078999	81.2957618489
Chr5	2097800	2098999	49.9192192161
Chr5	2107400	2107999	41.5540566679
Chr5	2120600	2121399	83.2684730227
Chr5	2122200	2123199	60.1189866153
Chr5	2169800	2173199	386.179803911
Chr5	2174000	2176399	162.816575517
Chr5	2190200	2195199	322.867360673
Chr5	2200400	2201999	139.434712767
Chr5	2218400	2220999	254.843766252
Chr5	2226600	2229399	211.372919627
Chr5	2234200	2236799	213.13934517
Chr5	2237400	2239199	424.217735844
Chr5	2242400	2245599	384.618089685
Chr5	2246800	2248599	75.6525902719
Chr5	2253000	2255999	156.141505379
Chr5	2277800	2280399	134.87379385
Chr5	2304400	2309199	592.388282305
Chr5	2314600	2316999	193.686278671
Chr5	2348800	2352199	168.243532141
Chr5	2352800	2353599	49.6591562023
Chr5	2366800	2373399	671.090322392
Chr5	2376000	2379399	297.441762592
Chr5	2380000	2389599	2530.7892245
Chr5	2390200	2393399	154.080625639
Chr5	2396400	2397599	41.4356171696
Chr5	2404200	2406399	265.633550346
Chr5	2444800	2445999	41.9821540654
Chr5	2446800	2451399	336.75230437
Chr5	2468200	2468799	85.3444575241
Chr5	2472600	2473599	44.7952919493
Chr5	2474800	2475999	44.7350987074
Chr5	2479600	2482799	135.677783078
Chr5	2488400	2489399	81.7574336908
Chr5	2530000	2532199	407.109079494
Chr5	2556200	2558199	137.36397832
Chr5	2558800	2560999	256.85228142
Chr5	2562400	2564199	89.7030138165
Chr5	2583000	2587399	625.805677888
Chr5	2591800	2592999	95.5634884443
Chr5	2619200	2624799	641.154958918
Chr5	2658800	2661399	75.3771402151
Chr5	2733200	2736199	517.634253208
Chr5	2829000	2833199	578.257536878
Chr5	2855800	2856399	41.4224025687
Chr5	2862800	2865799	147.247897932
Chr5	2890000	2892199	148.679800844
Chr5	2906400	2910599	319.592295467
Chr5	2949200	2953199	772.252262883
Chr5	2954000	2954999	71.1872999041
Chr5	2967000	2968799	116.268691492
Chr5	2970600	2972399	117.063813445
Chr5	2981200	2982199	55.7929688901
Chr5	3025000	3030799	852.651611869
Chr5	3032200	3032799	88.1349316343
Chr5	3045400	3049199	142.192048996
Chr5	3079800	3080999	131.434124476
Chr5	3084600	3085199	126.200083402
Chr5	3108400	3110599	130.187806186
Chr5	3111400	3114199	545.42132837
Chr5	3126400	3127399	49.3414261424
Chr5	3157000	3158399	46.6269509029
Chr5	3162200	3163199	51.2111164824
Chr5	3168800	3171199	116.555018048
Chr5	3173400	3181199	1441.98198759
Chr5	3193000	3196199	217.68710409
Chr5	3206200	3208799	111.771665123
Chr5	3225000	3234599	2804.2881577
Chr5	3253000	3253399	155.277420896
Chr5	3274000	3276599	199.972251498
Chr5	3277800	3278399	74.2012657305
Chr5	3310600	3312399	62.6942876307
Chr5	3314200	3317399	167.776781218
Chr5	3345000	3348599	239.018336136
Chr5	3349400	3350599	68.8488555947
Chr5	3358800	3359999	148.80181699
Chr5	3370200	3372599	772.202127702
Chr5	3400800	3402399	66.2309506617
Chr5	3454600	3457799	323.605723345
Chr5	3474000	3475399	65.0517839839
Chr5	3479200	3480399	47.5590765727
Chr5	3502000	3503999	155.086037879
Chr5	3505800	3507799	84.8756422341
Chr5	3510200	3516999	605.810437572
Chr5	3534200	3535399	43.3605111275
Chr5	3542200	3544399	152.048019621
Chr5	3562600	3566199	327.040748563
Chr5	3571600	3574199	199.550963223
Chr5	3576400	3578199	85.6206300943
Chr5	3611000	3616999	727.68500962
Chr5	3688600	3691199	337.221925419
Chr5	3691800	3694799	577.699513829
Chr5	3695800	3698399	664.265842683
Chr5	3701600	3704999	749.089734471
Chr5	3705800	3709199	171.431463992
Chr5	3715400	3718199	125.33358502
Chr5	3724600	3726799	161.723465088
Chr5	3727800	3728599	62.1991871897
Chr5	3735600	3736799	46.7477588691
Chr5	3739000	3740799	381.494957749
Chr5	3824600	3825399	51.3792284515
Chr5	3844800	3846799	133.951447575
Chr5	3848600	3852399	481.455329031
Chr5	3865600	3868199	106.847653762
Chr5	3872600	3873199	186.085291523
Chr5	3874400	3876599	99.9871286077
Chr5	3884200	3885399	71.6766002871
Chr5	3891800	3893199	41.9011514538
Chr5	3894600	3895599	66.0974664521
Chr5	3896400	3897399	87.4182369584
Chr5	3970000	3973199	158.510491345
Chr5	3983800	3993599	807.60677921
Chr5	4024400	4026999	143.643239774
Chr5	4054400	4056399	266.230592615
Chr5	4060800	4061999	50.6493716173
Chr5	4062800	4066599	448.253571264
Chr5	4150600	4151399	43.4862534889
Chr5	4166600	4169399	144.225610557
Chr5	4181200	4184199	328.259713212
Chr5	4187400	4189599	117.82140334
Chr5	4217200	4219999	104.202383259
Chr5	4229200	4233199	447.349275422
Chr5	4234000	4237999	594.073917567
Chr5	4238600	4239599	47.0968078051
Chr5	4268800	4270799	58.223283235
Chr5	4272000	4275999	510.844937029
Chr5	4279200	4282199	110.658350648
Chr5	4290800	4293599	89.4849237307
Chr5	4449200	4451599	72.8020979654
Chr5	4477200	4478399	105.294521036
Chr5	4479800	4480799	46.4988609905
Chr5	4482200	4484199	178.395692123
Chr5	4488600	4490399	85.7483164953
Chr5	4521400	4523399	437.915309364
Chr5	4571600	4574599	157.757061414
Chr5	4613000	4614399	206.049657672
Chr5	4623000	4624799	209.799583087
Chr5	4643200	4645599	137.126001641
Chr5	4710400	4711399	54.765064895
Chr5	4728600	4730799	258.461591775
Chr5	4733800	4734399	91.7223591557
Chr5	4756400	4759599	194.909462828
Chr5	4776800	4779199	44.7187553354
Chr5	4805200	4809999	615.517109624
Chr5	4826400	4827799	588.966321138
Chr5	4831800	4835199	193.451445456
Chr5	4842400	4843399	103.261648027
Chr5	4868000	4870799	535.659544055
Chr5	4875200	4875799	52.4149192483
Chr5	4892400	4893999	63.3933151556
Chr5	4903000	4906999	433.02935742
Chr5	4908000	4911399	346.498507899
Chr5	4913800	4916399	150.175502112
Chr5	4921000	4924599	326.839769991
Chr5	4937800	4939199	327.339400979
Chr5	4948600	4951799	114.949287628
Chr5	4973000	4976999	122.07678839
Chr5	5032000	5033399	70.7122230031
Chr5	5064200	5065199	56.5504072983
Chr5	5094600	5097199	551.898750642
Chr5	5098400	5100799	277.493173919
Chr5	5127000	5128199	82.5505539755
Chr5	5151200	5155799	470.895781985
Chr5	5167800	5169799	258.923316629
Chr5	5205800	5208999	55.4961275558
Chr5	5209600	5210999	52.1215382889
Chr5	5232000	5233799	104.292993931
Chr5	5236400	5237399	57.6654911382
Chr5	5238200	5239199	81.0833508745
Chr5	5252400	5254199	215.271384867
Chr5	5255800	5257399	54.5038240203
Chr5	5258400	5259999	61.1617445497
Chr5	5304800	5306399	48.0351744698
Chr5	5331200	5333399	296.793132214
Chr5	5352400	5353999	44.1982122321
Chr5	5376600	5378799	553.282831608
Chr5	5386800	5388599	56.8680368303
Chr5	5397200	5402999	379.869211168
Chr5	5408000	5411799	378.839066675
Chr5	5412600	5417199	173.963005281
Chr5	5480600	5483599	573.908694923
Chr5	5501800	5503199	162.287648583
Chr5	5512200	5513399	112.714361859
Chr5	5514000	5516799	443.965099907
Chr5	5567000	5567999	76.3503709048
Chr5	5603200	5607999	358.715468015
Chr5	5608600	5609599	109.736631422
Chr5	5616400	5629999	2861.40661506
Chr5	5635200	5637599	62.4832392641
Chr5	5654000	5655599	73.2887893028
Chr5	5675800	5679199	132.372994087
Chr5	5703200	5706199	177.083528882
Chr5	5715600	5716799	80.0317913126
Chr5	5742800	5749399	616.75814792
Chr5	5767000	5769599	98.1595003047
Chr5	5829200	5829599	49.2914232578
Chr5	5831200	5836999	498.896708428
Chr5	5846000	5853999	564.292027097
Chr5	5855600	5860799	900.411569982
Chr5	5874200	5883799	589.444008845
Chr5	5888000	5888599	44.1452996249
Chr5	5893600	5894399	75.622973777
Chr5	5902800	5905199	71.2770632155
Chr5	5905800	5906999	45.1043777003
Chr5	5944600	5951799	586.20256632
Chr5	5954000	5956599	70.975637555
Chr5	5970800	5972199	101.701660942
Chr5	6001600	6003599	80.7730076279
Chr5	6041200	6042799	141.554092783
Chr5	6057800	6058399	61.0254037188
Chr5	6074600	6078599	139.70195443
Chr5	6116200	6117399	75.9066142808
Chr5	6124400	6126199	48.7535583216
Chr5	6163800	6167799	857.443083178
Chr5	6183200	6188399	347.568992952
Chr5	6233600	6234199	87.5013523974
Chr5	6300000	6301999	53.8236129918
Chr5	6306800	6309599	251.120857171
Chr5	6311600	6316599	322.289995187
Chr5	6320400	6322399	83.8066067615
Chr5	6323800	6325199	58.7934886474
Chr5	6356600	6357199	67.9261118695
Chr5	6394200	6395199	45.4333594759
Chr5	6408400	6409399	43.8921963057
Chr5	6411600	6413399	262.61445491
Chr5	6440000	6444999	164.635923855
Chr5	6473400	6475599	251.927669109
Chr5	6481200	6487599	455.387729642
Chr5	6566200	6568399	119.842654458
Chr5	6569000	6570799	62.4610845991
Chr5	6589400	6591999	76.6741370549
Chr5	6635400	6638599	129.565261774
Chr5	6639600	6640399	53.4930472994
Chr5	6660600	6662399	215.845092873
Chr5	6665800	6670799	371.981641727
Chr5	6671800	6673199	106.277931844
Chr5	6693000	6694399	385.201086475
Chr5	6718400	6719199	87.3807036296
Chr5	6720400	6723599	362.366069704
Chr5	6724200	6727599	418.576539337
Chr5	6792800	6793199	58.8932048529
Chr5	6814200	6814599	54.6658189659
Chr5	6822600	6823799	40.9622284272
Chr5	6826600	6831599	733.710900205
Chr5	6839000	6840399	49.5874537573
Chr5	6841000	6843199	132.067153876
Chr5	6857200	6858599	45.7250422502
Chr5	6871400	6872999	126.075440188
Chr5	6874800	6875799	51.6036781171
Chr5	6886400	6887599	92.3688363551
Chr5	6893200	6894399	64.2683632496
Chr5	6955200	6956399	117.587054492
Chr5	6975200	6976999	106.05517883
Chr5	6992400	6994599	54.2888626602
Chr5	6995600	6996999	67.5935088883
Chr5	7002200	7004799	447.092257931
Chr5	7012000	7013999	67.8712299433
Chr5	7022800	7023999	46.5077704339
Chr5	7025200	7027999	559.337391128
Chr5	7040000	7040799	245.872926275
Chr5	7044600	7047599	215.219939741
Chr5	7077000	7078399	79.7124904482
Chr5	7147800	7148799	70.6747228797
Chr5	7171400	7173999	136.589699989
Chr5	7178200	7179199	116.959864165
Chr5	7186000	7186799	95.555825301
Chr5	7190400	7195599	594.94911705
Chr5	7222400	7223799	229.044227547
Chr5	7225200	7227999	191.017588519
Chr5	7230600	7233399	285.777460177
Chr5	7234000	7234799	47.4414576405
Chr5	7255200	7255999	113.996113197
Chr5	7258200	7260199	139.148642605
Chr5	7264800	7265599	232.470776791
Chr5	7267200	7268799	57.2916057353
Chr5	7270600	7272799	151.392891961
Chr5	7318000	7319199	51.7255813177
Chr5	7324400	7326399	98.4489126492
Chr5	7342400	7343799	217.102281723
Chr5	7344400	7351999	733.151982179
Chr5	7352800	7357399	501.966512518
Chr5	7367200	7372799	1183.22492
Chr5	7379200	7381999	163.499858632
Chr5	7409000	7410399	66.8823431232
Chr5	7418000	7420399	317.767712475
Chr5	7427400	7434599	368.024192003
Chr5	7444200	7448399	117.920816809
Chr5	7458000	7464599	678.690765645
Chr5	7469000	7473999	204.19882036
Chr5	7491400	7493399	172.212369371
Chr5	7494200	7496799	171.57971436
Chr5	7499800	7503999	256.527484701
Chr5	7509200	7511599	333.514455407
Chr5	7549800	7551399	46.6358602622
Chr5	7603800	7604799	177.457714872
Chr5	7620800	7622599	98.5001261345
Chr5	7646800	7647799	167.316857053
Chr5	7653400	7654999	187.753375023
Chr5	7655600	7659599	153.424018047
Chr5	7660200	7663799	363.090462614
Chr5	7670600	7672799	207.95022679
Chr5	7685000	7692399	371.433236115
Chr5	7693800	7698199	866.033261892
Chr5	7703000	7705399	238.54400954
Chr5	7716200	7724199	579.250294972
Chr5	7726600	7728799	484.750639704
Chr5	7742000	7742599	47.4500751055
Chr5	7753400	7754399	105.962369259
Chr5	7798400	7802999	532.273459051
Chr5	7804800	7806399	50.9244770096
Chr5	7810800	7814199	185.431529019
Chr5	7818400	7821199	422.658208687
Chr5	7834400	7838599	607.592912491
Chr5	7860200	7864999	392.504818196
Chr5	7913800	7915799	331.194240031
Chr5	7943000	7944599	69.6464390506
Chr5	7969800	7973999	237.160686055
Chr5	7976600	7978599	64.0855182609
Chr5	8028200	8030799	65.7941453562
Chr5	8066000	8067999	99.6884235219
Chr5	8077800	8080199	180.041613476
Chr5	8082800	8083599	257.251011025
Chr5	8091400	8101399	893.104697848
Chr5	8104800	8109399	513.458056678
Chr5	8118800	8120599	54.5030309736
Chr5	8126000	8127399	126.221488575
Chr5	8133600	8136199	254.258329698
Chr5	8141400	8142799	60.2696618976
Chr5	8143600	8145199	71.4750680526
Chr5	8162000	8167999	627.544073813
Chr5	8172400	8174199	188.134234651
Chr5	8175000	8176199	130.450504347
Chr5	8180000	8180999	45.4553475225
Chr5	8181600	8187999	403.786354158
Chr5	8195800	8197999	108.877814391
Chr5	8199400	8200999	212.045508312
Chr5	8202800	8204399	61.5395164809
Chr5	8210200	8215599	815.469568397
Chr5	8217200	8220199	211.02661232
Chr5	8221200	8223999	400.075837485
Chr5	8224800	8227799	133.147808363
Chr5	8229000	8232199	110.857253092
Chr5	8291200	8294399	178.631176521
Chr5	8334600	8337999	286.635088188
Chr5	8372200	8374999	169.717975803
Chr5	8384000	8389799	916.659635213
Chr5	8391000	8396199	875.688905275
Chr5	8396800	8403799	809.29687423
Chr5	8405200	8407999	128.596311853
Chr5	8408800	8412799	497.395205982
Chr5	8421600	8422399	60.2119157478
Chr5	8426000	8426999	82.3799966544
Chr5	8440600	8441399	73.859904083
Chr5	8443400	8443999	47.2245164814
Chr5	8498400	8502399	279.089305916
Chr5	8507200	8513999	766.914966792
Chr5	8523400	8525999	523.813184624
Chr5	8527000	8529199	65.9591272999
Chr5	8540000	8544399	640.469489191
Chr5	8552800	8554399	276.91309969
Chr5	8563000	8565199	56.1962511786
Chr5	8567600	8568799	61.8506436329
Chr5	8569400	8570799	162.865954289
Chr5	8580000	8583999	204.251574247
Chr5	8588600	8598199	1844.01671535
Chr5	8616200	8621199	244.654189624
Chr5	8651600	8653599	43.1165709981
Chr5	8657600	8659399	415.072415245
Chr5	8662200	8664799	112.49777467
Chr5	8668600	8670399	63.6513579773
Chr5	8673200	8673999	46.5225845387
Chr5	8686400	8689399	122.499040228
Chr5	8736200	8736599	59.9051699643
Chr5	8739400	8740199	46.3467631061
Chr5	8749800	8750599	42.5485591471
Chr5	8778400	8783599	832.582834232
Chr5	8787200	8789799	136.9076214
Chr5	8790600	8793199	381.030455011
Chr5	8796000	8796999	99.4407854266
Chr5	8805200	8807999	112.755094779
Chr5	8820000	8822599	207.897348568
Chr5	8823200	8824599	144.447756771
Chr5	8831600	8834199	46.638942337
Chr5	8835000	8837599	73.7026157709
Chr5	8841400	8847199	246.251885221
Chr5	8847800	8849599	187.698196459
Chr5	8861600	8862799	41.7296422917
Chr5	8873400	8880599	744.462725665
Chr5	8893600	8895999	233.125779353
Chr5	8913000	8914799	48.0679321072
Chr5	8915400	8917199	176.34357697
Chr5	8920400	8921399	70.4530310452
Chr5	8924200	8927199	55.2248749245
Chr5	8937400	8939399	401.000163007
Chr5	8940200	8941599	150.574983784
Chr5	8942200	8944799	114.84562663
Chr5	8993400	8995999	88.5570810111
Chr5	9001600	9003399	100.897353772
Chr5	9007800	9009399	83.8530852731
Chr5	9010000	9020599	1377.24042455
Chr5	9043000	9043999	47.1095524895
Chr5	9057600	9059999	250.238718604
Chr5	9061800	9065599	357.203601486
Chr5	9066200	9067999	59.5398695222
Chr5	9071600	9077599	834.411983254
Chr5	9078800	9087599	1045.08156465
Chr5	9089200	9090399	60.4538362123
Chr5	9103200	9111999	968.048501804
Chr5	9112600	9114199	74.1874471603
Chr5	9115800	9117799	111.373390585
Chr5	9120200	9125999	245.321483957
Chr5	9126800	9129799	184.557960987
Chr5	9130600	9132799	136.578400343
Chr5	9135000	9140999	719.310914543
Chr5	9154000	9155199	56.40600759
Chr5	9196400	9198799	80.5438332096
Chr5	9200600	9202399	54.1881661143
Chr5	9234600	9236199	122.462013733
Chr5	9241600	9241999	48.0811976988
Chr5	9298800	9301999	149.14757309
Chr5	9328600	9330799	84.8347150235
Chr5	9331600	9333199	183.480006817
Chr5	9335000	9339199	69.6469727574
Chr5	9350800	9351599	46.7742071282
Chr5	9358200	9360999	99.6128241836
Chr5	9366000	9366999	75.8464476714
Chr5	9424000	9425599	130.922223806
Chr5	9430800	9432999	132.099605026
Chr5	9517400	9519399	272.144580734
Chr5	9613800	9615999	127.697639041
Chr5	9620200	9622999	152.335550178
Chr5	9626600	9627799	63.6915569485
Chr5	9666800	9668199	321.994103549
Chr5	9716800	9719999	126.766818957
Chr5	9803600	9804999	633.784401977
Chr5	9877000	9879999	219.40781719
Chr5	9885800	9886799	41.7659862155
Chr5	9900400	9901399	50.8229977575
Chr5	9902600	9904199	80.4451682624
Chr5	10129000	10134199	457.225431058
Chr5	10137800	10140199	454.980793438
Chr5	10148800	10149799	51.6370996313
Chr5	10162800	10163999	95.1410659652
Chr5	10209000	10209799	67.5435402457
Chr5	10261200	10262999	76.1801514332
Chr5	10264800	10265799	65.4394625389
Chr5	10284800	10287399	300.263672667
Chr5	10292800	10294199	476.408421594
Chr5	10357800	10358599	76.2648275766
Chr5	10429800	10431599	48.2116157014
Chr5	10452400	10457599	593.949377322
Chr5	10477600	10479399	625.104914439
Chr5	10480800	10483399	56.2400264857
Chr5	10484400	10488999	185.708509451
Chr5	10489600	10490799	117.420579268
Chr5	10492000	10494999	153.905605378
Chr5	10636800	10637199	102.248317483
Chr5	10639000	10643599	226.44477586
Chr5	10719400	10722399	599.910956754
Chr5	10723000	10724199	82.7551660764
Chr5	11615200	11617599	159.223140137
Chr5	11702000	11704599	657.425641227
Chr5	11705200	11705799	222.149170123
Chr5	11706400	11707599	47.2136721261
Chr5	11708400	11709399	60.1504158493
Chr5	11723200	11724799	336.952451951
Chr5	11725800	11738399	4821.95612631
Chr5	12012200	12012999	51.6498677983
Chr5	12594200	12600599	515.167956187
Chr5	12682400	12685999	127.460515744
Chr5	13098600	13101399	95.2652667433
Chr5	13233400	13234399	119.923529563
Chr5	13340600	13342599	55.3007701946
Chr5	13361000	13361399	54.6658189659
Chr5	13363600	13364399	153.672821241
Chr5	13434000	13435399	807.282571438
Chr5	13625800	13626999	74.3280418715
Chr5	13768200	13773799	362.882496546
Chr5	13775800	13776799	58.6395997517
Chr5	13852400	13854999	3315.77640933
Chr5	13934600	13943399	1517.55160856
Chr5	13952200	13953599	45.6537639454
Chr5	13987600	13988599	190.678233193
Chr5	14020800	14022199	168.907535389
Chr5	14048600	14049999	64.3495324796
Chr5	14090800	14092799	105.734957051
Chr5	14104800	14106999	54.6943277683
Chr5	14191600	14199399	865.962172334
Chr5	14212200	14213399	176.276831954
Chr5	14224800	14225599	60.7769848435
Chr5	14244200	14246399	209.500940544
Chr5	14277800	14280799	101.477754032
Chr5	14518200	14519199	47.5752453155
Chr5	14526400	14533599	532.134743801
Chr5	14603000	14606199	129.176606305
Chr5	14607000	14608199	242.603274753
Chr5	14637800	14640399	302.956062089
Chr5	14642600	14645999	727.002830375
Chr5	14649000	14650799	150.841101714
Chr5	14694400	14695999	94.3864878646
Chr5	14701200	14702399	136.718107404
Chr5	14705400	14711799	389.255040288
Chr5	14712400	14714399	306.315397012
Chr5	14718000	14720799	61.3416754528
Chr5	14727000	14729199	107.026423888
Chr5	14756400	14758399	85.3904221908
Chr5	14759400	14760199	65.6676656276
Chr5	14761200	14761999	179.407647597
Chr5	14764200	14770599	633.653464619
Chr5	14777600	14779599	80.8360741242
Chr5	14823000	14825399	66.4287190306
Chr5	14840600	14843199	51.8917846255
Chr5	14860400	14863199	215.075902333
Chr5	14878000	14880199	54.9365590624
Chr5	14881200	14883599	72.3889681394
Chr5	14911400	14913399	227.942712859
Chr5	14914800	14917799	53.9759436369
Chr5	14919000	14919799	42.399565649
Chr5	14942600	14944799	225.110226635
Chr5	14954000	14955999	62.9594121767
Chr5	14957200	14958199	60.6041661539
Chr5	14959000	14960599	163.62004902
Chr5	14975000	14976599	108.514114791
Chr5	14985800	14988599	263.53357689
Chr5	15035200	15039199	187.113719867
Chr5	15044600	15047199	84.3054047669
Chr5	15047800	15048799	42.5895168409
Chr5	15050000	15051599	58.1903397091
Chr5	15061800	15063999	136.662433725
Chr5	15071600	15075199	346.204493183
Chr5	15093000	15101399	870.6037222
Chr5	15107000	15109399	107.251731531
Chr5	15110600	15113199	43.9406567898
Chr5	15114400	15115399	41.0364951797
Chr5	15116000	15118399	207.940744533
Chr5	15122800	15126399	593.045945795
Chr5	15131000	15133199	69.3116703439
Chr5	15133800	15136599	239.497563577
Chr5	15140600	15144799	277.02059767
Chr5	15154000	15156799	78.8209891649
Chr5	15158000	15160599	137.446283104
Chr5	15165800	15168599	148.638549737
Chr5	15171200	15175199	287.53468965
Chr5	15191800	15192799	49.481188092
Chr5	15193400	15194199	114.564039353
Chr5	15211400	15212399	41.6992016745
Chr5	15213800	15216799	298.933139613
Chr5	15217800	15218999	73.0855771933
Chr5	15225600	15228199	179.678472348
Chr5	15246400	15248999	333.169869884
Chr5	15274800	15279199	240.780724392
Chr5	15314200	15316799	66.6081722336
Chr5	15342800	15343599	54.1119376146
Chr5	15363000	15365399	70.7603150978
Chr5	15366200	15368799	119.678556458
Chr5	15369600	15377399	617.581908144
Chr5	15379400	15382199	71.6562350755
Chr5	15388200	15391799	150.223575896
Chr5	15393200	15396999	170.594192385
Chr5	15421400	15423399	75.6482219264
Chr5	15424200	15428799	246.477856241
Chr5	15432800	15436599	341.204488974
Chr5	15475800	15478999	512.166334409
Chr5	15487000	15488999	54.8562123611
Chr5	15501200	15501799	81.412584626
Chr5	15518600	15521799	76.6122221662
Chr5	15522600	15527599	217.803358166
Chr5	15528600	15530799	87.6692491456
Chr5	15533400	15534399	104.002987737
Chr5	15536000	15538999	492.127373629
Chr5	15540000	15541599	196.366995452
Chr5	15542400	15542799	186.100255475
Chr5	15578600	15580599	142.623354797
Chr5	15589000	15592599	76.8611612342
Chr5	15602400	15603599	219.179395463
Chr5	15606600	15608199	176.118411404
Chr5	15609000	15611199	206.411229175
Chr5	15612400	15616599	209.356361028
Chr5	15617600	15622599	259.963206231
Chr5	15632800	15634999	178.990388927
Chr5	15643600	15644999	94.3056606637
Chr5	15703200	15703999	51.6815093306
Chr5	15705800	15707799	51.0625055607
Chr5	15708400	15713199	174.366588053
Chr5	15727800	15728399	169.861638495
Chr5	15731000	15732199	53.652927175
Chr5	15737600	15741599	354.550982981
Chr5	15746200	15747599	65.1032943159
Chr5	15772400	15774199	44.9832135846
Chr5	15775400	15778599	245.955913385
Chr5	15781400	15784999	172.973100441
Chr5	15791800	15795999	340.589667331
Chr5	15797600	15799799	403.050724578
Chr5	15805800	15807799	61.9563381164
Chr5	15826600	15828999	43.8572857137
Chr5	15829600	15831599	45.3813223058
Chr5	15832200	15836999	190.477162476
Chr5	15841200	15843199	427.381621121
Chr5	15844200	15844999	79.9546176424
Chr5	15847000	15849599	139.945810617
Chr5	15859200	15860599	46.3083504256
Chr5	15861200	15862399	70.7047102812
Chr5	15863400	15866399	116.120612464
Chr5	15867000	15868999	99.4605685747
Chr5	15875200	15875999	69.2813669835
Chr5	15889600	15891599	67.8205305462
Chr5	15893400	15895199	59.4419550448
Chr5	15898200	15900399	224.210405109
Chr5	15911400	15912599	683.690790855
Chr5	15952400	15955399	245.549355013
Chr5	15957200	15959599	128.926782233
Chr5	15974200	15976199	313.498663288
Chr5	15979400	15983599	222.563909954
Chr5	15985400	15987399	243.056862621
Chr5	16023000	16024799	71.8667194846
Chr5	16028800	16030399	351.078249427
Chr5	16032000	16033599	256.459829911
Chr5	16089400	16091799	584.779538881
Chr5	16097800	16101599	352.625149631
Chr5	16113000	16117399	229.082522401
Chr5	16119000	16119999	357.964495402
Chr5	16121800	16123599	76.2525878833
Chr5	16124800	16130399	286.050525266
Chr5	16136400	16141799	678.59002184
Chr5	16142400	16143799	461.663613075
Chr5	16144400	16146399	109.390271371
Chr5	16152200	16156199	496.797827064
Chr5	16175200	16178399	98.068959601
Chr5	16179200	16180999	97.869288789
Chr5	16243800	16245999	178.919655238
Chr5	16251400	16252399	80.262823892
Chr5	16268200	16269999	56.2210663719
Chr5	16271000	16272399	60.8777734059
Chr5	16308200	16309799	134.487334025
Chr5	16329200	16337999	1953.20926596
Chr5	16338600	16339399	46.6832353427
Chr5	16370200	16371999	41.3120704203
Chr5	16412400	16413199	57.3124684554
Chr5	16501400	16502799	100.822960574
Chr5	16512200	16513599	125.610677951
Chr5	16514800	16518399	295.241213802
Chr5	16519200	16520999	49.6220346693
Chr5	16521800	16522799	56.355182033
Chr5	16564000	16565599	62.2380113384
Chr5	16575200	16576599	111.218412761
Chr5	16580000	16583599	369.51586103
Chr5	16584400	16586599	54.0980132843
Chr5	16593600	16594599	76.9199901666
Chr5	16600400	16607999	850.491354791
Chr5	16623200	16625999	162.688574096
Chr5	16632200	16633799	70.449416098
Chr5	16650200	16654599	373.560057937
Chr5	16659200	16661199	101.6491769
Chr5	16709800	16712799	252.318980977
Chr5	16714200	16715799	134.399069312
Chr5	16738800	16739399	77.9547525249
Chr5	16741000	16742999	78.5561259845
Chr5	16768000	16771599	63.7932027361
Chr5	16860400	16861799	96.0220342197
Chr5	16862400	16863999	128.957908877
Chr5	16882600	16884999	62.757660825
Chr5	16895000	16898399	248.521498361
Chr5	16942800	16943399	72.9784251065
Chr5	16971400	16972399	111.227580786
Chr5	16979800	16981199	82.5189584203
Chr5	17003800	17005599	105.008841351
Chr5	17022200	17025399	132.51699825
Chr5	17030600	17032599	109.644101889
Chr5	17033200	17033799	88.588517946
Chr5	17034400	17035399	92.898730146
Chr5	17036200	17038399	162.116255703
Chr5	17045000	17051999	225.038719394
Chr5	17052800	17058799	577.861121238
Chr5	17060600	17062799	52.072597583
Chr5	17075200	17077199	211.210705428
Chr5	17080800	17083399	51.7228798295
Chr5	17114400	17115199	137.700543363
Chr5	17141400	17144599	263.311609904
Chr5	17164200	17165999	127.677237435
Chr5	17197800	17199799	130.069518739
Chr5	17259200	17260599	84.2124403379
Chr5	17261600	17262599	50.2072790999
Chr5	17264000	17265599	125.678557312
Chr5	17282000	17285599	171.632847232
Chr5	17308000	17311999	318.060017445
Chr5	17312600	17314399	274.64018992
Chr5	17332200	17333399	59.6573368011
Chr5	17334200	17338999	342.709506417
Chr5	17340600	17341599	76.1738691935
Chr5	17344200	17346999	243.001149482
Chr5	17372000	17374799	363.258685572
Chr5	17377000	17378599	48.908583614
Chr5	17390400	17392599	73.0381168362
Chr5	17393400	17395799	400.613057014
Chr5	17404200	17405599	77.7202306265
Chr5	17408800	17412399	617.371795311
Chr5	17413000	17416399	100.94675291
Chr5	17417600	17418799	44.4134117424
Chr5	17423400	17424999	41.7355540339
Chr5	17435000	17435599	118.09844071
Chr5	17485400	17485999	56.4086377309
Chr5	17497000	17498799	105.203632872
Chr5	17508800	17511599	133.43574529
Chr5	17518200	17520399	54.0044451366
Chr5	17533600	17534999	122.457099859
Chr5	17585600	17586599	338.051526455
Chr5	17614000	17616799	84.0022843106
Chr5	17625400	17626399	113.217771963
Chr5	17631800	17634399	49.5684532526
Chr5	17647200	17648199	44.6559610695
Chr5	17648800	17651999	226.664558796
Chr5	17652600	17654999	52.1496711093
Chr5	17682200	17683799	151.256254332
Chr5	17729200	17730199	63.6502962657
Chr5	17756400	17758399	235.200350178
Chr5	17760800	17762599	220.487533268
Chr5	17771000	17771599	47.0136043886
Chr5	17772400	17775599	287.400801473
Chr5	17778000	17780999	114.301930855
Chr5	17798400	17798999	131.65933001
Chr5	17809800	17811599	256.008727438
Chr5	17827600	17829399	74.2218590408
Chr5	17830000	17831999	67.6985280435
Chr5	17847800	17849999	144.653956545
Chr5	17861600	17863999	414.144372414
Chr5	17886000	17888399	70.0079178104
Chr5	17901800	17904399	255.206698363
Chr5	17906400	17913599	602.939237493
Chr5	17917400	17919199	44.6737072693
Chr5	17941000	17943399	75.8070011995
Chr5	17950200	17950999	61.724846138
Chr5	17959400	17960599	67.981518412
Chr5	17964800	17966799	244.000291833
Chr5	17996800	17999399	163.660594088
Chr5	18000000	18005599	289.775280092
Chr5	18020000	18021399	44.3458061499
Chr5	18065200	18066599	133.624726017
Chr5	18106400	18109399	83.5841767005
Chr5	18110800	18111599	72.0395057881
Chr5	18114400	18118399	303.694271185
Chr5	18148200	18158999	991.967871848
Chr5	18187800	18189399	41.7094281741
Chr5	18190400	18193199	74.4976679585
Chr5	18222200	18225399	151.167325741
Chr5	18240600	18242399	254.027815873
Chr5	18273600	18276599	109.979932815
Chr5	18283600	18285399	53.1042842213
Chr5	18286000	18287999	72.2540720762
Chr5	18289600	18293599	442.11636671
Chr5	18296600	18298399	80.9354567427
Chr5	18299000	18301199	97.7892641591
Chr5	18302000	18310399	398.94257783
Chr5	18311600	18312599	114.745229808
Chr5	18315200	18319399	174.804197304
Chr5	18341600	18342199	63.9515028144
Chr5	18374400	18376599	110.396791103
Chr5	18454200	18456199	41.1790825883
Chr5	18505800	18511599	417.481818286
Chr5	18515000	18516199	43.8488365906
Chr5	18535600	18536599	127.675032893
Chr5	18537200	18538199	72.0799215315
Chr5	18552000	18553799	55.5264661214
Chr5	18578600	18579199	76.1462365071
Chr5	18586200	18594999	749.519546182
Chr5	18602800	18605399	423.257604567
Chr5	18606000	18607799	412.370737268
Chr5	18608800	18611799	165.229125107
Chr5	18612400	18613799	45.7289288533
Chr5	18634000	18637399	91.5996507879
Chr5	18639400	18641799	110.075423307
Chr5	18642600	18645199	77.9012084523
Chr5	18646200	18649599	208.68751234
Chr5	18651200	18653199	141.282927201
Chr5	18653800	18657799	248.154636171
Chr5	18658800	18661199	233.184286845
Chr5	18681400	18682399	53.2161981044
Chr5	18698800	18700199	41.888080002
Chr5	18702600	18706599	276.909497097
Chr5	18728200	18728999	47.6461031555
Chr5	18743600	18744999	45.3660818729
Chr5	18749800	18752199	82.9066337342
Chr5	18753000	18754999	144.045451439
Chr5	18759000	18763799	456.20914156
Chr5	18764400	18767999	131.328115287
Chr5	18780800	18787199	818.158689891
Chr5	18800800	18803999	292.339786423
Chr5	18804600	18808399	304.080846258
Chr5	18809400	18811799	174.055045378
Chr5	18880200	18881599	50.3248009388
Chr5	18909000	18910799	47.3746295337
Chr5	18912800	18914199	144.617523198
Chr5	18939000	18940799	128.684785264
Chr5	18942000	18943999	68.0004043136
Chr5	18944600	18947199	102.815068084
Chr5	18962800	18964999	1063.85936395
Chr5	18995000	18996599	60.0176156116
Chr5	19002000	19004399	395.355715748
Chr5	19022200	19023199	96.8244617336
Chr5	19024000	19029999	337.037377527
Chr5	19031200	19034799	771.065749448
Chr5	19036000	19040799	461.687015355
Chr5	19057400	19058599	62.6907351649
Chr5	19063800	19070999	612.708350312
Chr5	19134400	19135399	46.1893167028
Chr5	19140000	19142599	214.039054086
Chr5	19172000	19172799	58.4202532955
Chr5	19194800	19200599	499.914370946
Chr5	19271400	19273799	317.70405397
Chr5	19288200	19289199	88.2331368873
Chr5	19297600	19300599	153.332676366
Chr5	19403000	19405199	186.368681704
Chr5	19428400	19433199	481.958810451
Chr5	19434800	19437999	716.620522768
Chr5	19445600	19447999	176.110092228
Chr5	19449200	19450799	50.3138754367
Chr5	19454800	19455199	41.9315245836
Chr5	19456200	19461599	383.954137875
Chr5	19472400	19473999	120.01239137
Chr5	19475400	19479199	296.596281564
Chr5	19482000	19483399	60.5181994509
Chr5	19490200	19491199	44.9848769827
Chr5	19503200	19504599	44.7983587307
Chr5	19515600	19520799	275.901555727
Chr5	19546000	19548999	186.943667036
Chr5	19564800	19567399	384.148287834
Chr5	19595600	19596599	43.322997665
Chr5	19600200	19603799	421.248435639
Chr5	19625800	19626999	164.274139698
Chr5	19627800	19628799	75.220917491
Chr5	19644000	19648399	235.743904467
Chr5	19658200	19659399	46.8897940513
Chr5	19678800	19680999	154.714725341
Chr5	19835400	19835799	83.1448681138
Chr5	19860800	19861999	120.107523364
Chr5	19884000	19885399	64.2186764566
Chr5	19891000	19891599	111.760044525
Chr5	19892200	19892799	57.680979454
Chr5	19908800	19910399	73.8116535546
Chr5	19913600	19915199	84.3362487873
Chr5	19916000	19918199	491.915023842
Chr5	19918800	19920199	81.7458696836
Chr5	19921200	19923399	193.261665029
Chr5	19939000	19942199	228.717932558
Chr5	19963000	19973599	635.416637076
Chr5	19992000	19996799	493.442984972
Chr5	19998800	20000199	260.738553554
Chr5	20000800	20006799	410.58603297
Chr5	20010400	20011599	158.772054982
Chr5	20015600	20016999	63.3432502568
Chr5	20072200	20077199	354.28662515
Chr5	20083000	20084199	76.1674007267
Chr5	20087000	20088599	119.990177833
Chr5	20090800	20096599	756.159687039
Chr5	20118600	20119199	87.2029356707
Chr5	20120000	20121399	130.902802836
Chr5	20133000	20135399	319.313465946
Chr5	20136800	20144199	545.608932452
Chr5	20161400	20164799	113.638169621
Chr5	20188600	20194999	891.075258029
Chr5	20209400	20213999	386.937450061
Chr5	20224400	20227799	351.256536075
Chr5	20228800	20230999	49.7941026872
Chr5	20231600	20232999	64.7067763283
Chr5	20234000	20236399	118.734944943
Chr5	20260800	20262599	68.1098226753
Chr5	20264600	20266399	102.136801506
Chr5	20267200	20270199	74.1710574595
Chr5	20271200	20273199	110.127565341
Chr5	20366000	20370999	208.295509232
Chr5	20377400	20382199	397.532226282
Chr5	20382800	20383999	104.021173404
Chr5	20384600	20386799	65.2441558765
Chr5	20388800	20393399	208.866187239
Chr5	20395400	20398199	131.24924621
Chr5	20436400	20437599	81.1912905279
Chr5	20455400	20457799	52.1896934876
Chr5	20466200	20467999	107.166494533
Chr5	20503200	20507399	997.976131886
Chr5	20553200	20558599	1031.00813678
Chr5	20560000	20564199	324.400388542
Chr5	20640600	20642799	181.525723672
Chr5	20644200	20648999	249.833348901
Chr5	20655800	20660399	661.358358418
Chr5	20661000	20668599	608.055005498
Chr5	20671000	20672599	82.9435112679
Chr5	20677400	20680199	568.637309788
Chr5	20682800	20684799	265.329727877
Chr5	20708000	20712399	402.839646324
Chr5	20713000	20714799	123.729384099
Chr5	20726600	20731399	207.205503239
Chr5	20747800	20749799	114.758238869
Chr5	20871000	20873199	55.1962439539
Chr5	20906800	20915799	758.441350385
Chr5	20916600	20919799	349.920791473
Chr5	20924600	20928599	368.24728297
Chr5	20965400	20966799	182.578797808
Chr5	21009600	21010399	162.727291671
Chr5	21025200	21028199	240.561423956
Chr5	21034800	21036599	214.594476612
Chr5	21037800	21038999	84.1992065318
Chr5	21039600	21041199	189.303071893
Chr5	21043000	21055599	2477.67051239
Chr5	21060800	21062999	57.8094600436
Chr5	21076800	21079599	58.2782487892
Chr5	21081600	21088399	947.7976055
Chr5	21098200	21098999	41.8615413624
Chr5	21107800	21109599	120.89096439
Chr5	21147800	21149399	74.1932455146
Chr5	21159000	21160599	381.749394712
Chr5	21182400	21186999	204.21213699
Chr5	21187800	21190599	188.620649046
Chr5	21192200	21192999	49.4005233553
Chr5	21194600	21195999	146.467524657
Chr5	21201800	21202399	64.3222642417
Chr5	21216800	21217999	84.9109417453
Chr5	21237200	21239399	86.4640923834
Chr5	21245600	21246999	67.3456697857
Chr5	21247600	21253999	316.030127127
Chr5	21258000	21259399	83.1225946024
Chr5	21263400	21265199	251.628536199
Chr5	21271800	21275399	327.411061718
Chr5	21281800	21282399	45.5276284976
Chr5	21291400	21291799	45.7478019098
Chr5	21292400	21294799	281.871947048
Chr5	21298800	21299799	83.4154635873
Chr5	21301000	21303199	325.144836562
Chr5	21317200	21317799	53.7454557961
Chr5	21346000	21349799	604.300873706
Chr5	21373400	21375199	100.424464202
Chr5	21376600	21378199	78.7080292277
Chr5	21378800	21383399	322.498512936
Chr5	21386000	21387999	44.6845053964
Chr5	21388600	21391399	60.8523446818
Chr5	21410800	21412199	57.8591694439
Chr5	21420800	21421599	42.0810548422
Chr5	21447800	21450399	228.158166031
Chr5	21453000	21454599	76.068560019
Chr5	21503200	21505999	122.025363496
Chr5	21526200	21528399	42.8098011829
Chr5	21572400	21574599	65.2213373928
Chr5	21586200	21595599	1494.5040203
Chr5	21605400	21606999	119.858771834
Chr5	21622800	21630199	229.634695683
Chr5	21652200	21660999	418.382902216
Chr5	21718600	21722999	732.349834052
Chr5	21732600	21734999	156.573305045
Chr5	21736200	21737199	125.943647834
Chr5	21739800	21741999	47.0856497738
Chr5	21773000	21775199	65.2750171267
Chr5	21777000	21778199	93.9859387816
Chr5	21779000	21780199	46.9454081395
Chr5	21786000	21789599	477.833495587
Chr5	21790200	21791599	41.7167424713
Chr5	21807200	21809199	210.742458785
Chr5	21819200	21820799	48.3591784549
Chr5	21839800	21841199	42.0882729888
Chr5	21844000	21844799	76.0394979263
Chr5	21854200	21856399	41.10994306
Chr5	21857000	21858199	141.648054672
Chr5	21859400	21860799	84.9139298542
Chr5	21869200	21870799	189.361308524
Chr5	21890600	21891599	214.744584273
Chr5	21899200	21909999	1698.79237086
Chr5	21917400	21919199	83.4694640898
Chr5	21921800	21923399	100.275386778
Chr5	21929000	21930599	102.818422069
Chr5	22007400	22010399	140.266256145
Chr5	22012800	22014599	49.5877847302
Chr5	22015600	22019199	299.024081631
Chr5	22025000	22031799	572.25191909
Chr5	22062000	22076399	1608.32729992
Chr5	22090600	22091999	238.493920748
Chr5	22099200	22099799	53.5204338685
Chr5	22117600	22119999	154.879249377
Chr5	22135200	22143599	681.619120983
Chr5	22152600	22156799	158.519572332
Chr5	22160600	22162999	213.970236229
Chr5	22174400	22176999	64.5372463072
Chr5	22185000	22188399	125.544855462
Chr5	22194600	22196199	67.1824250229
Chr5	22203800	22204999	57.1707481337
Chr5	22223000	22225599	304.992626189
Chr5	22227000	22230599	97.69443619
Chr5	22238000	22239399	372.579267842
Chr5	22240000	22241799	113.296932242
Chr5	22246600	22247799	105.931879011
Chr5	22269600	22271799	269.278875278
Chr5	22324400	22325799	129.537845632
Chr5	22331000	22331799	51.955717262
Chr5	22338800	22340199	61.3080085544
Chr5	22352000	22352999	52.0584143428
Chr5	22367600	22368599	259.271132103
Chr5	22377000	22378599	257.231148008
Chr5	22379600	22380599	129.508132802
Chr5	22388600	22389999	151.655140786
Chr5	22405800	22413799	1226.57261609
Chr5	22414800	22416399	222.226250788
Chr5	22437800	22438799	47.5762834018
Chr5	22444600	22446199	59.8576618687
Chr5	22460400	22462199	46.1115127828
Chr5	22464400	22465199	99.3309471303
Chr5	22556000	22556799	51.7254324951
Chr5	22560000	22560599	115.722089242
Chr5	22564600	22566399	594.782009995
Chr5	22571600	22573799	228.573637949
Chr5	22576400	22578399	107.602989421
Chr5	22581000	22583399	219.963498695
Chr5	22606400	22608799	58.3896887067
Chr5	22624600	22627199	281.260653166
Chr5	22634000	22637199	830.811908317
Chr5	22650200	22653399	207.390391322
Chr5	22703600	22705399	76.4528162047
Chr5	22707200	22708999	61.4567921344
Chr5	22709600	22713999	1011.66540356
Chr5	22720000	22720599	47.8877597334
Chr5	22747600	22748799	201.604152211
Chr5	22762000	22764599	234.807634036
Chr5	22765600	22766399	50.9694653022
Chr5	22769800	22772799	145.937594931
Chr5	22792400	22798799	337.010081058
Chr5	22799400	22801599	248.754774472
Chr5	22810400	22816999	1389.88873094
Chr5	22828600	22829799	45.9854980587
Chr5	22833800	22838999	680.659650533
Chr5	22841600	22850599	1017.10343772
Chr5	22853200	22854799	117.527754252
Chr5	22855400	22857399	220.338953634
Chr5	22860400	22861999	231.664519636
Chr5	22868600	22872199	190.345395361
Chr5	22877800	22879199	61.1900665819
Chr5	22880000	22881999	105.70297332
Chr5	22898400	22901199	135.075618659
Chr5	22918400	22921799	391.15741179
Chr5	22928400	22929999	41.942451157
Chr5	22940000	22943199	64.6065695218
Chr5	22980600	22982199	144.272489688
Chr5	22988400	22991599	661.612076515
Chr5	22992200	22997799	733.928427373
Chr5	23023000	23024199	140.786128007
Chr5	23039200	23041599	287.105214671
Chr5	23044800	23046599	61.6194122312
Chr5	23047200	23049199	448.017673536
Chr5	23051600	23053999	141.437020513
Chr5	23059600	23062399	220.018501019
Chr5	23102800	23103999	50.4920840367
Chr5	23104800	23105799	96.7549911548
Chr5	23125200	23127599	139.965261019
Chr5	23128200	23129199	46.4867853983
Chr5	23130800	23134599	239.332710709
Chr5	23141400	23147399	837.034838238
Chr5	23246600	23259599	1483.0602101
Chr5	23268400	23270399	195.875650092
Chr5	23294400	23299199	510.249144595
Chr5	23331600	23336599	653.844062448
Chr5	23337800	23338599	206.921133495
Chr5	23352200	23353999	46.0598510887
Chr5	23382000	23383799	59.0507012674
Chr5	23389800	23390799	88.9144403313
Chr5	23405000	23407599	178.929187313
Chr5	23408200	23413599	533.473646724
Chr5	23414400	23417599	351.658022697
Chr5	23599600	23604799	665.946297011
Chr5	23605600	23608999	463.291043285
Chr5	23632400	23635799	266.814617054
Chr5	23640000	23640999	48.515776859
Chr5	23645200	23646399	50.3983838945
Chr5	23702800	23704999	79.8203923691
Chr5	23739800	23741399	62.2475228194
Chr5	23763200	23768399	852.792951984
Chr5	23779600	23781799	260.943565496
Chr5	23790000	23792599	415.941468675
Chr5	23804400	23805999	42.4325069518
Chr5	23833600	23838799	654.88877939
Chr5	23844400	23845799	59.4567828049
Chr5	23849800	23851399	60.4754083015
Chr5	23853800	23855399	76.148654679
Chr5	23894600	23899999	528.684344898
Chr5	23922200	23928199	582.129617858
Chr5	23928800	23929999	124.042053856
Chr5	23930800	23937999	652.290537046
Chr5	23945200	23946999	230.453965875
Chr5	23949000	23951599	62.4458028698
Chr5	23990800	23992799	249.307520332
Chr5	24067400	24068799	45.2597333357
Chr5	24096200	24099199	81.7555018779
Chr5	24151600	24154199	174.514629805
Chr5	24155200	24157199	181.26109386
Chr5	24159400	24166799	708.853945773
Chr5	24189000	24189799	70.5035177228
Chr5	24190400	24191799	159.093095881
Chr5	24206000	24208599	81.0371330313
Chr5	24237000	24242799	484.372702797
Chr5	24252200	24254799	229.86952131
Chr5	24320400	24326999	924.699060614
Chr5	24328800	24330199	42.9662977161
Chr5	24335200	24335599	58.2732772317
Chr5	24363600	24366799	432.291685955
Chr5	24373200	24374999	92.6703596214
Chr5	24418400	24422399	451.212308173
Chr5	24443400	24447599	434.733088199
Chr5	24451000	24452599	97.9984768552
Chr5	24477600	24479199	46.7370964413
Chr5	24480400	24481199	73.9150857213
Chr5	24501000	24509799	1089.74920654
Chr5	24532800	24543799	1430.94193646
Chr5	24571200	24580399	750.661036337
Chr5	24581200	24585799	704.652324844
Chr5	24608800	24610399	346.666896673
Chr5	24641200	24643799	71.9162233498
Chr5	24648200	24649599	245.648993324
Chr5	24688800	24691399	225.333881914
Chr5	24692200	24694199	134.36056698
Chr5	24696000	24698599	57.4062673977
Chr5	24739400	24741199	77.8810263288
Chr5	24768600	24770999	293.840714638
Chr5	24772200	24774599	100.7360812
Chr5	24778200	24780799	177.267728458
Chr5	24791400	24804399	676.534557915
Chr5	24805600	24807799	111.000190649
Chr5	24841600	24847199	659.425519772
Chr5	24850800	24854399	303.6544808
Chr5	24927000	24928999	59.6426256612
Chr5	24945200	24949199	166.911823366
Chr5	24986400	24987999	88.6597345058
Chr5	24989600	24990199	110.93985553
Chr5	25015200	25019399	319.302805517
Chr5	25029400	25030799	82.460857212
Chr5	25031400	25034799	649.763077717
Chr5	25040600	25041399	62.1413611613
Chr5	25053400	25053999	60.6071004616
Chr5	25055000	25055999	56.9656233094
Chr5	25064400	25065999	113.110465442
Chr5	25078800	25088399	1555.47564123
Chr5	25095800	25096999	150.381971536
Chr5	25155400	25158199	81.5208350054
Chr5	25199200	25200199	47.7847346645
Chr5	25203800	25204399	87.3033197013
Chr5	25218200	25220399	216.00562986
Chr5	25226000	25227599	163.124843531
Chr5	25228200	25229599	42.3989056258
Chr5	25230200	25233599	316.88009668
Chr5	25257200	25258799	98.4085465931
Chr5	25272600	25275799	94.7171346106
Chr5	25307800	25313399	690.319516681
Chr5	25326800	25329599	82.7498945486
Chr5	25339800	25344399	338.528778266
Chr5	25356000	25358399	130.955106569
Chr5	25380000	25382599	429.812595986
Chr5	25409000	25410599	168.211055165
Chr5	25434200	25436599	216.620965197
Chr5	25437600	25439199	119.926174108
Chr5	25449400	25451199	213.568242043
Chr5	25454400	25458999	240.206811979
Chr5	25461200	25462399	108.506316838
Chr5	25485600	25487399	166.148878422
Chr5	25503000	25506399	381.252995086
Chr5	25511000	25511599	216.513351981
Chr5	25512200	25514599	124.587615237
Chr5	25646200	25646799	121.74732781
Chr5	25650800	25652599	81.2392604601
Chr5	25654400	25656399	199.752195922
Chr5	25657200	25660999	248.720924389
Chr5	25716000	25716799	89.0901892012
Chr5	25794200	25796799	568.165714696
Chr5	25831400	25832799	142.292502489
Chr5	25836800	25837599	64.1725920144
Chr5	25849800	25851199	55.4797132895
Chr5	25865000	25868799	396.624442647
Chr5	25897000	25899399	264.976987556
Chr5	25900400	25904799	354.293075376
Chr5	25905800	25906799	96.2285713451
Chr5	25929800	25931199	48.8520164387
Chr5	25940800	25941799	341.560995385
Chr5	25992200	25995599	140.101511399
Chr5	25997600	26000799	278.753892231
Chr5	26007600	26008799	102.88555787
Chr5	26018600	26019999	60.4870938647
Chr5	26023200	26027199	116.522787164
Chr5	26041000	26044199	562.334302301
Chr5	26062800	26069799	1289.77277129
Chr5	26107600	26111999	304.125836439
Chr5	26113200	26115399	771.530344154
Chr5	26121600	26122799	51.6884630166
Chr5	26128800	26129399	248.312432587
Chr5	26131600	26140199	1714.21930621
Chr5	26210800	26214599	864.288497253
Chr5	26230800	26232599	107.571072098
Chr5	26234400	26235399	90.2562603965
Chr5	26266200	26268399	53.3659914372
Chr5	26286200	26287399	61.9525255685
Chr5	26298800	26301399	201.406284825
Chr5	26323000	26325199	207.88508705
Chr5	26331200	26332999	57.2686272539
Chr5	26346400	26348399	66.6573002666
Chr5	26460800	26462199	114.829853547
Chr5	26470800	26473799	159.058347054
Chr5	26479800	26482399	479.675129527
Chr5	26502400	26506799	243.601313801
Chr5	26507400	26509799	177.575547908
Chr5	26515800	26519999	1069.86556074
Chr5	26525600	26528199	252.336947287
Chr5	26611400	26612999	60.1233691566
Chr5	26630000	26634999	832.014427158
Chr5	26677000	26678199	69.7898283357
Chr5	26680600	26685799	435.587630799
Chr5	26706000	26709599	158.067916656
Chr5	26739800	26742799	388.104333143
Chr5	26744200	26745999	165.344457207
Chr5	26746600	26747399	332.263193692
Chr5	26748600	26750799	132.696289191
Chr5	26762600	26764399	81.2270958895
Chr5	26765400	26766999	693.006224234
Chr5	26767800	26768399	47.4937413698
Chr5	26805400	26806399	45.1787152801
Chr5	26844200	26845199	56.2681706561
Chr5	26897600	26899799	315.79360451
Chr5	26971400	26974599	178.924870371
Chr4	17600	20199	437.311819598
Chr4	32200	34399	245.481033049
Chr4	40600	46799	552.561622655
Chr4	61600	66599	1118.22679881
Chr4	72600	76799	1137.65756713
Chr4	77600	78799	91.5177974261
Chr4	80400	81999	165.566107018
Chr4	85600	94999	1109.02514415
Chr4	111800	115599	526.353175498
Chr4	126400	128199	551.292074854
Chr4	133600	135399	251.397971138
Chr4	136000	142199	471.649107187
Chr4	158200	162399	149.357211187
Chr4	167400	176799	1557.23506976
Chr4	178600	180799	108.43580833
Chr4	190000	191199	79.1211225905
Chr4	214600	216399	74.3409951826
Chr4	217400	221799	356.170967194
Chr4	234600	237199	178.769175445
Chr4	256800	257799	109.945692488
Chr4	280000	280799	55.8821902114
Chr4	299200	304599	793.394549779
Chr4	321200	323199	60.2552093453
Chr4	361000	364999	374.716368928
Chr4	365600	367599	308.917521713
Chr4	369200	370399	189.259019294
Chr4	374000	375399	309.023516875
Chr4	377400	378599	145.764543056
Chr4	379800	382199	142.19152077
Chr4	393800	396399	131.858756702
Chr4	401200	404999	424.016411066
Chr4	498800	506399	464.86476857
Chr4	565000	566199	78.0700466362
Chr4	569600	571799	206.457741923
Chr4	578000	584799	315.381756802
Chr4	585600	587999	159.461901787
Chr4	595800	599199	225.353474864
Chr4	599800	607599	405.357711256
Chr4	608400	613599	188.25660112
Chr4	620600	623199	657.403758847
Chr4	625000	625999	165.591032574
Chr4	638800	642999	371.559475886
Chr4	649000	651599	82.8154092187
Chr4	655200	669599	1531.46702707
Chr4	693000	693999	119.86682139
Chr4	723000	724199	46.1485258638
Chr4	745200	746999	52.3321872907
Chr4	747600	747999	316.512785978
Chr4	764600	764999	45.7478019098
Chr4	790000	791799	41.1886793546
Chr4	815800	819199	155.934532814
Chr4	829600	830999	59.3141347774
Chr4	844200	846799	661.643914618
Chr4	858400	860599	119.870819865
Chr4	866200	868599	7641.05692792
Chr4	949000	949999	64.278928389
Chr4	954400	956199	209.482210784
Chr4	960600	963199	159.153095849
Chr4	967400	968999	127.318908899
Chr4	981000	981999	43.0475265319
Chr4	997400	998799	45.4020533639
Chr4	1008400	1009999	43.7951377777
Chr4	1011400	1014199	337.625828161
Chr4	1014800	1015799	97.8243535138
Chr4	1024400	1026199	220.020578568
Chr4	1032400	1033599	118.946045089
Chr4	1174600	1180599	651.945687652
Chr4	1185800	1188199	97.8584384003
Chr4	1188800	1192599	250.127683987
Chr4	1209600	1217599	914.051309913
Chr4	1229200	1229999	234.132009262
Chr4	1236200	1239399	214.338018217
Chr4	1240000	1243799	363.409824298
Chr4	1256200	1257599	51.7211119726
Chr4	1270800	1273399	123.190534717
Chr4	1328200	1329199	79.2848395986
Chr4	1339600	1346599	844.412468968
Chr4	1351800	1354999	556.952385933
Chr4	1355600	1356199	43.4872257127
Chr4	1398000	1402399	176.463770505
Chr4	1446800	1448799	187.110847312
Chr4	1529800	1532599	168.861698956
Chr4	1533400	1534999	57.9305918914
Chr4	1569600	1571799	155.588893743
Chr4	1586200	1589399	161.818405702
Chr4	1607800	1609799	92.5814711056
Chr4	1889400	1890599	47.7619900672
Chr4	2218000	2221599	514.162944955
Chr4	2238400	2240599	101.575558874
Chr4	2241800	2243199	65.9712332766
Chr4	2320400	2321599	59.5785689874
Chr4	2350400	2352199	68.0797746792
Chr4	2445800	2448799	68.3317231628
Chr4	2449400	2452199	340.886643961
Chr4	2478600	2484799	1114.69845463
Chr4	2485600	2488799	293.036844529
Chr4	2507200	2509599	86.5991889489
Chr4	2554200	2555599	82.4437724038
Chr4	2556400	2557399	78.2994065523
Chr4	2617200	2619799	333.970900612
Chr4	2624000	2626199	133.241896702
Chr4	2626800	2628999	147.735869025
Chr4	2636400	2638999	89.6440191236
Chr4	2671400	2673399	200.268555672
Chr4	2688200	2690799	130.114570321
Chr4	2693600	2695399	257.5807188
Chr4	2715400	2717199	45.5306912027
Chr4	2717800	2718599	150.920585309
Chr4	2726000	2727599	71.4181111484
Chr4	2753200	2754799	43.6635027618
Chr4	2763000	2773399	1650.1947335
Chr4	2780000	2783599	192.395298266
Chr4	3061000	3061399	82.8665698886
Chr4	3950400	3955999	2254.5053622
Chr4	3965600	3966799	269.297338848
Chr4	3968000	3969399	116.682210501
Chr4	3977400	3980799	672.613668611
Chr4	3982400	3984199	254.94540536
Chr4	3985200	3985599	41.0402608962
Chr4	3987400	3987799	189.413142631
Chr4	4005600	4006199	97.309597803
Chr4	4008800	4011799	410.801306541
Chr4	4791000	4792599	134.921571928
Chr4	4793200	4794199	41.8533523543
Chr4	4885600	4888599	65.75894233
Chr4	4973000	4973799	162.900212187
Chr4	5117800	5118399	64.1905541509
Chr4	5145000	5145599	86.8252890371
Chr4	5146200	5152199	786.292665961
Chr4	5152800	5153399	45.2100103648
Chr4	5154400	5157599	154.334106348
Chr4	5159400	5162599	89.7237811261
Chr4	5210600	5212199	167.184979935
Chr4	5238000	5243199	101.867673007
Chr4	5295200	5297399	123.677206567
Chr4	5311000	5312399	181.154046995
Chr4	5319600	5321199	362.755764641
Chr4	5323000	5324799	184.953757046
Chr4	5339000	5340199	112.714428712
Chr4	5360800	5363599	302.365105036
Chr4	5364800	5368399	72.2540684918
Chr4	5423200	5428199	326.665545824
Chr4	5443800	5445199	62.8267031634
Chr4	5451200	5453599	94.6675600552
Chr4	5454400	5456199	62.5923597299
Chr4	5495800	5496999	79.8422783814
Chr4	5500400	5502999	194.417733508
Chr4	5537800	5538399	42.1401520551
Chr4	5576400	5581199	480.285339031
Chr4	5631400	5633599	42.6916725194
Chr4	5647200	5648799	69.1809981561
Chr4	5658800	5660999	95.7635158025
Chr4	5666400	5669599	129.067989634
Chr4	5700600	5701999	59.148388535
Chr4	5711800	5716599	314.517268412
Chr4	5740400	5741199	76.8149149593
Chr4	5764600	5765999	56.6465095551
Chr4	5792200	5792799	350.343636472
Chr4	5810800	5814999	159.188652825
Chr4	5855000	5856599	232.202460043
Chr4	5918000	5918999	245.484055988
Chr4	5930400	5932199	84.0189192405
Chr4	5980400	5984799	108.208413255
Chr4	6007000	6008199	45.6906101569
Chr4	6011400	6013999	106.724010944
Chr4	6029000	6029799	41.767467299
Chr4	6073000	6076999	273.918106276
Chr4	6094600	6097599	183.709605148
Chr4	6143400	6146999	222.586340376
Chr4	6162600	6164799	177.070406668
Chr4	6181800	6183599	236.716411355
Chr4	6185200	6186399	190.495202543
Chr4	6192600	6192999	60.9499199409
Chr4	6200000	6202799	461.877090059
Chr4	6203400	6204399	61.4582075719
Chr4	6205400	6207999	48.5840351173
Chr4	6218200	6218999	46.8949321453
Chr4	6224400	6229999	396.294483003
Chr4	6231800	6234199	64.7509917733
Chr4	6235200	6242799	577.939856924
Chr4	6244200	6245199	41.8786929341
Chr4	6267800	6269799	97.1814334818
Chr4	6350600	6352199	86.5931900395
Chr4	6371400	6373599	51.1237451414
Chr4	6384600	6386799	45.2533752228
Chr4	6390800	6393599	297.704365755
Chr4	6410400	6411999	326.518268436
Chr4	6414800	6419199	611.275947066
Chr4	6423200	6425599	266.162371707
Chr4	6430000	6432399	75.8817810284
Chr4	6473400	6475799	133.01679117
Chr4	6480000	6481199	96.0355455031
Chr4	6483800	6486199	245.053743053
Chr4	6547000	6548799	223.707452748
Chr4	6580000	6583199	235.331516344
Chr4	6583800	6588799	461.985429963
Chr4	6615400	6618999	476.029261786
Chr4	6634600	6637999	99.3241666156
Chr4	6656600	6657399	66.793631261
Chr4	6673400	6676399	128.124595839
Chr4	6681400	6682599	51.1291743904
Chr4	6735600	6736599	95.7116189521
Chr4	6737200	6743399	391.875040982
Chr4	6745000	6746399	62.1386748894
Chr4	6768600	6770399	83.9643850027
Chr4	6795200	6795999	95.8464663816
Chr4	6813200	6817199	301.057891083
Chr4	6819800	6821999	74.2518810952
Chr4	6826600	6829199	344.798799551
Chr4	6831800	6834799	278.90652119
Chr4	6868800	6871399	139.226813269
Chr4	6877800	6878999	66.8314086011
Chr4	6882400	6887599	201.943255653
Chr4	6895600	6897999	135.130424612
Chr4	6898800	6899799	56.1184150301
Chr4	6901800	6902399	41.428903412
Chr4	6927400	6929199	63.5488845035
Chr4	6930200	6933599	111.424474348
Chr4	6935800	6936999	44.0356274925
Chr4	6941400	6942199	99.5789420178
Chr4	6963000	6963799	45.8612552816
Chr4	6990000	6992199	43.2670366643
Chr4	7006800	7009199	272.002914734
Chr4	7015400	7017799	88.4471817952
Chr4	7025000	7026399	84.6037785851
Chr4	7043000	7043199	49.4470649042
Chr4	7066200	7067999	106.207347533
Chr4	7076400	7084199	638.896408613
Chr4	7085400	7088399	236.450912669
Chr4	7105400	7107399	140.031107781
Chr4	7145600	7146599	61.0445700992
Chr4	7151800	7153799	91.2494943118
Chr4	7164600	7165599	117.990020273
Chr4	7166400	7169399	72.5703535074
Chr4	7171400	7172399	147.802087487
Chr4	7173200	7174399	70.0656394397
Chr4	7175000	7177799	59.0259618921
Chr4	7220200	7223399	308.540500935
Chr4	7262200	7263599	41.1706608491
Chr4	7269000	7270199	60.1833556457
Chr4	7271000	7276399	463.783520178
Chr4	7297600	7298599	185.044972781
Chr4	7300600	7306599	616.251982932
Chr4	7323200	7326799	83.6138785683
Chr4	7328000	7329199	49.360751061
Chr4	7331200	7333799	259.81243636
Chr4	7334400	7335799	41.0628010092
Chr4	7336400	7337599	202.99591568
Chr4	7400600	7401999	192.88199388
Chr4	7402600	7403999	176.09411349
Chr4	7404800	7411399	970.687268289
Chr4	7412600	7412999	55.6202706559
Chr4	7413600	7417599	498.425321166
Chr4	7434000	7436799	182.400714286
Chr4	7439000	7440999	182.802064729
Chr4	7461800	7462399	60.025029865
Chr4	7522600	7524399	60.3716708941
Chr4	7526400	7530399	229.725072257
Chr4	7546400	7548199	79.6948617483
Chr4	7560400	7561999	41.3885342527
Chr4	7567400	7571799	452.029561249
Chr4	7573200	7574599	121.788963356
Chr4	7576200	7577999	101.814896069
Chr4	7582800	7585199	180.622937781
Chr4	7585800	7587599	64.126363972
Chr4	7630600	7633199	122.946581762
Chr4	7639600	7640799	46.370044005
Chr4	7659000	7664999	256.83715314
Chr4	7670000	7672799	211.538754665
Chr4	7684600	7688199	228.950469291
Chr4	7705800	7707399	117.739597722
Chr4	7709000	7710399	107.19787644
Chr4	7713400	7720199	559.689360267
Chr4	7720800	7723999	651.281562796
Chr4	7724600	7730199	276.928122923
Chr4	7734800	7738799	112.100901521
Chr4	7739600	7748999	674.236263111
Chr4	7750000	7751799	195.799490657
Chr4	7759400	7760799	136.962497587
Chr4	7783800	7785199	923.685038687
Chr4	7792200	7795599	129.194138376
Chr4	7796800	7799999	404.69023624
Chr4	7815000	7815999	41.2962013396
Chr4	7828000	7830399	427.115527813
Chr4	7831200	7834799	210.699694203
Chr4	7835400	7837999	164.304929131
Chr4	7839000	7849399	1152.16527945
Chr4	7880000	7882599	86.3882314564
Chr4	7884200	7885999	42.4511740703
Chr4	7887200	7889599	277.363179076
Chr4	7890400	7894999	369.250159244
Chr4	7895600	7901399	377.49221955
Chr4	7911000	7921199	1273.1041976
Chr4	7921800	7923799	57.6937118588
Chr4	7957000	7958999	250.021136548
Chr4	7959600	7960799	155.86020987
Chr4	7990400	7992799	148.155555934
Chr4	7999800	8001999	67.3354280699
Chr4	8015200	8020199	376.827724113
Chr4	8059400	8063399	680.136479118
Chr4	8066200	8067799	52.0188607048
Chr4	8080000	8081999	272.516784105
Chr4	8094400	8096199	54.971988496
Chr4	8106000	8110399	217.162739232
Chr4	8145800	8147799	140.97520679
Chr4	8173800	8175799	230.132998813
Chr4	8212200	8214799	98.3938841008
Chr4	8215400	8217599	405.443464816
Chr4	8240800	8242599	444.879216235
Chr4	8275600	8278799	102.459647223
Chr4	8292200	8294799	50.3958465927
Chr4	8296200	8298399	99.9147027156
Chr4	8305000	8305599	53.9605516043
Chr4	8307000	8307799	90.0637214679
Chr4	8308600	8309999	45.4312654912
Chr4	8344600	8345199	274.819213797
Chr4	8348600	8349799	46.9625815957
Chr4	8352000	8354999	131.958990525
Chr4	8355600	8359799	311.712120813
Chr4	8360400	8361599	67.5899993873
Chr4	8367800	8369199	99.5357551837
Chr4	8395800	8396999	123.988765487
Chr4	8408200	8409199	44.814002166
Chr4	8417000	8419199	215.076180966
Chr4	8435600	8437599	89.4944219736
Chr4	8439800	8442999	322.85521851
Chr4	8443600	8450599	767.180181877
Chr4	8466800	8469999	57.6096051455
Chr4	8487800	8488799	87.1291528007
Chr4	8504000	8508599	292.80635282
Chr4	8541800	8542999	126.106716319
Chr4	8585800	8586799	79.0986275307
Chr4	8594600	8595599	42.0771370879
Chr4	8598800	8602399	343.535887267
Chr4	8623600	8626399	86.61602998
Chr4	8627000	8629799	169.818856018
Chr4	8634600	8635799	205.228668042
Chr4	8641600	8642799	121.33077001
Chr4	8645400	8648399	2071.98031269
Chr4	8666600	8668799	65.7094298242
Chr4	8714800	8715199	72.9947606057
Chr4	8716800	8717799	179.236616531
Chr4	8719200	8720599	335.097334843
Chr4	8721400	8724199	110.058624958
Chr4	8726400	8728399	103.762317742
Chr4	8730600	8734599	186.110612671
Chr4	8738600	8740799	237.183000598
Chr4	8744400	8746199	232.71049285
Chr4	8747200	8748599	70.4900099956
Chr4	8749200	8749999	88.0183019507
Chr4	8750600	8753199	423.145110173
Chr4	8754400	8755999	112.289390465
Chr4	8757000	8760799	264.597212608
Chr4	8761400	8767999	561.036524814
Chr4	8769600	8774799	777.053759116
Chr4	8775400	8776799	104.558888897
Chr4	8778600	8781999	294.410148685
Chr4	8783400	8783999	44.1628503076
Chr4	8785600	8792199	428.27564997
Chr4	8792800	8794399	150.323515101
Chr4	8804200	8806199	147.494757791
Chr4	8806800	8809599	151.653538999
Chr4	8810200	8813599	155.182798233
Chr4	8832400	8836199	443.437066173
Chr4	8841400	8842599	141.112730287
Chr4	8852400	8855399	248.40170437
Chr4	8911400	8917799	306.568238448
Chr4	8922400	8929999	841.134916609
Chr4	8930600	8943799	1306.74628224
Chr4	8944400	8948399	503.030212278
Chr4	8966000	8968999	76.7409688654
Chr4	8975400	8977199	42.5710598164
Chr4	9008800	9010999	99.1840929855
Chr4	9046600	9048199	64.3806115879
Chr4	9049000	9051599	208.139101681
Chr4	9052200	9052799	83.9613942127
Chr4	9057400	9059999	132.022894685
Chr4	9060800	9063399	111.892038199
Chr4	9065400	9068399	85.36638945
Chr4	9079800	9087599	629.783866278
Chr4	9089200	9091799	194.505757228
Chr4	9103200	9106199	71.2741404665
Chr4	9128400	9129799	293.780231804
Chr4	9161000	9163399	49.6638636759
Chr4	9181200	9182799	50.0912798908
Chr4	9184400	9188599	165.300591261
Chr4	9190400	9192599	89.5984648181
Chr4	9204200	9205999	65.8217751752
Chr4	9251000	9253399	76.8439770036
Chr4	9276600	9280399	520.916583555
Chr4	9281800	9283399	44.9248864406
Chr4	9285200	9286799	145.95584532
Chr4	9318200	9320199	320.540620867
Chr4	9323400	9326799	498.733385762
Chr4	9330600	9331399	66.1943978543
Chr4	9344800	9348599	141.928632081
Chr4	9392000	9393599	180.270268819
Chr4	9403000	9405999	173.010802115
Chr4	9406600	9414599	423.400305357
Chr4	9459800	9463799	340.166588345
Chr4	9467400	9468799	68.1499530186
Chr4	9556200	9559199	221.026308768
Chr4	9559800	9563799	396.686228646
Chr4	9564400	9565599	60.5789049984
Chr4	9581800	9583799	134.669252587
Chr4	9668800	9670399	147.443395094
Chr4	9728000	9728399	52.0542087135
Chr4	9754400	9755999	49.0260356082
Chr4	9789800	9791199	58.1197221259
Chr4	9792000	9793399	166.952191817
Chr4	9843400	9847599	234.735937703
Chr4	9848400	9852399	391.690191526
Chr4	9853000	9860599	617.837643459
Chr4	9880200	9886799	299.74488641
Chr4	9906400	9908999	308.232083206
Chr4	9922800	9923799	50.5859832172
Chr4	9924600	9926599	54.6042379009
Chr4	9963200	9965199	65.0913080009
Chr4	9975200	9977799	298.973081733
Chr4	9982400	9985999	225.695237323
Chr4	9998200	10002399	184.116624282
Chr4	10004800	10005799	46.7473383047
Chr4	10009400	10009799	47.1797533948
Chr4	10020400	10024599	110.176620436
Chr4	10061400	10063399	326.253843896
Chr4	10087400	10089999	117.128403265
Chr4	10091400	10092999	118.925753561
Chr4	10104200	10104599	59.0731383563
Chr4	10110600	10113799	183.699142426
Chr4	10121800	10125999	252.707073949
Chr4	10133800	10136199	62.9832758262
Chr4	10142400	10144999	152.421494487
Chr4	10210600	10213799	281.794341767
Chr4	10224400	10227199	102.872913936
Chr4	10250800	10250999	49.4470649042
Chr4	10253600	10254999	264.59152687
Chr4	10264200	10265399	62.5577188799
Chr4	10272800	10273999	92.1682395458
Chr4	10276000	10277199	168.30676985
Chr4	10279000	10283799	936.197519595
Chr4	10299800	10301599	70.5915570377
Chr4	10308400	10309599	137.963156667
Chr4	10341200	10345599	197.571363152
Chr4	10356000	10359199	811.778974791
Chr4	10367000	10370199	118.455463511
Chr4	10372600	10373799	47.4894151738
Chr4	10378800	10389199	1023.73802734
Chr4	10397600	10399399	54.3803671026
Chr4	10403400	10406199	102.342996465
Chr4	10421800	10425199	358.854576294
Chr4	10481600	10483599	211.665865966
Chr4	10513800	10520399	349.022616839
Chr4	10529600	10531599	158.339280596
Chr4	10568600	10572799	174.198782023
Chr4	10598200	10599199	272.595595968
Chr4	10640200	10645999	484.086332569
Chr4	10653600	10656799	82.0362065554
Chr4	10682000	10682999	101.763877938
Chr4	10683600	10686599	87.1103379383
Chr4	10703200	10705199	142.8454529
Chr4	10707200	10710799	184.203473912
Chr4	10730200	10731799	119.908655564
Chr4	10733400	10740999	762.334463802
Chr4	10745200	10747799	129.930649699
Chr4	10748400	10755599	377.495697819
Chr4	10759600	10764599	525.343018213
Chr4	10767400	10769599	166.438468416
Chr4	10774800	10776799	62.8991752533
Chr4	10795400	10798999	417.612512924
Chr4	10799800	10800799	136.218414453
Chr4	10803400	10805199	181.145486371
Chr4	10806200	10808399	192.496817005
Chr4	10818200	10820799	133.005359336
Chr4	10837200	10838999	76.2916702351
Chr4	10871800	10874599	204.643582724
Chr4	10896600	10897599	70.1368989104
Chr4	10906000	10911199	212.40387635
Chr4	10916000	10918999	70.391520619
Chr4	10922800	10928199	209.064031472
Chr4	10929000	10930399	72.8945640989
Chr4	10931000	10933199	159.902409715
Chr4	10933800	10934399	88.6515523171
Chr4	10935600	10938399	139.498298224
Chr4	10955800	10956799	52.435281133
Chr4	11001000	11003599	205.035038831
Chr4	11097200	11099199	115.775554412
Chr4	11139800	11143999	103.454174529
Chr4	11144800	11146799	121.554309951
Chr4	11206400	11208199	56.095837377
Chr4	11214800	11216399	84.8400646585
Chr4	11221600	11223799	59.1136075459
Chr4	11225800	11229399	787.869451319
Chr4	11234600	11235799	83.0959469477
Chr4	11238200	11239399	66.2980468473
Chr4	11296000	11297999	116.517858993
Chr4	11302200	11303199	174.782481874
Chr4	11305600	11306599	154.487413398
Chr4	11322200	11323599	211.517385511
Chr4	11334400	11335799	88.9835397672
Chr4	11353000	11353999	135.762509447
Chr4	11378200	11379599	51.9535637698
Chr4	11386000	11389599	236.791147179
Chr4	11390200	11392999	56.0331380883
Chr4	11417600	11425599	631.39023601
Chr4	11520200	11522199	166.420694892
Chr4	11522800	11524799	69.2673920947
Chr4	11525600	11528999	340.692176002
Chr4	11554600	11558799	740.583697384
Chr4	11584400	11587799	119.860344694
Chr4	11591200	11592199	46.0997356996
Chr4	11630200	11633199	75.4303290141
Chr4	11635200	11636999	128.248291323
Chr4	11638400	11644999	475.215473723
Chr4	11653200	11654799	225.682470048
Chr4	11669000	11670599	3858.41284095
Chr4	11674400	11675399	54.7625655707
Chr4	11681400	11686799	468.730837175
Chr4	11687400	11694599	1048.3542683
Chr4	11695200	11695799	58.4585689338
Chr4	11696800	11698999	63.5330613096
Chr4	11699600	11702999	466.7659999
Chr4	11703800	11706199	208.813059825
Chr4	11712800	11715199	70.6689953792
Chr4	11736800	11741599	415.373612357
Chr4	11755200	11756399	67.9997700368
Chr4	11763600	11764199	87.239760344
Chr4	11813200	11818199	627.24247967
Chr4	11827600	11828799	56.3810637162
Chr4	11838600	11842599	1893.70132692
Chr4	11843200	11846599	1652.54306995
Chr4	11847200	11857999	6142.38645047
Chr4	11880400	11880999	64.6617483675
Chr4	11891800	11893199	54.788851727
Chr4	11900000	11902199	484.217291955
Chr4	11908800	11909999	54.2506830198
Chr4	11913600	11918599	446.539983522
Chr4	11922800	11924399	154.806481428
Chr4	11982800	11983599	41.1336512432
Chr4	11984200	11986199	162.569244523
Chr4	12026200	12027999	48.3014720305
Chr4	12066000	12069599	392.22661679
Chr4	12099200	12101999	78.6687939482
Chr4	12110600	12116199	434.02029991
Chr4	12135200	12137599	125.122313618
Chr4	12197600	12198799	46.1011888485
Chr4	12199400	12204599	144.481077022
Chr4	12205200	12207999	107.53390632
Chr4	12209000	12219399	665.679299449
Chr4	12223800	12224999	76.6436052447
Chr4	12234600	12236199	61.2547021323
Chr4	12256800	12261399	183.70269167
Chr4	12264400	12265799	50.0538982415
Chr4	12274000	12276399	321.52388642
Chr4	12291600	12297399	243.633009893
Chr4	12303200	12313399	941.987002972
Chr4	12332400	12333999	192.800727721
Chr4	12336000	12340599	372.670051362
Chr4	12345400	12347599	110.383105756
Chr4	12351400	12357199	677.278074432
Chr4	12358600	12360999	160.286524485
Chr4	12379800	12381599	131.309700592
Chr4	12417800	12418799	52.4883671287
Chr4	12456400	12459199	270.146717649
Chr4	12459800	12460799	42.6414786819
Chr4	12461800	12468599	297.52669678
Chr4	12503600	12505999	345.116930411
Chr4	12506800	12510399	119.220810832
Chr4	12520000	12521399	47.8558299564
Chr4	12527600	12536199	464.042816428
Chr4	12599800	12601599	65.7039921396
Chr4	12607400	12609999	145.09738737
Chr4	12626600	12629999	132.446837096
Chr4	12631600	12632999	47.6003341264
Chr4	12670200	12675999	596.898912771
Chr4	12716800	12729599	1270.9425129
Chr4	12845400	12849199	222.621266701
Chr4	12853400	12861999	776.928827309
Chr4	12867800	12869599	116.899130682
Chr4	12885600	12886799	47.2224455558
Chr4	12889200	12889999	190.21928794
Chr4	12899800	12901599	161.498145271
Chr4	12914400	12915999	242.69408898
Chr4	12934200	12935599	297.735160095
Chr4	12980400	12982999	200.081583248
Chr4	12985600	12988199	332.374293528
Chr4	12995000	13000199	372.498723269
Chr4	13003000	13006199	168.061454454
Chr4	13020000	13021399	78.0258085798
Chr4	13038600	13041599	66.8534643445
Chr4	13074200	13074999	120.429091777
Chr4	13092400	13094199	71.6346430709
Chr4	13112000	13112799	48.7611130467
Chr4	13120800	13121599	62.4414936705
Chr4	13122200	13123399	188.348842339
Chr4	13128400	13132199	239.585525823
Chr4	13141400	13147399	304.536766001
Chr4	13165200	13169199	122.227992782
Chr4	13173200	13175399	221.390519228
Chr4	13192200	13196799	167.505922539
Chr4	13249200	13254999	637.731353609
Chr4	13267600	13268799	42.8198899151
Chr4	13270200	13273599	184.670938513
Chr4	13275000	13277999	265.912954392
Chr4	13289200	13292599	258.750601211
Chr4	13296000	13300599	218.557437464
Chr4	13304600	13306799	232.469876116
Chr4	13320800	13325599	96.5609654653
Chr4	13338600	13341199	42.6577292031
Chr4	13349200	13354399	512.063220543
Chr4	13377000	13379399	167.761142834
Chr4	13473000	13475399	204.250852578
Chr4	13493600	13494199	78.6002203815
Chr4	13507200	13509599	416.689698043
Chr4	13524800	13527199	153.771096345
Chr4	13533600	13535999	108.571648781
Chr4	13606800	13614199	2249.78399087
Chr4	13644000	13647199	155.617866158
Chr4	13648200	13649799	82.2905286783
Chr4	13670800	13671999	74.1201286757
Chr4	13675800	13676399	52.4163198473
Chr4	13680000	13687199	817.587698821
Chr4	13712000	13717199	644.087418423
Chr4	13770600	13772599	139.560492479
Chr4	13854600	13858999	211.668973173
Chr4	13867200	13868599	178.757941448
Chr4	13870400	13871799	43.3872827142
Chr4	13888200	13889199	41.5275996108
Chr4	13918000	13919999	43.7313693117
Chr4	13939400	13942199	191.687296194
Chr4	13957600	13959399	126.684939163
Chr4	13961200	13964399	482.462992756
Chr4	13967400	13970199	349.656078899
Chr4	13972200	13974199	52.1554157352
Chr4	13999400	14001799	63.7331536558
Chr4	14022200	14022999	146.75478073
Chr4	14024000	14025199	112.442183595
Chr4	14032600	14033999	331.503828153
Chr4	14043600	14046799	159.833765196
Chr4	14051600	14056999	298.432911197
Chr4	14081800	14084799	162.986122305
Chr4	14087000	14093199	1156.01915668
Chr4	14093800	14094999	214.420604296
Chr4	14095600	14097799	66.3722290397
Chr4	14098400	14100999	88.4576134338
Chr4	14116800	14118199	92.9602047108
Chr4	14122600	14124399	58.2764924287
Chr4	14150000	14153599	94.4049981827
Chr4	14154200	14158199	449.677608552
Chr4	14159000	14160999	281.10873053
Chr4	14161600	14163399	70.0891807585
Chr4	14183200	14188799	133.156088875
Chr4	14189400	14190599	102.466890335
Chr4	14192000	14193799	95.2394667097
Chr4	14196400	14197799	101.638282581
Chr4	14202800	14204599	56.1655025028
Chr4	14214800	14218999	128.763574555
Chr4	14221400	14223199	86.9734105487
Chr4	14240800	14243199	166.952354556
Chr4	14244000	14245799	94.3251910606
Chr4	14268200	14269999	242.314957507
Chr4	14273600	14275799	52.5890045373
Chr4	14302800	14309799	2099.48975359
Chr4	14336600	14338999	45.7625995652
Chr4	14341000	14345999	611.994126994
Chr4	14346800	14351199	298.847754154
Chr4	14356600	14357999	41.2202506294
Chr4	14365600	14367799	92.8292874409
Chr4	14372000	14373599	62.7400845898
Chr4	14377400	14380399	391.810424776
Chr4	14409800	14413799	848.659078113
Chr4	14414600	14416199	61.4877581277
Chr4	14426000	14429799	343.51645409
Chr4	14442000	14443799	65.7058571272
Chr4	14447600	14448399	44.4492939285
[truncated: 3,673 more rows]
