# Supplementary material for: Hyperosmotic priming of Arabidopsis seedlings establishes a long-term somatic memory accompanied by specific changes of the epigenome
Source: Genome Biol. 2013 Jun 14;14(6):R59. doi: 10.1186/gb-2013-14-6-r59 (PMC3707022; doi:10.1186/gb-2013-14-6-r59)
Supplement: Additional file 31 — Differences_PvsC_RH3K4me2.bed. BED file containing coordinates for differences determined by CHIPDIFF software between primed (P) and non-primed (C) 24h RH3K4me2 samples. [file gb-2013-14-6-r59-S31.BED]

track name=50vsC_RH3K4me2_uni_g0fc1.2
Chr1	75800	76400	+
Chr1	117200	118000	+
Chr1	311600	312200	+
Chr1	341200	341600	+
Chr1	569400	569600	+
Chr1	787400	787600	+
Chr1	1027800	1028000	-
Chr1	1108200	1108600	-
Chr1	1142400	1143000	-
Chr1	1207600	1207800	+
Chr1	1478000	1478600	+
Chr1	2013200	2013400	+
Chr1	2152000	2152200	+
Chr1	2212000	2212400	+
Chr1	2224200	2224400	+
Chr1	2424400	2424800	-
Chr1	3014600	3014800	-
Chr1	3779000	3779200	+
Chr1	3966400	3966800	+
Chr1	4332800	4333000	+
Chr1	4416600	4416800	+
Chr1	4935200	4935400	+
Chr1	5137400	5137600	+
Chr1	5274200	5274400	+
Chr1	5448400	5448600	+
Chr1	5448800	5450000	+
Chr1	5451800	5452000	+
Chr1	5694000	5694400	+
Chr1	5694600	5695600	+
Chr1	6074200	6074400	+
Chr1	6421200	6421600	-
Chr1	6644000	6644600	+
Chr1	7069600	7070000	+
Chr1	7071000	7071200	+
Chr1	7073200	7073400	+
Chr1	7096600	7096800	+
Chr1	7099200	7099600	+
Chr1	7102400	7102600	+
Chr1	7273000	7273800	+
Chr1	7330400	7330800	+
Chr1	7346200	7346600	+
Chr1	7611000	7611400	+
Chr1	7971200	7973400	+
Chr1	8032400	8032600	+
Chr1	8165000	8165200	+
Chr1	8349200	8349600	+
Chr1	8402200	8402800	+
Chr1	8730400	8730800	+
Chr1	8898800	8899000	+
Chr1	8928400	8929000	+
Chr1	8931400	8932800	+
Chr1	8959400	8959800	+
Chr1	9316000	9316400	-
Chr1	9545200	9545600	+
Chr1	9781600	9782000	+
Chr1	9890200	9890600	+
Chr1	9968000	9968200	+
Chr1	10087200	10087800	+
Chr1	10358200	10359200	+
Chr1	10361000	10362600	+
Chr1	10697000	10698200	+
Chr1	10770400	10770600	+
Chr1	10898600	10898800	+
Chr1	10901200	10901600	+
Chr1	11181800	11182000	+
Chr1	11188600	11189200	+
Chr1	11222200	11222400	+
Chr1	11518800	11519000	+
Chr1	11519400	11520000	+
Chr1	11800000	11800800	+
Chr1	12405000	12405200	+
Chr1	13116800	13117000	+
Chr1	13127200	13127800	+
Chr1	13296200	13296600	+
Chr1	13337600	13337800	+
Chr1	13399400	13399800	+
Chr1	13513200	13514400	+
Chr1	13778800	13779200	+
Chr1	13923000	13923200	+
Chr1	13952000	13952600	+
Chr1	13958800	13959000	+
Chr1	14131400	14132400	+
Chr1	14198000	14199400	+
Chr1	15161800	15162600	+
Chr1	15515400	15515800	+
Chr1	15516200	15517200	+
Chr1	15714800	15715000	+
Chr1	15739800	15740000	+
Chr1	15801000	15802600	+
Chr1	16385000	16385400	+
Chr1	16513400	16513800	+
Chr1	16628400	16628800	+
Chr1	16629200	16629600	+
Chr1	16728600	16729000	+
Chr1	16745400	16745600	+
Chr1	16814200	16814600	+
Chr1	16853800	16854200	+
Chr1	17024400	17025000	+
Chr1	17026000	17026400	+
Chr1	17255800	17256200	+
Chr1	17256800	17257400	+
Chr1	17266000	17266400	+
Chr1	17365800	17366600	+
Chr1	17680000	17680200	+
Chr1	18107200	18107400	-
Chr1	18335200	18335400	+
Chr1	18964200	18964600	+
Chr1	18967000	18967200	+
Chr1	18969600	18971000	+
Chr1	19469000	19469400	-
Chr1	19821400	19821800	+
Chr1	20193600	20193800	+
Chr1	20214600	20215000	-
Chr1	21210600	21210800	+
Chr1	21334400	21334600	-
Chr1	21748000	21748200	+
Chr1	22021400	22022200	-
Chr1	22056000	22056400	+
Chr1	22248800	22249200	+
Chr1	22399800	22400000	-
Chr1	22494200	22495000	+
Chr1	22888600	22888800	+
Chr1	23367800	23368200	+
Chr1	23567000	23567200	+
Chr1	23567400	23568600	+
Chr1	23728200	23728800	+
Chr1	23817200	23817400	+
Chr1	23942000	23942400	+
Chr1	23953400	23953600	+
Chr1	24029000	24029600	+
Chr1	24445200	24445600	+
Chr1	24455800	24458200	+
Chr1	24731800	24732200	-
Chr1	25392000	25392400	-
Chr1	25809400	25809600	+
Chr1	26253400	26253600	+
Chr1	26370400	26371200	+
Chr1	26383800	26384000	-
Chr1	26514400	26514800	+
Chr1	26556200	26556800	+
Chr1	26743800	26744200	+
Chr1	26863800	26864200	-
Chr1	27113800	27114000	+
Chr1	27148800	27149200	+
Chr1	27181200	27181400	+
Chr1	27700600	27701200	-
Chr1	27734400	27735000	+
Chr1	27786800	27787000	+
Chr1	28178000	28178200	+
Chr1	28681200	28681400	+
Chr1	28706000	28706400	+
Chr1	29086200	29086600	+
Chr1	30039200	30040200	+
Chr1	30157200	30157600	+
Chr1	30303600	30304000	+
Chr2	3200	3800	-
Chr2	5800	6000	-
Chr2	149800	150000	+
Chr2	182200	182600	+
Chr2	367400	367800	-
Chr2	377600	378400	+
Chr2	2077200	2077600	+
Chr2	2171200	2171400	-
Chr2	2420400	2421200	+
Chr2	2421800	2422000	+
Chr2	2476800	2477000	+
Chr2	2741600	2741800	+
Chr2	2826400	2826600	+
Chr2	2933000	2933600	+
Chr2	3314000	3314600	+
Chr2	3756600	3757000	+
Chr2	3822600	3823000	+
Chr2	3876200	3876800	+
Chr2	3885200	3885600	+
Chr2	3974200	3974800	+
Chr2	4010400	4010600	+
Chr2	4114000	4115400	+
Chr2	4172000	4172400	+
Chr2	4233800	4234200	+
Chr2	4253800	4254000	+
Chr2	4260400	4260600	+
Chr2	4277400	4277600	+
Chr2	4400400	4400800	+
Chr2	4465000	4465800	+
Chr2	4499600	4499800	+
Chr2	4705400	4706800	+
Chr2	4852000	4852600	+
Chr2	4993400	4993800	+
Chr2	5041800	5042800	+
Chr2	5046600	5047600	+
Chr2	5104800	5105800	+
Chr2	5332000	5333000	+
Chr2	5367000	5367600	+
Chr2	5369600	5370200	+
Chr2	5376600	5376800	+
Chr2	5478800	5479000	+
Chr2	5493000	5493400	+
Chr2	5785400	5786200	+
Chr2	5987800	5988400	+
Chr2	6134400	6135000	+
Chr2	6257000	6257200	+
Chr2	6295000	6295400	+
Chr2	6423400	6423600	+
Chr2	6555000	6555400	+
Chr2	6701600	6702000	+
Chr2	6718000	6719200	+
Chr2	6721600	6721800	+
Chr2	6769400	6769600	+
Chr2	6784200	6784400	+
Chr2	6958200	6958400	+
Chr2	7114800	7115000	+
Chr2	7225600	7226200	+
Chr2	7231600	7231800	+
Chr2	7275800	7276200	+
Chr2	7292200	7292600	+
Chr2	7762200	7762800	+
Chr2	7935600	7936000	-
Chr2	8027200	8027400	+
Chr2	8151800	8152000	+
Chr2	8550800	8551600	+
Chr2	8565400	8565600	+
Chr2	8844200	8844400	-
Chr2	9188800	9189000	+
Chr2	9394200	9394400	-
Chr2	9564000	9564400	+
Chr2	9593400	9593600	+
Chr2	9813000	9813200	+
Chr2	9844600	9844800	+
Chr2	9938400	9938600	+
Chr2	10016200	10016800	-
Chr2	10079400	10080000	-
Chr2	10226200	10226600	+
Chr2	10445400	10446000	+
Chr2	11236200	11236600	+
Chr2	11566200	11566800	+
Chr2	11598800	11599000	+
Chr2	11713400	11714400	+
Chr2	11714800	11715600	+
Chr2	11857400	11857600	+
Chr2	11861000	11861200	+
Chr2	11862000	11862800	-
Chr2	12242000	12242200	+
Chr2	12355000	12355200	+
Chr2	12444400	12444600	-
Chr2	12450000	12451000	+
Chr2	12470000	12470400	-
Chr2	12560200	12560400	+
Chr2	12716800	12717000	+
Chr2	13014800	13016000	+
Chr2	13223400	13226800	+
Chr2	14674800	14675200	+
Chr2	14857000	14857400	+
Chr2	14883400	14883600	+
Chr2	15159000	15159400	+
Chr2	15165600	15166000	+
Chr2	15192800	15193400	+
Chr2	15205800	15206000	+
Chr2	15540200	15540600	+
Chr2	16011400	16011800	+
Chr2	16114800	16115000	+
Chr2	16470600	16471200	-
Chr2	16803600	16804400	+
Chr2	17378600	17378800	+
Chr2	17572800	17573200	+
Chr2	17715200	17715600	+
Chr2	17903400	17904000	+
Chr2	18145800	18146200	+
Chr2	18254000	18254200	+
Chr2	18408800	18409400	+
Chr2	18425600	18426000	-
Chr2	18495600	18496000	+
Chr2	18644400	18644800	+
Chr2	18651800	18652400	+
Chr2	18654000	18654400	+
Chr2	18821400	18821600	+
Chr2	19008600	19008800	+
Chr2	19471200	19471400	+
Chr2	19472800	19473200	+
Chr3	28000	28200	+
Chr3	259000	259400	+
Chr3	270800	271000	+
Chr3	312800	313200	+
Chr3	372200	372600	+
Chr3	415600	416000	-
Chr3	815800	816000	+
Chr3	908000	908200	+
Chr3	1039000	1039400	+
Chr3	1087000	1087400	+
Chr3	1582200	1582400	+
Chr3	2333600	2333800	+
Chr3	2348200	2348600	+
Chr3	2365800	2366200	+
Chr3	2406800	2407200	+
Chr3	2769400	2770800	+
Chr3	3112800	3114200	+
Chr3	3186400	3186800	+
Chr3	3494200	3494400	+
Chr3	3699400	3699600	+
Chr3	3959800	3960000	+
Chr3	4141800	4142200	+
Chr3	4171200	4171400	-
Chr3	4511600	4511800	-
Chr3	4853600	4854000	+
Chr3	4862400	4862600	+
Chr3	5062400	5063000	+
Chr3	5617400	5617600	+
Chr3	5814800	5815200	+
Chr3	6301000	6301600	+
Chr3	6349600	6350400	+
Chr3	6408600	6408800	-
Chr3	6559600	6560000	+
Chr3	6737800	6738200	+
Chr3	6978800	6979200	+
Chr3	7078400	7078600	-
Chr3	7281000	7281600	+
Chr3	7312000	7312200	-
Chr3	7451400	7451600	+
Chr3	7775600	7775800	+
Chr3	7803800	7805000	+
Chr3	7806400	7807200	+
Chr3	7891600	7892200	-
Chr3	7999200	7999400	+
Chr3	8268400	8268600	+
Chr3	8743600	8743800	-
Chr3	8762000	8762200	+
Chr3	8952800	8953000	+
Chr3	9015000	9016400	+
Chr3	9182800	9183200	-
Chr3	9392400	9393000	+
Chr3	9694000	9696200	+
Chr3	9784000	9786000	+
Chr3	10018000	10018200	-
Chr3	10073400	10073800	+
Chr3	10147200	10148000	+
Chr3	10251600	10252000	+
Chr3	10482200	10482400	+
Chr3	10507000	10507200	-
Chr3	10806600	10807400	+
Chr3	10918000	10919600	+
Chr3	10921400	10922200	+
Chr3	10930800	10931200	+
Chr3	11016200	11017600	+
Chr3	11018200	11019000	+
Chr3	11020200	11020400	+
Chr3	11067600	11068000	+
Chr3	11165800	11166200	-
Chr3	11330400	11330600	+
Chr3	11389800	11390000	+
Chr3	11634600	11634800	+
Chr3	11635400	11635600	+
Chr3	11855400	11855800	+
Chr3	11900400	11900600	+
Chr3	11922200	11922400	+
Chr3	12044000	12045000	+
Chr3	12067400	12068400	+
Chr3	12161200	12161400	+
Chr3	12291800	12292600	+
Chr3	12293200	12293600	+
Chr3	12434400	12435000	+
Chr3	12492800	12494400	+
Chr3	12494600	12494800	+
Chr3	12495000	12495400	+
Chr3	12500800	12501400	+
Chr3	12804200	12804600	+
Chr3	13091400	13091800	+
Chr3	13116600	13116800	+
Chr3	13395200	13395400	+
Chr3	13478200	13478400	+
Chr3	13478800	13479000	+
Chr3	13881400	13881600	+
Chr3	13885000	13885400	+
Chr3	13886400	13888600	+
Chr3	13889800	13890000	+
Chr3	13891800	13892000	+
Chr3	13970600	13971000	+
Chr3	13971600	13972000	+
Chr3	14004800	14005200	+
Chr3	14196400	14196800	-
Chr3	14199400	14200000	-
Chr3	14245600	14246600	+
Chr3	14449600	14450400	+
Chr3	14464200	14464800	+
Chr3	14581600	14581800	+
Chr3	14620400	14620600	+
Chr3	14661000	14661400	+
Chr3	14769000	14770000	+
Chr3	14770400	14770800	+
Chr3	14864800	14865800	+
Chr3	15083600	15084200	+
Chr3	15120200	15120600	+
Chr3	15122800	15123200	+
Chr3	15166400	15167000	+
Chr3	15248800	15249400	+
Chr3	15264000	15265000	+
Chr3	15268400	15268800	+
Chr3	15494600	15494800	+
Chr3	15495600	15495800	+
Chr3	15497400	15498000	+
Chr3	15571600	15572000	+
Chr3	15809200	15809800	+
Chr3	16245600	16246200	+
Chr3	16336200	16336400	+
Chr3	16595400	16595600	+
Chr3	16693200	16693600	+
Chr3	16809800	16810600	+
Chr3	16960600	16962000	+
Chr3	17137000	17137600	+
Chr3	17494600	17494800	+
Chr3	17975800	17976000	+
Chr3	17984400	17984600	+
Chr3	18353800	18354000	-
Chr3	18441800	18442200	-
Chr3	18634800	18635000	+
Chr3	18653800	18654400	+
Chr3	18666000	18666400	+
Chr3	18703200	18703400	+
Chr3	18754400	18754600	-
Chr3	18794800	18795800	+
Chr3	18974000	18974200	+
Chr3	18994600	18995000	-
Chr3	19426400	19427000	+
Chr3	19546400	19546600	-
Chr3	19570000	19570200	+
Chr3	19772000	19772400	-
Chr3	19976400	19976600	+
Chr3	20172600	20172800	-
Chr3	20306200	20307400	+
Chr3	20931000	20931200	-
Chr3	21198400	21198600	-
Chr3	21949400	21949600	+
Chr3	22198400	22198600	+
Chr3	22622400	22622800	-
Chr3	22747800	22748200	+
Chr3	22881000	22881400	+
Chr3	22971600	22971800	+
Chr3	23143600	23143800	+
Chr3	23183200	23183400	+
Chr3	23300800	23301400	+
Chr4	15400	15600	+
Chr4	115400	115600	+
Chr4	134600	134800	+
Chr4	162200	162600	+
Chr4	462600	463000	+
Chr4	507000	507400	+
Chr4	631400	632600	+
Chr4	634800	636400	+
Chr4	679800	680200	-
Chr4	689800	690000	-
Chr4	812200	812600	-
Chr4	867000	867800	+
Chr4	931000	931200	+
Chr4	975600	976000	-
Chr4	1791400	1792800	+
Chr4	1816600	1817000	+
Chr4	1855800	1857400	+
Chr4	1920600	1921200	+
Chr4	1921600	1922600	+
Chr4	1924400	1924800	+
Chr4	1952800	1953200	+
Chr4	2144000	2144600	+
Chr4	2354800	2355000	+
Chr4	2600400	2600800	+
Chr4	2873000	2873400	+
Chr4	2887400	2888000	+
Chr4	2982400	2982600	+
Chr4	2997000	2997200	+
Chr4	3071800	3072600	+
Chr4	3102600	3103000	+
Chr4	3271200	3272400	+
Chr4	3273600	3273800	+
Chr4	3400400	3401000	+
Chr4	3503600	3503800	+
Chr4	3628400	3628600	+
Chr4	3791800	3792800	+
Chr4	3797200	3797400	+
Chr4	3863200	3864000	+
Chr4	3882000	3882200	+
Chr4	3885200	3886000	+
Chr4	4100800	4101000	+
Chr4	4296400	4296600	+
Chr4	4366600	4367200	+
Chr4	4410400	4410800	+
Chr4	4534200	4534600	+
Chr4	4724000	4724800	+
Chr4	4725000	4726200	+
Chr4	4728400	4728600	+
Chr4	4739400	4740400	+
Chr4	4856400	4856800	+
Chr4	4866800	4867200	-
Chr4	5013000	5013400	+
Chr4	5024400	5025600	+
Chr4	5035200	5035400	+
Chr4	5209000	5210000	+
Chr4	5305600	5306400	+
Chr4	5664600	5665400	+
Chr4	5781800	5782200	-
Chr4	6058000	6058200	+
Chr4	6078600	6079000	-
Chr4	6126400	6127000	+
Chr4	6468200	6469200	+
Chr4	6471200	6472000	+
Chr4	6915200	6916600	+
Chr4	6918200	6918800	+
Chr4	7086200	7086400	+
Chr4	7137800	7138200	-
Chr4	7300600	7301000	+
Chr4	7453400	7453600	-
Chr4	7760000	7760800	+
Chr4	7813200	7813600	+
Chr4	8055600	8055800	-
Chr4	8328400	8328600	+
Chr4	8574800	8575000	-
Chr4	8901600	8902600	+
Chr4	8906000	8906200	+
Chr4	9069600	9070400	+
Chr4	9078000	9078600	+
Chr4	9179800	9180000	+
Chr4	9468200	9468800	+
Chr4	9676600	9677000	-
Chr4	9724000	9724200	-
Chr4	9736800	9737200	+
Chr4	9759600	9760000	+
Chr4	9803800	9804000	+
Chr4	9843200	9843400	+
Chr4	9896200	9896400	+
Chr4	9953200	9954000	-
Chr4	10276000	10277000	+
Chr4	10528000	10528800	+
Chr4	10611400	10611800	+
Chr4	10791600	10792000	-
Chr4	10995800	10996400	+
Chr4	11037400	11037800	+
Chr4	11039000	11039400	+
Chr4	11119000	11119200	+
Chr4	11367000	11367400	+
Chr4	11669600	11670200	+
Chr4	11822000	11825200	+
Chr4	11841000	11841400	+
Chr4	11844800	11845400	+
Chr4	11930000	11930200	+
Chr4	11990800	11991000	+
Chr4	12488400	12488600	+
Chr4	12617400	12618000	-
Chr4	12725000	12725200	+
Chr4	12940200	12940400	-
Chr4	12977600	12977800	+
Chr4	13015600	13016000	+
Chr4	13022000	13022200	+
Chr4	13049000	13049200	-
Chr4	13116200	13116400	+
Chr4	13676000	13676200	+
Chr4	13871400	13871800	+
Chr4	14218400	14219000	+
Chr4	14222200	14223000	+
Chr4	14226000	14226200	+
Chr4	14379800	14380000	+
Chr4	14439200	14439400	+
Chr4	14563800	14564200	-
Chr4	14580200	14581000	+
Chr4	14591600	14592000	+
Chr4	15559000	15559200	+
Chr4	15875800	15876000	+
Chr4	16130200	16130400	-
Chr4	16279800	16280400	+
Chr4	16830000	16830600	+
Chr4	17049800	17050000	+
Chr4	17307200	17307400	+
Chr4	17349800	17350000	+
Chr4	17568400	17568600	+
Chr4	17584200	17584600	+
Chr4	17606200	17606600	+
Chr4	17716000	17716400	+
Chr4	18072600	18072800	+
Chr4	18097200	18097600	+
Chr4	18378200	18379000	-
Chr5	58600	58800	+
Chr5	137000	137600	+
Chr5	211400	211600	+
Chr5	313800	314800	+
Chr5	322000	322800	+
Chr5	324800	325000	+
Chr5	344200	344600	+
Chr5	423400	423800	+
Chr5	513800	514000	+
Chr5	712200	712600	-
Chr5	794400	794800	-
Chr5	1379400	1379600	+
Chr5	1640400	1640600	+
Chr5	1747000	1747600	+
Chr5	2183800	2184000	+
Chr5	2238200	2238400	+
Chr5	2258000	2260000	+
Chr5	2376200	2377000	+
Chr5	2393600	2394000	+
Chr5	2395400	2395800	+
Chr5	2441800	2443000	+
Chr5	2577600	2578000	-
Chr5	2681200	2681400	+
Chr5	3182600	3183000	+
Chr5	3403600	3404200	+
Chr5	3708200	3708600	+
Chr5	3988400	3989000	+
Chr5	4290800	4291400	+
Chr5	4320600	4321600	+
Chr5	4696200	4696400	+
Chr5	4734200	4734400	+
Chr5	4938200	4938400	+
Chr5	4988200	4988600	+
Chr5	5078400	5078600	+
Chr5	5448000	5448200	-
Chr5	5604400	5604600	+
Chr5	5804200	5804400	-
Chr5	5954000	5954200	+
Chr5	6362600	6363000	+
Chr5	6423400	6423600	+
Chr5	6543200	6544000	+
Chr5	6556800	6557000	-
Chr5	6693200	6693600	+
Chr5	6748200	6748400	-
Chr5	7028000	7029400	+
Chr5	7030200	7030600	+
Chr5	7176600	7176800	+
Chr5	7356600	7356800	+
Chr5	7365800	7366200	+
Chr5	7753800	7754000	+
Chr5	8005600	8006000	+
Chr5	8572000	8573800	+
Chr5	8574000	8574200	+
Chr5	8576200	8577400	+
Chr5	8736400	8736600	+
Chr5	8999000	8999200	+
Chr5	9250200	9250400	+
Chr5	9275000	9275200	+
Chr5	9418200	9419000	-
Chr5	9684600	9685000	+
Chr5	9711600	9712400	+
Chr5	9894200	9894400	+
Chr5	9894600	9894800	+
Chr5	9895600	9896200	+
Chr5	9906800	9907800	+
Chr5	9925400	9926200	+
Chr5	9953200	9953600	+
Chr5	10014200	10014400	+
Chr5	10354600	10355200	+
Chr5	10379400	10380200	+
Chr5	10548200	10549200	+
Chr5	10632600	10633000	+
Chr5	11044400	11044800	+
Chr5	11056400	11056800	+
Chr5	11069600	11070400	+
Chr5	11076600	11077400	+
Chr5	11162400	11162800	+
Chr5	11392200	11393000	+
Chr5	11435000	11435200	+
Chr5	11509800	11511000	+
Chr5	11511600	11511800	+
Chr5	11593400	11593600	+
Chr5	12079800	12080200	-
Chr5	12179200	12179800	+
Chr5	12288200	12288800	+
Chr5	12403000	12403600	+
Chr5	12579600	12580000	+
Chr5	12755800	12756200	+
Chr5	12756600	12757400	+
Chr5	12764800	12765400	+
Chr5	12771200	12771400	+
Chr5	12792200	12793200	+
Chr5	12948600	12949200	+
Chr5	13070600	13071000	+
Chr5	13087000	13087200	+
Chr5	13088000	13088200	+
Chr5	13110600	13111200	-
Chr5	13376800	13378200	+
Chr5	13530800	13531600	+
Chr5	13714800	13716000	+
Chr5	13789000	13789400	+
Chr5	14558800	14559400	+
Chr5	14751200	14753000	-
Chr5	14757200	14757600	+
Chr5	15334200	15334600	+
Chr5	15425400	15425600	+
Chr5	15440000	15440200	+
Chr5	15466400	15466600	-
Chr5	15561400	15561800	+
Chr5	15650000	15650400	+
Chr5	15814800	15815000	-
Chr5	15911600	15912000	+
Chr5	15922600	15923600	+
Chr5	16202400	16202600	+
Chr5	16259200	16259600	+
Chr5	16529800	16530000	+
Chr5	16700600	16701400	+
Chr5	16703800	16705000	+
Chr5	16846600	16846800	-
Chr5	17091200	17091400	+
Chr5	17098600	17099000	+
Chr5	17306600	17306800	+
Chr5	17308400	17308600	+
Chr5	17322000	17322200	-
Chr5	17440000	17440800	+
Chr5	17441200	17442200	+
Chr5	17444000	17445600	+
Chr5	17453800	17454200	-
Chr5	17598400	17598600	+
Chr5	17993800	17994200	+
Chr5	18964200	18964800	+
Chr5	19190200	19190400	+
Chr5	19194000	19195000	+
Chr5	19359400	19359800	+
Chr5	19397800	19398200	+
Chr5	19423000	19423200	-
Chr5	20466600	20467600	+
Chr5	20543800	20544000	+
Chr5	20911600	20911800	+
Chr5	21027000	21027400	+
Chr5	21095200	21095600	+
Chr5	21201000	21201200	-
Chr5	21227200	21227600	-
Chr5	21505400	21505600	+
Chr5	22175800	22176000	+
Chr5	22389000	22389200	+
Chr5	22389600	22389800	+
Chr5	23056600	23057000	+
Chr5	23255600	23255800	+
Chr5	23322200	23322400	+
Chr5	23355600	23356400	+
Chr5	23733000	23733400	-
Chr5	24252400	24252600	+
Chr5	24317600	24318000	+
Chr5	24386200	24386600	+
Chr5	24975400	24975600	+
Chr5	25380800	25381000	+
Chr5	25409800	25410200	+
Chr5	25763200	25763600	+
Chr5	25825600	25825800	-
Chr5	25940800	25941200	+
Chr5	26136400	26136600	+
Chr5	26496200	26496600	+
Chr5	26572800	26573200	+
Chr5	26626000	26626200	+
Chr5	26661000	26661200	+
Chr5	26809200	26809600	+
Chr5	26844200	26844600	+
Chr5	26927600	26928000	+
mitochondria	5000	5400	+
mitochondria	41600	42000	+
mitochondria	201400	201800	+
mitochondria	284200	288600	+
