# Supplementary material for: Hyperosmotic priming of Arabidopsis seedlings establishes a long-term somatic memory accompanied by specific changes of the epigenome
Source: Genome Biol. 2013 Jun 14;14(6):R59. doi: 10.1186/gb-2013-14-6-r59 (PMC3707022; doi:10.1186/gb-2013-14-6-r59)
Supplement: Additional file 32 — Differences_PvsC_RH3K4me3.bed. BED file containing coordinates for differences determined by CHIPDIFF software between primed (P) and non-primed (C) 24h RH3K4me3 samples. [file gb-2013-14-6-r59-S32.BED]

track name=50vsC_RH3K4me3_uni_g0fc1.2
Chr1	58400	58600	+
Chr1	75800	76400	+
Chr1	117000	118200	+
Chr1	149400	149600	+
Chr1	155400	155800	+
Chr1	167400	167600	+
Chr1	187200	187400	+
Chr1	195800	196200	+
Chr1	205400	205600	+
Chr1	226400	226600	+
Chr1	268800	269400	+
Chr1	298800	299200	+
Chr1	311800	312400	+
Chr1	341200	341600	+
Chr1	346000	346400	+
Chr1	354200	354600	+
Chr1	363000	363200	+
Chr1	365800	366200	+
Chr1	392800	393600	+
Chr1	569200	569800	+
Chr1	618600	619000	+
Chr1	756000	756200	+
Chr1	761400	761600	+
Chr1	787400	787800	+
Chr1	788000	788200	+
Chr1	790600	791000	+
Chr1	852800	853800	+
Chr1	898800	899200	+
Chr1	957800	958000	+
Chr1	966600	966800	+
Chr1	1028400	1028800	+
Chr1	1168400	1168600	+
Chr1	1432000	1432200	+
Chr1	1469800	1470400	+
Chr1	1478200	1478600	+
Chr1	1547200	1547400	+
Chr1	1569400	1569800	+
Chr1	1590000	1590600	+
Chr1	1682400	1683000	+
Chr1	1748400	1748600	+
Chr1	1820800	1821000	+
Chr1	1821200	1821400	+
Chr1	1883200	1883400	+
Chr1	2012600	2013400	+
Chr1	2076800	2077200	+
Chr1	2090400	2091200	+
Chr1	2152000	2152200	+
Chr1	2174200	2174800	+
Chr1	2188000	2188200	+
Chr1	2199400	2199600	+
Chr1	2211800	2212400	+
Chr1	2224200	2225000	+
Chr1	2226400	2227000	+
Chr1	2238600	2238800	+
Chr1	2349200	2349400	+
Chr1	2589400	2589600	+
Chr1	2621200	2621400	+
Chr1	2642200	2642400	+
Chr1	2824800	2825000	+
Chr1	2868200	2869400	-
Chr1	2928000	2928200	+
Chr1	2989800	2990000	+
Chr1	3240800	3241200	+
Chr1	3355600	3355800	+
Chr1	3394400	3394600	+
Chr1	3439600	3440200	+
Chr1	3484600	3485200	+
Chr1	3486400	3486600	+
Chr1	3493200	3493400	+
Chr1	3756400	3756600	+
Chr1	3760600	3760800	+
Chr1	3779000	3779200	+
Chr1	3876800	3877200	+
Chr1	3946000	3946400	+
Chr1	3966400	3966800	+
Chr1	4062800	4063200	+
Chr1	4118600	4119000	+
Chr1	4137600	4138000	+
Chr1	4195000	4195600	+
Chr1	4208600	4209000	+
Chr1	4216200	4216400	+
Chr1	4299200	4299400	+
Chr1	4416400	4416800	+
Chr1	4442600	4443000	+
Chr1	4529600	4529800	+
Chr1	4776600	4776800	+
Chr1	4797600	4797800	+
Chr1	4817600	4818000	+
Chr1	4934800	4935000	+
Chr1	4935200	4935800	+
Chr1	4958800	4959000	+
Chr1	5048000	5048400	+
Chr1	5137400	5137600	+
Chr1	5138600	5139000	+
Chr1	5164600	5164800	+
Chr1	5168800	5169400	+
Chr1	5212000	5212200	+
Chr1	5390400	5390800	+
Chr1	5446800	5447000	+
Chr1	5448200	5449600	+
Chr1	5451600	5452200	+
Chr1	5469800	5470000	+
Chr1	5547200	5547400	+
Chr1	5639600	5639800	+
Chr1	5645000	5645200	+
Chr1	5665800	5666000	+
Chr1	5744600	5744800	+
Chr1	5773000	5773200	+
Chr1	6062400	6062600	+
Chr1	6074000	6074400	+
Chr1	6101000	6101600	+
Chr1	6239800	6240000	+
Chr1	6254200	6254600	+
Chr1	6277400	6277600	+
Chr1	6315600	6315800	+
Chr1	6537600	6538200	+
Chr1	6644200	6644600	+
Chr1	6671800	6672200	+
Chr1	6753600	6754000	+
Chr1	6946000	6946400	+
Chr1	7039800	7040200	+
Chr1	7088800	7089200	+
Chr1	7096000	7097200	+
Chr1	7099000	7099600	+
Chr1	7102200	7102600	+
Chr1	7110000	7110200	+
Chr1	7239000	7239400	+
Chr1	7273000	7273800	+
Chr1	7309800	7310000	+
Chr1	7346200	7346600	+
Chr1	7454200	7454600	+
Chr1	7478800	7479000	+
Chr1	7482000	7482200	-
Chr1	7550000	7550400	+
Chr1	7611000	7611600	+
Chr1	7613600	7614200	+
Chr1	7619400	7619600	+
Chr1	7641800	7642000	+
Chr1	7847000	7847400	+
Chr1	7883200	7883600	+
Chr1	7957400	7958200	+
Chr1	8032400	8032800	+
Chr1	8097200	8097600	+
Chr1	8165000	8165400	+
Chr1	8228800	8229000	+
Chr1	8310200	8310400	+
Chr1	8349200	8349600	+
Chr1	8385800	8386000	+
Chr1	8402400	8402800	+
Chr1	8506800	8507000	+
Chr1	8536400	8537000	+
Chr1	8613800	8614200	+
Chr1	8693800	8694400	+
Chr1	8898400	8899000	+
Chr1	8934800	8935200	+
Chr1	8959600	8960400	+
Chr1	9084400	9084800	+
Chr1	9099400	9099600	+
Chr1	9393800	9394000	+
Chr1	9421600	9421800	+
Chr1	9457000	9457400	+
Chr1	9478400	9478800	+
Chr1	9628000	9628200	+
Chr1	9648400	9648800	+
Chr1	9887200	9887400	+
Chr1	9890200	9890400	+
Chr1	9952000	9952400	+
Chr1	9966800	9967600	+
Chr1	9967800	9968200	+
Chr1	9997600	9997800	+
Chr1	10013800	10014000	+
Chr1	10248200	10248600	+
Chr1	10356000	10356400	+
Chr1	10571400	10571600	+
Chr1	10663800	10664400	+
Chr1	10815000	10815200	+
Chr1	10869400	10869600	-
Chr1	10901200	10901600	+
Chr1	10903400	10903600	+
Chr1	10975200	10975600	+
Chr1	11181800	11182000	+
Chr1	11188600	11189200	+
Chr1	11222000	11222600	+
Chr1	11457000	11457600	+
Chr1	11800000	11800800	+
Chr1	11821200	11821600	+
Chr1	11845600	11846000	+
Chr1	11858400	11859000	+
Chr1	12123000	12123400	+
Chr1	12589200	12589600	+
Chr1	12840800	12841000	+
Chr1	13030800	13031000	+
Chr1	13116200	13117200	+
Chr1	13529200	13529400	+
Chr1	14158600	14158800	+
Chr1	15891400	15891800	+
Chr1	16310600	16311000	+
Chr1	16814000	16814400	+
Chr1	17266000	17266400	+
Chr1	17285400	17285600	+
Chr1	17298600	17298800	+
Chr1	17301000	17301200	+
Chr1	17424600	17425000	+
Chr1	17432600	17432800	+
Chr1	17525400	17525800	+
Chr1	17830200	17830400	+
Chr1	17891400	17891800	+
Chr1	17918400	17918600	+
Chr1	17972400	17972800	+
Chr1	17975200	17975600	+
Chr1	18117200	18117400	+
Chr1	18123600	18124000	+
Chr1	18150600	18150800	+
Chr1	18184200	18184400	+
Chr1	18318200	18318400	+
Chr1	18351600	18352000	+
Chr1	18377800	18378400	+
Chr1	18429200	18430000	+
Chr1	18470600	18470800	+
Chr1	18542600	18542800	+
Chr1	18622000	18622600	+
Chr1	18771400	18771600	+
Chr1	18941400	18941600	+
Chr1	18954000	18954400	+
Chr1	19021400	19021800	+
Chr1	19044200	19044400	+
Chr1	19057800	19058000	+
Chr1	19174400	19174600	+
Chr1	19484600	19485000	+
Chr1	19685600	19685800	+
Chr1	19746800	19747200	+
Chr1	19821600	19822000	+
Chr1	19831800	19832000	+
Chr1	19851000	19851600	+
Chr1	19963800	19964200	+
Chr1	20027600	20028000	+
Chr1	20078400	20079000	+
Chr1	20100200	20100400	+
Chr1	20181000	20181200	+
Chr1	20193600	20193800	+
Chr1	20197200	20197400	-
Chr1	20215400	20215600	+
Chr1	20764200	20764400	+
Chr1	20877000	20877400	+
Chr1	20895600	20896000	+
Chr1	20913000	20913200	+
Chr1	21512800	21513800	+
Chr1	21530000	21530200	+
Chr1	21910600	21910800	+
Chr1	22055800	22056400	+
Chr1	22208200	22208400	+
Chr1	22248800	22249400	+
Chr1	22893200	22893800	+
Chr1	22938400	22938600	+
Chr1	23047200	23047400	+
Chr1	23100600	23100800	+
Chr1	23114400	23114800	+
Chr1	23144400	23145000	+
Chr1	23266800	23267200	+
Chr1	23338000	23338200	-
Chr1	23367600	23368200	+
Chr1	23696600	23697200	+
Chr1	23728000	23728800	+
Chr1	23786000	23786400	+
Chr1	23817200	23817600	+
Chr1	23826800	23827200	+
Chr1	23855000	23855200	+
Chr1	23891200	23891800	+
Chr1	23933400	23933600	+
Chr1	23942000	23942600	+
Chr1	23953400	23954200	+
Chr1	24022400	24022600	+
Chr1	24029400	24029600	+
Chr1	24061600	24062200	+
Chr1	24113400	24113800	+
Chr1	24123800	24124200	+
Chr1	24361600	24361800	+
Chr1	24437800	24438000	+
Chr1	24637400	24637800	+
Chr1	24960000	24960200	-
Chr1	25029400	25029600	+
Chr1	25231000	25231400	+
Chr1	25394800	25395000	+
Chr1	25658600	25659000	+
Chr1	25669400	25670000	+
Chr1	25710400	25710600	+
Chr1	25766400	25766600	+
Chr1	25880600	25881000	+
Chr1	26039600	26039800	+
Chr1	26182600	26182800	+
Chr1	26424200	26424600	+
Chr1	26457400	26458200	-
Chr1	26513800	26514800	+
Chr1	26556200	26556800	+
Chr1	26621600	26622000	+
Chr1	26626400	26626800	+
Chr1	26652200	26652400	+
Chr1	26666600	26666800	+
Chr1	26743200	26744200	+
Chr1	26814600	26815200	+
Chr1	27026200	27026400	+
Chr1	27034400	27034600	+
Chr1	27107800	27108000	+
Chr1	27113800	27114000	+
Chr1	27127400	27127800	+
Chr1	27148800	27149200	+
Chr1	27181200	27181400	+
Chr1	27237000	27237200	+
Chr1	27274600	27274800	-
Chr1	27395000	27396400	+
Chr1	27640000	27640200	+
Chr1	27660600	27660800	+
Chr1	27691400	27691800	+
Chr1	27734400	27735000	+
Chr1	27786800	27787000	+
Chr1	27852000	27852400	+
Chr1	27963600	27963800	+
Chr1	28075400	28076600	+
Chr1	28082200	28082600	+
Chr1	28122000	28122400	+
Chr1	28146400	28146600	+
Chr1	28148800	28149600	-
Chr1	28163600	28164000	+
Chr1	28180400	28180800	+
Chr1	28241800	28242400	+
Chr1	28275200	28275600	+
Chr1	28317600	28318000	+
Chr1	28383200	28383400	+
Chr1	28406400	28406800	+
Chr1	28430400	28430800	+
Chr1	28461800	28462000	+
Chr1	28518800	28519400	+
Chr1	28543400	28543600	+
Chr1	28603400	28603600	+
Chr1	28608600	28608800	+
Chr1	28668800	28669200	+
Chr1	28681200	28681400	+
Chr1	28705800	28706400	+
Chr1	28804400	28804600	+
Chr1	28866800	28867400	+
Chr1	29004600	29005000	+
Chr1	29026200	29027000	+
Chr1	29051400	29051800	+
Chr1	29086000	29086600	+
Chr1	29238600	29238800	+
Chr1	29239200	29239400	+
Chr1	29250800	29251000	+
Chr1	29251200	29251600	+
Chr1	29253600	29253800	+
Chr1	29338800	29339000	+
Chr1	29339200	29339400	+
Chr1	29365200	29365600	+
Chr1	29388000	29388600	+
Chr1	29450800	29451000	+
Chr1	29491800	29492400	+
Chr1	29502800	29503000	+
Chr1	29551000	29551400	+
Chr1	29571600	29571800	+
Chr1	29575800	29576200	+
Chr1	29665200	29665400	+
Chr1	29741800	29742600	+
Chr1	29853000	29853200	+
Chr1	29873800	29874000	+
Chr1	29896400	29896600	+
Chr1	29965000	29965200	+
Chr1	30003600	30003800	+
Chr1	30018000	30018200	+
Chr1	30041600	30041800	+
Chr1	30066800	30067000	+
Chr1	30108600	30108800	+
Chr1	30117800	30118200	+
Chr1	30142000	30142200	+
Chr1	30157200	30157400	+
Chr1	30186000	30186400	+
Chr1	30192000	30192200	+
Chr1	30195000	30195200	+
Chr1	30200800	30201000	+
Chr1	30201800	30202000	+
Chr1	30303600	30304000	+
Chr2	78000	78400	+
Chr2	95000	95600	+
Chr2	115000	115800	+
Chr2	149600	150000	+
Chr2	157800	158000	+
Chr2	164400	164600	+
Chr2	175600	176400	+
Chr2	216800	217000	+
Chr2	256200	257000	+
Chr2	291800	292400	+
Chr2	523600	523800	+
Chr2	759200	759400	-
Chr2	863200	863400	-
Chr2	1016400	1016800	+
Chr2	1041600	1042000	+
Chr2	1156600	1156800	+
Chr2	1162000	1162400	-
Chr2	1429800	1430000	+
Chr2	1526000	1526600	+
Chr2	1875600	1875800	+
Chr2	1993400	1993800	+
Chr2	2215200	2215600	+
Chr2	2355200	2355400	+
Chr2	4802800	4803200	+
Chr2	5588000	5588200	+
Chr2	6187400	6187600	+
Chr2	6643800	6644000	+
Chr2	6666800	6667000	+
Chr2	7130200	7130600	+
Chr2	7220600	7220800	+
Chr2	7275800	7276200	+
Chr2	7399000	7399200	+
Chr2	7495200	7496000	+
Chr2	7508800	7509000	+
Chr2	7564400	7564600	+
Chr2	7576800	7577200	+
Chr2	7762400	7762600	+
Chr2	7764400	7764600	+
Chr2	7767000	7767600	+
Chr2	7937400	7937600	+
Chr2	7971400	7971600	+
Chr2	8027200	8027800	+
Chr2	8078400	8078800	+
Chr2	8470600	8471400	+
Chr2	8474400	8474600	+
Chr2	8550800	8551400	+
Chr2	8644400	8644600	+
Chr2	8705600	8706000	+
Chr2	8941200	8941800	+
Chr2	8948400	8948600	+
Chr2	8979800	8980000	+
Chr2	9002400	9002600	+
Chr2	9004600	9005400	+
Chr2	9037000	9037200	+
Chr2	9095600	9096000	+
Chr2	9265400	9265800	+
Chr2	9291000	9291200	+
Chr2	9563600	9563800	+
Chr2	9564000	9564400	+
Chr2	9593400	9594200	+
Chr2	9596800	9597200	+
Chr2	9645600	9646000	+
Chr2	9646200	9646600	+
Chr2	9696200	9696600	+
Chr2	9732800	9733000	+
Chr2	9813000	9813200	+
Chr2	9826600	9827000	+
Chr2	9844600	9844800	+
Chr2	9905200	9905600	+
Chr2	9925000	9925400	+
Chr2	9931200	9931600	+
Chr2	9938400	9938600	+
Chr2	10026200	10026600	+
Chr2	10063400	10063800	+
Chr2	10311000	10311200	+
Chr2	10428800	10429000	+
Chr2	10445400	10446000	+
Chr2	10559600	10559800	+
Chr2	10611000	10611400	+
Chr2	10672200	10672400	+
Chr2	11009400	11009600	+
Chr2	11031000	11031400	+
Chr2	11095000	11095400	+
Chr2	11113400	11113800	+
Chr2	11236200	11236400	+
Chr2	11389200	11389600	+
Chr2	11669600	11669800	+
Chr2	11684200	11685000	+
Chr2	11776600	11777000	+
Chr2	11852200	11852600	+
Chr2	11857400	11857800	+
Chr2	11963000	11963200	+
Chr2	11978000	11978400	+
Chr2	12024400	12024600	+
Chr2	12242000	12242400	+
Chr2	12301200	12301400	+
Chr2	12355000	12355400	+
Chr2	12364200	12364600	+
Chr2	12407800	12408000	+
Chr2	12418000	12418200	+
Chr2	12776600	12777200	+
Chr2	12874800	12875000	+
Chr2	12937800	12938200	+
Chr2	13014800	13016000	+
Chr2	13162400	13162600	+
Chr2	13278200	13278400	+
Chr2	13390200	13390400	+
Chr2	13392600	13392800	+
Chr2	13648000	13648200	+
Chr2	13659400	13659600	-
Chr2	13771800	13772000	-
Chr2	14066400	14066600	+
Chr2	14097400	14097600	+
Chr2	14217200	14217800	+
Chr2	14302200	14302400	+
Chr2	14324800	14325000	+
Chr2	14359600	14360000	+
Chr2	14393600	14394000	+
Chr2	14414200	14414600	+
Chr2	14536400	14536800	+
Chr2	14540400	14540600	+
Chr2	14576000	14576200	+
Chr2	14590200	14590400	+
Chr2	14674800	14675200	+
Chr2	14685400	14685600	+
Chr2	14817600	14818200	+
Chr2	14834000	14834400	+
Chr2	14846200	14846400	+
Chr2	14857000	14857800	+
Chr2	14883400	14884000	+
Chr2	14901800	14902200	+
Chr2	15005400	15005600	+
Chr2	15071400	15071600	+
Chr2	15075600	15075800	+
Chr2	15127400	15127600	+
Chr2	15151000	15151400	+
Chr2	15158800	15159400	+
Chr2	15165600	15166200	+
Chr2	15192800	15193400	+
Chr2	15229400	15229600	+
Chr2	15337400	15337600	+
Chr2	15367800	15368000	+
Chr2	15515400	15515600	+
Chr2	15540400	15540600	+
Chr2	15636000	15636200	+
Chr2	15751200	15751400	+
Chr2	15764600	15765200	+
Chr2	15769600	15769800	+
Chr2	15847800	15848200	+
Chr2	15869800	15870000	+
Chr2	15925200	15925400	+
Chr2	16011400	16011800	+
Chr2	16114000	16114200	+
Chr2	16114600	16115000	+
Chr2	16118400	16119000	+
Chr2	16234600	16234800	+
Chr2	16303200	16303600	+
Chr2	16562400	16563000	+
Chr2	16581800	16582000	+
Chr2	16643600	16644000	+
Chr2	16649400	16649600	+
Chr2	16689200	16689400	+
Chr2	16726600	16726800	+
Chr2	16803200	16804400	+
Chr2	16869400	16869800	+
Chr2	17001400	17001800	-
Chr2	17060200	17060400	+
Chr2	17113000	17113200	-
Chr2	17239800	17240000	+
Chr2	17378400	17378800	+
Chr2	17422200	17422400	+
Chr2	17572400	17573200	+
Chr2	17618600	17618800	+
Chr2	17621600	17622000	+
Chr2	17729000	17729600	+
Chr2	17756600	17756800	+
Chr2	17799600	17799800	+
Chr2	17903400	17904000	+
Chr2	17946000	17946400	+
Chr2	18072400	18072800	+
Chr2	18145600	18146400	+
Chr2	18183200	18183400	+
Chr2	18253800	18254400	+
Chr2	18272400	18272800	+
Chr2	18334200	18334400	+
Chr2	18398000	18398400	+
Chr2	18401000	18401200	+
Chr2	18408800	18409600	+
Chr2	18438200	18438600	+
Chr2	18495400	18495800	+
Chr2	18518800	18519000	+
Chr2	18537800	18538000	+
Chr2	18564600	18564800	+
Chr2	18619000	18619800	+
Chr2	18683600	18683800	+
Chr2	18742800	18744200	+
Chr2	18787000	18787200	+
Chr2	18792000	18792200	+
Chr2	18796000	18796400	+
Chr2	18820800	18821800	+
Chr2	18842800	18843200	+
Chr2	18873000	18873400	+
Chr2	18963000	18963400	+
Chr2	18979600	18979800	+
Chr2	19204600	19204800	+
Chr2	19245600	19246200	-
Chr2	19277400	19277600	+
Chr2	19349800	19350200	+
Chr2	19423600	19423800	+
Chr2	19432400	19432600	+
Chr2	19440000	19440200	+
Chr2	19470600	19471400	+
Chr2	19473000	19473400	+
Chr2	19484400	19484600	+
Chr2	19512000	19512400	+
Chr2	19522000	19522200	+
Chr2	19594200	19594600	+
Chr2	19601600	19602000	+
Chr2	19629800	19630400	+
Chr2	19637800	19638400	+
Chr2	19641600	19642600	+
Chr2	19649600	19649800	+
Chr2	19666800	19667000	+
Chr2	19696600	19696800	+
Chr3	41200	41800	+
Chr3	138600	139600	+
Chr3	152400	152600	+
Chr3	173400	173600	+
Chr3	202200	202400	+
Chr3	207600	207800	+
Chr3	259000	259200	+
Chr3	270600	271000	+
Chr3	279200	279400	+
Chr3	295200	295400	+
Chr3	312800	313200	+
Chr3	385800	386000	+
Chr3	490000	490400	+
Chr3	499600	499800	+
Chr3	510800	511000	+
Chr3	590600	590800	+
Chr3	688200	688400	+
Chr3	815800	816000	+
Chr3	820200	820800	+
Chr3	825800	826000	+
Chr3	908000	908400	+
Chr3	910000	910200	+
Chr3	1010000	1010200	+
Chr3	1035600	1035800	+
Chr3	1039000	1039200	+
Chr3	1087000	1087600	+
Chr3	1113200	1113600	+
Chr3	1120600	1120800	+
Chr3	1157200	1157400	+
Chr3	1226000	1226400	+
Chr3	1231200	1232000	+
Chr3	1286200	1286400	+
Chr3	1346600	1347200	+
Chr3	1349400	1349600	+
Chr3	1477400	1477600	+
Chr3	1727600	1728000	+
Chr3	1755800	1756000	-
Chr3	1822400	1822800	+
Chr3	1853000	1854200	+
Chr3	1863400	1863600	+
Chr3	1877800	1878000	+
Chr3	1936200	1936600	+
Chr3	1959200	1959600	+
Chr3	2055000	2055200	+
Chr3	2100800	2101000	+
Chr3	2126800	2127000	+
Chr3	2129800	2130200	+
Chr3	2143600	2144200	+
Chr3	2255000	2255200	+
Chr3	2289400	2289800	+
Chr3	2329200	2329600	+
Chr3	2332600	2333800	+
Chr3	2342800	2343000	+
Chr3	2348000	2348600	+
Chr3	2365600	2366200	+
Chr3	2406600	2407400	+
Chr3	2413600	2414000	+
Chr3	2419400	2419800	+
Chr3	2671200	2671600	+
Chr3	2694800	2695000	+
Chr3	2754800	2755600	+
Chr3	2769200	2770000	+
Chr3	2770200	2770800	+
Chr3	2893200	2893600	+
Chr3	2924800	2925200	+
Chr3	2943200	2944000	+
Chr3	2953600	2954000	+
Chr3	2997400	2997800	+
Chr3	3094600	3094800	+
Chr3	3097400	3097600	+
Chr3	3101600	3101800	+
Chr3	3106600	3106800	+
Chr3	3186600	3186800	+
Chr3	3232800	3233200	+
Chr3	3239400	3239600	+
Chr3	3313800	3314400	+
Chr3	3330600	3331000	+
Chr3	3356800	3357400	+
Chr3	3370400	3370600	+
Chr3	3384200	3384400	+
Chr3	3425000	3425400	+
Chr3	3425600	3426800	+
Chr3	3477000	3477400	+
Chr3	3494200	3494400	+
Chr3	3591800	3592000	+
Chr3	3608000	3608200	+
Chr3	3695600	3695800	+
Chr3	3699400	3699600	+
Chr3	3875600	3875800	+
Chr3	4007200	4007600	+
Chr3	4062800	4063000	+
Chr3	4141800	4142200	+
Chr3	4221200	4221400	+
Chr3	4244800	4245200	+
Chr3	4377200	4377800	+
Chr3	4525000	4525400	+
Chr3	4591200	4591400	+
Chr3	4659400	4660600	+
Chr3	4708200	4708800	+
Chr3	4742800	4743400	+
Chr3	4833000	4833400	+
Chr3	4973600	4974000	+
Chr3	5056200	5056400	+
Chr3	5062200	5063600	+
Chr3	5082600	5082800	+
Chr3	5083600	5084000	+
Chr3	5121600	5122000	+
Chr3	5187000	5187600	+
Chr3	5219600	5219800	+
Chr3	5253600	5254000	+
Chr3	5400000	5400800	-
Chr3	5444600	5445000	+
Chr3	5472400	5472800	+
Chr3	5518800	5519000	+
Chr3	5535400	5535600	+
Chr3	5547800	5548200	+
Chr3	5617400	5617800	+
Chr3	5644600	5645000	+
Chr3	5693200	5693800	+
Chr3	5761600	5762000	+
Chr3	6040800	6041000	+
Chr3	6101800	6102000	+
Chr3	6106000	6106400	+
Chr3	6146800	6147000	+
Chr3	6181000	6181200	+
Chr3	6209400	6209600	+
Chr3	6228800	6229400	+
Chr3	6300800	6301400	+
Chr3	6349400	6350600	+
Chr3	6412600	6413000	+
Chr3	6430000	6430400	+
Chr3	6524400	6525000	+
Chr3	6538000	6538400	+
Chr3	6559600	6560000	+
Chr3	6601600	6601800	+
Chr3	6605600	6606000	+
Chr3	6631600	6631800	+
Chr3	6714600	6715400	+
Chr3	6740800	6741000	+
Chr3	6752600	6752800	+
Chr3	6820800	6821000	+
Chr3	6841600	6842000	+
Chr3	6978600	6979600	+
Chr3	7027200	7027600	+
Chr3	7086000	7086200	+
Chr3	7212200	7212600	+
Chr3	7275800	7276200	+
Chr3	7281000	7281200	+
Chr3	7285200	7286000	+
Chr3	7345400	7345600	+
Chr3	7412600	7413000	+
Chr3	7451400	7451800	+
Chr3	7456600	7457000	+
Chr3	7775600	7776000	+
Chr3	7784200	7784400	+
Chr3	7914600	7914800	+
Chr3	7933400	7933600	+
Chr3	7999200	7999400	+
Chr3	8112800	8113200	+
Chr3	8268200	8268600	+
Chr3	8275000	8275400	-
Chr3	8558400	8558600	+
Chr3	8603600	8604000	+
Chr3	8604600	8604800	+
Chr3	8687000	8687400	+
Chr3	8761800	8762200	+
Chr3	8806400	8807200	+
Chr3	8861200	8861400	+
Chr3	8901200	8901400	+
Chr3	8917800	8918000	+
Chr3	8960600	8960800	+
Chr3	9122800	9123200	+
Chr3	9254400	9254600	+
Chr3	9359000	9360000	+
Chr3	9461000	9461200	+
Chr3	9463800	9464200	+
Chr3	9667000	9667400	+
Chr3	9712200	9712400	+
Chr3	9759000	9759200	+
Chr3	10073400	10073800	+
Chr3	10119400	10119800	+
Chr3	10120000	10120400	+
Chr3	10147200	10147800	+
Chr3	10318600	10318800	+
Chr3	10338200	10338600	+
Chr3	10839200	10839400	+
Chr3	10941000	10941400	+
Chr3	11194000	11194200	+
Chr3	12450600	12451000	+
Chr3	14085400	14085800	+
Chr3	14095200	14095400	+
Chr3	14199400	14199800	-
Chr3	15092000	15092200	+
Chr3	15567200	15567400	+
Chr3	15598600	15598800	+
Chr3	15887600	15887800	+
Chr3	15952400	15952800	+
Chr3	16272400	16272800	+
Chr3	16301000	16301600	-
Chr3	16301800	16302600	+
Chr3	16818600	16818800	+
Chr3	16954200	16954400	-
Chr3	17136800	17137800	+
Chr3	17179800	17180000	+
Chr3	17457800	17458000	+
Chr3	17474200	17474800	-
Chr3	17504600	17504800	+
Chr3	17559200	17559400	+
Chr3	17559600	17560200	+
Chr3	17645400	17645800	+
Chr3	17724400	17725000	+
Chr3	17967600	17968400	+
Chr3	17975800	17976200	+
Chr3	18003200	18003600	+
Chr3	18013400	18013600	+
Chr3	18035000	18035400	+
Chr3	18038000	18038200	+
Chr3	18039200	18039600	+
Chr3	18096400	18096600	+
Chr3	18155800	18156400	+
Chr3	18250200	18250600	+
Chr3	18468600	18468800	+
Chr3	18665400	18666600	+
Chr3	18703200	18703400	+
Chr3	18710000	18710600	+
Chr3	18807000	18807800	+
Chr3	18855400	18855800	+
Chr3	18868200	18868600	+
Chr3	18974200	18974400	+
Chr3	18991600	18991800	+
Chr3	19040200	19040400	+
Chr3	19089200	19089400	+
Chr3	19418000	19418400	+
Chr3	19421600	19421800	+
Chr3	19426800	19427000	+
Chr3	19452400	19453000	+
Chr3	19458400	19458600	+
Chr3	19466600	19467000	+
Chr3	19510600	19511200	+
Chr3	19570000	19570200	+
Chr3	19639600	19640000	+
Chr3	19745400	19746000	+
Chr3	19790400	19791000	+
Chr3	19821000	19821400	+
Chr3	19909000	19909600	+
Chr3	19973400	19973600	+
Chr3	19975800	19976600	+
Chr3	20028000	20028200	+
Chr3	20070800	20071000	+
Chr3	20138200	20138600	+
Chr3	20213400	20213800	+
Chr3	20220000	20220200	+
Chr3	20232800	20233000	+
Chr3	20330800	20331000	+
Chr3	20360000	20360400	+
Chr3	20366400	20366800	+
Chr3	20534600	20535000	+
Chr3	20551800	20552000	+
Chr3	20605000	20605600	+
Chr3	20791600	20792000	+
Chr3	20797200	20797400	+
Chr3	20829600	20829800	+
Chr3	21038600	21038800	+
Chr3	21060000	21060200	+
Chr3	21169400	21169600	+
Chr3	21238600	21239000	+
Chr3	21255000	21255200	+
Chr3	21406800	21407000	+
Chr3	21411000	21411200	+
Chr3	21420000	21420800	+
Chr3	21468400	21468600	+
Chr3	21470400	21471000	+
Chr3	21680600	21680800	+
Chr3	21685000	21685400	+
Chr3	21685600	21685800	+
Chr3	21716200	21716600	+
Chr3	21791000	21791200	+
Chr3	21797600	21798000	+
Chr3	21803400	21803600	+
Chr3	21836800	21837000	+
Chr3	22198200	22198600	+
Chr3	22294800	22295000	+
Chr3	22295200	22295400	+
Chr3	22331600	22332400	+
Chr3	22350000	22350200	+
Chr3	22373400	22373600	+
Chr3	22373800	22374000	+
Chr3	22411200	22412200	+
Chr3	22463000	22463400	+
Chr3	22493400	22494000	+
Chr3	22499600	22500800	+
Chr3	22805600	22805800	+
Chr3	22880400	22881400	+
Chr3	22906200	22906400	+
Chr3	22960800	22961200	+
Chr3	22965800	22966600	-
Chr3	22971400	22971800	+
Chr3	22984200	22984400	+
Chr3	23004800	23005000	+
Chr3	23143400	23143800	+
Chr3	23149800	23150000	+
Chr3	23173200	23174200	+
Chr3	23185800	23186400	+
Chr3	23194800	23195600	+
Chr3	23271200	23271400	-
Chr3	23294400	23295000	+
Chr3	23300800	23301600	+
Chr3	23339800	23340000	+
Chr3	23346200	23347200	+
Chr3	23365800	23366000	+
Chr3	23388400	23389000	+
Chr3	23411600	23411800	+
Chr3	23420600	23421200	+
Chr3	23437000	23437200	+
Chr4	13600	13800	+
Chr4	18200	18400	+
Chr4	39400	40000	+
Chr4	58400	59000	+
Chr4	95200	95600	+
Chr4	104800	105000	+
Chr4	134600	134800	+
Chr4	149400	150000	+
Chr4	162200	162600	+
Chr4	172400	172800	+
Chr4	462400	463000	+
Chr4	480600	480800	+
Chr4	506800	507600	+
Chr4	578400	578600	+
Chr4	794200	794400	+
Chr4	808600	809200	+
Chr4	809400	810400	+
Chr4	867000	868000	+
Chr4	931000	931200	+
Chr4	1046400	1046600	+
Chr4	1072800	1073000	+
Chr4	1088200	1088400	+
Chr4	1229600	1229800	+
Chr4	1501600	1501800	+
Chr4	1573400	1573600	+
Chr4	1932200	1932400	+
Chr4	2588800	2589000	+
Chr4	2662000	2662200	+
Chr4	2664600	2664800	+
Chr4	3356800	3357000	+
Chr4	4204800	4205200	+
Chr4	5617600	5617800	+
Chr4	5659400	5659600	+
Chr4	6745600	6746000	+
Chr4	6795000	6795400	+
Chr4	6872600	6873200	+
Chr4	6892400	6893000	-
Chr4	7043000	7043200	+
Chr4	7086000	7086600	+
Chr4	7220200	7220600	+
Chr4	7287800	7288000	+
Chr4	7290400	7290800	+
Chr4	7445400	7445600	+
Chr4	7491800	7492600	+
Chr4	7759600	7760800	+
Chr4	7858400	7859000	+
Chr4	8054800	8055000	+
Chr4	8240200	8240400	+
Chr4	8305200	8305600	+
Chr4	8307400	8307600	+
Chr4	8321000	8321600	+
Chr4	8368000	8368200	+
Chr4	8368600	8369200	+
Chr4	8516600	8516800	+
Chr4	8517200	8517600	+
Chr4	8634800	8635000	+
Chr4	8646400	8646600	+
Chr4	8681400	8681800	-
Chr4	8713600	8714000	+
Chr4	8719200	8719400	+
Chr4	8720000	8720200	+
Chr4	8812800	8813200	+
Chr4	8822200	8822400	-
Chr4	8850000	8850400	+
Chr4	8879000	8879200	+
Chr4	9046800	9047200	+
Chr4	9129000	9129400	+
Chr4	9156800	9157000	+
Chr4	9170000	9170200	+
Chr4	9171600	9171800	+
Chr4	9177600	9177800	+
Chr4	9255400	9255800	+
Chr4	9295000	9295400	+
Chr4	9330400	9331200	+
Chr4	9366200	9366600	+
Chr4	9421200	9421400	+
Chr4	9467800	9468600	+
Chr4	9594600	9595200	+
Chr4	9597800	9598000	+
Chr4	9686600	9686800	+
Chr4	9727800	9728200	+
Chr4	9753000	9753600	+
Chr4	9759600	9760000	+
Chr4	9803800	9804000	+
Chr4	9843000	9843400	+
Chr4	9896200	9896400	+
Chr4	9919600	9920000	+
Chr4	10104200	10104400	+
Chr4	10130800	10131000	+
Chr4	10142600	10143400	+
Chr4	10231800	10232600	+
Chr4	10275800	10277400	+
Chr4	10309000	10309200	+
Chr4	10414000	10414200	+
Chr4	10611400	10611800	+
Chr4	10838400	10838600	+
Chr4	10884600	10884800	+
Chr4	10897000	10897200	+
Chr4	10941000	10941600	-
Chr4	11098600	11099000	+
Chr4	11103400	11103600	+
Chr4	11155800	11156200	+
Chr4	11307000	11307200	+
Chr4	11459400	11459600	+
Chr4	11669600	11670000	+
Chr4	11742400	11743000	+
Chr4	11785000	11785800	+
Chr4	11890000	11890400	+
Chr4	11907600	11908000	+
Chr4	11965200	11965400	+
Chr4	11970600	11971000	-
Chr4	12087400	12087800	+
Chr4	12327200	12327400	+
Chr4	12377400	12377600	+
Chr4	12511400	12511600	+
Chr4	12568400	12568600	+
Chr4	12686600	12687000	+
Chr4	12725000	12725200	+
Chr4	12767600	12767800	+
Chr4	12872400	12872600	+
Chr4	12889600	12890000	+
Chr4	12899800	12900000	+
Chr4	12954600	12954800	+
Chr4	12977400	12977800	+
Chr4	13015600	13016000	+
Chr4	13018600	13018800	+
Chr4	13022000	13022200	+
Chr4	13048000	13048200	+
Chr4	13074400	13074800	+
Chr4	13116200	13116400	+
Chr4	13236400	13236800	+
Chr4	13240600	13241000	+
Chr4	13375600	13375800	+
Chr4	13543200	13543400	+
Chr4	13692400	13692600	+
Chr4	13751000	13751200	+
Chr4	13754200	13754400	+
Chr4	13761000	13761200	+
Chr4	13910200	13910600	+
Chr4	13924200	13924400	+
Chr4	13943200	13943400	+
Chr4	13983000	13983200	+
Chr4	13990600	13990800	+
Chr4	14078600	14078800	+
Chr4	14218800	14219000	+
Chr4	14354600	14354800	+
Chr4	14369200	14369400	+
Chr4	14369600	14370400	+
Chr4	14379800	14380200	+
Chr4	14392400	14392600	+
Chr4	14423000	14423200	+
Chr4	14439200	14439400	+
Chr4	14472800	14473000	-
Chr4	14566400	14566800	+
Chr4	14580400	14581000	+
Chr4	14591400	14592000	+
Chr4	14600600	14601000	+
Chr4	14713600	14713800	+
Chr4	14848200	14848400	+
Chr4	15106600	15106800	+
Chr4	15295200	15295400	+
Chr4	15384200	15384400	-
Chr4	15428600	15428800	+
Chr4	15491000	15491400	+
Chr4	15494200	15494400	+
Chr4	15527400	15527600	+
Chr4	15574200	15574400	+
Chr4	15589800	15591000	+
Chr4	15780200	15781000	+
Chr4	15820000	15820200	+
Chr4	15875400	15876400	+
Chr4	15895200	15895600	+
Chr4	16092000	16092400	+
Chr4	16279800	16280400	+
Chr4	16330400	16330600	+
Chr4	16348400	16348600	+
Chr4	16402200	16402400	+
Chr4	16440000	16440200	+
Chr4	16452600	16452800	-
Chr4	16460800	16461400	+
Chr4	16483400	16483800	+
Chr4	16562400	16562600	+
Chr4	16657400	16657600	+
Chr4	16657800	16658200	+
Chr4	16763200	16763400	+
Chr4	16763800	16764200	+
Chr4	16772800	16773000	+
Chr4	16781400	16781600	-
Chr4	16829800	16830400	+
Chr4	16839000	16839200	+
Chr4	16852600	16852800	+
Chr4	16855800	16856200	+
Chr4	16997400	16997800	+
Chr4	17033400	17033800	+
Chr4	17045600	17046200	+
Chr4	17049800	17050000	+
Chr4	17293400	17293800	+
Chr4	17306800	17307400	+
Chr4	17349800	17350200	+
Chr4	17369200	17369400	-
Chr4	17441200	17441400	+
Chr4	17529200	17529600	+
Chr4	17540800	17541400	+
Chr4	17564200	17564400	+
Chr4	17584200	17584600	+
Chr4	17585800	17586200	+
Chr4	17593400	17594000	+
Chr4	17597400	17597600	+
Chr4	17606200	17606600	+
Chr4	17619200	17619400	+
Chr4	17692000	17692800	+
Chr4	17695600	17695800	+
Chr4	17708600	17709000	+
Chr4	17813200	17814000	+
Chr4	17895800	17896000	+
Chr4	17915400	17915800	+
Chr4	17923400	17923800	+
Chr4	17927200	17927400	+
Chr4	17927600	17927800	+
Chr4	17955400	17955800	+
Chr4	18027800	18028400	+
Chr4	18049000	18049400	+
Chr4	18062000	18062200	+
Chr4	18067200	18067600	+
Chr4	18070600	18070800	+
Chr4	18072000	18073000	+
Chr4	18079200	18080000	+
Chr4	18097200	18097800	+
Chr4	18274000	18274200	+
Chr4	18360800	18361000	+
Chr4	18480200	18480400	+
Chr4	18576600	18577000	+
Chr4	18577200	18577400	+
Chr5	15400	15600	-
Chr5	37200	37800	+
Chr5	58600	59600	+
Chr5	73400	73800	+
Chr5	84600	86000	+
Chr5	173200	173600	+
Chr5	199200	199400	+
Chr5	211400	211600	+
Chr5	224400	224600	+
Chr5	229400	229600	+
Chr5	251600	251800	+
Chr5	301600	301800	+
Chr5	305200	305600	+
Chr5	313400	314000	+
Chr5	322000	323000	+
Chr5	324800	325200	+
Chr5	343800	344600	+
Chr5	395800	396400	+
Chr5	435600	435800	+
Chr5	442000	442200	+
Chr5	513600	514000	+
Chr5	526800	527000	+
Chr5	540200	540600	+
Chr5	583200	583600	+
Chr5	652200	652600	+
Chr5	657600	658000	+
Chr5	695400	695600	+
Chr5	730400	730600	+
Chr5	738200	738400	+
Chr5	738800	739400	+
Chr5	899200	899400	+
Chr5	947400	947800	+
Chr5	967000	967200	+
Chr5	979000	979400	+
Chr5	1056800	1057000	+
Chr5	1144200	1144400	+
Chr5	1196400	1196600	+
Chr5	1206600	1207000	+
Chr5	1291000	1291200	+
Chr5	1336600	1337000	+
Chr5	1379200	1379600	+
Chr5	1380000	1380400	+
Chr5	1400200	1400400	+
Chr5	1422400	1422600	+
Chr5	1466600	1466800	+
Chr5	1503400	1503600	+
Chr5	1528000	1528200	+
Chr5	1551600	1551800	+
Chr5	1592600	1592800	+
Chr5	1609400	1609800	+
Chr5	1623800	1624000	+
Chr5	1640400	1640600	+
Chr5	1698200	1698600	+
Chr5	1746800	1747800	+
Chr5	1917400	1917600	-
Chr5	1931400	1931600	+
Chr5	1953200	1953600	+
Chr5	1994200	1994600	+
Chr5	2010400	2010800	+
Chr5	2089800	2090000	+
Chr5	2213000	2213200	+
Chr5	2339400	2339800	+
Chr5	2390800	2391000	+
Chr5	2455800	2456000	+
Chr5	2681200	2681400	+
Chr5	2736000	2736200	+
Chr5	2763800	2764000	+
Chr5	2769800	2770400	+
Chr5	2822000	2822200	+
Chr5	2938600	2939200	+
Chr5	2949400	2949800	+
Chr5	2984600	2984800	+
Chr5	3018000	3018200	+
Chr5	3040800	3041000	+
Chr5	3112400	3112600	+
Chr5	3182600	3183000	+
Chr5	3277800	3278200	+
Chr5	3378600	3379000	+
Chr5	3399000	3399400	+
Chr5	3403600	3403800	+
Chr5	3439600	3439800	+
Chr5	3445800	3446400	+
Chr5	3494200	3494400	-
Chr5	3510400	3510600	+
Chr5	3622000	3622200	+
Chr5	3708200	3709000	+
Chr5	3727800	3728200	+
Chr5	3745000	3745400	+
Chr5	3814400	3814600	+
Chr5	3931600	3931800	+
Chr5	3988400	3989200	+
Chr5	4153800	4154000	+
Chr5	4157000	4157200	+
Chr5	4343800	4344200	+
Chr5	4371000	4371200	+
Chr5	4489200	4489600	+
Chr5	4632800	4633200	+
Chr5	4636200	4636400	+
Chr5	4695800	4696400	+
Chr5	4702800	4703000	+
Chr5	4734000	4734400	+
Chr5	4827000	4827400	+
Chr5	4938200	4938600	+
Chr5	5078400	5078600	+
Chr5	5184400	5184600	+
Chr5	5252800	5253200	+
Chr5	5289800	5290000	+
Chr5	5349800	5350600	+
Chr5	5357400	5357600	+
Chr5	5604400	5604600	+
Chr5	5606400	5606800	+
Chr5	5609000	5609200	+
Chr5	5726000	5726400	+
Chr5	5764600	5765200	+
Chr5	5954000	5954200	+
Chr5	5955000	5955200	+
Chr5	5956400	5956600	+
Chr5	5998200	5998400	+
Chr5	6015200	6015400	+
Chr5	6017800	6018200	+
Chr5	6202000	6202200	+
Chr5	6337000	6337400	+
Chr5	6357000	6357200	+
Chr5	6362200	6362400	+
Chr5	6362600	6362800	+
Chr5	6388400	6388600	+
Chr5	6388800	6389600	+
Chr5	6415000	6415600	+
Chr5	6494400	6495000	+
Chr5	6606600	6607000	+
Chr5	6770800	6771000	+
Chr5	6948200	6948600	+
Chr5	6963600	6963800	+
Chr5	6981400	6981800	+
Chr5	6985400	6985600	+
Chr5	7006600	7006800	+
Chr5	7080600	7080800	+
Chr5	7148200	7148400	+
Chr5	7169800	7170200	+
Chr5	7176600	7177000	+
Chr5	7205600	7205800	+
Chr5	7258800	7259000	+
Chr5	7315200	7315400	+
Chr5	7315600	7315800	+
Chr5	7365800	7366200	+
Chr5	7524800	7525000	+
Chr5	7525200	7525600	+
Chr5	7753800	7754000	+
Chr5	7798400	7798600	+
Chr5	7933600	7934000	+
Chr5	7959600	7960200	+
Chr5	7985800	7986600	+
Chr5	7992800	7993000	+
Chr5	8005400	8006000	+
Chr5	8076800	8077200	+
Chr5	8083000	8083200	+
Chr5	8342600	8342800	+
Chr5	8354800	8355200	+
Chr5	8589400	8590000	+
Chr5	8643600	8643800	+
Chr5	8736200	8736600	+
Chr5	8999000	8999200	+
Chr5	9004600	9004800	+
Chr5	9235400	9235800	+
Chr5	9451200	9451400	+
Chr5	9484800	9485600	+
Chr5	9676400	9676600	+
Chr5	9684600	9684800	+
Chr5	9960400	9960600	-
Chr5	10038800	10039000	+
Chr5	10368600	10368800	+
Chr5	10632600	10633000	+
Chr5	10934200	10934400	+
Chr5	10940400	10940800	+
Chr5	13936800	13937200	+
Chr5	14089000	14089800	-
Chr5	15174000	15174200	+
Chr5	15327000	15327200	-
Chr5	15421400	15421800	+
Chr5	15440000	15440200	+
Chr5	15470400	15470600	+
Chr5	15501400	15501600	+
Chr5	15643600	15643800	+
Chr5	15840200	15840600	+
Chr5	15911400	15912600	+
Chr5	16057400	16057600	+
Chr5	16058600	16059000	+
Chr5	16060400	16060800	+
Chr5	16070200	16070600	+
Chr5	16162000	16162400	+
Chr5	16298800	16299400	+
Chr5	16569600	16570000	+
Chr5	16638600	16638800	+
Chr5	16780600	16781000	+
Chr5	16860600	16860800	+
Chr5	16974400	16974600	+
Chr5	17098000	17098200	+
Chr5	17098600	17099200	+
Chr5	17131000	17131200	+
Chr5	17154800	17155400	+
Chr5	17256600	17257200	+
Chr5	17299200	17299400	+
Chr5	17331000	17331200	+
Chr5	17590800	17591400	+
Chr5	17783400	17783600	+
Chr5	17806800	17807200	+
Chr5	18036200	18036400	+
Chr5	18079600	18079800	+
Chr5	18230800	18231200	-
Chr5	18353400	18354000	+
Chr5	18755200	18755400	+
Chr5	18819400	18819800	+
Chr5	18964200	18964800	+
Chr5	18979400	18979800	+
Chr5	19236200	19236400	+
Chr5	19290000	19290400	+
Chr5	19313000	19313200	+
Chr5	19317200	19317400	+
Chr5	19357800	19358000	+
Chr5	19397600	19398000	+
Chr5	19541400	19541600	+
Chr5	19595800	19596200	+
Chr5	19698400	19698800	+
Chr5	19916800	19917000	+
Chr5	20048600	20049400	+
Chr5	20091800	20092200	-
Chr5	20100800	20101000	+
Chr5	20111400	20111800	+
Chr5	20167200	20167600	+
Chr5	20168200	20168400	+
Chr5	20192600	20193200	+
Chr5	20254000	20254200	-
Chr5	20466600	20467000	+
Chr5	20467400	20467600	+
Chr5	20500800	20501200	+
Chr5	20543600	20544400	+
Chr5	20696600	20697000	+
Chr5	20761600	20761800	+
Chr5	20833200	20833400	+
Chr5	20940000	20940400	+
Chr5	20994400	20994600	+
Chr5	21027000	21027400	+
Chr5	21031000	21031200	+
Chr5	21048400	21048800	+
Chr5	21095200	21095600	+
Chr5	21124200	21124800	+
Chr5	21307200	21307400	+
Chr5	21307600	21308800	+
Chr5	21505400	21505800	+
Chr5	22152800	22153200	+
Chr5	22331400	22331600	+
Chr5	22389000	22389200	+
Chr5	22389600	22389800	+
Chr5	22560200	22560400	+
Chr5	22580800	22581200	+
Chr5	22696800	22697000	+
Chr5	22799800	22800000	+
Chr5	23056400	23057400	+
Chr5	23096200	23097800	+
Chr5	23145600	23146000	+
Chr5	23255600	23255800	+
Chr5	23322200	23322400	+
Chr5	23355600	23355800	+
Chr5	23385200	23385800	+
Chr5	23605400	23605800	+
Chr5	23645600	23645800	+
Chr5	23660400	23660600	+
Chr5	23723000	23723200	+
Chr5	23784200	23784600	+
Chr5	23795800	23796000	+
Chr5	23846200	23846400	+
Chr5	23992200	23992600	+
Chr5	23999000	23999600	+
Chr5	24091600	24092000	+
Chr5	24172400	24173000	+
Chr5	24252200	24252600	+
Chr5	24317600	24318000	+
Chr5	24386200	24386600	+
Chr5	24480600	24481200	+
Chr5	24501000	24501200	+
Chr5	24522400	24522600	+
Chr5	24725200	24725800	+
Chr5	24932000	24932400	+
Chr5	24979400	24979600	+
Chr5	24988600	24989000	+
Chr5	24989200	24989400	+
Chr5	25120000	25120600	+
Chr5	25192000	25192200	+
Chr5	25224400	25224600	+
Chr5	25234400	25234600	+
Chr5	25318000	25318400	+
Chr5	25380800	25381200	+
Chr5	25409600	25410200	+
Chr5	25468200	25468400	+
Chr5	25573800	25574000	+
Chr5	25599800	25600000	+
Chr5	25704400	25705000	+
Chr5	25713200	25713400	+
Chr5	25716400	25716600	+
Chr5	25737800	25738200	+
Chr5	25763200	25763600	+
Chr5	25837000	25837200	+
Chr5	25842600	25843200	+
Chr5	25940800	25941200	+
Chr5	25945000	25945400	+
Chr5	25992200	25992600	-
Chr5	26012400	26012600	+
Chr5	26031600	26032000	+
Chr5	26041400	26041600	+
Chr5	26061200	26061600	+
Chr5	26073800	26074000	+
Chr5	26079800	26080000	+
Chr5	26128800	26129200	+
Chr5	26136400	26136600	+
Chr5	26190000	26190200	+
Chr5	26262000	26263000	+
Chr5	26281800	26282200	+
Chr5	26369200	26369400	+
Chr5	26395200	26395400	+
Chr5	26453800	26454800	+
Chr5	26455000	26455200	+
Chr5	26476800	26477000	+
Chr5	26496200	26496800	+
Chr5	26501200	26501600	+
Chr5	26510200	26510400	+
Chr5	26530600	26531000	+
Chr5	26565200	26565400	+
Chr5	26568800	26569000	+
Chr5	26572800	26573200	+
Chr5	26574200	26574600	+
Chr5	26625800	26626400	+
Chr5	26660800	26661200	+
Chr5	26661600	26662200	+
Chr5	26665200	26665400	+
Chr5	26698800	26699000	+
Chr5	26739200	26739600	+
Chr5	26750200	26750600	+
Chr5	26809200	26809600	+
Chr5	26815800	26816200	+
Chr5	26819000	26819400	+
Chr5	26844200	26845000	+
Chr5	26849400	26849800	+
Chr5	26854200	26854400	+
Chr5	26856400	26856600	+
Chr5	26872400	26873200	+
Chr5	26873400	26874000	+
Chr5	26911200	26911800	+
Chr5	26913000	26913200	+
Chr5	26926800	26928000	+
Chr5	26934400	26934600	+
