# Supplementary material for: Hyperosmotic priming of Arabidopsis seedlings establishes a long-term somatic memory accompanied by specific changes of the epigenome
Source: Genome Biol. 2013 Jun 14;14(6):R59. doi: 10.1186/gb-2013-14-6-r59 (PMC3707022; doi:10.1186/gb-2013-14-6-r59)
Supplement: Additional file 33 — Differences_PvsC_RH3K9me2.bed. BED file containing coordinates for differences determined by CHIPDIFF software between primed (P) and non-primed (C) 24h RH3K9me2 samples. [file gb-2013-14-6-r59-S33.BED]

track name=50vsC_RH3K9me2_all_g2fc1.2
Chr1	500400	500800	-
Chr1	3898800	3899400	+
Chr1	6192400	6192600	+
Chr1	7070400	7070600	+
Chr1	7075400	7075600	+
Chr1	8114800	8116400	-
Chr1	8390000	8390200	+
Chr1	9078400	9079200	+
Chr1	9816600	9817400	-
Chr1	9866200	9866800	-
Chr1	10269400	10269600	+
Chr1	11065000	11065400	+
Chr1	11700200	11700600	-
Chr1	12222400	12222600	+
Chr1	12329000	12330200	-
Chr1	12364400	12365400	-
Chr1	12407200	12407400	+
Chr1	12468800	12469000	+
Chr1	12497800	12498600	+
Chr1	12570200	12570400	+
Chr1	12712000	12712200	+
Chr1	12812200	12812400	+
Chr1	12844200	12844600	+
Chr1	13016800	13017400	-
Chr1	13019600	13020000	+
Chr1	13058800	13059600	-
Chr1	13265400	13265600	+
Chr1	13374600	13375000	+
Chr1	13385000	13385200	+
Chr1	13432400	13433000	+
Chr1	13720400	13720800	+
Chr1	13775200	13776200	-
Chr1	13797000	13797600	-
Chr1	13798000	13799400	-
Chr1	13802800	13803200	+
Chr1	13863200	13864000	-
Chr1	13894000	13894600	+
Chr1	13931400	13931800	+
Chr1	13937600	13938000	+
Chr1	14045200	14045800	-
Chr1	14083200	14084600	-
Chr1	14090800	14093800	-
Chr1	14178400	14181000	-
Chr1	14255000	14256400	-
Chr1	14338400	14339800	-
Chr1	14440000	14440600	-
Chr1	14496400	14497000	-
Chr1	14671800	14673200	-
Chr1	14889400	14890400	-
Chr1	15002800	15003200	+
Chr1	15040000	15044400	-
Chr1	15049600	15052600	-
Chr1	15065800	15066400	-
Chr1	15069200	15069400	+
Chr1	15082000	15086200	-
Chr1	15088200	15090800	-
Chr1	15093600	15138400	-
Chr1	15143800	15146000	-
Chr1	15179800	15181600	-
Chr1	15189800	15192800	-
Chr1	15204200	15208200	-
Chr1	15226200	15240000	-
Chr1	15245400	15267200	-
Chr1	15297200	15299400	-
Chr1	15308600	15311200	-
Chr1	15322200	15337200	-
Chr1	15342600	15365400	-
Chr1	15395000	15397600	-
Chr1	15406800	15409400	-
Chr1	15447600	15448200	-
Chr1	15461200	15464000	-
Chr1	15468200	15471000	-
Chr1	15475000	15478000	-
Chr1	15482200	15485000	-
Chr1	15538400	15539000	-
Chr1	15616600	15617000	-
Chr1	15626000	15626800	+
Chr1	15647400	15647600	+
Chr1	15700200	15701400	-
Chr1	15772600	15773000	+
Chr1	15784800	15785600	-
Chr1	15823200	15824400	-
Chr1	15832800	15836400	-
Chr1	15909800	15910000	+
Chr1	15939600	15940200	-
Chr1	15963200	15963400	+
Chr1	15987200	15987600	+
Chr1	16202400	16202800	+
Chr1	16716600	16717200	+
Chr1	16825000	16825800	-
Chr1	16854000	16854400	+
Chr1	16882800	16883600	+
Chr1	17215600	17216200	+
Chr1	17316800	17317000	+
Chr1	17317200	17317400	+
Chr1	17608800	17609200	+
Chr1	17609400	17611400	+
Chr1	18791600	18792200	-
Chr1	18828800	18830000	+
Chr1	18830400	18832200	+
Chr1	19062600	19063800	-
Chr1	19466000	19467000	-
Chr1	21125600	21126200	+
Chr1	21781000	21781800	+
Chr1	21782000	21782200	+
Chr1	21792400	21793400	+
Chr1	21817200	21817800	+
Chr1	21818200	21818400	+
Chr1	21828800	21830000	+
Chr1	21848800	21849400	+
Chr1	22102400	22102600	+
Chr1	22102800	22103000	+
Chr1	22231600	22232200	+
Chr1	23212200	23212600	+
Chr1	23568800	23569000	+
Chr1	25146200	25146800	+
Chr1	26149600	26150200	+
Chr1	26170400	26171600	-
Chr1	29378600	29378800	+
Chr1	30251800	30253200	-
Chr1	30254400	30254800	-
Chr2	1200	10400	-
Chr2	377400	377600	+
Chr2	395600	396000	-
Chr2	500000	501000	-
Chr2	824600	824800	+
Chr2	887400	887600	+
Chr2	1650800	1651400	+
Chr2	1666600	1668000	+
Chr2	1944600	1945200	+
Chr2	2076600	2076800	+
Chr2	2105000	2105400	+
Chr2	2366000	2366400	+
Chr2	2392600	2393000	+
Chr2	2451200	2452200	-
Chr2	2453400	2453800	-
Chr2	2497600	2498000	-
Chr2	2578600	2578800	+
Chr2	2604800	2605000	+
Chr2	2699000	2699200	+
Chr2	2706200	2706400	+
Chr2	2707600	2708800	-
Chr2	2753600	2753800	+
Chr2	2809600	2810000	+
Chr2	2971600	2972000	+
Chr2	2996800	2997400	+
Chr2	3001200	3001800	+
Chr2	3004200	3004600	+
Chr2	3142000	3142400	+
Chr2	3176200	3176600	+
Chr2	3177600	3178000	+
Chr2	3178200	3178600	+
Chr2	3215800	3216800	+
Chr2	3223200	3223600	+
Chr2	3560800	3561200	+
Chr2	3566400	3566600	+
Chr2	3605400	3608000	-
Chr2	3615000	3628000	-
Chr2	3811000	3811600	+
Chr2	3960200	3960600	+
Chr2	3966800	3967800	-
Chr2	3971600	3972600	-
Chr2	4093600	4094200	+
Chr2	4200800	4201200	+
Chr2	4311400	4311800	+
Chr2	4362400	4362600	+
Chr2	4363200	4364000	+
Chr2	4516000	4516600	-
Chr2	4634600	4635000	+
Chr2	4635200	4635400	+
Chr2	4665000	4665200	+
Chr2	4820200	4820600	+
Chr2	4934800	4936600	-
Chr2	5105000	5105200	+
Chr2	5198600	5205600	-
Chr2	5346200	5346400	+
Chr2	5437000	5437200	+
Chr2	5451800	5452400	+
Chr2	5455400	5456000	+
Chr2	5475200	5475400	+
Chr2	5501200	5501600	+
Chr2	5565800	5567800	-
Chr2	5575800	5578800	-
Chr2	5728400	5728600	+
Chr2	5731200	5731400	+
Chr2	5856600	5857000	+
Chr2	6150400	6150800	+
Chr2	6222000	6223200	+
Chr2	6256600	6257200	+
Chr2	6447200	6447400	+
Chr2	6822200	6822600	+
Chr2	6924200	6924800	-
Chr2	7006600	7007000	+
Chr2	7154000	7154400	-
Chr2	7202600	7202800	+
Chr2	8100000	8100200	+
Chr2	8817000	8817200	+
Chr2	9692000	9693200	-
Chr2	10648800	10649000	+
Chr2	11867600	11868000	+
Chr2	12801800	12802200	-
Chr2	13267400	13268000	-
Chr2	13337000	13338200	-
Chr2	13504000	13505400	+
Chr2	13907600	13908600	-
Chr2	14334400	14335000	-
Chr2	19697800	19698400	-
Chr3	5744800	5745400	-
Chr3	6071200	6071600	+
Chr3	8527000	8527800	+
Chr3	8956600	8956800	+
Chr3	9384800	9385800	-
Chr3	9391200	9391400	+
Chr3	10405600	10406600	-
Chr3	10641800	10642000	+
Chr3	10701000	10701600	+
Chr3	10806600	10807000	+
Chr3	10823000	10823400	+
Chr3	10828600	10828800	+
Chr3	11142800	11143200	+
Chr3	11349200	11349400	+
Chr3	11536400	11536800	-
Chr3	11620400	11620800	+
Chr3	11631400	11631600	+
Chr3	11771600	11771800	+
Chr3	11845400	11845600	+
Chr3	11855000	11855400	+
Chr3	11884600	11884800	+
Chr3	12009800	12010000	+
Chr3	12044200	12044400	+
Chr3	12048200	12050800	-
Chr3	12094000	12094200	+
Chr3	12212200	12214800	-
Chr3	12223200	12224800	-
Chr3	12244000	12247000	-
Chr3	12252400	12254200	-
Chr3	12281000	12281200	+
Chr3	12284400	12284800	+
Chr3	12536800	12537800	-
Chr3	12575800	12576400	+
Chr3	12687800	12688000	+
Chr3	12903400	12903600	+
Chr3	12990600	12991800	-
Chr3	13057200	13057400	+
Chr3	13135400	13135600	+
Chr3	13322600	13322800	+
Chr3	13516200	13518600	-
Chr3	13561200	13561400	+
Chr3	13587000	13587800	-
Chr3	13588800	13595000	-
Chr3	13596800	13602400	-
Chr3	13606400	13607600	-
Chr3	13681800	13683000	-
Chr3	13683800	13701200	-
Chr3	13701800	13724400	-
Chr3	13725200	13735600	-
Chr3	13737200	13738000	-
Chr3	13745600	13768200	-
Chr3	13770000	13772800	-
Chr3	13773600	13799400	-
Chr3	13809800	13810800	-
Chr3	13811200	13816200	-
Chr3	13834800	13836000	-
Chr3	13912400	13913400	-
Chr3	14023600	14023800	+
Chr3	14113200	14113800	+
Chr3	14154400	14155400	-
Chr3	14175200	14177600	-
Chr3	14179600	14181800	-
Chr3	14185200	14206200	-
Chr3	14206600	14207800	-
Chr3	14213600	14225000	-
Chr3	14302600	14302800	+
Chr3	14330400	14331000	+
Chr3	14413400	14416400	-
Chr3	14422600	14423200	-
Chr3	14476000	14476600	+
Chr3	14554200	14555000	-
Chr3	14575400	14575800	+
Chr3	14642800	14643200	+
Chr3	14774600	14775000	+
Chr3	14824200	14825400	-
Chr3	14841200	14842400	+
Chr3	14867600	14868200	+
Chr3	14964200	14965400	+
Chr3	14970400	14970800	+
Chr3	15174600	15174800	+
Chr3	15218200	15218400	+
Chr3	15441600	15442000	+
Chr3	15479800	15480200	+
Chr3	15553800	15554200	+
Chr3	15711000	15711200	+
Chr3	15711800	15714400	-
Chr3	15720000	15721800	-
Chr3	15764600	15765200	+
Chr3	15766600	15766800	+
Chr3	15829000	15829200	+
Chr3	15882200	15882400	+
Chr3	15937800	15938400	-
Chr3	15960400	15960600	+
Chr3	15960800	15961200	+
Chr3	16245000	16245600	+
Chr3	16562000	16562600	-
Chr3	16602800	16603000	+
Chr3	16830400	16831200	+
Chr3	17143600	17144600	-
Chr3	17276800	17277200	-
Chr3	17300200	17301400	-
Chr3	20201600	20203400	+
Chr4	1001000	1001400	-
Chr4	1312800	1313200	+
Chr4	1313800	1314200	+
Chr4	1593800	1594000	+
Chr4	1687200	1687600	-
Chr4	1880200	1880600	+
Chr4	2150000	2150200	+
Chr4	2174800	2175200	+
Chr4	2252400	2252600	+
Chr4	2836400	2839000	-
Chr4	2852600	2852800	+
Chr4	2886600	2886800	+
Chr4	2922400	2924600	-
Chr4	2938400	2948200	-
Chr4	2951400	2951800	-
Chr4	2952600	2954800	-
Chr4	3001400	3001800	+
Chr4	3013200	3015400	-
Chr4	3021600	3024800	-
Chr4	3054400	3061400	-
Chr4	3068600	3068800	+
Chr4	3089400	3089800	-
Chr4	3140000	3140200	+
Chr4	3173400	3176000	-
Chr4	3181200	3183200	-
Chr4	3275400	3277400	-
Chr4	3424800	3425200	+
Chr4	3537800	3539200	-
Chr4	3544400	3546200	-
Chr4	3656800	3657200	+
Chr4	3700800	3703400	-
Chr4	3736200	3739200	-
Chr4	3747400	3749200	-
Chr4	3839000	3839600	-
Chr4	3850000	3852000	-
Chr4	3855400	3855600	+
Chr4	3866800	3867800	-
Chr4	3875800	3876600	-
Chr4	3950600	3956200	-
Chr4	3965000	3989000	-
Chr4	3996400	4011600	-
Chr4	4025000	4025800	-
Chr4	4043400	4044600	-
Chr4	4177000	4178000	-
Chr4	4183600	4185000	-
Chr4	4213200	4213800	+
Chr4	4233000	4233600	+
Chr4	4266000	4266200	+
Chr4	4425800	4426600	-
Chr4	4557200	4560000	-
Chr4	4592000	4592600	+
Chr4	4626400	4626600	+
Chr4	4633400	4633600	+
Chr4	4638400	4638800	+
Chr4	4698400	4698800	+
Chr4	4861800	4862000	+
Chr4	4894000	4895400	-
Chr4	4900800	4902600	-
Chr4	4911600	4912000	+
Chr4	4959200	4961000	-
Chr4	4966400	4969000	-
Chr4	5308200	5308400	+
Chr4	5311200	5312400	+
Chr4	5335800	5336600	+
Chr4	5363200	5363400	+
Chr4	5469600	5470000	+
Chr4	5540400	5541000	-
Chr4	5592000	5592400	+
Chr4	5595800	5596600	+
Chr4	5802600	5802800	+
Chr4	5906800	5907000	+
Chr4	5998000	5998200	+
Chr4	6000200	6000400	+
Chr4	6004800	6005000	+
Chr4	8109800	8110200	+
Chr4	8328800	8329200	+
Chr4	8729400	8730600	-
Chr4	9487200	9487800	+
Chr4	9499600	9499800	+
Chr4	10172400	10173000	+
Chr4	10173600	10173800	+
Chr4	10396400	10396800	-
Chr4	16055000	16055800	-
Chr5	2040200	2040800	+
Chr5	2346400	2346800	+
Chr5	2441800	2442000	+
Chr5	3019400	3020400	-
Chr5	4313000	4313400	-
Chr5	4987600	4988600	+
Chr5	5429000	5429400	-
Chr5	8745600	8746800	-
Chr5	8765800	8766800	-
Chr5	9344000	9344200	+
Chr5	9590600	9591600	-
Chr5	9708400	9709000	+
Chr5	9964000	9965200	-
Chr5	9991800	9992000	+
Chr5	9992400	9992600	+
Chr5	10002600	10002800	+
Chr5	10126600	10127000	+
Chr5	10181400	10182000	+
Chr5	10224000	10224400	+
Chr5	10230200	10230600	+
Chr5	10234000	10234600	+
Chr5	10235800	10236000	+
Chr5	10283400	10283800	+
Chr5	10408000	10408200	+
Chr5	10661600	10661800	+
Chr5	10662600	10663000	+
Chr5	10663200	10663400	+
Chr5	10739200	10739600	+
Chr5	10751600	10752200	+
Chr5	10756400	10756600	+
Chr5	10779400	10779600	+
Chr5	10787600	10787800	+
Chr5	10788400	10788800	+
Chr5	10823400	10823800	+
Chr5	10838800	10839000	+
Chr5	10907200	10907600	+
Chr5	11038600	11038800	+
Chr5	11055200	11055400	+
Chr5	11184600	11189000	-
Chr5	11214000	11215800	-
Chr5	11320600	11324200	-
Chr5	11328400	11331600	-
Chr5	11374600	11374800	+
Chr5	11450000	11450600	+
Chr5	11450800	11451200	+
Chr5	11559400	11559800	+
Chr5	11634000	11634400	+
Chr5	11686200	11689200	-
Chr5	11693800	11697000	-
Chr5	11701800	11715200	-
Chr5	11720400	11725000	-
Chr5	11726000	11738000	-
Chr5	11772800	11774000	-
Chr5	11779600	11784000	-
Chr5	11798800	11799800	-
Chr5	11806400	11807200	-
Chr5	11810400	11813400	-
Chr5	11818200	11829000	-
Chr5	11829400	11834000	-
Chr5	11838800	11843600	-
Chr5	11848600	11900800	-
Chr5	11901600	11903800	-
Chr5	11905600	11906600	-
Chr5	11915400	11916200	-
Chr5	11928200	11938800	-
Chr5	11943200	11955400	-
Chr5	11987800	11991000	-
Chr5	12008200	12009800	-
Chr5	12015400	12017000	-
Chr5	12017600	12018000	-
Chr5	12029600	12032400	-
Chr5	12101000	12102400	-
Chr5	12130200	12131600	-
Chr5	12138200	12138600	-
Chr5	12139400	12142400	-
Chr5	12148400	12150800	-
Chr5	12339200	12340000	-
Chr5	12348000	12349600	-
Chr5	12389400	12389800	+
Chr5	12425000	12425600	+
Chr5	12428200	12430000	-
Chr5	12433200	12434800	-
Chr5	12435200	12435800	-
Chr5	12470800	12472000	-
Chr5	12513400	12513600	+
Chr5	12581000	12581400	+
Chr5	12601200	12601400	+
Chr5	12808000	12811200	-
Chr5	12814800	12821600	-
Chr5	12822800	12827200	-
Chr5	12849600	12853200	-
Chr5	12857400	12860600	-
Chr5	12861600	12869800	-
Chr5	13056400	13056800	+
Chr5	13261200	13264200	-
Chr5	13269600	13272200	-
Chr5	13319400	13320000	-
Chr5	13349000	13349400	+
Chr5	13527600	13527800	+
Chr5	13798200	13798800	+
Chr5	14150200	14151400	-
Chr5	14295600	14296000	+
Chr5	14679800	14680000	+
Chr5	14703200	14703600	+
Chr5	15334600	15334800	+
Chr5	15605600	15606000	-
Chr5	16899200	16899600	+
Chr5	17365400	17366400	-
Chr5	17776200	17776800	-
Chr5	18011800	18012200	+
Chr5	18145600	18145800	+
Chr5	18258800	18259200	+
Chr5	18854200	18855000	-
Chr5	19741600	19742000	-
Chr5	19891200	19892400	+
Chr5	20681400	20681800	-
Chr5	24187000	24187400	-
chloroplast	400	3400	-
chloroplast	3600	4400	-
chloroplast	5000	7800	-
chloroplast	9000	26600	-
chloroplast	27400	28600	-
chloroplast	29400	31000	-
chloroplast	32800	45800	-
chloroplast	46800	50400	-
chloroplast	51200	54200	-
chloroplast	54800	58600	-
chloroplast	59400	64600	-
chloroplast	65800	66600	-
chloroplast	68400	77600	-
chloroplast	78200	81600	-
chloroplast	82800	110400	-
chloroplast	111200	112200	-
chloroplast	114600	115400	-
chloroplast	116200	118800	-
chloroplast	119600	123600	-
chloroplast	127000	127400	-
chloroplast	128200	154400	-
