# Supplementary material for: Hyperosmotic priming of Arabidopsis seedlings establishes a long-term somatic memory accompanied by specific changes of the epigenome
Source: Genome Biol. 2013 Jun 14;14(6):R59. doi: 10.1186/gb-2013-14-6-r59 (PMC3707022; doi:10.1186/gb-2013-14-6-r59)
Supplement: Additional file 34 — Differences_PvsC_RH3K27me3.bed. BED file containing coordinates for differences determined by CHIPDIFF software between primed (P) and non-primed (C) 24h RH3K27me3 samples. [file gb-2013-14-6-r59-S34.BED]

track name=50vsC_RH3K27me3_uni_g2fc1.2
Chr1	9000	9400	-
Chr1	11600	11800	-
Chr1	13000	13200	-
Chr1	13800	14200	-
Chr1	15800	16000	-
Chr1	39800	40000	-
Chr1	42400	43400	-
Chr1	61000	61200	-
Chr1	71000	71400	+
Chr1	78400	78600	-
Chr1	79200	80000	-
Chr1	80800	81200	-
Chr1	104000	104200	-
Chr1	106200	106400	-
Chr1	106800	107200	-
Chr1	154200	154400	-
Chr1	155400	155800	+
Chr1	312000	312200	+
Chr1	340600	340800	+
Chr1	341400	342000	+
Chr1	358200	358400	+
Chr1	358600	359000	+
Chr1	365600	366200	+
Chr1	366800	367000	-
Chr1	415200	415800	+
Chr1	463800	464000	-
Chr1	467000	467200	-
Chr1	481800	482200	-
Chr1	490200	490400	+
Chr1	503400	504400	-
Chr1	507800	509000	-
Chr1	509200	509400	-
Chr1	545200	545400	-
Chr1	549200	549800	-
Chr1	583000	583200	-
Chr1	611000	611400	+
Chr1	611600	611800	+
Chr1	612400	612600	-
Chr1	618800	619000	+
Chr1	664400	664800	-
Chr1	697400	698000	-
Chr1	698600	698800	-
Chr1	770000	770200	+
Chr1	771600	772000	-
Chr1	845400	845800	-
Chr1	872200	872600	+
Chr1	922000	922200	-
Chr1	922800	923000	-
Chr1	926800	927800	-
Chr1	928200	928400	-
Chr1	928800	929000	-
Chr1	952400	952600	-
Chr1	952800	954000	-
Chr1	954800	955600	+
Chr1	955800	956200	-
Chr1	958200	958600	-
Chr1	968200	968400	+
Chr1	968800	969000	-
Chr1	970200	970600	-
Chr1	971000	972600	-
Chr1	974200	974400	-
Chr1	988000	988400	-
Chr1	990000	990200	+
Chr1	1022800	1023800	-
Chr1	1101800	1102400	-
Chr1	1122000	1122200	+
Chr1	1123200	1123400	-
Chr1	1124200	1124400	-
Chr1	1172200	1172400	-
Chr1	1173800	1175000	-
Chr1	1176200	1176400	-
Chr1	1208400	1208600	-
Chr1	1223800	1224000	-
Chr1	1273000	1273200	-
Chr1	1273400	1273600	-
Chr1	1273800	1274200	-
Chr1	1277600	1277800	-
Chr1	1300200	1300400	-
Chr1	1300600	1301000	+
Chr1	1302400	1302600	-
Chr1	1311800	1312000	-
Chr1	1478600	1478800	+
Chr1	1515600	1515800	-
Chr1	1516200	1516600	-
Chr1	1517200	1518000	-
Chr1	1518200	1518400	-
Chr1	1519400	1520200	-
Chr1	1536800	1537000	-
Chr1	1538600	1539000	-
Chr1	1540800	1541200	-
Chr1	1541600	1541800	-
Chr1	1542400	1542800	-
Chr1	1590000	1590800	+
Chr1	1592400	1592600	-
Chr1	1664400	1664800	-
Chr1	1668000	1668400	+
Chr1	1691200	1691400	-
Chr1	1694600	1694800	+
Chr1	1695000	1695200	+
Chr1	1704000	1704200	+
Chr1	1740400	1740800	-
Chr1	1741800	1742000	+
Chr1	1839800	1840000	-
Chr1	1840400	1841000	-
Chr1	1841200	1841600	-
Chr1	1842600	1843000	-
Chr1	1845600	1845800	-
Chr1	1846800	1847000	-
Chr1	1847200	1847400	-
Chr1	1849600	1850000	-
Chr1	1850600	1850800	-
Chr1	1906400	1906600	-
Chr1	1921000	1921600	-
Chr1	1921800	1922000	-
Chr1	1931600	1932000	+
Chr1	1935200	1935400	-
Chr1	1936400	1936600	+
Chr1	1937600	1939000	-
Chr1	1939600	1940000	+
Chr1	1940200	1940400	+
Chr1	2142000	2142400	-
Chr1	2142800	2143000	-
Chr1	2144600	2145200	-
Chr1	2149000	2149200	-
Chr1	2150200	2150400	-
Chr1	2202800	2203200	-
Chr1	2237000	2237200	-
Chr1	2283200	2283800	-
Chr1	2285600	2286200	-
Chr1	2302200	2302400	-
Chr1	2354000	2354200	-
Chr1	2355800	2356200	-
Chr1	2356400	2357600	-
Chr1	2358600	2358800	-
Chr1	2390400	2390800	-
Chr1	2391000	2392000	+
Chr1	2427400	2427600	+
Chr1	2518800	2519400	-
Chr1	2524200	2524600	+
Chr1	2528400	2528800	+
Chr1	2529800	2530000	-
Chr1	2550600	2550800	+
Chr1	2559200	2559600	-
Chr1	2560000	2560200	+
Chr1	2586400	2586600	+
Chr1	2612800	2613000	+
Chr1	2627000	2627200	-
Chr1	2661200	2661400	-
Chr1	2664000	2664200	-
Chr1	2675600	2676600	-
Chr1	2678800	2679200	-
Chr1	2841200	2842000	-
Chr1	2885400	2885600	+
Chr1	2889200	2889400	+
Chr1	2889600	2889800	+
Chr1	2907800	2908000	-
Chr1	2909200	2909400	-
Chr1	2983600	2984000	-
Chr1	2984400	2984800	-
Chr1	2985400	2985600	+
Chr1	3021400	3021600	-
Chr1	3028400	3028600	-
Chr1	3029400	3029600	-
Chr1	3082600	3082800	-
Chr1	3083000	3083400	-
Chr1	3084000	3084200	-
Chr1	3092800	3093000	-
Chr1	3158000	3158200	+
Chr1	3171200	3171400	-
Chr1	3184600	3185000	-
Chr1	3233600	3233800	-
Chr1	3236000	3236200	-
Chr1	3266400	3266600	-
Chr1	3400200	3400400	-
Chr1	3402600	3402800	-
Chr1	3404000	3404200	+
Chr1	3406000	3406200	-
Chr1	3439800	3440000	+
Chr1	3496400	3496800	-
Chr1	3497800	3498200	-
Chr1	3501000	3501200	-
Chr1	3522000	3522400	-
Chr1	3529800	3530400	-
Chr1	3543000	3543400	-
Chr1	3573200	3573400	-
Chr1	3626000	3626200	+
Chr1	3626600	3626800	+
Chr1	3696600	3696800	-
Chr1	3698000	3698400	-
Chr1	3698800	3699200	-
Chr1	3699600	3700000	-
Chr1	3752600	3752800	-
Chr1	3758400	3758600	-
Chr1	3759600	3760000	-
Chr1	3764000	3764600	+
Chr1	3852600	3853200	-
Chr1	3856400	3856800	-
Chr1	3857400	3857600	-
Chr1	3857800	3858200	-
Chr1	3860800	3861200	+
Chr1	3884800	3885600	-
Chr1	3888800	3889200	+
Chr1	3902600	3902800	+
Chr1	3966400	3966600	+
Chr1	3973400	3973600	-
Chr1	3976000	3976400	+
Chr1	4024400	4024800	+
Chr1	4026800	4027400	-
Chr1	4063400	4063600	-
Chr1	4064600	4064800	-
Chr1	4072200	4072400	+
Chr1	4077000	4077200	-
Chr1	4078200	4078800	-
Chr1	4083000	4083400	-
Chr1	4083800	4084200	-
Chr1	4085000	4085200	-
Chr1	4087000	4087200	-
Chr1	4088200	4088400	-
Chr1	4089000	4089600	-
Chr1	4091800	4092200	-
Chr1	4094000	4094200	-
Chr1	4094400	4094800	-
Chr1	4098200	4098600	-
Chr1	4104400	4105000	-
Chr1	4108600	4109000	+
Chr1	4118600	4118800	+
Chr1	4129800	4130000	-
Chr1	4131000	4131600	-
Chr1	4134000	4134800	-
Chr1	4137800	4138000	+
Chr1	4162200	4162800	-
Chr1	4163400	4163800	+
Chr1	4165000	4165200	-
Chr1	4166400	4167000	-
Chr1	4167400	4168200	-
Chr1	4168400	4169000	-
Chr1	4169800	4171000	-
Chr1	4171200	4171400	-
Chr1	4216400	4216600	+
Chr1	4273800	4274400	-
Chr1	4276800	4277000	-
Chr1	4281200	4281400	-
Chr1	4288200	4289000	-
Chr1	4291200	4291400	-
Chr1	4291600	4292000	-
Chr1	4292800	4293000	-
Chr1	4299000	4299200	+
Chr1	4299800	4300000	-
Chr1	4300400	4301400	-
Chr1	4309400	4309600	-
Chr1	4312800	4313600	-
Chr1	4317800	4318000	-
Chr1	4339600	4339800	-
Chr1	4366400	4366600	-
Chr1	4421000	4421200	-
Chr1	4426200	4426400	-
Chr1	4426800	4428000	-
Chr1	4428200	4428400	-
Chr1	4428800	4429000	-
Chr1	4429200	4429800	-
Chr1	4505600	4506400	-
Chr1	4529200	4529800	+
Chr1	4549200	4549400	-
Chr1	4551800	4552400	-
Chr1	4552800	4553800	-
Chr1	4596800	4597600	-
Chr1	4599400	4599600	-
Chr1	4599800	4600000	-
Chr1	4605200	4605400	+
Chr1	4653000	4653400	-
Chr1	4654400	4654600	-
Chr1	4656000	4656400	-
Chr1	4657400	4657800	-
Chr1	4658200	4658600	-
Chr1	4662000	4662600	-
Chr1	4666400	4666600	-
Chr1	4668000	4668400	-
Chr1	4673400	4674000	-
Chr1	4674600	4674800	-
Chr1	4687400	4687800	-
Chr1	4689800	4690200	-
Chr1	4690800	4691000	-
Chr1	4699200	4700600	-
Chr1	4704200	4704400	+
Chr1	4704800	4705400	-
Chr1	4706600	4707600	-
Chr1	4809000	4809400	-
Chr1	4811200	4811600	-
Chr1	4829600	4830000	-
Chr1	4830800	4831000	+
Chr1	4901400	4901600	-
Chr1	4902000	4902200	-
Chr1	4902400	4902600	-
Chr1	4903200	4903600	-
Chr1	4905800	4906200	-
Chr1	4906600	4906800	-
Chr1	4932600	4932800	+
Chr1	4936000	4936200	-
Chr1	4937000	4937600	-
Chr1	4939400	4940000	+
Chr1	4958600	4959200	+
Chr1	4977400	4977800	-
Chr1	4978200	4978600	-
Chr1	4988600	4990000	-
Chr1	4992000	4992200	+
Chr1	4992600	4992800	-
Chr1	4993200	4993600	-
Chr1	4994800	4995600	-
Chr1	4996200	4996600	-
Chr1	5001600	5002800	-
Chr1	5006600	5006800	-
Chr1	5020600	5021000	-
Chr1	5058400	5058600	-
Chr1	5072600	5072800	-
Chr1	5133400	5134000	-
Chr1	5137000	5137600	+
Chr1	5152600	5152800	+
Chr1	5153600	5154000	-
Chr1	5156600	5157200	-
Chr1	5159400	5159800	+
Chr1	5190200	5190400	-
Chr1	5272800	5273000	+
Chr1	5284800	5285400	-
Chr1	5286000	5286200	-
Chr1	5349200	5349600	-
Chr1	5350400	5350800	-
Chr1	5351000	5351400	-
Chr1	5354600	5354800	-
Chr1	5355000	5355200	-
Chr1	5394000	5394200	+
Chr1	5394400	5394600	+
Chr1	5424800	5425000	-
Chr1	5451600	5452200	+
Chr1	5572000	5572200	+
Chr1	5601400	5602000	-
Chr1	5602200	5602400	-
Chr1	5604600	5605000	-
Chr1	5605400	5606000	+
Chr1	5607600	5608000	-
Chr1	5608400	5608600	-
Chr1	5610400	5610600	-
Chr1	5636000	5636400	-
Chr1	5652400	5652600	-
Chr1	5733800	5734200	-
Chr1	5796600	5796800	-
Chr1	5797400	5798000	-
Chr1	5806800	5807000	-
Chr1	5811800	5812600	-
Chr1	5813400	5813600	-
Chr1	5817200	5817400	-
Chr1	5877600	5878000	-
Chr1	5962800	5963000	-
Chr1	6118000	6118200	-
Chr1	6119200	6120200	-
Chr1	6121200	6121600	+
Chr1	6122000	6122200	+
Chr1	6176000	6176200	-
Chr1	6177400	6178000	-
Chr1	6179200	6179800	-
Chr1	6231000	6231400	-
Chr1	6241400	6242600	-
Chr1	6242800	6243000	-
Chr1	6272400	6272600	-
Chr1	6332200	6332800	-
Chr1	6334600	6335200	-
Chr1	6391400	6392400	-
Chr1	6393200	6394200	-
Chr1	6445600	6446000	-
Chr1	6448200	6448800	-
Chr1	6449800	6450400	-
Chr1	6451400	6451600	-
Chr1	6451800	6452000	-
Chr1	6452200	6452400	-
Chr1	6456400	6456600	-
Chr1	6470800	6471000	-
Chr1	6472800	6473200	-
Chr1	6477400	6478200	-
Chr1	6487000	6487800	-
Chr1	6510400	6510600	+
Chr1	6615600	6616000	-
Chr1	6638200	6638400	-
Chr1	6638600	6639000	-
Chr1	6651800	6652000	-
Chr1	6653200	6653600	-
Chr1	6680200	6680400	-
Chr1	6755800	6756200	-
Chr1	6758000	6758400	-
Chr1	6764200	6764400	-
Chr1	6781400	6781600	-
Chr1	6784600	6785000	+
Chr1	6785200	6785400	-
Chr1	6786400	6786600	-
Chr1	6789600	6790000	-
Chr1	6790800	6791000	-
Chr1	6792000	6793000	-
Chr1	6793400	6793600	-
Chr1	6836800	6837200	-
Chr1	6837400	6838200	-
Chr1	6841400	6841600	-
Chr1	6842200	6842600	-
Chr1	6845400	6845600	-
Chr1	6851000	6851400	-
Chr1	6869200	6869600	-
Chr1	6876800	6877000	-
Chr1	6877400	6877600	-
Chr1	6882600	6883000	-
Chr1	6883400	6883800	-
Chr1	6906600	6906800	-
Chr1	6907600	6907800	+
Chr1	6908800	6909200	-
Chr1	6958800	6959200	-
Chr1	6978200	6978600	+
Chr1	7042600	7042800	+
Chr1	7054200	7054600	-
Chr1	7055600	7055800	-
Chr1	7056000	7056400	-
Chr1	7057400	7057800	-
Chr1	7102400	7102800	+
Chr1	7221000	7221400	+
Chr1	7225800	7226000	-
Chr1	7227800	7228000	-
Chr1	7238400	7238600	-
Chr1	7258000	7258200	+
Chr1	7259800	7260000	+
Chr1	7269000	7269200	-
Chr1	7321800	7322000	-
Chr1	7330600	7330800	+
Chr1	7331600	7331800	+
Chr1	7342800	7343000	-
Chr1	7367000	7367200	+
Chr1	7390600	7390800	+
Chr1	7394800	7395200	-
Chr1	7400000	7400200	+
Chr1	7401600	7401800	-
Chr1	7403600	7403800	-
Chr1	7404000	7404200	-
Chr1	7404600	7404800	+
Chr1	7405200	7405800	-
Chr1	7450000	7450200	+
Chr1	7454000	7454600	+
Chr1	7467600	7468000	-
Chr1	7469400	7469600	+
Chr1	7479600	7480000	-
Chr1	7481800	7482200	-
Chr1	7522400	7522800	-
Chr1	7525600	7525800	-
Chr1	7526800	7527200	-
Chr1	7546400	7546600	+
Chr1	7549800	7550000	+
Chr1	7554000	7554200	-
Chr1	7670800	7671000	-
Chr1	7673400	7673600	-
Chr1	7674400	7675000	-
Chr1	7686200	7686400	-
Chr1	7687000	7687400	-
Chr1	7688200	7688400	-
Chr1	7688800	7689000	-
Chr1	7689600	7689800	-
Chr1	7693400	7693600	-
Chr1	7717200	7717400	-
Chr1	7724600	7725200	-
Chr1	7725600	7725800	-
Chr1	7728000	7728200	+
Chr1	7729000	7729600	-
Chr1	7731000	7731200	-
Chr1	7740600	7740800	+
Chr1	7741200	7741400	+
Chr1	7743000	7743200	-
Chr1	7748400	7749400	-
Chr1	7785400	7785600	-
Chr1	7793600	7793800	+
Chr1	7801600	7802200	+
Chr1	7803400	7803600	-
Chr1	7804000	7804800	-
Chr1	7810000	7810200	-
Chr1	7816600	7817000	-
Chr1	7817200	7817600	-
Chr1	7856400	7856600	-
Chr1	7857200	7857600	-
Chr1	7857800	7858000	-
Chr1	7885200	7885600	-
Chr1	7893000	7893200	+
Chr1	7899000	7899200	-
Chr1	7901000	7901200	+
Chr1	7902600	7903000	-
Chr1	7903600	7903800	-
Chr1	7905200	7905600	-
Chr1	7987800	7988000	-
Chr1	7988600	7988800	+
Chr1	8009800	8010400	-
Chr1	8031200	8031600	-
Chr1	8035600	8036000	-
Chr1	8037600	8037800	-
Chr1	8041600	8042000	-
Chr1	8043400	8043600	-
Chr1	8045000	8045200	-
Chr1	8045400	8045600	+
Chr1	8055200	8055400	-
Chr1	8056400	8056800	+
Chr1	8137600	8137800	-
Chr1	8145400	8145600	-
Chr1	8187800	8188000	-
Chr1	8191400	8191800	-
Chr1	8199400	8199800	-
Chr1	8204200	8204600	-
Chr1	8205200	8206000	-
Chr1	8226400	8226800	-
Chr1	8227400	8227600	+
Chr1	8228400	8228600	-
Chr1	8229400	8230000	-
Chr1	8232000	8232400	-
Chr1	8233600	8233800	-
Chr1	8235000	8235400	-
Chr1	8252600	8252800	-
Chr1	8254200	8254400	-
Chr1	8266400	8266600	-
Chr1	8273600	8274000	+
Chr1	8292200	8292400	-
Chr1	8293400	8293600	-
Chr1	8300600	8300800	-
Chr1	8301800	8302000	-
Chr1	8305600	8305800	-
Chr1	8306600	8306800	-
Chr1	8310400	8310600	+
Chr1	8343200	8343400	-
Chr1	8365600	8365800	-
Chr1	8367000	8367200	-
Chr1	8388800	8389000	+
Chr1	8389200	8389400	+
Chr1	8390200	8391000	+
Chr1	8391400	8392200	-
Chr1	8394200	8394400	-
Chr1	8415800	8416000	-
Chr1	8448800	8449000	-
Chr1	8449400	8449600	-
Chr1	8449800	8450200	-
Chr1	8450600	8451000	-
Chr1	8487200	8487800	-
Chr1	8494200	8495400	-
Chr1	8498000	8498600	-
Chr1	8499400	8500000	-
Chr1	8501800	8502000	-
Chr1	8536400	8536800	+
Chr1	8543800	8544000	-
Chr1	8595200	8595400	-
Chr1	8595800	8596800	-
Chr1	8597400	8597600	-
Chr1	8597800	8598200	-
Chr1	8649400	8649600	-
Chr1	8650200	8650400	-
Chr1	8674600	8674800	-
Chr1	8677800	8678000	-
Chr1	8681000	8681200	-
Chr1	8689200	8689400	-
Chr1	8713400	8713800	-
Chr1	8714600	8714800	+
Chr1	8715800	8716000	-
Chr1	8716400	8716600	-
Chr1	8717200	8717600	-
Chr1	8741000	8741200	-
Chr1	8847200	8847400	-
Chr1	8847600	8848000	-
Chr1	8849000	8849400	-
Chr1	8849600	8849800	-
Chr1	8850800	8851400	+
Chr1	8856200	8856400	-
Chr1	8873000	8873600	-
Chr1	8875600	8876000	-
Chr1	8881000	8881400	-
Chr1	8884600	8885200	-
Chr1	8914400	8915000	+
Chr1	8915400	8915600	-
Chr1	8919600	8919800	-
Chr1	8935000	8935200	+
Chr1	8939600	8939800	+
Chr1	8989000	8989200	-
Chr1	8989800	8990200	-
Chr1	9080600	9080800	-
Chr1	9084000	9085000	+
Chr1	9101400	9101600	-
Chr1	9102800	9103000	-
Chr1	9103800	9104200	-
Chr1	9104800	9105000	-
Chr1	9118800	9119000	-
Chr1	9127800	9128200	+
Chr1	9131000	9131200	+
Chr1	9141800	9142800	+
Chr1	9149600	9150000	+
Chr1	9162000	9162400	+
Chr1	9192200	9192400	-
Chr1	9227200	9228000	-
Chr1	9238800	9239000	-
Chr1	9239800	9240200	-
Chr1	9256000	9256800	-
Chr1	9263400	9264000	-
Chr1	9265200	9265400	+
Chr1	9266000	9266400	-
Chr1	9266600	9267000	-
Chr1	9269000	9270000	-
Chr1	9276200	9276400	-
Chr1	9277800	9278400	-
Chr1	9278600	9278800	-
Chr1	9280400	9280800	-
Chr1	9281400	9281800	-
Chr1	9283600	9283800	-
Chr1	9294000	9294200	-
Chr1	9308600	9308800	-
Chr1	9382600	9383000	-
Chr1	9390000	9390200	-
Chr1	9417600	9418000	-
Chr1	9454000	9454200	-
Chr1	9463000	9463200	-
Chr1	9463600	9464000	-
Chr1	9464200	9464400	-
Chr1	9479000	9479200	+
Chr1	9538000	9538600	+
Chr1	9568600	9568800	-
Chr1	9571000	9571400	+
Chr1	9606600	9607000	-
Chr1	9609600	9609800	+
Chr1	9610400	9610800	-
Chr1	9623200	9623600	-
Chr1	9624000	9624400	-
Chr1	9626600	9627000	-
Chr1	9628000	9628200	+
Chr1	9642600	9643200	+
Chr1	9651800	9652400	-
Chr1	9656000	9656200	-
Chr1	9706000	9706200	-
Chr1	9761800	9762000	-
Chr1	9770600	9770800	-
Chr1	9786000	9786200	-
Chr1	9788200	9788400	-
Chr1	9788800	9789600	-
Chr1	9791200	9791600	-
Chr1	9793800	9794000	-
Chr1	9795000	9795400	-
Chr1	9882400	9882800	-
Chr1	9896200	9896800	-
Chr1	9897600	9897800	-
Chr1	9898200	9899200	-
Chr1	9900200	9901000	-
Chr1	9901600	9901800	-
Chr1	9902200	9902800	-
Chr1	9904400	9904800	-
Chr1	9905400	9906000	-
Chr1	9907600	9907800	-
Chr1	9909600	9910200	-
Chr1	9912600	9913400	+
Chr1	9913800	9914600	-
Chr1	9916200	9916800	-
Chr1	9918800	9919600	-
Chr1	9952000	9952200	+
Chr1	9972400	9972600	-
Chr1	10003600	10003800	-
Chr1	10010800	10011200	-
Chr1	10011800	10012400	-
Chr1	10022400	10023000	-
Chr1	10056000	10056200	-
Chr1	10058200	10059200	-
Chr1	10065800	10066600	-
Chr1	10083400	10083600	-
Chr1	10083800	10084600	+
Chr1	10085600	10085800	-
Chr1	10112000	10112200	-
Chr1	10114800	10115400	-
Chr1	10142000	10142400	-
Chr1	10161200	10162400	-
Chr1	10163000	10163400	+
Chr1	10165200	10166400	-
Chr1	10167800	10168200	-
Chr1	10169800	10170400	-
Chr1	10170800	10171400	-
Chr1	10187800	10188000	-
Chr1	10237000	10237200	+
Chr1	10369600	10369800	-
Chr1	10451200	10451800	-
Chr1	10458000	10458200	+
Chr1	10517000	10517400	-
Chr1	10518200	10518600	-
Chr1	10518800	10519000	-
Chr1	10519200	10520000	-
Chr1	10523600	10523800	-
Chr1	10536400	10536600	-
Chr1	10540600	10541200	-
Chr1	10548800	10549000	-
Chr1	10550600	10550800	-
Chr1	10551200	10551400	-
Chr1	10555600	10555800	-
Chr1	10556400	10556600	-
Chr1	10562200	10562400	-
Chr1	10563000	10563400	-
Chr1	10565000	10565200	-
Chr1	10565400	10566000	-
Chr1	10566400	10566600	-
Chr1	10568200	10569000	-
Chr1	10569600	10570600	-
Chr1	10573200	10573400	-
Chr1	10573800	10574000	-
Chr1	10575800	10576000	-
Chr1	10577600	10577800	-
Chr1	10578200	10578600	-
Chr1	10579200	10579400	-
Chr1	10597000	10597200	-
Chr1	10599800	10600400	-
Chr1	10601000	10601400	-
Chr1	10611000	10611400	+
Chr1	10613400	10613600	+
Chr1	10615000	10615200	-
Chr1	10615800	10616200	-
Chr1	10617600	10618400	-
Chr1	10629800	10630400	-
Chr1	10631400	10631600	-
Chr1	10646600	10647000	-
Chr1	10647600	10648200	-
Chr1	10693400	10693800	-
Chr1	10694800	10695400	-
Chr1	10703400	10703800	-
Chr1	10704200	10704800	-
Chr1	10706000	10706400	-
Chr1	10707400	10707600	-
Chr1	10794400	10795000	-
Chr1	10866400	10867400	-
Chr1	10871200	10871400	-
Chr1	10872000	10873000	-
Chr1	10874800	10875400	-
Chr1	10895600	10896000	+
Chr1	10901000	10901200	+
Chr1	10916200	10916400	+
Chr1	10917400	10918000	-
Chr1	10920800	10921200	-
Chr1	10925800	10926000	-
Chr1	10927600	10927800	-
Chr1	10932200	10932400	-
Chr1	10933400	10933600	+
Chr1	10935400	10935600	-
Chr1	10972600	10974200	-
Chr1	10974800	10975200	+
Chr1	10977200	10977800	-
Chr1	11005600	11005800	-
Chr1	11015600	11015800	+
Chr1	11016000	11016400	-
Chr1	11017800	11018200	+
Chr1	11020600	11020800	-
Chr1	11023400	11023800	-
Chr1	11024800	11025200	-
Chr1	11027600	11028200	-
Chr1	11028400	11028600	-
Chr1	11030800	11031000	-
Chr1	11032000	11032400	-
Chr1	11034000	11035200	-
Chr1	11035400	11035800	-
Chr1	11061600	11062000	-
Chr1	11071000	11071200	-
Chr1	11072800	11073600	-
Chr1	11074600	11075000	-
Chr1	11076200	11076600	-
Chr1	11078200	11078600	-
Chr1	11078800	11079000	+
Chr1	11082800	11083000	-
Chr1	11084200	11084400	-
Chr1	11093800	11094200	-
Chr1	11109200	11110000	-
Chr1	11117600	11118000	-
Chr1	11118600	11119000	-
Chr1	11128800	11129000	-
Chr1	11136800	11137200	-
Chr1	11165400	11165600	-
Chr1	11166200	11166400	-
Chr1	11167600	11168200	-
Chr1	11177600	11177800	-
Chr1	11188200	11189000	+
Chr1	11199200	11199800	+
Chr1	11201400	11201800	-
Chr1	11202200	11202800	-
Chr1	11203600	11204000	-
Chr1	11223800	11224800	-
Chr1	11227200	11227400	-
Chr1	11280200	11280400	-
Chr1	11283000	11283600	-
Chr1	11283800	11284000	-
Chr1	11285000	11285200	-
Chr1	11290600	11291000	-
Chr1	11292000	11292200	+
Chr1	11298600	11299000	-
Chr1	11299200	11299400	-
Chr1	11300200	11300400	-
Chr1	11310400	11310600	-
Chr1	11334800	11335200	-
Chr1	11335800	11336200	-
Chr1	11340400	11340600	-
Chr1	11343000	11343800	-
Chr1	11347200	11347400	-
Chr1	11351000	11351400	-
Chr1	11354600	11355000	+
Chr1	11355600	11355800	-
Chr1	11357000	11357200	-
Chr1	11380800	11381000	-
Chr1	11381800	11382200	-
Chr1	11383000	11383200	-
Chr1	11441400	11441600	-
Chr1	11442400	11443000	-
Chr1	11443600	11443800	-
Chr1	11444400	11444800	-
Chr1	11449200	11449400	+
Chr1	11483600	11484200	-
Chr1	11487200	11487800	-
Chr1	11489200	11489600	-
Chr1	11490000	11491000	-
Chr1	11495000	11495200	-
Chr1	11496600	11497400	-
Chr1	11498000	11498400	-
Chr1	11502000	11502200	-
Chr1	11514000	11514400	-
Chr1	11515600	11515800	-
Chr1	11516800	11517400	-
Chr1	11523000	11523600	-
Chr1	11547400	11547600	-
Chr1	11574600	11574800	-
Chr1	11623000	11623400	-
Chr1	11624400	11624800	-
Chr1	11628200	11629200	-
Chr1	11629800	11630000	+
Chr1	11631400	11632000	-
Chr1	11632200	11632400	-
Chr1	11635000	11635200	-
Chr1	11637400	11638000	-
Chr1	11638400	11638600	-
Chr1	11645600	11646200	-
Chr1	11702200	11702400	+
Chr1	11718600	11720600	-
Chr1	11723600	11724800	-
Chr1	11725000	11725400	-
Chr1	11725600	11726800	-
Chr1	11727400	11727600	-
Chr1	11731400	11732200	-
Chr1	11763000	11763200	-
Chr1	11763800	11765400	-
Chr1	11776600	11776800	-
Chr1	11809200	11809600	-
Chr1	11839000	11839200	-
Chr1	11865000	11865200	-
Chr1	11866000	11866200	-
Chr1	11868200	11868400	-
Chr1	11870600	11870800	-
Chr1	11985400	11985600	-
Chr1	11986400	11986600	-
Chr1	11992200	11992800	-
Chr1	11993800	11994400	-
Chr1	11998400	11998800	-
Chr1	11999600	12000000	-
Chr1	12002000	12002200	-
Chr1	12003600	12003800	-
Chr1	12129000	12129200	+
Chr1	12130000	12130200	+
Chr1	12130400	12130800	-
Chr1	12131000	12131600	-
Chr1	12133200	12133400	-
Chr1	12134400	12135800	-
Chr1	12136800	12138000	-
Chr1	12160800	12161000	+
Chr1	12165000	12165200	-
Chr1	12165800	12166200	-
Chr1	12189200	12189400	+
Chr1	12219800	12220000	+
Chr1	12228800	12229600	-
Chr1	12230600	12231000	-
Chr1	12236400	12236600	-
Chr1	12237400	12237600	-
Chr1	12240200	12240400	-
Chr1	12247800	12248600	-
Chr1	12250400	12250600	-
Chr1	12250800	12251600	-
Chr1	12270000	12270200	-
Chr1	12273600	12273800	+
Chr1	12277200	12277400	-
Chr1	12282400	12283200	-
Chr1	12284200	12284600	-
Chr1	12285400	12285600	-
Chr1	12302800	12303200	-
Chr1	12312800	12313000	-
Chr1	12313800	12314000	-
Chr1	12314400	12314600	-
Chr1	12319000	12319600	-
Chr1	12321000	12321200	-
Chr1	12323000	12323200	-
Chr1	12325800	12326000	-
Chr1	12341000	12341200	-
Chr1	12342200	12342600	-
Chr1	12343000	12343200	-
Chr1	12344400	12344600	-
Chr1	12348600	12349000	-
Chr1	12372600	12372800	-
Chr1	12390400	12390600	+
Chr1	12391000	12391200	-
Chr1	12447200	12447400	-
Chr1	12480200	12480800	-
Chr1	12481400	12481800	-
Chr1	12594600	12594800	-
Chr1	12597200	12597400	+
Chr1	12597600	12597800	+
Chr1	12609000	12609200	-
Chr1	12613200	12613400	-
Chr1	12614600	12615600	-
Chr1	12633600	12633800	-
Chr1	12658800	12659600	-
Chr1	12661200	12661600	-
Chr1	12661800	12662000	+
Chr1	12662400	12662600	-
Chr1	12663000	12663200	+
Chr1	12690200	12690400	-
Chr1	12695200	12695600	-
Chr1	12704000	12704200	-
Chr1	12704400	12704600	-
Chr1	12708800	12709000	-
Chr1	12764800	12765000	-
Chr1	12765400	12765600	-
Chr1	12870400	12870600	-
Chr1	12882800	12883200	-
Chr1	12883600	12883800	-
Chr1	12884000	12884400	-
Chr1	12884600	12885000	-
Chr1	12885200	12885400	-
Chr1	12949000	12949200	-
Chr1	12955200	12955400	-
Chr1	12963400	12964000	-
Chr1	12964600	12964800	-
Chr1	12988200	12988400	-
Chr1	12990800	12991000	-
Chr1	13036000	13037400	-
Chr1	13038800	13039200	-
Chr1	13044400	13045000	-
Chr1	13045600	13046200	-
Chr1	13103400	13103600	-
Chr1	13111800	13112000	-
Chr1	13120000	13120200	+
Chr1	13257400	13258600	-
Chr1	13283000	13283600	-
Chr1	13314600	13314800	-
Chr1	13316800	13317600	-
Chr1	13318800	13319400	-
Chr1	13319600	13320600	-
Chr1	13321400	13322000	+
Chr1	13340600	13341000	-
Chr1	13361800	13362400	-
Chr1	13366400	13366600	-
Chr1	13455600	13457000	-
Chr1	13457600	13458000	-
Chr1	13462000	13462400	-
Chr1	13470800	13471000	-
Chr1	13471400	13471800	-
Chr1	13529600	13529800	-
Chr1	14007400	14007600	+
Chr1	14170600	14171200	-
Chr1	14172400	14172600	-
Chr1	14173000	14173200	-
Chr1	15081800	15082000	+
Chr1	16132800	16133200	-
Chr1	16154800	16155200	-
Chr1	16231400	16231600	-
Chr1	16232000	16232400	-
Chr1	16272400	16272600	+
Chr1	16439000	16439200	-
Chr1	16579000	16579200	+
Chr1	16644200	16644400	+
Chr1	16739600	16739800	+
Chr1	16760400	16760600	-
Chr1	16813800	16814000	+
Chr1	16815000	16815600	-
Chr1	16816400	16816800	-
Chr1	16818200	16819800	-
Chr1	16822800	16823000	-
Chr1	16829000	16829200	-
Chr1	16829400	16829800	-
Chr1	16830400	16830800	-
Chr1	16832800	16833400	-
Chr1	16834400	16834800	-
Chr1	16835400	16835600	-
Chr1	16864400	16865000	-
Chr1	16869600	16869800	-
Chr1	16871000	16871600	-
Chr1	16900400	16900600	-
Chr1	16915800	16916000	-
Chr1	16919000	16919400	-
Chr1	16920400	16920600	-
Chr1	16922000	16922400	-
Chr1	16969400	16969600	-
Chr1	16996400	16996800	-
Chr1	17122200	17122800	-
Chr1	17125200	17126200	-
Chr1	17126600	17127000	-
Chr1	17127600	17128200	-
Chr1	17210400	17210800	-
Chr1	17223400	17223600	-
Chr1	17225400	17225600	+
Chr1	17226400	17226800	-
Chr1	17235600	17235800	-
Chr1	17237400	17237600	-
Chr1	17269800	17270000	-
Chr1	17271200	17271400	+
Chr1	17272000	17272400	-
Chr1	17341200	17341600	-
Chr1	17345200	17345400	-
Chr1	17345800	17346800	-
Chr1	17348400	17348800	-
Chr1	17359200	17359600	+
Chr1	17367400	17368000	-
Chr1	17369400	17370000	-
Chr1	17370200	17370800	-
Chr1	17377600	17378600	-
Chr1	17387000	17387400	-
Chr1	17390200	17390600	+
Chr1	17393200	17393600	-
Chr1	17423000	17423400	-
Chr1	17423800	17424200	-
Chr1	17438200	17438800	-
Chr1	17488400	17488600	-
Chr1	17488800	17489200	-
Chr1	17490200	17490400	-
Chr1	17491200	17491400	-
Chr1	17492600	17492800	-
Chr1	17494600	17495200	-
Chr1	17503800	17504000	-
Chr1	17507600	17507800	-
Chr1	17525600	17525800	+
Chr1	17565400	17565800	-
Chr1	17566000	17566200	-
Chr1	17585000	17585400	-
Chr1	17590600	17590800	+
Chr1	17592800	17593600	-
Chr1	17594200	17594800	-
Chr1	17596000	17596400	-
Chr1	17598000	17598400	-
Chr1	17598600	17599000	-
Chr1	17601200	17601400	-
Chr1	17602800	17603400	-
Chr1	17608400	17608600	-
Chr1	17628000	17628200	+
Chr1	17691400	17691800	-
Chr1	17693200	17693400	-
Chr1	17706400	17706800	-
Chr1	17729600	17730200	-
Chr1	17763800	17764800	-
Chr1	17765600	17765800	-
Chr1	17766200	17766600	-
Chr1	17819200	17819400	-
Chr1	17831600	17831800	-
Chr1	17832000	17832400	-
Chr1	17832600	17832800	-
Chr1	17833600	17833800	-
Chr1	17858000	17858200	-
Chr1	17917000	17917200	-
Chr1	17962400	17962800	-
Chr1	18022600	18022800	-
Chr1	18026200	18026600	-
Chr1	18028200	18028600	-
Chr1	18033400	18033800	-
Chr1	18034400	18034800	-
Chr1	18048200	18048600	-
Chr1	18049200	18049600	-
Chr1	18050600	18051200	-
Chr1	18091800	18092200	+
Chr1	18120000	18120200	-
Chr1	18128000	18128200	-
Chr1	18171000	18171400	-
Chr1	18172400	18173000	-
Chr1	18188600	18190000	-
Chr1	18190800	18191200	-
Chr1	18192000	18192200	+
Chr1	18194400	18195200	-
Chr1	18195400	18195600	-
Chr1	18196400	18196800	-
Chr1	18197000	18197200	-
Chr1	18225400	18226000	-
Chr1	18228800	18229000	+
Chr1	18229600	18229800	+
Chr1	18246600	18246800	-
Chr1	18251200	18251600	-
Chr1	18274800	18275000	-
Chr1	18288600	18288800	-
Chr1	18310000	18310200	-
Chr1	18311600	18312800	-
Chr1	18347400	18347600	-
Chr1	18349200	18350000	-
Chr1	18425400	18425600	-
Chr1	18426000	18426200	+
Chr1	18433800	18434000	-
Chr1	18459400	18459600	+
Chr1	18467200	18467400	-
Chr1	18485000	18485400	+
Chr1	18486000	18486200	-
Chr1	18545400	18545600	-
Chr1	18545800	18546000	-
Chr1	18763800	18764000	+
Chr1	18779000	18779800	-
Chr1	18789800	18790200	-
Chr1	18856200	18857600	-
Chr1	18858600	18859000	-
Chr1	18859200	18860200	-
Chr1	18885400	18886200	-
Chr1	18887000	18888400	-
Chr1	18888800	18889200	-
Chr1	18890000	18890600	-
Chr1	18891000	18891200	-
Chr1	18892200	18892400	-
Chr1	18893600	18893800	-
Chr1	18902200	18902600	-
Chr1	18906000	18906200	-
Chr1	18910400	18911200	-
Chr1	18912000	18912600	-
Chr1	18913800	18914200	-
Chr1	18914800	18915000	-
Chr1	18915800	18917000	-
Chr1	18917800	18919000	-
Chr1	18919800	18920400	-
Chr1	18924000	18924400	-
Chr1	18956800	18957400	-
Chr1	18958200	18958400	-
Chr1	18959200	18959600	-
Chr1	18972000	18972400	-
Chr1	18973400	18974400	-
Chr1	18974800	18975800	-
Chr1	18976800	18977200	-
Chr1	18989600	18989800	-
Chr1	18990600	18990800	-
Chr1	18991400	18991800	+
Chr1	18992600	18992800	-
Chr1	18993200	18993800	-
Chr1	18994400	18994800	-
Chr1	18995800	18996000	-
Chr1	18997400	18997600	-
Chr1	18999000	18999200	-
Chr1	18999400	18999600	-
Chr1	19002600	19003200	-
Chr1	19010600	19010800	-
Chr1	19011200	19012000	-
Chr1	19013200	19013600	-
Chr1	19014000	19014200	-
Chr1	19016400	19018000	-
Chr1	19018200	19018400	-
Chr1	19022600	19023400	-
Chr1	19024600	19025600	-
Chr1	19040600	19041400	-
Chr1	19042000	19042600	-
Chr1	19043000	19043200	-
Chr1	19073400	19073800	-
Chr1	19080000	19080600	-
Chr1	19082200	19082800	-
Chr1	19083200	19083400	-
Chr1	19084400	19085000	-
Chr1	19089600	19089800	-
Chr1	19090000	19090200	-
Chr1	19090400	19090600	-
Chr1	19095200	19095400	-
Chr1	19206000	19206200	+
Chr1	19224200	19225000	-
Chr1	19231400	19232000	-
Chr1	19235600	19236600	-
Chr1	19236800	19237200	-
Chr1	19242600	19242800	-
Chr1	19247400	19247600	-
Chr1	19251000	19251600	-
Chr1	19268000	19268400	-
Chr1	19269000	19269200	-
Chr1	19269400	19269800	-
Chr1	19270200	19270800	+
Chr1	19279400	19279600	-
Chr1	19281000	19281600	-
Chr1	19283000	19284200	-
Chr1	19288400	19288800	-
Chr1	19289000	19289600	-
Chr1	19290200	19290400	-
Chr1	19348600	19348800	-
Chr1	19353800	19354000	-
Chr1	19354800	19355000	-
Chr1	19357000	19357200	-
Chr1	19358600	19359000	-
Chr1	19361600	19362200	-
Chr1	19364800	19365000	-
Chr1	19367600	19368200	-
Chr1	19381200	19381400	-
Chr1	19382000	19382200	-
Chr1	19382400	19382800	-
Chr1	19389800	19390400	-
Chr1	19391000	19391400	-
Chr1	19395400	19395600	-
Chr1	19395800	19396000	-
Chr1	19396600	19396800	+
Chr1	19398200	19398400	-
Chr1	19398800	19399400	-
Chr1	19402800	19403200	-
Chr1	19405600	19407400	-
Chr1	19407800	19408000	+
Chr1	19408200	19408600	-
Chr1	19409400	19409600	-
Chr1	19414600	19415200	-
Chr1	19431200	19431400	-
Chr1	19435400	19436200	-
Chr1	19440200	19440800	-
Chr1	19446800	19447200	+
Chr1	19448000	19448400	+
Chr1	19449600	19450200	+
Chr1	19451600	19451800	-
Chr1	19452000	19452200	-
Chr1	19513400	19514400	-
Chr1	19514600	19514800	-
Chr1	19516000	19516200	-
Chr1	19518200	19518600	-
Chr1	19519800	19520600	-
Chr1	19539000	19539200	-
Chr1	19539400	19539600	-
Chr1	19548600	19548800	-
Chr1	19552000	19552200	-
Chr1	19552400	19552800	-
Chr1	19554400	19554800	-
Chr1	19555400	19555800	-
Chr1	19557000	19557200	-
Chr1	19617800	19618400	-
Chr1	19619800	19620000	-
Chr1	19620800	19621000	-
Chr1	19622600	19623000	-
Chr1	19623400	19623800	-
Chr1	19625800	19626200	-
Chr1	19626600	19628400	-
Chr1	19630200	19631000	-
Chr1	19665400	19666000	-
Chr1	19672400	19672800	-
Chr1	19675000	19675400	-
Chr1	19682600	19682800	-
Chr1	19698600	19699000	-
Chr1	19699400	19700800	-
Chr1	19701600	19702200	-
Chr1	19742200	19742400	-
Chr1	19743000	19743200	-
Chr1	19750600	19750800	+
Chr1	19753000	19753200	-
Chr1	19754000	19754200	-
Chr1	19803800	19804200	-
Chr1	19804400	19804600	-
Chr1	19811000	19811400	-
Chr1	19813200	19813400	-
Chr1	19826000	19826200	-
Chr1	19826800	19827000	-
Chr1	19828400	19828600	-
Chr1	19859600	19859800	+
Chr1	19908600	19909200	-
Chr1	19911600	19911800	-
Chr1	19929200	19929400	-
Chr1	20004000	20004400	-
Chr1	20005200	20005600	-
Chr1	20005800	20006200	-
Chr1	20006600	20006800	-
Chr1	20008600	20008800	-
Chr1	20009400	20010000	-
Chr1	20010800	20011200	-
Chr1	20016000	20016400	-
Chr1	20020200	20020400	-
Chr1	20021600	20022000	-
Chr1	20048800	20049600	+
Chr1	20098200	20098600	-
Chr1	20160200	20160400	-
Chr1	20161400	20161600	-
Chr1	20171000	20171600	+
Chr1	20173200	20173400	-
Chr1	20174600	20174800	-
Chr1	20175200	20176800	-
Chr1	20177200	20178000	-
Chr1	20178200	20178600	-
Chr1	20231600	20232200	-
Chr1	20232400	20233000	-
Chr1	20233600	20234000	-
Chr1	20235400	20235600	-
Chr1	20237800	20238200	-
Chr1	20279000	20279600	-
Chr1	20281000	20281200	-
Chr1	20281400	20281600	-
Chr1	20307600	20307800	-
Chr1	20346400	20346600	-
Chr1	20346800	20347000	-
Chr1	20387400	20387600	-
Chr1	20388600	20388800	-
Chr1	20456600	20457000	-
Chr1	20458600	20458800	-
Chr1	20459800	20460200	+
Chr1	20460600	20461000	-
Chr1	20462000	20462200	-
Chr1	20464600	20465000	-
Chr1	20479800	20480800	-
Chr1	20483800	20484000	-
Chr1	20485200	20485800	-
Chr1	20490200	20490400	-
Chr1	20495800	20496200	-
Chr1	20520400	20521000	-
Chr1	20522000	20522600	-
Chr1	20532200	20532600	-
Chr1	20546800	20547200	-
Chr1	20547400	20547600	-
Chr1	20562600	20563400	-
Chr1	20564200	20565000	-
Chr1	20605200	20605400	+
Chr1	20614000	20614200	-
Chr1	20615200	20616800	-
Chr1	20696400	20697000	-
Chr1	20698000	20698800	+
Chr1	20702600	20703200	+
Chr1	20746200	20746400	-
Chr1	20747000	20747200	-
Chr1	20757200	20757800	-
Chr1	20758800	20759600	+
Chr1	20759800	20760400	-
Chr1	20761800	20762000	-
Chr1	20764400	20765000	+
Chr1	20765800	20766000	-
Chr1	20766800	20767400	-
Chr1	20768400	20768600	-
Chr1	20773400	20773800	-
Chr1	20775600	20775800	-
Chr1	20795800	20796000	-
Chr1	20796200	20796800	-
Chr1	20822200	20822600	+
Chr1	20822800	20823200	+
Chr1	20830600	20830800	+
Chr1	20871400	20872000	-
Chr1	20914800	20915000	-
Chr1	20931000	20931200	+
Chr1	20955600	20956000	-
Chr1	20958800	20959200	-
Chr1	20959800	20960200	-
Chr1	21018000	21018600	-
Chr1	21021000	21021400	-
Chr1	21021800	21022000	-
Chr1	21054000	21054200	-
Chr1	21054800	21055000	-
Chr1	21056800	21057000	-
Chr1	21069000	21069600	-
Chr1	21069800	21070400	-
Chr1	21100400	21100600	-
Chr1	21100800	21101000	-
Chr1	21102800	21103200	-
Chr1	21106800	21107800	-
Chr1	21113600	21115000	-
Chr1	21118400	21118600	+
Chr1	21120200	21120400	-
Chr1	21132600	21133000	-
Chr1	21135600	21136000	-
Chr1	21136600	21136800	-
Chr1	21151800	21152200	-
Chr1	21152800	21153000	-
Chr1	21154400	21155200	-
Chr1	21157800	21158000	-
Chr1	21174200	21174600	-
Chr1	21180600	21180800	+
Chr1	21189000	21189600	-
Chr1	21190800	21191000	-
Chr1	21219400	21219800	-
Chr1	21221200	21221400	-
Chr1	21223200	21223400	-
Chr1	21224800	21225200	-
Chr1	21226400	21226600	-
Chr1	21228600	21228800	-
Chr1	21229200	21229600	-
Chr1	21230600	21231400	-
Chr1	21232400	21233000	-
Chr1	21233400	21233600	-
Chr1	21234600	21234800	-
Chr1	21235400	21236000	-
Chr1	21360000	21360600	-
Chr1	21368200	21368800	-
Chr1	21383600	21383800	-
Chr1	21386200	21386800	-
Chr1	21387000	21387600	-
Chr1	21406000	21406400	-
Chr1	21409800	21410000	+
Chr1	21410200	21410600	+
Chr1	21411000	21411200	-
Chr1	21411800	21412000	+
Chr1	21412400	21412600	-
Chr1	21418000	21418400	-
Chr1	21419000	21419200	-
Chr1	21420800	21421200	-
Chr1	21421400	21421800	-
Chr1	21423400	21423800	-
Chr1	21446400	21446600	-
Chr1	21478200	21478400	-
Chr1	21487800	21488000	-
Chr1	21564200	21564400	-
Chr1	21604800	21605200	-
Chr1	21605800	21606200	+
Chr1	21607200	21607400	-
Chr1	21610800	21611000	+
Chr1	21618200	21618400	-
Chr1	21630400	21630600	-
Chr1	21631000	21631600	-
Chr1	21634800	21635000	-
Chr1	21636800	21637000	-
Chr1	21638200	21638400	-
Chr1	21639200	21639800	-
Chr1	21640200	21640800	-
Chr1	21644600	21645200	-
Chr1	21646000	21646200	-
Chr1	21646800	21647000	-
Chr1	21651800	21652400	-
Chr1	21659400	21659800	-
Chr1	21661400	21661600	-
Chr1	21662400	21662600	-
Chr1	21669000	21669400	-
Chr1	21671200	21671400	-
Chr1	21686800	21687000	+
Chr1	21692400	21692800	+
Chr1	21721000	21721200	-
Chr1	21722400	21723200	-
Chr1	21723600	21723800	-
Chr1	21759200	21759600	-
Chr1	21856000	21856200	-
Chr1	21870400	21871200	-
Chr1	21930400	21930600	-
Chr1	21931000	21931600	-
Chr1	21932400	21932600	-
Chr1	21936000	21936200	-
Chr1	21942600	21944400	-
Chr1	21945600	21946600	-
Chr1	21946800	21947200	-
Chr1	21947600	21947800	-
Chr1	21948000	21950400	-
Chr1	21952600	21952800	-
Chr1	21953600	21954000	-
Chr1	21954600	21955200	-
Chr1	21956600	21956800	-
Chr1	21957200	21957600	-
Chr1	21958400	21959400	-
Chr1	21960600	21961400	-
Chr1	21961800	21963400	-
Chr1	21964400	21964600	-
Chr1	21965800	21966400	-
Chr1	21967000	21967200	-
Chr1	21969600	21970000	-
Chr1	21970600	21970800	-
Chr1	21971200	21971400	-
Chr1	21972400	21973000	-
Chr1	21974600	21975400	-
Chr1	21978000	21978400	-
Chr1	22002800	22003000	-
Chr1	22069800	22070000	-
Chr1	22079600	22079800	-
Chr1	22097600	22097800	-
Chr1	22098600	22098800	-
Chr1	22117200	22117600	-
Chr1	22119200	22119600	+
Chr1	22121000	22121600	-
Chr1	22123000	22123200	-
Chr1	22123400	22123800	+
Chr1	22124200	22124600	-
Chr1	22125200	22125800	-
Chr1	22127400	22128400	-
Chr1	22129400	22129800	-
Chr1	22130400	22130600	-
Chr1	22131600	22132200	-
Chr1	22134800	22135800	-
Chr1	22136800	22137400	-
Chr1	22138000	22138200	-
Chr1	22138800	22139200	-
Chr1	22140000	22140200	-
Chr1	22150400	22150600	-
Chr1	22196400	22196800	+
Chr1	22215000	22215200	-
Chr1	22216200	22217000	-
Chr1	22218000	22218200	-
Chr1	22236800	22237000	-
Chr1	22237600	22238000	-
Chr1	22241400	22241600	+
Chr1	22243200	22243400	+
Chr1	22249800	22250400	-
Chr1	22250600	22250800	-
Chr1	22251200	22251400	-
Chr1	22251600	22253400	-
Chr1	22253600	22254200	-
Chr1	22257800	22258800	-
Chr1	22260600	22260800	-
Chr1	22261000	22261400	-
Chr1	22272400	22272800	-
Chr1	22318600	22318800	-
Chr1	22320000	22320600	-
Chr1	22321000	22321200	-
Chr1	22322000	22322200	-
Chr1	22373800	22374200	-
Chr1	22375600	22375800	-
Chr1	22376000	22377000	-
Chr1	22377200	22377400	-
Chr1	22392000	22392200	-
Chr1	22393000	22393400	-
Chr1	22418200	22419200	-
Chr1	22420000	22420400	-
Chr1	22453600	22453800	-
Chr1	22456200	22456800	-
Chr1	22457800	22459000	-
Chr1	22491800	22492000	-
Chr1	22492600	22492800	-
Chr1	22494600	22494800	+
Chr1	22496800	22497800	-
Chr1	22498000	22498200	-
Chr1	22500800	22501200	-
Chr1	22503800	22504600	-
Chr1	22505800	22506200	-
Chr1	22513200	22513600	-
Chr1	22519600	22519800	-
Chr1	22520000	22520600	-
Chr1	22520800	22521000	-
Chr1	22521600	22522000	-
Chr1	22523200	22523400	-
Chr1	22524400	22524800	-
Chr1	22525600	22525800	-
Chr1	22526000	22526200	-
Chr1	22528800	22529000	-
Chr1	22532000	22532200	-
Chr1	22532400	22532600	-
Chr1	22595800	22596000	-
Chr1	22597200	22597800	-
Chr1	22618200	22618600	-
Chr1	22715400	22715600	-
Chr1	22716200	22717000	-
Chr1	22724400	22724800	-
Chr1	22726800	22727200	-
Chr1	22727400	22727600	-
Chr1	22741000	22741400	-
Chr1	22742000	22742200	-
Chr1	22742600	22743200	-
Chr1	22743400	22744200	-
Chr1	22751800	22752000	-
Chr1	22753600	22754000	-
Chr1	22757600	22758000	-
Chr1	22758200	22758600	-
Chr1	22759600	22760200	-
Chr1	22765400	22765600	-
Chr1	22774800	22775000	-
Chr1	22805000	22805200	-
Chr1	22807400	22807800	+
Chr1	22823200	22824000	-
Chr1	22839400	22839600	-
Chr1	22849000	22849200	+
Chr1	22852400	22852600	-
Chr1	22874400	22874600	-
Chr1	22925000	22925200	+
Chr1	22928200	22928600	-
Chr1	22929000	22929400	-
Chr1	22929800	22930000	-
Chr1	22986800	22987200	-
Chr1	22990800	22991200	-
Chr1	22994800	22995000	+
Chr1	23004000	23004400	-
Chr1	23005600	23006000	-
Chr1	23017200	23017400	+
Chr1	23018400	23018600	-
Chr1	23019000	23019200	-
Chr1	23060800	23061000	-
Chr1	23061800	23062400	-
Chr1	23063200	23066000	-
Chr1	23066400	23067800	-
Chr1	23068200	23068400	-
Chr1	23069400	23069600	-
Chr1	23070200	23070600	-
Chr1	23074800	23075200	-
Chr1	23075800	23076400	-
Chr1	23078000	23080000	-
Chr1	23080200	23080400	-
Chr1	23081200	23081400	-
Chr1	23083000	23083200	-
Chr1	23087800	23088000	-
Chr1	23092400	23092800	-
Chr1	23103600	23104200	-
Chr1	23110600	23110800	-
Chr1	23114000	23115000	+
Chr1	23132200	23132600	+
Chr1	23133600	23135800	-
Chr1	23136600	23136800	+
Chr1	23138600	23139000	-
Chr1	23139600	23140000	-
Chr1	23140800	23141200	-
Chr1	23152000	23152200	+
Chr1	23153200	23154000	-
Chr1	23158800	23159600	-
Chr1	23212200	23212400	+
Chr1	23212800	23213200	-
Chr1	23216600	23216800	+
Chr1	23218200	23218600	-
Chr1	23220000	23220600	-
Chr1	23221000	23222000	-
Chr1	23222400	23223200	-
Chr1	23225800	23226000	-
Chr1	23237800	23238200	+
Chr1	23238800	23239800	-
Chr1	23247800	23248000	-
Chr1	23248200	23248400	-
Chr1	23330200	23330400	-
Chr1	23333400	23333600	-
Chr1	23334400	23334600	+
Chr1	23337800	23338000	-
Chr1	23365200	23365400	-
Chr1	23366200	23366400	-
Chr1	23369000	23369200	-
Chr1	23372200	23373000	-
Chr1	23373400	23374000	-
Chr1	23374200	23374400	-
Chr1	23378400	23378800	-
Chr1	23379000	23379600	-
Chr1	23380400	23380800	-
Chr1	23381600	23381800	-
Chr1	23383000	23383200	-
Chr1	23383800	23384200	-
Chr1	23385800	23386000	+
Chr1	23393600	23393800	-
Chr1	23394000	23394400	-
Chr1	23397600	23398200	-
Chr1	23436200	23436600	-
Chr1	23437400	23437600	-
Chr1	23439200	23439400	-
Chr1	23440800	23441400	-
Chr1	23442200	23442400	-
Chr1	23474400	23474800	-
Chr1	23475800	23476000	-
Chr1	23476800	23477200	-
Chr1	23572400	23572800	-
Chr1	23655800	23656000	+
Chr1	23680000	23680400	-
Chr1	23681200	23681600	-
Chr1	23714600	23714800	+
Chr1	23722200	23722400	-
Chr1	23722600	23723400	-
Chr1	23723800	23724200	-
Chr1	23725800	23726000	-
Chr1	23726800	23727000	+
Chr1	23728400	23728600	+
Chr1	23746400	23746600	-
Chr1	23746800	23747200	-
Chr1	23754400	23754800	-
Chr1	23768200	23768400	-
Chr1	23768600	23768800	-
Chr1	23793000	23793200	+
Chr1	23858600	23859200	-
Chr1	23894800	23895400	-
Chr1	23896200	23896600	-
Chr1	23896800	23897000	-
Chr1	23948600	23948800	-
Chr1	23949200	23949400	-
Chr1	23950400	23950600	-
Chr1	24004200	24004800	-
Chr1	24006400	24006800	-
Chr1	24012600	24013000	-
Chr1	24014000	24014800	-
Chr1	24029800	24030200	+
Chr1	24061800	24062400	+
Chr1	24104400	24104600	-
Chr1	24113400	24114600	+
Chr1	24121000	24121200	+
Chr1	24121800	24122200	+
Chr1	24166200	24166400	-
Chr1	24217200	24217800	-
Chr1	24256000	24256200	-
Chr1	24267400	24267800	-
Chr1	24270800	24271000	-
Chr1	24282200	24282400	-
Chr1	24291000	24291400	-
Chr1	24291800	24292400	-
Chr1	24316800	24317200	-
Chr1	24325600	24325800	-
Chr1	24326600	24326800	-
Chr1	24329400	24329800	-
Chr1	24330200	24330600	-
Chr1	24330800	24331000	-
Chr1	24331800	24332400	-
Chr1	24336200	24336400	-
Chr1	24337000	24337200	-
Chr1	24341800	24342000	-
Chr1	24344200	24345200	-
Chr1	24348400	24348600	-
Chr1	24350400	24350600	-
Chr1	24355400	24355600	-
Chr1	24356400	24356800	-
Chr1	24357000	24357200	-
Chr1	24357600	24357800	-
Chr1	24367400	24367600	-
Chr1	24368400	24368600	-
Chr1	24370400	24370600	-
Chr1	24374600	24374800	+
Chr1	24398400	24399000	-
Chr1	24399800	24400000	-
Chr1	24400800	24403600	-
Chr1	24404600	24405400	-
Chr1	24409200	24409400	-
Chr1	24411800	24412000	-
Chr1	24413600	24414000	-
Chr1	24442000	24442200	-
Chr1	24444200	24444400	+
Chr1	24447000	24447400	-
Chr1	24447600	24447800	-
Chr1	24448600	24449000	-
Chr1	24450200	24450400	-
Chr1	24455400	24455800	-
Chr1	24461800	24462000	-
Chr1	24482600	24483000	-
Chr1	24500800	24501400	-
Chr1	24501800	24502000	-
Chr1	24502800	24503000	-
Chr1	24504800	24505200	+
Chr1	24505600	24506000	+
Chr1	24507000	24507400	-
Chr1	24508200	24508600	-
Chr1	24509400	24510000	+
Chr1	24512200	24512400	-
Chr1	24514800	24515600	-
Chr1	24525000	24525200	-
Chr1	24534600	24535200	-
Chr1	24565200	24565400	-
Chr1	24566400	24566800	-
Chr1	24574600	24575000	+
Chr1	24576200	24576400	-
Chr1	24586200	24586600	+
Chr1	24589600	24590000	+
Chr1	24594600	24594800	+
Chr1	24604600	24604800	-
Chr1	24608600	24608800	-
Chr1	24617800	24618200	-
Chr1	24642800	24643000	-
Chr1	24651200	24651600	-
Chr1	24670200	24670400	-
Chr1	24671400	24671800	+
Chr1	24672400	24672600	-
Chr1	24674400	24674600	-
Chr1	24675000	24675200	-
Chr1	24675600	24675800	-
Chr1	24676000	24676400	-
Chr1	24683400	24683600	-
Chr1	24685000	24685200	+
Chr1	24688400	24688800	-
Chr1	24699200	24699400	-
Chr1	24699600	24699800	-
Chr1	24702400	24702600	-
Chr1	24703400	24703800	-
Chr1	24705000	24705400	-
Chr1	24715000	24715200	-
Chr1	24718200	24718400	-
Chr1	24724600	24726200	-
Chr1	24728800	24729200	-
Chr1	24753000	24753600	-
Chr1	24755800	24757000	-
Chr1	24759600	24759800	-
Chr1	24760000	24760200	-
Chr1	24760600	24761000	-
Chr1	24761400	24762400	-
Chr1	24765800	24766800	-
Chr1	24767000	24767400	-
Chr1	24767800	24768200	-
Chr1	24768400	24768800	-
Chr1	24770000	24770400	-
Chr1	24776600	24776800	-
Chr1	24783600	24784000	+
Chr1	24794400	24794600	-
Chr1	24797000	24797200	-
Chr1	24798000	24798600	-
Chr1	24798800	24799000	-
Chr1	24799400	24799800	-
Chr1	24802600	24802800	-
Chr1	24836600	24837000	+
Chr1	24855600	24855800	+
Chr1	24856800	24857200	-
Chr1	24879600	24879800	+
Chr1	24880200	24880800	-
Chr1	24908200	24908800	-
Chr1	24911800	24912000	-
Chr1	24913600	24914000	-
Chr1	24915000	24915400	-
Chr1	24916200	24916600	-
Chr1	24917000	24917200	-
Chr1	24919000	24919200	-
Chr1	24919600	24919800	-
Chr1	24920400	24920800	-
Chr1	24921200	24921400	-
Chr1	24922800	24923400	-
Chr1	24923600	24924600	-
Chr1	24937800	24938000	-
Chr1	24939400	24939600	-
Chr1	24940200	24941800	-
Chr1	24943800	24944000	-
Chr1	24944600	24945400	-
Chr1	24976200	24976400	-
Chr1	24977600	24978000	-
Chr1	24978600	24979000	-
Chr1	24982800	24983200	+
Chr1	24989000	24989400	-
Chr1	24989800	24990000	-
Chr1	24991200	24991400	-
Chr1	24993000	24993200	+
Chr1	24997600	24997800	+
Chr1	25033600	25034200	-
Chr1	25050400	25052400	-
Chr1	25053200	25053600	-
Chr1	25054200	25054600	+
Chr1	25054800	25055000	-
Chr1	25055200	25055600	-
Chr1	25060400	25060600	-
Chr1	25061600	25061800	-
Chr1	25063000	25063600	-
Chr1	25065400	25066000	-
Chr1	25066400	25067000	-
Chr1	25067200	25067800	-
Chr1	25125200	25125400	-
Chr1	25165400	25165800	-
Chr1	25166400	25167000	-
Chr1	25170400	25171400	-
Chr1	25174400	25174600	-
Chr1	25175400	25175600	-
Chr1	25176400	25177000	-
Chr1	25177600	25177800	-
Chr1	25179000	25179200	-
Chr1	25179800	25180200	-
Chr1	25219000	25219200	-
Chr1	25220600	25221000	-
Chr1	25222000	25222800	-
Chr1	25223600	25223800	-
Chr1	25245200	25245600	-
Chr1	25379600	25380000	-
Chr1	25381000	25381200	-
Chr1	25382400	25382800	-
Chr1	25433200	25433400	-
Chr1	25444600	25444800	-
Chr1	25446600	25446800	-
Chr1	25449000	25449200	-
Chr1	25449600	25449800	+
Chr1	25450200	25450400	-
Chr1	25464600	25464800	-
Chr1	25472000	25472200	-
Chr1	25502800	25504000	-
Chr1	25505200	25505400	-
Chr1	25506800	25507000	-
Chr1	25529800	25530200	-
Chr1	25530400	25531800	-
Chr1	25532000	25532200	-
Chr1	25533200	25533400	-
Chr1	25533800	25534200	+
Chr1	25534800	25535600	-
Chr1	25550400	25550800	-
Chr1	25551200	25551600	-
Chr1	25552400	25552800	-
Chr1	25567600	25567800	-
Chr1	25576200	25576400	-
Chr1	25577000	25577600	-
Chr1	25580200	25580400	-
Chr1	25589200	25589600	+
Chr1	25593600	25594600	-
Chr1	25603200	25603400	-
Chr1	25616000	25616200	-
Chr1	25619400	25619600	-
Chr1	25622000	25622200	+
Chr1	25622800	25623200	-
Chr1	25636000	25636200	+
Chr1	25638000	25638200	-
Chr1	25638400	25638600	-
Chr1	25646600	25646800	+
Chr1	25665800	25666600	-
Chr1	25668000	25669000	-
Chr1	25669600	25669800	+
Chr1	25670200	25670600	-
Chr1	25672800	25673400	-
Chr1	25673600	25674000	-
Chr1	25674200	25674400	-
Chr1	25680200	25680800	-
Chr1	25682000	25682400	-
Chr1	25683200	25683600	-
Chr1	25688000	25688200	-
Chr1	25703600	25703800	-
Chr1	25704400	25706200	-
Chr1	25707600	25707800	+
Chr1	25708000	25708200	-
Chr1	25708600	25709000	-
Chr1	25710000	25710600	+
Chr1	25713600	25714600	+
Chr1	25716000	25716200	-
Chr1	25717000	25717400	-
Chr1	25718000	25718600	-
Chr1	25743400	25743800	-
Chr1	25744400	25744600	-
Chr1	25745800	25746000	-
Chr1	25759400	25759600	-
Chr1	25763000	25763400	-
Chr1	25764200	25764400	-
Chr1	25818000	25818600	-
Chr1	25820000	25820600	-
Chr1	25823000	25823200	+
Chr1	25841400	25841600	-
Chr1	25842400	25842600	-
Chr1	25842800	25843000	-
Chr1	25843200	25844600	-
Chr1	25846000	25846200	-
Chr1	25848600	25849200	-
Chr1	25851200	25852200	-
Chr1	25855000	25855400	-
Chr1	25858200	25859000	-
Chr1	25859200	25859400	-
Chr1	25859600	25860200	-
Chr1	25860600	25860800	-
Chr1	25883600	25883800	-
Chr1	25930600	25931000	+
Chr1	25971800	25972200	-
Chr1	25972600	25972800	-
Chr1	25976000	25976200	-
Chr1	25976600	25977400	-
Chr1	25981200	25981400	-
Chr1	25984600	25985400	-
Chr1	25985600	25985800	-
Chr1	25986000	25986400	-
Chr1	25987000	25987800	-
Chr1	25988400	25989000	-
Chr1	25991000	25991200	-
Chr1	25992200	25992400	-
Chr1	26001400	26001600	-
Chr1	26002000	26002200	-
Chr1	26002800	26003000	-
Chr1	26009200	26009600	-
Chr1	26010000	26010800	-
Chr1	26011000	26011600	-
Chr1	26012600	26013000	-
Chr1	26015000	26015200	-
Chr1	26156600	26156800	-
Chr1	26163800	26164000	-
Chr1	26168200	26168400	-
Chr1	26182600	26182800	+
Chr1	26199000	26199400	-
Chr1	26206800	26207000	+
Chr1	26207200	26207600	-
Chr1	26208200	26208600	-
Chr1	26209400	26209600	-
Chr1	26213000	26213200	-
Chr1	26214400	26215200	-
Chr1	26215400	26215600	-
Chr1	26216000	26216200	-
Chr1	26216600	26217000	+
Chr1	26217400	26217800	-
Chr1	26256200	26256400	-
Chr1	26257200	26257400	-
Chr1	26264000	26264400	-
Chr1	26271800	26272000	-
Chr1	26301200	26301400	-
Chr1	26303800	26304000	-
Chr1	26309200	26309400	-
Chr1	26311000	26311200	-
Chr1	26312200	26313200	-
Chr1	26313600	26313800	-
Chr1	26314600	26315200	-
Chr1	26315400	26315600	-
Chr1	26320600	26320800	-
Chr1	26336200	26336400	-
Chr1	26336800	26337000	-
Chr1	26339200	26339600	-
Chr1	26351200	26351400	-
Chr1	26351600	26352400	-
Chr1	26354000	26354200	+
Chr1	26380600	26381000	-
Chr1	26395400	26395600	-
Chr1	26436200	26436600	-
Chr1	26438400	26438600	-
Chr1	26440600	26441000	-
Chr1	26453600	26453800	-
Chr1	26455200	26455400	+
Chr1	26522200	26523200	-
Chr1	26523800	26524200	-
Chr1	26525200	26525400	-
Chr1	26528400	26528800	-
Chr1	26574200	26575000	-
Chr1	26576200	26576400	-
Chr1	26578000	26578200	-
Chr1	26604400	26604800	-
Chr1	26605600	26605800	-
Chr1	26664000	26664200	-
Chr1	26667000	26667400	-
Chr1	26708800	26709400	-
Chr1	26710400	26710800	+
Chr1	26711600	26711800	-
Chr1	26714800	26715000	-
Chr1	26718600	26718800	-
Chr1	26743200	26743400	+
Chr1	26747800	26748000	-
Chr1	26748600	26749000	-
Chr1	26749600	26749800	-
Chr1	26761200	26761600	-
Chr1	26771200	26771600	-
Chr1	26772400	26772600	-
Chr1	26797400	26797800	+
Chr1	26804600	26805000	-
Chr1	26829400	26829600	+
Chr1	26836400	26836600	+
Chr1	26901200	26901400	+
Chr1	26902200	26902800	-
Chr1	26931400	26931800	-
Chr1	26950400	26950600	-
Chr1	26951800	26952000	-
Chr1	26953200	26953400	-
Chr1	26955600	26957200	-
Chr1	26961800	26962200	-
Chr1	26962800	26963000	-
Chr1	26964600	26965000	-
[truncated: 5,734 more rows]
