# Supplementary material for: Hyperosmotic priming of Arabidopsis seedlings establishes a long-term somatic memory accompanied by specific changes of the epigenome
Source: Genome Biol. 2013 Jun 14;14(6):R59. doi: 10.1186/gb-2013-14-6-r59 (PMC3707022; doi:10.1186/gb-2013-14-6-r59)
Supplement: Additional file 35 — Differences_PvsC_SH3K4me2.bed. BED file containing coordinates for differences determined by CHIPDIFF software between primed (P) and non-primed (C) 24h SH3K4me2 samples. [file gb-2013-14-6-r59-S35.BED]

track name=50vsC_SH3K4me2_uni_g0fc1.2
Chr1	753600	754200	+
Chr1	1829200	1829800	+
Chr1	5447400	5447800	+
Chr1	27629200	27630000	+
Chr2	1800000	1800400	+
Chr2	11041800	11042800	+
Chr3	16158600	16159800	+
Chr3	17493600	17494800	+
Chr4	13675800	13676600	+
Chr4	17049600	17050200	+
Chr5	22038400	22039000	+
Chr5	23355600	23356800	+
