# Supplementary material for: Hyperosmotic priming of Arabidopsis seedlings establishes a long-term somatic memory accompanied by specific changes of the epigenome
Source: Genome Biol. 2013 Jun 14;14(6):R59. doi: 10.1186/gb-2013-14-6-r59 (PMC3707022; doi:10.1186/gb-2013-14-6-r59)
Supplement: Additional file 36 — Differences_PvsC_SH3K4me3.bed. BED file containing coordinates for differences determined by CHIPDIFF software between primed (P) and non-primed (C) 24h SH3K4me3 samples. [file gb-2013-14-6-r59-S36.BED]

track name=50vsC_SH3K4me3_uni_g0fc1.2
Chr1	2985400	2986000	+
Chr1	9142400	9143200	+
Chr1	10288600	10289600	-
Chr1	22198800	22199600	-
Chr1	25509600	25510200	+
Chr2	1335600	1336400	+
Chr2	1338600	1339200	+
Chr2	6034400	6034800	-
Chr2	6919400	6920400	-
Chr2	13108200	13109400	-
Chr2	14145400	14146400	-
Chr2	14540400	14541200	+
Chr2	19313600	19315000	+
Chr3	4199000	4199600	+
Chr3	4515000	4516000	-
Chr3	10373400	10373800	-
Chr3	11193800	11194400	+
Chr3	12349000	12349400	-
Chr3	16158400	16158800	+
Chr3	21933400	21934400	-
Chr3	23408800	23410000	+
Chr4	2233600	2234600	+
Chr4	9200400	9201200	+
Chr4	11471200	11471800	-
Chr4	12885400	12886800	-
Chr4	17570200	17571600	+
Chr4	18369600	18370400	-
Chr5	1138600	1139400	-
Chr5	4215000	4216000	+
Chr5	4433400	4435000	-
Chr5	4690800	4692000	-
Chr5	6139600	6139800	-
Chr5	14088800	14090000	-
Chr5	18069400	18070200	-
Chr5	20939400	20939800	-
