# Supplementary material for: Hyperosmotic priming of Arabidopsis seedlings establishes a long-term somatic memory accompanied by specific changes of the epigenome
Source: Genome Biol. 2013 Jun 14;14(6):R59. doi: 10.1186/gb-2013-14-6-r59 (PMC3707022; doi:10.1186/gb-2013-14-6-r59)
Supplement: Additional file 37 — Differences_PvsC_TendaysRH3K27me3.bed. BED file containing coordinates for differences determined by CHIPDIFF software between primed (P) and non-primed (C) 10d RH3K27me3 samples. [file gb-2013-14-6-r59-S37.BED]

track name=PvsC_10dRH3K27me3_uni_g2fc1.2
Chr1	149800	150000	+
Chr1	926000	926200	-
Chr1	927400	927600	-
Chr1	1516400	1516600	-
Chr1	1541000	1541200	-
Chr1	1695400	1695600	-
Chr1	2148400	2148600	+
Chr1	2442600	2442800	+
Chr1	2557200	2557400	+
Chr1	2662200	2662400	-
Chr1	2666200	2666400	-
Chr1	3029400	3029600	-
Chr1	4021800	4022000	+
Chr1	4078800	4079000	-
Chr1	4084800	4085000	+
Chr1	4134200	4134600	-
Chr1	4162600	4163000	-
Chr1	4341800	4342000	-
Chr1	4690800	4691000	-
Chr1	4995400	4995600	-
Chr1	6450200	6450400	-
Chr1	6480000	6480200	-
Chr1	6842600	6842800	-
Chr1	6844800	6845000	+
Chr1	6845400	6845600	-
Chr1	7201800	7202000	-
Chr1	7442200	7442400	+
Chr1	7744400	7744600	+
Chr1	8032000	8032200	+
Chr1	8355600	8356000	-
Chr1	8391800	8392000	-
Chr1	8597400	8597600	-
Chr1	8715800	8716000	-
Chr1	9102800	9103000	-
Chr1	9351400	9351600	+
Chr1	9465400	9465600	-
Chr1	9608400	9608600	+
Chr1	9610600	9610800	-
Chr1	9898400	9898600	-
Chr1	9916600	9916800	-
Chr1	10114000	10114200	+
Chr1	10248600	10248800	-
Chr1	10601000	10601200	-
Chr1	10608600	10609000	+
Chr1	10618000	10618200	-
Chr1	10706000	10706200	-
Chr1	10935400	10935600	-
Chr1	11078200	11078400	-
Chr1	11109000	11109200	-
Chr1	11203600	11204000	-
Chr1	11285000	11285200	-
Chr1	11389400	11389600	-
Chr1	11442600	11442800	-
Chr1	11489800	11490000	-
Chr1	11871800	11872000	+
Chr1	12225800	12226000	-
Chr1	12251200	12251400	-
Chr1	12284200	12284600	-
Chr1	12303800	12304000	-
Chr1	12884800	12885000	-
Chr1	12922800	12923000	-
Chr1	12937400	12937600	+
Chr1	12971200	12971400	+
Chr1	13111000	13111200	-
Chr1	13321400	13321600	+
Chr1	14170600	14170800	+
Chr1	16991600	16992000	+
Chr1	17119600	17119800	-
Chr1	17367800	17368000	-
Chr1	17598600	17598800	-
Chr1	17698400	17698600	+
Chr1	17703800	17704000	-
Chr1	17730000	17730200	-
Chr1	18028200	18028600	-
Chr1	18189600	18189800	-
Chr1	18976600	18976800	+
Chr1	19080000	19080200	-
Chr1	19095000	19095400	-
Chr1	19361000	19361200	-
Chr1	19364800	19365000	-
Chr1	19406800	19407000	-
Chr1	19520000	19520200	-
Chr1	19552000	19552200	-
Chr1	19555400	19556000	-
Chr1	19826800	19827200	-
Chr1	20232200	20232400	-
Chr1	20755200	20755600	+
Chr1	20767000	20767200	-
Chr1	21232800	21233000	-
Chr1	21239200	21239400	+
Chr1	21411200	21411400	+
Chr1	21420800	21421200	-
Chr1	21872200	21872400	-
Chr1	21936000	21936200	-
Chr1	21944000	21944200	-
Chr1	21954800	21955000	-
Chr1	21962800	21963000	-
Chr1	21966200	21966400	-
Chr1	22321000	22321600	-
Chr1	22393000	22393200	-
Chr1	22743600	22744200	-
Chr1	22759800	22760000	-
Chr1	22805000	22805200	-
Chr1	22823400	22824000	-
Chr1	22924800	22925200	+
Chr1	23015000	23015400	-
Chr1	23067600	23067800	-
Chr1	23079600	23079800	-
Chr1	23134600	23134800	-
Chr1	23135000	23135400	-
Chr1	23225000	23225200	+
Chr1	23238600	23239400	-
Chr1	23374200	23374400	-
Chr1	23573200	23573400	+
Chr1	23888800	23889000	+
Chr1	24270600	24270800	-
Chr1	24293400	24293600	-
Chr1	24495400	24495600	-
Chr1	24609400	24609600	+
Chr1	24682000	24682200	-
Chr1	24767000	24767200	-
Chr1	24940400	24940600	-
Chr1	25379600	25379800	-
Chr1	25556000	25556200	+
Chr1	25620200	25620400	-
Chr1	25648600	25648800	+
Chr1	25685400	25685600	+
Chr1	25977000	25977200	-
Chr1	25984600	25984800	-
Chr1	25998800	25999200	-
Chr1	26208200	26208400	-
Chr1	26454800	26455000	+
Chr1	27052000	27052200	-
Chr1	27072800	27073000	-
Chr1	28505200	28505400	-
Chr1	28602400	28602600	-
Chr1	29412000	29412200	-
Chr1	29530800	29531000	-
Chr1	29739800	29740000	+
Chr2	472600	472800	-
Chr2	516600	516800	-
Chr2	649600	649800	-
Chr2	960600	961000	-
Chr2	1057400	1057600	-
Chr2	1058600	1058800	-
Chr2	1061200	1061600	-
Chr2	1127200	1127400	-
Chr2	1148000	1148200	+
Chr2	2244400	2244600	-
Chr2	2346000	2346200	+
Chr2	5680000	5680200	+
Chr2	6298400	6298600	-
Chr2	6451800	6452000	+
Chr2	6673600	6673800	+
Chr2	7031800	7032000	-
Chr2	7318400	7318800	+
Chr2	7893600	7893800	+
Chr2	8254600	8254800	-
Chr2	8983400	8983600	+
Chr2	9330400	9330800	-
Chr2	9430200	9430400	-
Chr2	9669800	9670000	-
Chr2	9678000	9678200	-
Chr2	9765800	9766000	-
Chr2	9864400	9864600	+
Chr2	9867400	9867600	-
Chr2	9883400	9884000	-
Chr2	10291600	10291800	-
Chr2	10688400	10688600	-
Chr2	10946600	10946800	-
Chr2	10950000	10950200	-
Chr2	11173000	11173200	+
Chr2	11302800	11303800	-
Chr2	11692400	11692800	-
Chr2	11945000	11945200	-
Chr2	12032800	12033200	-
Chr2	12183000	12183200	-
Chr2	12184600	12184800	-
Chr2	12192000	12192200	-
Chr2	12259800	12260200	-
Chr2	12285000	12285200	+
Chr2	12342400	12342600	-
Chr2	12599800	12600000	-
Chr2	12718600	12718800	+
Chr2	12832600	12832800	-
Chr2	12921800	12922000	-
Chr2	13055000	13055200	-
Chr2	13107400	13107600	-
Chr2	13248400	13248600	-
Chr2	13253000	13253200	-
Chr2	13944400	13944600	-
Chr2	13985000	13985200	-
Chr2	14444200	14444400	-
Chr2	14510800	14511000	+
Chr2	14676000	14676200	-
Chr2	14677000	14677200	+
Chr2	14697600	14697800	-
Chr2	15152400	15152600	-
Chr2	15380000	15380200	+
Chr2	15527800	15528000	+
Chr2	16290800	16291200	-
Chr2	16292000	16292200	-
Chr2	16457600	16457800	-
Chr2	16488200	16488400	+
Chr2	16819600	16819800	-
Chr2	17073000	17073200	+
Chr2	17144400	17144600	+
Chr2	17192200	17192600	-
Chr2	17559200	17559400	-
Chr2	18077800	18078000	-
Chr2	18088400	18088600	-
Chr2	18645600	18645800	+
Chr3	79000	79200	-
Chr3	334800	335000	-
Chr3	738000	738200	-
Chr3	825200	825600	+
Chr3	890000	890200	-
Chr3	1554200	1554400	-
Chr3	1952800	1953000	-
Chr3	1997000	1997200	-
Chr3	2888400	2888800	-
Chr3	2924600	2924800	+
Chr3	2951800	2952000	+
Chr3	3075400	3075600	-
Chr3	3496400	3496600	+
Chr3	3528400	3528600	-
Chr3	3567600	3567800	+
Chr3	4609200	4609400	+
Chr3	4979200	4979400	-
Chr3	5356600	5356800	-
Chr3	5472600	5472800	+
Chr3	5553800	5554000	-
Chr3	6160200	6160400	-
Chr3	6358400	6358600	-
Chr3	6379200	6379400	-
Chr3	6382600	6382800	-
Chr3	6384000	6384200	+
Chr3	6384600	6384800	+
Chr3	6386200	6386600	-
Chr3	6494400	6494600	-
Chr3	6915800	6916000	+
Chr3	7039800	7040000	+
Chr3	7315400	7315600	+
Chr3	7558600	7558800	+
Chr3	7657200	7657400	-
Chr3	7659600	7659800	-
Chr3	7691600	7691800	-
Chr3	7694800	7695200	-
Chr3	7696400	7696600	-
Chr3	7698800	7699000	-
Chr3	7779800	7780000	-
Chr3	7866000	7866400	-
Chr3	8074600	8074800	-
Chr3	8082000	8082200	-
Chr3	8242600	8242800	+
Chr3	8304800	8305000	-
Chr3	9365800	9367000	-
Chr3	9367400	9367800	-
Chr3	9369200	9369400	-
Chr3	9858000	9858400	-
Chr3	10174600	10174800	+
Chr3	10533200	10533400	-
Chr3	10799200	10800200	+
Chr3	10936800	10937000	-
Chr3	10937200	10937400	-
Chr3	11211200	11211400	-
Chr3	11217800	11218000	-
Chr3	11394600	11394800	+
Chr3	11745800	11746200	-
Chr3	11747000	11747200	+
Chr3	11835600	11836000	-
Chr3	11836600	11837000	-
Chr3	11955000	11955200	-
Chr3	12104400	12104600	+
Chr3	16321000	16321200	-
Chr3	16404800	16405000	-
Chr3	16478600	16479200	+
Chr3	16518800	16519400	-
Chr3	16607400	16607800	-
Chr3	16619600	16620000	-
Chr3	16675600	16675800	+
Chr3	16723200	16723400	-
Chr3	16775800	16776000	-
Chr3	16887600	16887800	+
Chr3	16942000	16942200	-
Chr3	16987600	16987800	+
Chr3	17553600	17554000	-
Chr3	17561400	17561600	-
Chr3	17793600	17793800	+
Chr3	17844400	17844600	+
Chr3	17878400	17878600	-
Chr3	17879000	17879200	-
Chr3	18337600	18337800	+
Chr3	18431000	18431200	-
Chr3	18456800	18457000	-
Chr3	18459000	18459200	-
Chr3	18524200	18524400	+
Chr3	18732400	18732600	-
Chr3	18963200	18963400	-
Chr3	18969800	18970000	+
Chr3	19019400	19019600	-
Chr3	19455200	19455400	-
Chr3	19546600	19546800	+
Chr3	19565000	19565400	-
Chr3	20671800	20672200	-
Chr3	21375800	21376000	-
Chr3	21551200	21551400	-
Chr3	21551600	21552000	-
Chr3	21588800	21589000	+
Chr3	21736800	21737200	-
Chr4	126400	126600	+
Chr4	173000	173200	-
Chr4	579800	580000	-
Chr4	601000	601200	-
Chr4	625400	625600	+
Chr4	654400	654600	-
Chr4	657600	657800	-
Chr4	1348200	1348400	+
Chr4	2450200	2450400	-
Chr4	2480200	2480400	-
Chr4	2767600	2767800	+
Chr4	5154400	5154600	-
Chr4	5563600	5564000	-
Chr4	6193800	6194000	-
Chr4	6241600	6241800	-
Chr4	6242200	6242400	-
Chr4	6243000	6243200	-
Chr4	6363400	6363600	-
Chr4	6414200	6414400	-
Chr4	6415600	6415800	+
Chr4	6588000	6588200	-
Chr4	6812400	6812600	-
Chr4	6826600	6826800	+
Chr4	6827800	6828000	+
Chr4	6833000	6833200	+
Chr4	6888200	6888400	-
Chr4	7336600	7336800	+
Chr4	7402400	7402600	-
Chr4	7410200	7410400	+
Chr4	7416600	7417000	-
Chr4	7420800	7421000	-
Chr4	7749000	7749200	-
Chr4	7797600	7797800	+
Chr4	7838600	7838800	-
Chr4	7879600	7879800	-
Chr4	7894000	7894200	-
Chr4	7894600	7894800	-
Chr4	7895000	7895600	-
Chr4	7896400	7896600	-
Chr4	7921600	7921800	-
Chr4	8439400	8439600	-
Chr4	8912000	8912200	-
Chr4	8935200	8935400	-
Chr4	10282000	10282200	-
Chr4	10511200	10511600	-
Chr4	10513400	10513600	-
Chr4	10733000	10733400	-
Chr4	10735000	10735200	-
Chr4	10737600	10738000	-
Chr4	10738400	10738600	-
Chr4	10966600	10966800	-
Chr4	11297800	11298200	-
Chr4	11674000	11674200	-
Chr4	11691000	11691200	-
Chr4	12303600	12303800	-
Chr4	12345400	12345600	+
Chr4	13251600	13251800	-
Chr4	13867000	13867200	-
Chr4	14090800	14091000	+
Chr4	14092600	14092800	-
Chr4	14101000	14101200	-
Chr4	14103800	14104000	-
Chr4	14189000	14189200	-
Chr4	14240200	14240400	-
Chr4	14308600	14308800	-
Chr4	14360000	14360400	-
Chr4	14413000	14413200	-
Chr4	14528800	14529000	+
Chr4	14622200	14622400	-
Chr4	14685600	14685800	+
Chr4	14914600	14914800	-
Chr4	14935400	14935600	-
Chr4	15932600	15933000	+
Chr4	17173800	17174000	+
Chr4	17257000	17257200	-
Chr4	17303600	17303800	-
Chr4	17750800	17751000	-
Chr5	124200	124400	-
Chr5	354400	354600	-
Chr5	748000	748200	+
Chr5	959800	960000	+
Chr5	1190400	1190600	-
Chr5	1238400	1238600	-
Chr5	1259800	1260000	+
Chr5	1710000	1710200	-
Chr5	2078400	2078600	+
Chr5	2172600	2172800	+
Chr5	2383400	2383800	+
Chr5	2393000	2393200	+
Chr5	2452400	2452600	-
Chr5	2864400	2864600	+
Chr5	3194400	3194600	-
Chr5	3232400	3232600	+
Chr5	3358000	3358200	-
Chr5	3688000	3688400	-
Chr5	3691200	3691400	-
Chr5	3723800	3724200	-
Chr5	4477400	4477600	+
Chr5	4921000	4921200	-
Chr5	4937800	4938200	+
Chr5	5153000	5153200	-
Chr5	5378000	5378200	+
Chr5	5567200	5567400	+
Chr5	5625200	5625600	-
Chr5	5881200	5881800	-
Chr5	5883800	5884200	-
Chr5	5945200	5945400	-
Chr5	5951000	5951200	+
Chr5	6446000	6446200	-
Chr5	6515800	6516000	+
Chr5	7003400	7003600	+
Chr5	7192400	7192600	+
Chr5	7192800	7193000	+
Chr5	7266800	7267000	-
Chr5	7321000	7321200	-
Chr5	7369800	7370000	+
Chr5	7644200	7644400	-
Chr5	8104000	8104200	-
Chr5	8134800	8135000	-
Chr5	8198600	8198800	-
Chr5	8523400	8523800	+
Chr5	8527800	8528000	-
Chr5	8570800	8571200	-
Chr5	8819800	8820000	-
Chr5	8939000	8939400	-
Chr5	9075800	9076000	-
Chr5	9088600	9088800	-
Chr5	9110400	9110600	-
Chr5	9154600	9154800	+
Chr5	11732200	11732400	-
Chr5	13939400	13939800	-
Chr5	14602200	14602400	-
Chr5	14603000	14603200	-
Chr5	14645800	14646200	-
Chr5	15157400	15157600	-
Chr5	15214000	15214200	+
Chr5	15842400	15842600	+
Chr5	15900000	15900200	+
Chr5	15953400	15953600	-
Chr5	15955600	15956200	-
Chr5	16029600	16029800	+
Chr5	16137000	16137200	-
Chr5	16329600	16329800	-
Chr5	17032800	17033000	-
Chr5	17313000	17313400	+
Chr5	17918800	17919000	+
Chr5	18224600	18224800	+
Chr5	18289000	18289200	-
Chr5	18643200	18643400	-
Chr5	18704600	18704800	-
Chr5	18781800	18782000	-
Chr5	18800400	18800800	-
Chr5	19070000	19070200	+
Chr5	19141000	19141200	+
Chr5	19274000	19274400	-
Chr5	19458200	19458400	-
Chr5	19602400	19602600	-
Chr5	19884000	19884200	+
Chr5	19915200	19915400	-
Chr5	19919200	19919400	+
Chr5	19999000	19999400	+
Chr5	20661200	20661400	-
Chr5	20683600	20683800	+
Chr5	20920600	20920800	-
Chr5	21047000	21047400	-
Chr5	21194000	21194600	-
Chr5	21194800	21195200	+
Chr5	21279400	21279600	-
Chr5	21301800	21302000	+
Chr5	21346600	21346800	+
Chr5	21385600	21386000	-
Chr5	21405600	21405800	-
Chr5	21503400	21503600	-
Chr5	21625800	21626000	-
Chr5	21653400	21653600	-
Chr5	22066400	22066600	-
Chr5	22068000	22068200	-
Chr5	22069200	22069400	-
Chr5	22072600	22072800	+
Chr5	22379800	22380000	-
Chr5	22794600	22794800	-
Chr5	22850200	22850400	-
Chr5	22879600	22879800	-
Chr5	23132200	23132400	-
Chr5	23133200	23133400	-
Chr5	23295800	23296000	+
Chr5	23405400	23405600	+
Chr5	23408200	23408600	-
Chr5	23416400	23416600	-
Chr5	23417400	23417600	-
Chr5	23845400	23845600	+
Chr5	24164600	24164800	-
Chr5	24253800	24254000	+
Chr5	24503400	24503800	-
Chr5	24534600	24534800	-
Chr5	24537600	24538000	-
Chr5	24540800	24541000	-
Chr5	26068000	26068200	+
Chr5	26114600	26115000	-
