# Supplementary material for: Hyperosmotic priming of Arabidopsis seedlings establishes a long-term somatic memory accompanied by specific changes of the epigenome
Source: Genome Biol. 2013 Jun 14;14(6):R59. doi: 10.1186/gb-2013-14-6-r59 (PMC3707022; doi:10.1186/gb-2013-14-6-r59)
Supplement: Additional file 38 — TAIR9genes.bed. BED file containing coordinates of A. thaliana genes. [file gb-2013-14-6-r59-S38.BED]

chr1	3961347	3961464	AT1G11735.1	0	-	3961347	3961347	0	1	117,	0,
chr4	1535425	1535661	AT4G03455.1	0	-	1535425	1535425	0	1	236,	0,
chr4	10578651	10578755	AT4G19395.1	0	+	10578651	10578651	0	1	104,	0,
chr3	6244528	6244693	AT3G18217.1	0	-	6244528	6244528	0	1	165,	0,
chr3	22922209	22922321	AT3G61897.1	0	+	22922209	22922209	0	1	112,	0,
chr3	8236160	8236246	AT3G23125.1	0	+	8236160	8236160	0	1	86,	0,
chr1	23345376	23345511	AT1G63005.1	0	-	23345376	23345376	0	1	135,	0,
chr2	1040937	1041042	AT2G03445.1	0	+	1040937	1040937	0	1	105,	0,
chr5	25504812	25504902	AT5G63715.1	0	+	25504812	25504812	0	1	90,	0,
chr1	25278943	25279207	AT1G67481.1	0	-	25278943	25278943	0	1	264,	0,
chr4	15074944	15075024	AT4G30972.1	0	+	15074944	15074944	0	1	80,	0,
chr3	17742108	17742291	AT3G48057.1	0	+	17742108	17742108	0	1	183,	0,
chr1	22149935	22150033	AT1G60073.1	0	+	22149935	22149935	0	1	98,	0,
chr1	22149717	22149843	AT1G60072.1	0	+	22149717	22149717	0	1	126,	0,
chr1	6740499	6740591	AT1G19464.1	0	+	6740499	6740499	0	1	92,	0,
chr4	8504140	8504314	AT4G14811.1	0	-	8504140	8504140	0	1	174,	0,
chr1	18026837	18027009	AT1G48742.1	0	-	18026837	18026837	0	1	172,	0,
chr3	3366330	3366430	AT3G10745.1	0	-	3366330	3366330	0	1	100,	0,
chr3	19073449	19073541	AT3G51375.1	0	+	19073449	19073449	0	1	92,	0,
chr5	5169989	5170131	AT5G15833.1	0	+	5169989	5169989	0	1	142,	0,
chr1	20039462	20039616	AT1G53683.1	0	-	20039462	20039462	0	1	154,	0,
chr1	20041517	20041734	AT1G53687.1	0	+	20041517	20041517	0	1	217,	0,
chr1	78931	79032	AT1G01183.1	0	-	78931	78931	0	1	101,	0,
chr4	369855	369991	AT4G00885.1	0	-	369855	369855	0	1	136,	0,
chr2	19520769	19520847	AT2G47585.1	0	+	19520769	19520769	0	1	78,	0,
chr5	26411593	26411657	AT5G66045.1	0	-	26411593	26411593	0	1	64,	0,
chr2	11941660	11943604	AT2G28056.1	0	-	11941660	11941660	0	3	768,89,245,	1176,939,0,
chr1	23058033	23058156	AT1G62355.1	0	+	23058033	23058033	0	1	123,	0,
chr1	29016519	29016828	AT1G77235.1	0	+	29016519	29016519	0	1	309,	0,
chr5	24962484	24962598	AT5G62162.1	0	+	24962484	24962484	0	1	114,	0,
chr4	7885250	7885462	AT4G13564.1	0	-	7885250	7885250	0	1	212,	0,
chr3	8346392	8346639	AT3G23326.1	0	+	8346392	8346392	0	1	247,	0,
chr2	9560760	9560923	AT2G22496.1	0	+	9560760	9560760	0	1	163,	0,
chr4	7845706	7845927	AT4G13493.1	0	+	7845706	7845706	0	1	221,	0,
chr4	7846596	7846899	AT4G13494.1	0	+	7846596	7846596	0	1	303,	0,
chr3	22122795	22122899	AT3G59884.1	0	-	22122795	22122795	0	1	104,	0,
chr5	3867212	3867308	AT5G11977.1	0	+	3867212	3867212	0	1	96,	0,
chr2	771376	771522	AT2G02741.1	0	-	771376	771376	0	1	146,	0,
chr3	23406176	23406267	AT3G63375.1	0	+	23406176	23406176	0	1	91,	0,
chr2	13866204	13866467	AT2G32698.1	0	+	13866204	13866204	0	1	263,	0,
chr4	1523305	1523503	AT4G03438.1	0	-	1523305	1523305	0	1	198,	0,
chr1	26773538	26773725	AT1G71002.1	0	-	26773538	26773538	0	1	187,	0,
chr5	23988471	23988596	AT5G59505.1	0	+	23988471	23988471	0	1	125,	0,
chr3	16072448	16072637	AT3G44444.1	0	-	16072448	16072448	0	1	189,	0,
chr1	22107345	22107456	AT1G60025.1	0	+	22107345	22107345	0	1	111,	0,
chr2	18994631	18994856	AT2G46255.1	0	+	18994631	18994631	0	1	225,	0,
chr1	19430077	19430277	AT1G52185.1	0	-	19430077	19430077	0	1	200,	0,
chr2	11159701	11159803	AT2G26211.1	0	+	11159701	11159701	0	1	102,	0,
chr1	26637999	26638107	AT1G70645.1	0	+	26637999	26637999	0	1	108,	0,
chr1	9367079	9367179	AT1G26985.1	0	+	9367079	9367079	0	1	100,	0,
chr3	4805683	4805850	AT3G14385.1	0	-	4805683	4805683	0	1	167,	0,
chr5	15891578	15891873	AT5G39693.1	0	-	15891578	15891578	0	1	295,	0,
chr1	28568807	28568928	AT1G76135.1	0	+	28568807	28568807	0	1	121,	0,
chr1	28499	28706	AT1G01046.1	0	+	28499	28499	0	1	207,	0,
chr1	29525193	29525294	AT1G78478.1	0	+	29525193	29525193	0	1	101,	0,
chr1	2165516	2165746	AT1G07051.1	0	+	2165516	2165516	0	1	230,	0,
chr4	13846970	13847161	AT4G27765.1	0	+	13846970	13846970	0	1	191,	0,
chr5	9852663	9852783	AT5G27807.1	0	+	9852663	9852663	0	1	120,	0,
chr2	19415051	19415186	AT2G47275.1	0	+	19415051	19415051	0	1	135,	0,
chr1	4820404	4820499	AT1G14071.1	0	-	4820404	4820404	0	1	95,	0,
chr4	12352955	12353131	AT4G23713.1	0	+	12352955	12352955	0	1	176,	0,
chr4	15413318	15415873	AT4G31877.1	0	-	15413318	15413318	0	3	541,40,276,	2014,994,0,
chr4	6413009	6413342	AT4G10345.1	0	+	6413009	6413009	0	1	333,	0,
chr5	25230567	25230667	AT5G62848.1	0	-	25230567	25230567	0	1	100,	0,
chr5	16157822	16157948	AT5G40384.1	0	-	16157822	16157822	0	1	126,	0,
chr1	27713233	27713415	AT1G73687.1	0	-	27713233	27713233	0	1	182,	0,
chr5	2840627	2840728	AT5G08717.1	0	+	2840627	2840627	0	1	101,	0,
chr5	2838649	2838757	AT5G08712.1	0	+	2838649	2838649	0	1	108,	0,
chr2	7008519	7008599	AT2G16145.1	0	+	7008519	7008519	0	1	80,	0,
chr3	4359011	4359202	AT3G13405.1	0	-	4359011	4359011	0	1	191,	0,
chr4	1340478	1340656	AT4G03039.1	0	+	1340478	1340478	0	1	178,	0,
chr5	21395544	21395629	AT5G52797.1	0	-	21395544	21395544	0	1	85,	0,
chr4	12217446	12217527	AT4G23387.1	0	-	12217446	12217446	0	1	81,	0,
chr3	8108020	8108622	AT3G22886.1	0	+	8108020	8108020	0	1	602,	0,
chr4	12214068	12214167	AT4G23375.1	0	-	12214068	12214068	0	1	99,	0,
chr1	29422451	29422574	AT1G78206.1	0	+	29422451	29422451	0	1	123,	0,
chr4	2789655	2789741	AT4G05508.1	0	-	2789655	2789655	0	1	86,	0,
chr3	9878539	9878754	AT3G26819.1	0	-	9878539	9878539	0	1	215,	0,
chr3	9878167	9878379	AT3G26818.1	0	-	9878167	9878167	0	1	212,	0,
chr3	9872332	9872553	AT3G26813.1	0	-	9872332	9872332	0	1	221,	0,
chr3	9875524	9875737	AT3G26815.1	0	-	9875524	9875524	0	1	213,	0,
chr3	9875892	9876103	AT3G26816.1	0	-	9875892	9875892	0	1	211,	0,
chr5	4479396	4479591	AT5G13887.1	0	-	4479396	4479396	0	1	195,	0,
chr2	16652100	16652233	AT2G39885.1	0	+	16652100	16652100	0	1	133,	0,
chr5	22597011	22597117	AT5G55835.1	0	-	22597011	22597011	0	1	106,	0,
chr5	23636946	23637066	AT5G58465.1	0	+	23636946	23636946	0	1	120,	0,
chr5	15870589	15871000	AT5G39635.1	0	-	15870589	15870589	0	1	411,	0,
chr2	17029700	17029899	AT2G40805.1	0	+	17029700	17029700	0	1	199,	0,
chr1	22795617	22795735	AT1G61732.1	0	+	22795617	22795617	0	1	118,	0,
chr5	24293092	24293298	AT5G60408.1	0	+	24293092	24293092	0	1	206,	0,
chr1	4182131	4182299	AT1G12294.1	0	-	4182131	4182131	0	1	168,	0,
chr1	22577112	22577219	AT1G61224.1	0	+	22577112	22577112	0	1	107,	0,
chr1	22577416	22577691	AT1G61226.1	0	+	22577416	22577416	0	1	275,	0,
chr1	24921103	24921194	AT1G66795.1	0	+	24921103	24921103	0	1	91,	0,
chr1	6520940	6521124	AT1G18879.1	0	+	6520940	6520940	0	1	184,	0,
chr5	2641425	2641674	AT5G08210.1	0	-	2641425	2641425	0	1	249,	0,
chr1	11834067	11834180	AT1G32713.1	0	-	11834067	11834067	0	1	113,	0,
chr2	10247205	10247462	AT2G24103.1	0	+	10247205	10247205	0	1	257,	0,
chr1	11137364	11138969	AT1G31173.1	0	+	11137364	11137364	0	1	1605,	0,
chr3	1306621	1306781	AT3G04765.1	0	-	1306621	1306621	0	1	160,	0,
chr4	12623535	12626432	AT4G24415.1	0	+	12623535	12623535	0	4	190,50,770,475,	0,440,1500,2422,
chr1	28544453	28544853	AT1G76062.1	0	-	28544453	28544453	0	1	400,	0,
chr2	10718095	10718198	AT2G25171.1	0	+	10718095	10718095	0	1	103,	0,
chr2	13708747	13708864	AT2G32273.1	0	-	13708747	13708747	0	1	117,	0,
chr4	1528133	1528370	AT4G03445.1	0	-	1528133	1528133	0	1	237,	0,
chr5	3456646	3456732	AT5G10945.1	0	-	3456646	3456646	0	1	86,	0,
chr3	20587903	20588027	AT3G55512.1	0	+	20587903	20587903	0	1	124,	0,
chr5	4694625	4697013	AT5G14565.1	0	+	4694625	4694625	0	2	245,1696,	0,692,
chr2	19176125	19176261	AT2G46685.1	0	+	19176125	19176125	0	1	136,	0,
chr4	11375363	11375481	AT4G21362.1	0	+	11375363	11375363	0	1	118,	0,
chr2	16340281	16340360	AT2G39175.1	0	+	16340281	16340281	0	1	79,	0,
chr1	13067250	13067335	AT1G35501.1	0	+	13067250	13067250	0	1	85,	0,
chr5	287585	287734	AT5G01747.1	0	+	287585	287585	0	1	149,	0,
chr2	19319779	19321026	AT2G47015.1	0	+	19319779	19319779	0	1	1247,	0,
chr1	9363195	9363288	AT1G26973.1	0	-	9363195	9363195	0	1	93,	0,
chr1	9364470	9364570	AT1G26975.1	0	+	9364470	9364470	0	1	100,	0,
chr5	19009097	19009178	AT5G46845.1	0	-	19009097	19009097	0	1	81,	0,
chr1	7423517	7423611	AT1G21202.1	0	+	7423517	7423517	0	1	94,	0,
chr1	11785935	11786037	AT1G32582.1	0	+	11785935	11785935	0	1	102,	0,
chr1	24883930	24884559	AT1G66725.1	0	+	24883930	24883930	0	1	629,	0,
chr2	14442977	14443077	AT2G34202.1	0	-	14442977	14442977	0	1	100,	0,
chr2	14443503	14443612	AT2G34204.1	0	+	14443503	14443503	0	1	109,	0,
chr2	14444996	14445114	AT2G34208.1	0	+	14444996	14444996	0	1	118,	0,
chr4	15660369	15660475	AT4G32445.1	0	+	15660369	15660369	0	1	106,	0,
chr3	17838134	17838266	AT3G48201.1	0	-	17838134	17838134	0	1	132,	0,
chr2	9634956	9635113	AT2G22668.1	0	-	9634956	9634956	0	1	157,	0,
chr2	17349436	17349574	AT2G41616.1	0	-	17349436	17349436	0	1	138,	0,
chr1	26269978	26270078	AT1G69792.1	0	-	26269978	26269978	0	1	100,	0,
chr1	26272775	26272870	AT1G69795.1	0	-	26272775	26272775	0	1	95,	0,
chr1	26273857	26273969	AT1G69797.1	0	+	26273857	26273857	0	1	112,	0,
chr1	6695419	6695609	AT1G19371.1	0	-	6695419	6695419	0	1	190,	0,
chr1	17825729	17825819	AT1G48267.1	0	+	17825729	17825729	0	1	90,	0,
chr5	8527468	8527649	AT5G24825.1	0	+	8527468	8527468	0	1	181,	0,
chr1	7058193	7058310	AT1G20375.1	0	+	7058193	7058193	0	1	117,	0,
chr3	4496821	4496918	AT3G13724.1	0	-	4496821	4496821	0	1	97,	0,
chr3	3599775	3599908	AT3G11435.1	0	-	3599775	3599775	0	1	133,	0,
chr4	7878651	7878760	AT4G13555.1	0	-	7878651	7878651	0	1	109,	0,
chr4	7878184	7878561	AT4G13554.1	0	-	7878184	7878184	0	1	377,	0,
chr5	18358804	18358893	AT5G45307.1	0	-	18358804	18358804	0	1	89,	0,
chr3	6516217	6516290	AT3G18895.1	0	+	6516217	6516217	0	1	73,	0,
chr2	9942192	9942293	AT2G23347.1	0	-	9942192	9942192	0	1	101,	0,
chr5	13611797	13611932	AT5G35407.1	0	+	13611797	13611797	0	1	135,	0,
chr1	11230462	11230612	AT1G31358.1	0	-	11230462	11230462	0	1	150,	0,
chr5	7740609	7740697	AT5G23065.1	0	-	7740609	7740609	0	1	88,	0,
chr2	10634279	10634616	AT2G25011.1	0	-	10634279	10634279	0	1	337,	0,
chr4	8336206	8336331	AT4G14504.1	0	+	8336206	8336206	0	1	125,	0,
chr5	16660468	16660640	AT5G41663.1	0	-	16660468	16660468	0	1	172,	0,
chr3	20691646	20691806	AT3G55734.1	0	+	20691646	20691646	0	1	160,	0,
chr5	9098790	9098916	AT5G26038.1	0	+	9098790	9098790	0	1	126,	0,
chr3	19659300	19659413	AT3G53015.1	0	-	19659300	19659300	0	1	113,	0,
chr3	19659570	19659676	AT3G53016.1	0	-	19659570	19659570	0	1	106,	0,
chr1	10227072	10227195	AT1G29265.1	0	+	10227072	10227072	0	1	123,	0,
chr2	10676471	10676553	AT2G25095.1	0	-	10676471	10676471	0	1	82,	0,
chr2	16061953	16062060	AT2G38325.1	0	+	16061953	16061953	0	1	107,	0,
chr1	6220647	6220833	AT1G18075.1	0	+	6220647	6220647	0	1	186,	0,
chr5	17516307	17516398	AT5G43603.1	0	+	17516307	17516307	0	1	91,	0,
chr5	4691021	4691137	AT5G14545.1	0	+	4691021	4691021	0	1	116,	0,
chr4	9888985	9889066	AT4G17788.1	0	+	9888985	9888985	0	1	81,	0,
chr4	11482878	11483257	AT4G21595.1	0	-	11482878	11482878	0	1	379,	0,
chr4	5020236	5020486	AT4G08116.1	0	-	5020236	5020236	0	1	250,	0,
chr1	24913205	24913296	AT1G66783.1	0	-	24913205	24913205	0	1	91,	0,
chr2	4142322	4142473	AT2G10606.1	0	-	4142322	4142322	0	1	151,	0,
chr1	22930088	22930204	AT1G62035.1	0	-	22930088	22930088	0	1	116,	0,
chr3	9871959	9872165	AT3G26812.1	0	-	9871959	9871959	0	1	206,	0,
chr2	8412515	8412618	AT2G19425.1	0	-	8412515	8412515	0	1	103,	0,
chr5	897019	897356	AT5G03552.1	0	-	897019	897019	0	1	337,	0,
chr5	9136125	9136215	AT5G26147.1	0	+	9136125	9136125	0	1	90,	0,
chr3	6488233	6488426	AT3G18827.1	0	+	6488233	6488233	0	1	193,	0,
chr5	16775523	16775658	AT5G41905.1	0	-	16775523	16775523	0	1	135,	0,
chr1	11957459	11957730	AT1G32992.1	0	+	11957459	11957459	0	1	271,	0,
chr1	20772217	20772302	AT1G55591.1	0	+	20772217	20772217	0	1	85,	0,
chr5	20632513	20632637	AT5G50717.1	0	+	20632513	20632513	0	1	124,	0,
chr4	2625949	2626056	AT4G05105.1	0	+	2625949	2625949	0	1	107,	0,
chr5	1188210	1188299	AT5G04275.1	0	-	1188210	1188210	0	1	89,	0,
chr1	2025600	2027271	AT1G06620.1	0	+	2025617	2027094	0	3	541,322,429,	0,833,1242,
chr5	2625558	2628110	AT5G08160.1	0	-	2625902	2627942	0	6	385,143,144,186,125,573,	2167,1523,1269,928,659,0,
chr4	12006985	12009520	AT4G22890.1	0	+	12007156	12009175	0	10	370,113,97,101,57,77,163,98,80,263,	0,796,1007,1196,1392,1533,1703,1945,2120,2272,
chr2	14578629	14581727	AT2G34630.1	0	+	14579725	14581632	0	11	203,96,81,72,132,87,72,86,133,189,275,	0,704,1030,1230,1398,1621,1808,2075,2345,2559,2823,
chr2	19153327	19155489	AT2G46660.1	0	-	19153601	19155417	0	2	1047,892,	1115,0,
chr2	10890902	10893772	AT2G25590.1	0	+	10891294	10893772	0	7	149,419,246,90,52,142,214,	0,375,975,1360,2262,2398,2656,
chr1	16269074	16270513	AT1G43171.1	0	+	16269988	16270327	0	1	1439,	0,
chr5	8668298	8670194	AT5G25130.1	0	+	8668520	8670104	0	3	60,884,705,	0,214,1191,
chr2	13713035	13714211	AT2G32280.1	0	+	13713209	13713977	0	3	273,206,421,	0,470,755,
chr3	5056067	5058248	AT3G15020.1	0	+	5056138	5057941	0	7	314,174,169,62,122,118,445,	0,440,765,1080,1231,1523,1736,
chr1	21711564	21713103	AT1G58430.1	0	-	21711683	21712992	0	3	741,259,313,	798,415,0,
chr5	242549	244111	AT5G01650.1	0	-	242733	244033	0	3	189,201,220,	1373,698,0,
chr5	1656565	1663929	AT5G05570.1	0	+	1656765	1663728	0	23	275,116,85,54,92,104,76,430,333,201,99,276,286,236,125,118,56,94,175,69,104,63,309,	0,777,1101,1559,1736,1921,2291,2853,3507,3913,4226,4413,4798,5160,5482,5732,6001,6154,6324,6568,6710,6895,7055,
chr5	470181	472627	AT5G02290.1	0	-	470386	472397	0	6	282,308,136,143,124,612,	2164,1400,1129,898,691,0,
chr3	3160236	3161614	AT3G10210.1	0	-	3160415	3161579	0	3	264,265,399,	1114,638,0,
chr5	1808149	1809853	AT5G06000.1	0	+	1808168	1809742	0	2	350,707,	0,997,
chr5	25831833	25832502	AT5G64620.1	0	+	25831874	25832417	0	1	669,	0,
chr1	28251959	28253619	AT1G75280.1	0	+	28252029	28253355	0	5	256,135,244,204,428,	0,340,627,947,1232,
chr4	12868173	12869457	AT4G25040.1	0	+	12868319	12869319	0	3	328,115,354,	0,678,930,
chr1	693479	696382	AT1G03010.1	0	+	693479	696188	0	5	92,67,1197,247,496,	0,637,800,2067,2407,
chr1	6886878	6891374	AT1G19850.1	0	+	6887352	6891182	0	13	607,116,99,57,156,85,91,165,123,212,1154,191,319,	0,757,981,1170,1315,1550,1711,1898,2145,2353,2644,3890,4177,
chr3	21006749	21007565	AT3G56710.1	0	-	21007052	21007508	0	1	816,	0,
chr1	10846675	10850517	AT1G30610.1	0	+	10846675	10850517	0	8	1328,192,82,192,114,91,674,348,	0,1524,1853,2023,2326,2525,2705,3494,
chr5	25156325	25157465	AT5G62660.1	0	-	25156325	25157465	0	1	1140,	0,
chr3	207335	208086	AT3G01516.1	0	+	207425	207989	0	1	751,	0,
chr3	201919	202740	AT3G01513.1	0	-	202067	202718	0	1	821,	0,
chr3	198678	201742	AT3G01510.1	0	-	198854	201682	0	10	375,107,460,69,122,216,106,113,145,299,	2689,2495,1873,1704,1487,1180,970,745,425,0,
chr4	16249642	16251379	AT4G33890.1	0	+	16250056	16251085	0	2	124,1434,	0,303,
chr2	18231046	18232493	AT2G44070.1	0	-	18231096	18232469	0	4	45,845,55,131,	1402,440,278,0,
chr1	28129857	28131077	AT1G74880.1	0	-	28130111	28131020	0	6	280,56,66,42,60,284,	940,790,634,517,380,0,
chr3	6324632	6325793	AT3G18420.1	0	-	6324770	6325721	0	1	1161,	0,
chr1	2148386	2150152	AT1G06990.1	0	+	2148392	2150009	0	3	636,262,334,	0,763,1432,
chr3	4957333	4959704	AT3G14770.1	0	-	4957786	4959202	0	6	563,37,217,159,120,570,	1808,1415,1111,866,663,0,
chr4	7391276	7396509	AT4G12460.1	0	+	7391399	7396056	0	10	450,363,97,335,156,168,141,210,114,624,	0,1414,2212,2565,3125,3579,3841,4065,4398,4609,
chr5	1727428	1728933	AT5G05750.1	0	+	1727594	1728479	0	1	1505,	0,
chr3	4504269	4506236	AT3G13740.1	0	+	4504309	4505937	0	7	236,131,90,53,103,148,322,	0,401,720,974,1171,1378,1645,
chr1	28305296	28307503	AT1G75420.1	0	+	28305468	28307317	0	5	410,143,272,155,770,	0,497,742,1160,1437,
chr1	26533925	26536671	AT1G70410.1	0	-	26534166	26536505	0	8	219,141,49,117,54,89,106,409,	2527,2116,1721,1359,1225,740,486,0,
chr5	21548472	21552470	AT5G53140.1	0	+	21549227	21552132	0	9	324,330,128,99,159,87,92,75,677,	0,709,1390,1888,2084,2455,2936,3160,3321,
chr4	7970273	7974248	AT4G13730.1	0	+	7970298	7974055	0	9	343,93,105,153,99,129,180,117,349,	0,426,836,1592,2300,2501,2770,3223,3626,
chr4	10878886	10881945	AT4G20130.1	0	+	10878913	10881697	0	12	84,156,138,126,129,90,151,110,72,106,195,370,	0,200,769,989,1199,1428,1606,1863,2048,2213,2403,2689,
chr2	10344357	10345510	AT2G24310.1	0	+	10344360	10345329	0	1	1153,	0,
chr5	24831618	24833902	AT5G61810.1	0	-	24831842	24833735	0	4	561,774,91,402,	1723,645,485,0,
chr4	14059987	14061386	AT4G28440.1	0	+	14060053	14060970	0	2	334,610,	0,789,
chr4	14819191	14820592	AT4G30270.1	0	-	14819444	14820448	0	3	408,194,605,	993,707,0,
chr2	14234219	14236883	AT2G33620.1	0	+	14234748	14236563	0	6	243,479,53,132,162,560,	0,519,1301,1627,1853,2104,
chr2	16154066	16156579	AT2G38630.1	0	-	16154282	16156302	0	8	475,148,151,126,81,193,271,452,	2038,1811,1588,1375,1219,903,550,0,
chr2	12654455	12655457	AT2G29590.1	0	-	12654601	12655432	0	3	217,141,290,	785,392,0,
chr5	3619154	3621301	AT5G11340.1	0	+	3619225	3621068	0	3	225,123,451,	0,1235,1696,
chr2	13481792	13483124	AT2G31710.1	0	-	13482056	13482895	0	3	92,101,485,	1240,1006,0,
chr2	15329142	15332447	AT2G36560.1	0	-	15329192	15332447	0	5	280,68,132,168,1127,	3025,2620,1522,1205,0,
chr5	5171181	5172758	AT5G15840.1	0	-	5171342	5172697	0	2	823,521,	754,0,
chr1	13669440	13671156	AT1G36310.1	0	+	13669643	13670934	0	3	102,1134,322,	0,184,1394,
chr3	365548	368911	AT3G02090.1	0	+	365623	368526	0	9	747,165,138,152,109,99,66,108,472,	0,1239,1494,1711,1955,2190,2454,2671,2891,
chr1	1109481	1114107	AT1G04200.1	0	+	1109675	1113875	0	18	384,240,64,130,142,246,88,103,129,114,119,91,93,90,120,92,58,322,	0,502,818,975,1196,1501,1823,2041,2309,2519,2809,3018,3207,3379,3590,3819,4025,4304,
chr2	11433732	11436277	AT2G26810.1	0	-	11433899	11436078	0	9	64,98,68,120,74,58,102,112,312,	2481,2254,2074,1441,1021,882,700,410,0,
chr3	15006612	15007194	AT3G42940.1	0	+	15006612	15007194	0	1	582,	0,
chr2	18320731	18321696	AT2G44360.1	0	-	18320854	18321584	0	3	172,108,363,	793,447,0,
chr4	15325342	15327220	AT4G31630.1	0	-	15325342	15327220	0	5	78,474,414,240,333,	1800,1232,735,413,0,
chr5	3761243	3762346	AT5G11690.1	0	+	3761758	3762160	0	2	248,608,	0,495,
chr4	11134774	11136423	AT4G20790.1	0	-	11134774	11136423	0	2	1258,299,	391,0,
chr5	24579169	24580327	AT5G61100.1	0	-	24579169	24580327	0	4	87,89,422,86,	1071,720,196,0,
chr4	17419917	17422130	AT4G36945.1	0	-	17420097	17422047	0	8	155,123,138,99,304,224,87,360,	2058,1851,1621,1299,917,613,435,0,
chr3	6747369	6749307	AT3G19460.1	0	+	6747599	6748904	0	6	294,181,142,70,146,317,	0,559,987,1231,1389,1621,
chr4	17416854	17420252	AT4G36940.1	0	+	17416937	17419883	0	15	238,145,120,135,62,76,102,117,59,175,135,99,109,113,447,	0,313,527,725,947,1109,1318,1515,1730,1872,2127,2363,2542,2731,2951,
chr1	27502132	27503819	AT1G73140.1	0	-	27502132	27503743	0	5	441,172,200,147,358,	1246,994,695,466,0,
chr4	12237764	12240826	AT4G23440.1	0	+	12237764	12240659	0	1	3062,	0,
chr2	1794034	1795084	AT2G05050.1	0	+	1794034	1795069	0	3	51,126,420,	0,349,630,
chr3	2252018	2253528	AT3G07110.1	0	+	2252091	2253332	0	4	345,117,88,340,	0,606,826,1170,
chr1	27398590	27400417	AT1G72810.1	0	-	27398759	27400393	0	2	636,1108,	1191,0,
chr5	8082743	8083604	AT5G23950.1	0	+	8082788	8083448	0	1	861,	0,
chr1	214228	217304	AT1G01590.1	0	+	214228	217304	0	8	178,103,201,238,328,250,677,140,	0,251,468,1088,1404,1815,2185,2936,
chr4	11172621	11174467	AT4G20860.1	0	+	11172725	11174318	0	1	1846,	0,
chr2	17285722	17288928	AT2G41460.1	0	+	17285730	17288769	0	12	61,181,95,80,219,323,111,138,48,81,160,281,	0,396,674,895,1241,1553,1977,2169,2403,2534,2692,2925,
chr5	22725368	22728343	AT5G56140.1	0	+	22725461	22727932	0	7	284,86,146,114,117,144,561,	0,798,1241,1799,1989,2188,2414,
chr1	23669531	23675898	AT1G63810.1	0	-	23669689	23675542	0	27	101,179,165,166,117,134,151,68,99,116,175,111,79,144,114,122,83,125,121,138,97,126,93,106,143,84,290,	6266,5858,5592,5350,5151,4935,4715,4556,4068,3835,3398,3203,3059,2827,2610,2395,2217,2007,1798,1580,1379,1163,982,788,559,373,0,
chr2	16945044	16946419	AT2G40590.1	0	-	16945214	16946345	0	5	77,93,85,134,251,	1298,1122,939,683,0,
chr1	25834708	25839319	AT1G68790.1	0	-	25834931	25839157	0	8	381,210,254,271,84,1805,187,451,	4230,3924,3592,3227,3069,851,557,0,
chr1	25840854	25841652	AT1G68795.1	0	-	25841078	25841435	0	1	798,	0,
chr3	9180347	9181839	AT3G25210.1	0	+	9180347	9181487	0	1	1492,	0,
chr2	16399971	16401671	AT2G39270.1	0	+	16399982	16401408	0	4	347,141,273,401,	0,719,944,1299,
chr4	6146689	6148814	AT4G09750.1	0	+	6146769	6148698	0	10	95,62,120,100,81,50,151,57,122,327,	0,192,491,707,891,1044,1180,1461,1589,1798,
chr4	17176341	17181261	AT4G36360.1	0	-	17176839	17181143	0	18	304,96,113,67,93,144,89,106,88,119,165,179,110,110,111,114,540,639,	4616,4368,4165,3969,3764,3509,3307,3101,2901,2682,2420,2150,1939,1747,1550,1351,727,0,
chr2	8506129	8510081	AT2G19710.1	0	+	8506338	8509817	0	7	250,133,104,172,138,241,2249,	0,427,701,910,1160,1386,1703,
chr2	15686757	15688003	AT2G37380.1	0	+	15686827	15687793	0	1	1246,	0,
chr1	28602810	28603929	AT1G76240.1	0	-	28602948	28603875	0	1	1119,	0,
chr5	3336254	3339366	AT5G10560.1	0	-	3336334	3339351	0	6	759,167,98,351,417,682,	2353,1936,1728,1298,794,0,
chr3	16778712	16781198	AT3G45700.1	0	+	16778764	16781068	0	4	134,218,542,935,	0,216,936,1551,
chr3	2605441	2607573	AT3G08580.1	0	-	2605705	2607030	0	4	42,482,375,561,	2090,1115,657,0,
chr4	16176275	16179481	AT4G33700.1	0	-	16176546	16179188	0	11	471,77,84,114,87,140,88,74,116,272,316,	2735,2152,1981,1732,1553,1327,1130,930,741,390,0,
chr2	15010795	15014284	AT2G35710.1	0	-	15010924	15014070	0	4	558,461,148,670,	2931,975,747,0,
chr5	5827170	5829682	AT5G17690.1	0	-	5827503	5829537	0	6	505,26,87,756,61,381,	2007,1668,1480,612,469,0,
chr5	25518640	25523621	AT5G63770.1	0	+	25519292	25522404	0	8	150,1187,376,77,120,165,138,1367,	0,578,1843,2293,2543,3012,3344,3614,
chr1	21071016	21071650	AT1G56270.1	0	-	21071147	21071636	0	1	634,	0,
chr5	15791951	15793062	AT5G39470.1	0	-	15791951	15793062	0	4	211,59,162,81,	900,455,158,0,
chr1	25198181	25203126	AT1G67310.1	0	-	25198181	25203126	0	13	103,126,116,89,55,502,89,85,224,689,580,294,99,	4842,4422,4210,4008,3860,3268,2869,2559,2243,1391,598,212,0,
chr4	11975030	11976748	AT4G22790.1	0	-	11975152	11976628	0	1	1718,	0,
chr1	11774483	11775279	AT1G32560.1	0	+	11774527	11775032	0	2	131,565,	0,231,
chr5	24444395	24447026	AT5G60770.1	0	+	24444395	24447026	0	4	458,352,116,658,	0,694,1410,1973,
chr1	12808245	12809481	AT1G35030.1	0	+	12808245	12809481	0	4	202,216,86,147,	0,306,617,1089,
chr1	24028917	24030780	AT1G64660.1	0	+	24028976	24030537	0	3	432,402,794,	0,567,1069,
chr1	12811029	12811308	AT1G35035.1	0	-	12811029	12811308	0	1	279,	0,
chr2	16844863	16845934	AT2G40330.1	0	-	16845176	16845824	0	1	1071,	0,
chr5	25408894	25410573	AT5G63450.1	0	-	25408986	25410519	0	1	1679,	0,
chr4	1403116	1404937	AT4G03180.1	0	+	1403288	1404663	0	2	335,669,	0,1152,
chr2	19670500	19673292	AT2G48100.1	0	+	19671244	19672847	0	8	190,110,158,140,197,189,81,674,	0,675,884,1135,1418,1691,1949,2118,
chr3	2489386	2491087	AT3G07800.1	0	-	2489943	2490935	0	4	331,145,122,828,	1370,1141,928,0,
chr4	1266462	1268612	AT4G02850.1	0	-	1266534	1268569	0	6	82,198,330,162,84,180,	2068,1120,710,471,269,0,
chr4	11825613	11826432	AT4G22420.1	0	-	11825613	11826432	0	3	116,333,106,	703,188,0,
chr2	892822	893572	AT2G03040.1	0	-	892822	893572	0	3	210,210,81,	540,260,0,
chr1	5712087	5713749	AT1G16705.1	0	+	5712468	5713522	0	5	146,71,115,153,299,	0,357,789,1093,1363,
chr1	5709724	5711902	AT1G16700.1	0	+	5710011	5711694	0	9	137,101,79,54,92,114,68,112,304,	0,240,756,935,1099,1271,1483,1662,1874,
chr1	26101058	26105166	AT1G69440.1	0	-	26101564	26105016	0	4	499,1231,1427,6,	3609,1981,472,0,
chr1	23130404	23131533	AT1G62490.1	0	-	23130404	23131533	0	2	445,560,	684,0,
chr1	29680856	29683962	AT1G78940.1	0	-	29681055	29683678	0	9	155,95,122,212,43,313,102,408,982,	2951,2762,2571,2273,2135,1733,1546,1064,0,
chr3	7703865	7704829	AT3G21870.1	0	-	7703926	7704813	0	2	402,308,	562,0,
chr1	3957472	3960113	AT1G11730.1	0	+	3957472	3960113	0	11	116,85,29,194,64,73,121,88,126,110,149,	0,696,860,985,1262,1432,1590,1793,1984,2209,2492,
chr3	1549585	1554148	AT3G05400.1	0	+	1549701	1553942	0	17	245,63,90,60,66,66,76,65,93,81,85,44,63,114,60,115,325,	0,827,1150,1358,1555,1697,1854,2029,2194,2448,2645,2818,3004,3175,3567,3735,4238,
chr1	11146922	11147678	AT1G31200.1	0	-	11146922	11147678	0	3	54,92,397,	702,492,0,
chr4	5323799	5325341	AT4G08400.1	0	-	5323799	5325341	0	1	1542,	0,
chr4	1529445	1531780	AT4G03450.1	0	-	1529611	1531736	0	3	753,545,838,	1582,925,0,
chr4	5331768	5331909	AT4G08406.1	0	-	5331768	5331909	0	1	141,	0,
chr4	18169174	18170949	AT4G38990.1	0	-	18169174	18170949	0	5	405,209,16,162,252,	1370,825,734,472,0,
chr1	17931475	17934662	AT1G48500.1	0	+	17931657	17934433	0	7	258,173,164,85,268,61,335,	0,1504,1798,2056,2343,2712,2852,
chr1	26986059	26986909	AT1G71730.1	0	-	26986297	26986831	0	1	850,	0,
chr5	21910532	21912777	AT5G53970.1	0	+	21910675	21912594	0	7	388,340,219,60,156,94,314,	0,608,1029,1346,1492,1730,1931,
chr4	1134466	1137156	AT4G02580.1	0	+	1134585	1136906	0	10	188,33,66,117,78,106,47,78,66,358,	0,273,413,1109,1360,1527,1724,1883,2077,2332,
chr1	18305540	18307557	AT1G49450.1	0	+	18305683	18307099	0	1	2017,	0,
chr3	11877865	11878458	AT3G30220.1	0	-	11877865	11878458	0	3	159,164,115,	434,155,0,
chr5	22474229	22478132	AT5G55480.1	0	+	22474276	22477819	0	9	186,294,116,499,39,285,146,487,609,	0,385,905,1107,1710,1855,2465,2714,3294,
chr3	11878631	11878907	AT3G30222.1	0	-	11878631	11878907	0	1	276,	0,
chr2	19000190	19003403	AT2G46270.1	0	+	19000858	19002901	0	12	237,111,45,96,84,42,207,49,176,78,126,682,	0,623,821,948,1137,1308,1434,1729,1864,2131,2320,2531,
chr5	5265938	5267979	AT5G16120.1	0	+	5266047	5267775	0	8	250,30,127,147,131,138,99,447,	0,413,542,744,984,1194,1420,1594,
chr1	17095979	17098006	AT1G45170.1	0	-	17096232	17097910	0	3	297,360,334,	1730,1021,0,
chr4	17710271	17710873	AT4G37700.1	0	-	17710386	17710833	0	1	602,	0,
chr2	608758	610130	AT2G02310.1	0	-	608758	610130	0	3	375,119,430,	997,737,0,
chr4	14425440	14425813	AT4G29273.1	0	-	14425440	14425813	0	2	52,182,	321,0,
chr4	14423661	14424882	AT4G29270.1	0	-	14423796	14424848	0	3	417,210,313,	804,398,0,
chr1	10819553	10823641	AT1G30550.1	0	-	10820837	10823641	0	11	10,210,119,92,89,235,136,92,124,547,183,	4078,3786,3536,3189,2361,2041,1833,1640,1439,806,0,
chr1	24218469	24222789	AT1G65200.1	0	-	24218469	24222789	0	12	1914,129,126,47,134,95,189,207,148,131,90,96,	2406,2200,1983,1851,1632,1462,1150,839,590,360,186,0,
chr2	2229601	2232106	AT2G05830.1	0	+	2229758	2231839	0	9	229,56,159,100,143,106,139,269,348,	0,309,439,681,866,1199,1574,1808,2157,
chr1	12402282	12403209	AT1G34070.1	0	+	12402282	12403209	0	1	927,	0,
chr1	3439321	3440320	AT1G10460.1	0	-	3439577	3440231	0	1	999,	0,
chr4	1022724	1026118	AT4G02320.1	0	-	1022724	1026118	0	3	704,161,692,	2690,869,0,
chr4	16923318	16924320	AT4G35700.1	0	+	16923350	16924178	0	1	1002,	0,
chr3	7143453	7151014	AT3G20475.1	0	+	7143545	7150811	0	34	128,32,95,81,73,64,155,102,28,32,58,87,57,102,45,78,51,82,74,100,97,90,65,59,77,87,62,62,54,86,32,24,116,284,	0,501,699,997,1152,1436,1714,1977,2171,2276,2393,2687,3083,3233,3419,3855,4017,4150,4565,4741,4932,5177,5366,5539,5696,5858,6174,6323,6474,6628,6799,6917,7058,7277,
chr3	7140439	7141228	AT3G20470.1	0	-	7140624	7141149	0	1	789,	0,
chr2	18124647	18125868	AT2G43730.1	0	-	18124820	18125669	0	2	418,629,	803,0,
chr5	703267	704437	AT5G03000.1	0	+	703267	704437	0	2	867,198,	0,972,
chr5	9538571	9540647	AT5G27110.1	0	-	9538571	9540647	0	1	2076,	0,
chr4	10130049	10132061	AT4G18340.1	0	-	10130244	10132019	0	4	115,337,709,270,	1897,1340,395,0,
chr3	10323353	10323950	AT3G27840.1	0	+	10323353	10323935	0	1	597,	0,
chr5	5517489	5522258	AT5G16780.1	0	-	5517783	5521566	0	13	282,573,139,43,114,97,67,60,610,398,221,85,372,	4487,3526,3308,3164,2894,2706,2553,2406,1704,1013,660,475,0,
chr5	6606699	6607203	AT5G19570.1	0	+	6606738	6607152	0	1	504,	0,
chr5	22241480	22243721	AT5G54750.1	0	+	22242079	22243477	0	6	105,73,98,100,183,367,	0,583,923,1270,1606,1874,
chr1	225664	227302	AT1G01620.1	0	-	225985	227176	0	4	454,296,141,417,	1184,731,506,0,
chr1	17236677	17238053	AT1G46480.1	0	-	17236902	17237953	0	3	343,318,420,	1033,496,0,
chr5	5021009	5024742	AT5G15470.1	0	-	5021432	5024168	0	6	785,56,156,591,303,705,	2948,2271,2034,1193,802,0,
chr4	18080232	18082537	AT4G38730.1	0	-	18080483	18082305	0	8	353,57,91,161,128,138,93,443,	1952,1571,1392,1142,924,708,524,0,
chr4	16047353	16049355	AT4G33280.1	0	-	16047356	16049310	0	5	156,301,180,122,303,	1846,1285,922,391,0,
chr5	23783122	23785334	AT5G58900.1	0	-	23783274	23784667	0	2	1113,573,	1099,0,
chr5	4776942	4779494	AT5G14780.1	0	+	4777042	4779190	0	5	187,175,541,238,418,	0,816,1118,1748,2134,
chr4	15340288	15342081	AT4G31680.1	0	-	15340288	15342080	0	6	79,295,116,303,243,354,	1714,1341,1140,736,423,0,
chr3	9279512	9282639	AT3G25560.1	0	-	9279681	9282560	0	11	206,130,72,144,72,60,98,153,342,380,499,	2921,2701,2544,2312,2141,1993,1739,1486,1049,592,0,
chr5	5546810	5548736	AT5G16870.1	0	-	5546974	5548542	0	8	31,198,59,60,70,70,27,214,	1895,1558,1428,1255,1107,779,585,0,
chr3	11302430	11305136	AT3G29410.1	0	-	11302573	11305060	0	7	334,274,376,222,139,249,437,	2372,2013,1548,1252,845,517,0,
chr4	2714764	2716012	AT4G05310.1	0	+	2714764	2716012	0	1	1248,	0,
chr5	5144726	5146403	AT5G15780.1	0	-	5144897	5146297	0	2	302,1181,	1375,0,
chr1	23318186	23320316	AT1G62960.1	0	-	23318270	23320229	0	4	624,114,161,946,	1506,1304,1025,0,
chr2	8169571	8172523	AT2G18876.1	0	+	8169682	8172287	0	14	144,38,112,98,97,90,63,75,66,78,111,78,120,326,	0,233,343,535,1009,1180,1396,1538,1703,1860,2025,2244,2419,2626,
chr3	1123022	1127515	AT3G04260.1	0	-	1123230	1127515	0	13	381,172,218,64,73,78,158,169,463,426,210,134,404,	4112,3687,3356,3181,3014,2855,2591,2209,1574,1059,742,528,0,
chr2	8167470	8168668	AT2G18870.1	0	+	8167470	8168668	0	4	19,189,480,32,	0,232,507,1166,
chr3	5468508	5469481	AT3G16140.1	0	-	5468669	5469415	0	3	197,127,341,	776,431,0,
chr4	6312103	6312557	AT4G10115.1	0	-	6312103	6312557	0	2	67,224,	387,0,
chr4	6311476	6311581	AT4G10112.1	0	-	6311476	6311581	0	1	105,	0,
chr4	6309392	6310869	AT4G10110.1	0	-	6309605	6310809	0	4	94,212,169,320,	1383,1093,834,0,
chr4	7021769	7023318	AT4G11640.1	0	+	7021769	7023252	0	5	164,87,231,261,319,	0,275,489,856,1230,
chr3	1433474	1435379	AT3G05130.1	0	-	1433474	1435379	0	1	1905,	0,
chr3	23370307	23372682	AT3G63250.1	0	-	23370574	23372587	0	7	263,57,221,130,204,72,417,	2112,1562,1253,952,638,493,0,
chr2	18628264	18630712	AT2G45190.1	0	-	18628449	18630552	0	7	274,162,133,49,76,78,263,	2174,1891,1664,1040,874,378,0,
chr3	3617522	3619567	AT3G11490.1	0	-	3617522	3619567	0	5	395,121,120,231,441,	1650,1059,843,517,0,
chr1	7715169	7716975	AT1G21940.1	0	-	7715169	7716975	0	2	160,392,	1646,0,
chr5	19636100	19639488	AT5G48460.1	0	-	19636224	19639365	0	14	210,174,242,172,39,69,117,212,156,200,158,97,92,274,	3178,2891,2568,2317,2191,2037,1811,1490,1236,953,713,526,353,0,
chr4	8873354	8875344	AT4G15540.1	0	+	8873393	8875186	0	7	245,66,114,211,159,152,294,	0,324,465,783,1092,1318,1696,
chr4	10598444	10599151	AT4G19430.1	0	-	10598605	10599088	0	1	707,	0,
chr2	8942762	8945244	AT2G20760.1	0	-	8943278	8945108	0	3	483,154,1032,	1999,1118,0,
chr2	18484654	18485810	AT2G44820.1	0	+	18484689	18485517	0	4	141,71,87,614,	0,228,376,542,
chr5	16604001	16605213	AT5G41500.1	0	+	16604001	16605213	0	1	1212,	0,
chr2	235924	237147	AT2G01520.1	0	+	235991	236881	0	2	254,535,	0,688,
chr1	22664668	22668360	AT1G61430.1	0	-	22664668	22667769	0	8	44,1696,111,161,211,238,151,297,	3648,1849,1613,1213,936,620,386,0,
chr3	1753960	1754802	AT3G05870.1	0	+	1754462	1754802	0	3	19,119,116,	0,441,726,
chr5	18670116	18671373	AT5G46030.1	0	+	18670530	18671138	0	5	123,124,71,22,392,	0,403,601,759,865,
chr1	5008243	5014533	AT1G14610.1	0	-	5008501	5014486	0	21	182,66,63,179,73,66,84,78,84,80,58,303,171,200,403,252,501,107,100,149,433,	6108,5923,5349,5044,4890,4652,4488,4279,4108,3864,3645,3268,3007,2673,2127,1768,1183,992,768,535,0,
chr1	23869035	23870548	AT1G64320.1	0	+	23869035	23870548	0	2	629,802,	0,711,
chr1	27745426	27749178	AT1G73805.1	0	-	27745760	27749178	0	7	92,79,538,161,189,97,534,	3660,3285,2088,1133,862,642,0,
chr1	30037414	30041091	AT1G79840.1	0	+	30037525	30041013	0	9	189,275,118,537,105,391,272,87,459,	0,291,1202,1403,2029,2228,2702,3058,3218,
chr1	4569447	4571118	AT1G13340.1	0	-	4569621	4571043	0	3	537,120,822,	1134,902,0,
chr4	841988	843459	AT4G01940.1	0	-	842264	843388	0	3	441,137,465,	1030,550,0,
chr5	2882426	2884229	AT5G09290.1	0	+	2882433	2884098	0	8	73,76,74,206,190,90,154,313,	0,153,342,491,769,1048,1236,1490,
chr3	8030473	8030629	AT3G22723.1	0	+	8030473	8030629	0	1	156,	0,
chr1	6917019	6918138	AT1G19930.1	0	+	6917019	6918138	0	2	526,509,	0,610,
chr3	8028960	8030097	AT3G22720.1	0	-	8028960	8030097	0	1	1137,	0,
chr1	25452698	25452893	AT1G67875.1	0	+	25452698	25452893	0	1	195,	0,
chr1	25449366	25451012	AT1G67870.1	0	-	25449592	25450943	0	2	396,739,	1250,0,
chr3	9517312	9519559	AT3G26030.1	0	+	9517740	9519260	0	2	1556,605,	0,1642,
chr1	6206870	6209500	AT1G18040.1	0	-	6207127	6209299	0	7	300,299,109,126,236,258,306,	2330,1886,1691,1136,747,410,0,
chr4	34090	36880	AT4G00090.1	0	+	34233	36594	0	10	347,106,61,281,140,75,91,204,45,372,	0,454,657,831,1320,1536,1720,1979,2296,2418,
chr5	4652979	4655973	AT5G14430.1	0	+	4653091	4655741	0	7	355,165,183,595,113,221,551,	0,492,737,1247,1929,2153,2443,
chr4	9073201	9074809	AT4G16015.1	0	+	9073201	9074809	0	1	1608,	0,
chr2	10013990	10016943	AT2G23520.1	0	-	10014255	10016943	0	1	2953,	0,
chr2	7876614	7877681	AT2G18120.1	0	-	7876721	7877681	0	2	448,328,	619,0,
chr1	9195837	9199669	AT1G26620.1	0	-	9195837	9198719	0	4	323,146,589,1919,	3509,2786,2115,0,
chr2	11650357	11654116	AT2G27230.1	0	+	11650894	11653840	0	9	334,173,280,60,1026,102,114,126,426,	0,459,1090,1481,1619,2737,2912,3106,3333,
chr1	19716401	19723725	AT1G52940.1	0	+	19716401	19723716	0	7	51,210,109,227,64,343,196,	0,4307,4620,6199,6489,6702,7128,
chr1	8030640	8033117	AT1G22710.1	0	-	8030910	8032970	0	4	1404,64,44,444,	1073,864,533,0,
chr4	9965741	9966969	AT4G17940.1	0	+	9965786	9966778	0	3	576,173,312,	0,651,916,
chr5	19169021	19171263	AT5G47210.1	0	-	19169221	19171012	0	7	411,319,66,142,159,48,380,	1831,1241,1080,856,597,464,0,
chr2	8557728	8559741	AT2G19830.1	0	-	8558100	8559389	0	8	119,108,100,86,92,112,178,276,	1894,1586,1230,1039,853,644,371,0,
chr1	30175784	30180681	AT1G80260.1	0	+	30175923	30180511	0	16	256,261,98,163,111,1005,153,100,95,186,57,72,99,132,174,335,	0,334,682,878,1135,1358,2475,2713,2887,3149,3435,3571,3818,4072,4304,4562,
chr5	16936132	16938486	AT5G42360.1	0	-	16936304	16937996	0	2	149,1940,	2205,0,
chr2	19595292	19595439	AT2G47844.1	0	+	19595292	19595439	0	1	147,	0,
chr2	19594186	19595001	AT2G47840.1	0	-	19594330	19594957	0	1	815,	0,
chr5	32831	34326	AT5G01090.1	0	+	33054	34116	0	1	1495,	0,
chr3	9040087	9041834	AT3G24760.1	0	+	9040107	9041259	0	2	1182,262,	0,1485,
chr5	16105258	16108501	AT5G40290.1	0	-	16105258	16108501	0	19	105,38,23,107,52,85,91,39,68,63,56,74,93,102,82,67,16,111,75,	3138,2942,2825,2532,2403,2235,1950,1806,1646,1502,1378,1223,1060,880,702,517,414,177,0,
chr5	22873790	22877396	AT5G56500.1	0	+	22874057	22876966	0	15	81,217,126,142,89,243,235,170,78,72,105,93,93,127,444,	0,254,546,760,994,1171,1502,1837,2084,2249,2401,2606,2778,2947,3162,
chr3	7306146	7308434	AT3G20860.1	0	+	7306146	7308434	0	13	119,67,66,44,46,81,43,50,82,50,74,52,510,	0,201,353,499,629,761,924,1055,1182,1340,1468,1632,1778,
chr1	4114770	4117594	AT1G12120.1	0	-	4114932	4116469	0	3	297,158,1500,	2527,1585,0,
chr3	7308503	7308962	AT3G20865.1	0	-	7308698	7308887	0	1	459,	0,
chr1	8309111	8310649	AT1G23390.1	0	-	8309448	8310633	0	1	1538,	0,
chr3	17200300	17201889	AT3G46700.1	0	-	17200429	17201848	0	2	507,1007,	1082,0,
chr1	10507592	10509098	AT1G29990.1	0	+	10507665	10508821	0	5	149,71,125,61,334,	0,243,433,795,1172,
chr5	2457346	2458430	AT5G07730.1	0	-	2457508	2458383	0	2	755,249,	329,0,
chr3	9983003	9984744	AT3G27070.1	0	-	9983166	9984685	0	6	137,79,170,48,87,268,	1604,1347,911,758,400,0,
chr3	5267350	5270118	AT3G15550.1	0	+	5267350	5270095	0	7	159,116,119,163,209,319,1128,	0,288,484,698,944,1233,1640,
chr1	19059884	19061424	AT1G51410.1	0	+	19059884	19061424	0	6	121,170,192,163,187,145,	0,341,597,873,1110,1395,
chr5	1837913	1839997	AT5G06100.1	0	+	1838554	1839997	0	4	116,55,397,1011,	0,453,589,1073,
chr5	21553621	21553720	AT5G53144.1	0	+	21553621	21553720	0	1	99,	0,
chr2	9354841	9357091	AT2G21960.1	0	+	9354989	9356958	0	10	334,96,75,69,77,89,130,91,66,253,	0,432,640,826,1137,1301,1467,1674,1857,1997,
chr5	25074882	25077294	AT5G62460.1	0	+	25075544	25077072	0	8	163,339,72,65,154,90,90,372,	0,626,1062,1228,1458,1679,1866,2040,
chr5	383152	385850	AT5G02010.1	0	+	383492	385698	0	7	548,117,155,75,297,342,599,	0,681,887,1123,1292,1675,2099,
chr5	7249267	7250539	AT5G21940.1	0	-	7249445	7250353	0	2	449,710,	823,0,
chr3	6146240	6147348	AT3G17950.1	0	+	6146310	6147169	0	2	139,746,	0,362,
chr1	10371838	10373766	AT1G29660.1	0	+	10371954	10373624	0	5	360,125,246,256,366,	0,520,756,1190,1562,
chr1	19879421	19882375	AT1G53300.1	0	+	19879725	19882375	0	7	1224,196,185,334,205,107,153,	0,1314,1593,1877,2300,2607,2801,
chr4	9589566	9592587	AT4G17050.1	0	+	9589661	9592413	0	13	132,129,88,77,40,67,86,82,57,39,71,54,244,	0,216,740,931,1291,1430,1635,1813,2021,2161,2290,2577,2777,
chr4	11316827	11319067	AT4G21220.1	0	-	11316977	11319067	0	10	178,217,77,50,65,52,71,67,72,216,	2062,1439,1269,1119,967,834,683,523,370,0,
chr1	4739872	4741038	AT1G13830.1	0	-	4739998	4740926	0	4	164,243,37,388,	1002,588,466,0,
chrM	296819	298204	ATMG01170.1	0	-	296819	297869	0	1	1385,	0,
chr3	1940991	1946924	AT3G06400.1	0	+	1941065	1946700	0	24	272,132,107,113,98,180,222,135,283,74,221,88,94,189,35,77,90,70,55,56,166,179,216,314,	0,479,706,924,1240,1428,1690,2108,2325,2685,2869,3166,3332,3502,3778,3922,4097,4285,4461,4609,4751,5035,5309,5619,
chr3	3249525	3252506	AT3G10450.1	0	+	3249543	3252320	0	14	155,146,77,123,103,38,102,87,69,72,119,114,46,267,	0,252,838,989,1195,1391,1520,1706,1879,2012,2169,2374,2577,2714,
chr2	1069490	1071382	AT2G03520.1	0	+	1069493	1071269	0	7	240,139,157,47,98,375,266,	0,320,537,786,970,1167,1626,
chr4	10574767	10576428	AT4G19390.1	0	-	10574902	10576355	0	5	382,78,82,143,345,	1279,952,682,440,0,
chr4	7866718	7868742	AT4G13530.1	0	+	7866807	7868555	0	2	776,313,	0,1711,
chr1	18687784	18690371	AT1G50450.1	0	-	18687901	18690348	0	13	244,98,83,127,64,98,85,124,102,65,82,80,175,	2343,2160,1928,1689,1535,1331,1151,952,758,606,440,272,0,
chr3	4236016	4240011	AT3G13180.1	0	-	4236325	4239966	0	17	160,63,155,114,66,84,87,92,61,60,61,108,119,72,86,97,441,	3835,3657,3284,3043,2866,2579,2397,2074,1927,1739,1575,1316,1066,912,719,513,0,
chr4	13918289	13920132	AT4G27970.1	0	-	13918289	13920122	0	4	382,771,32,385,	1461,604,472,0,
chr1	8482012	8483875	AT1G23970.1	0	-	8482144	8483829	0	6	133,156,199,251,87,474,	1730,1396,1093,746,565,0,
chr1	3862398	3864030	AT1G11475.1	0	+	3862519	3863805	0	4	157,59,95,251,	0,360,1185,1381,
chr1	3859873	3860522	AT1G11470.1	0	-	3859873	3860522	0	3	145,62,246,	504,353,0,
chr1	29920082	29922676	AT1G79540.1	0	-	29920333	29922676	0	1	2594,	0,
chr1	28070294	28074148	AT1G74710.1	0	+	28070390	28073898	0	13	213,189,378,264,75,69,119,58,111,85,98,93,304,	0,307,1251,1705,2061,2218,2399,2604,2758,2961,3137,3362,3550,
chr4	8389039	8390833	AT4G14620.1	0	-	8389245	8390448	0	3	715,190,712,	1079,811,0,
chr4	8389039	8390833	AT4G14622.1	0	-	8390605	8390701	0	3	715,190,712,	1079,811,0,
chr3	17337064	17337733	AT3G47070.1	0	-	17337204	17337507	0	1	669,	0,
chr3	4712573	4714653	AT3G14200.1	0	-	4712880	4714361	0	6	403,85,74,57,237,436,	1677,1322,1100,852,531,0,
chr3	4715706	4720951	AT3G14205.1	0	-	4716007	4720524	0	16	514,205,166,223,77,188,98,134,135,358,122,114,177,159,97,388,	4731,4435,4189,3364,3001,2709,2517,2294,2068,1601,1386,1192,918,668,469,0,
chr3	3444202	3445672	AT3G10986.1	0	-	3444202	3445672	0	3	213,246,135,	1257,340,0,
chr1	4954079	4955702	AT1G14470.1	0	+	4954079	4955702	0	1	1623,	0,
chr3	3442527	3443445	AT3G10985.1	0	+	3442775	3443108	0	1	918,	0,
chr3	3438277	3440809	AT3G10980.1	0	+	3438809	3440501	0	1	2532,	0,
chrM	279462	280251	ATMG01090.1	0	+	279462	280251	0	1	789,	0,
chr3	9898679	9899350	AT3G26855.1	0	-	9898679	9899350	0	2	204,288,	467,0,
chr3	9896230	9898006	AT3G26850.1	0	-	9896540	9897415	0	3	258,863,340,	1518,417,0,
chr3	3994365	3995538	AT3G12587.1	0	-	3994585	3994699	0	2	101,334,	1072,0,
chr3	3991260	3993792	AT3G12580.1	0	-	3991486	3993689	0	2	317,1965,	2215,0,
chr1	29749126	29753307	AT1G79090.1	0	-	29749550	29752945	0	7	225,141,143,57,64,2130,240,	3956,3737,3200,2997,2795,330,0,
chr5	313192	315000	AT5G01820.1	0	-	313422	314751	0	1	1808,	0,
chr2	13322020	13327400	AT2G31260.1	0	-	13322290	13326293	0	10	266,683,321,223,180,207,78,71,114,1096,	5114,3692,3270,2625,2298,2012,1566,1401,1192,0,
chr2	12431340	12433595	AT2G28950.1	0	-	12431839	12433482	0	3	258,319,809,	1997,1483,0,
chr3	16216949	16221617	AT3G44670.1	0	+	16217241	16221425	0	7	108,174,544,1126,300,1345,368,	0,287,574,1244,2459,2866,4300,
chr4	8118536	8120358	AT4G14080.1	0	-	8118696	8120292	0	3	112,1353,198,	1710,275,0,
chr3	21757311	21758772	AT3G58840.1	0	-	21757498	21758455	0	2	91,1155,	1370,0,
chr2	10313285	10314910	AT2G24250.1	0	-	10313435	10314560	0	2	52,1283,	1573,0,
chr1	19420714	19424439	AT1G52160.1	0	-	19420910	19424419	0	11	335,90,45,55,44,360,266,148,51,972,523,	3390,3218,3089,2953,2816,2379,2020,1781,1648,593,0,
chr2	10315514	10317353	AT2G24255.1	0	-	10316052	10317063	0	3	141,1097,273,	1698,483,0,
chr3	19913741	19915008	AT3G53740.1	0	-	19913920	19914813	0	5	63,105,93,80,216,	1204,970,433,326,0,
chr1	4469180	4473213	AT1G13120.1	0	-	4469333	4472775	0	14	440,165,156,112,149,350,110,71,82,69,84,69,129,441,	3593,3311,3033,2821,2566,2089,1858,1705,1318,1056,890,736,520,0,
chr3	18003912	18004974	AT3G48570.1	0	-	18004603	18004912	0	3	156,136,198,	906,671,0,
chr4	9052174	9053152	AT4G15975.1	0	+	9052312	9053020	0	1	978,	0,
chr1	7545150	7546936	AT1G21530.1	0	-	7545150	7546936	0	2	894,750,	892,0,
chr1	12654939	12656486	AT1G34570.1	0	-	12655296	12656444	0	5	58,60,122,122,664,	1489,1296,973,757,0,
chr4	9049327	9051370	AT4G15970.1	0	+	9049389	9051370	0	3	134,375,630,	0,602,1413,
chr3	19393818	19396403	AT3G52290.1	0	+	19394440	19396196	0	7	218,104,95,297,216,120,798,	0,318,596,814,1212,1578,1787,
chr2	7369548	7375528	AT2G16970.1	0	+	7369548	7375528	0	14	174,112,71,123,245,76,87,81,33,54,42,79,71,93,	0,1009,2828,3037,3310,3652,3825,3997,4175,4456,4598,5508,5732,5887,
chr3	627511	629845	AT3G02870.1	0	-	627741	629682	0	12	176,56,51,81,104,85,55,44,69,101,57,330,	2158,2019,1883,1678,1490,1308,1112,935,778,587,419,0,
chr1	673305	676378	AT1G02970.1	0	+	673407	676127	0	10	401,61,67,264,68,110,41,155,354,335,	0,658,793,1135,1507,1662,1881,2034,2286,2738,
chr3	631912	634074	AT3G02875.1	0	+	631992	633859	0	5	440,126,315,129,614,	0,534,908,1315,1548,
chr4	6370342	6371291	AT4G10250.1	0	+	6370536	6371124	0	1	949,	0,
chr3	20695498	20698265	AT3G55740.1	0	+	20695785	20698157	0	7	378,225,95,190,125,216,486,	0,997,1309,1484,1770,1980,2281,
chr3	21666081	21668625	AT3G58590.1	0	+	21666261	21668487	0	1	2544,	0,
chr2	7664102	7666522	AT2G17620.1	0	+	7664163	7666261	0	10	122,136,66,157,129,90,222,99,179,412,	0,229,453,597,840,1055,1219,1537,1725,2008,
chr3	23166288	23166900	AT3G62640.1	0	-	23166510	23166843	0	1	612,	0,
chr5	7489421	7490503	AT5G22555.1	0	+	7489449	7490296	0	3	131,66,326,	0,361,756,
chr5	7483869	7485482	AT5G22550.1	0	-	7483954	7485433	0	2	353,1113,	1260,0,
chr4	12598979	12600213	AT4G24300.1	0	-	12598979	12600213	0	4	107,181,108,42,	1127,866,671,0,
chr4	16560061	16562969	AT4G34710.1	0	-	16560314	16562450	0	1	2908,	0,
chr1	22261887	22264408	AT1G60420.1	0	+	22261977	22264243	0	4	195,480,480,837,	0,490,1114,1684,
chr5	14887477	14889151	AT5G37490.1	0	+	14887743	14889051	0	1	1674,	0,
chr1	2724561	2733613	AT1G08600.1	0	+	2724561	2733431	0	25	315,63,96,93,191,244,114,84,354,314,91,210,120,167,142,150,56,298,130,56,227,204,79,260,564,	0,399,560,738,941,1216,1971,2388,2886,3688,4097,4293,4654,4913,5440,5840,6074,6220,6661,7201,7371,7678,7965,8131,8488,
chr5	26385347	26387447	AT5G65960.1	0	+	26385412	26387197	0	6	132,61,136,328,129,711,	0,199,341,568,1076,1389,
chr1	5228335	5231061	AT1G15200.1	0	-	5228476	5231017	0	10	122,96,66,168,117,72,84,101,85,546,	2604,2429,2287,2038,1836,1643,1210,1010,631,0,
chr2	11270088	11270953	AT2G26500.1	0	+	11270369	11270747	0	2	179,590,	0,275,
chr1	6774762	6777456	AT1G19580.1	0	+	6774936	6777092	0	5	289,144,126,152,655,	0,543,1252,1480,2039,
chr5	14429660	14429924	AT5G36720.1	0	-	14429660	14429924	0	1	264,	0,
chr5	14431598	14432216	AT5G36722.1	0	-	14431598	14431982	0	3	63,100,120,	555,315,0,
chr1	4839852	4840751	AT1G14150.1	0	+	4839884	4840632	0	2	506,218,	0,681,
chr3	17920814	17923496	AT3G48390.1	0	+	17921273	17923270	0	3	216,85,2043,	0,459,639,
chr5	9690606	9693228	AT5G27450.1	0	+	9691050	9692975	0	6	68,137,250,248,408,351,	0,440,1088,1432,1769,2271,
chr1	19963213	19964712	AT1G53480.1	0	-	19963475	19964712	0	2	108,736,	1391,0,
chr3	18393746	18396816	AT3G49620.1	0	+	18393822	18396662	0	12	188,116,119,64,68,59,145,20,47,81,90,307,	0,269,468,931,1116,1532,1670,1908,2009,2414,2587,2763,
chr3	14722249	14723857	AT3G42630.1	0	+	14722313	14723635	0	2	154,1380,	0,228,
chr1	6577832	6579178	AT1G19050.1	0	-	6577918	6579078	0	5	248,77,78,71,333,	1098,891,594,430,0,
chr1	21902283	21905685	AT1G59620.1	0	+	21902626	21905527	0	6	114,406,370,147,947,824,	0,336,845,1329,1573,2578,
chr4	8575408	8578688	AT4G15020.1	0	+	8575805	8578372	0	4	2222,205,188,405,	0,2308,2603,2875,
chr3	21832363	21834514	AT3G59070.1	0	-	21832363	21834514	0	2	1206,195,	945,0,
chr1	278614	282891	AT1G01770.1	0	+	278758	282490	0	16	195,202,75,99,41,114,115,191,120,81,233,40,99,431,283,43,	0,272,551,712,921,1182,1359,1565,1834,2042,2274,2694,2823,3144,3869,4234,
chr5	26822477	26824328	AT5G67230.1	0	+	26822505	26824181	0	3	741,567,346,	0,838,1505,
chr4	11759154	11760960	AT4G22220.1	0	-	11759443	11760881	0	3	377,55,440,	1429,986,0,
chr3	19025263	19026939	AT3G51240.1	0	+	19025408	19026658	0	3	505,429,569,	0,595,1107,
chr3	1077327	1080405	AT3G04110.1	0	+	1077360	1080236	0	5	289,1208,313,335,484,	0,472,1768,2170,2594,
chr2	6824241	6825576	AT2G15660.1	0	-	6824785	6825538	0	1	1335,	0,
chr3	18771018	18779502	AT3G50590.1	0	+	18771291	18779220	0	25	99,141,110,166,101,73,136,161,160,100,77,52,93,147,163,231,155,129,118,196,112,155,1390,195,759,	0,268,490,706,958,1155,1332,1575,1861,2067,2351,2561,2703,2878,3097,3578,3919,4458,4694,4892,5267,5462,5921,7429,7725,
chr3	1493683	1495381	AT3G05240.1	0	-	1493683	1495381	0	2	661,986,	1037,0,
chr1	930827	931895	AT1G03730.1	0	-	931016	931520	0	1	1068,	0,
chr3	979983	980488	AT3G03830.1	0	-	980118	980397	0	1	505,	0,
chr5	6802371	6803625	AT5G20150.1	0	+	6802428	6803367	0	3	327,127,632,	0,408,622,
chr1	21327359	21329763	AT1G57590.1	0	-	21327457	21329707	0	11	336,83,130,74,212,61,54,78,106,146,209,	2068,1909,1697,1537,1245,1093,962,797,618,369,0,
chr1	18361678	18363192	AT1G49610.1	0	-	18361678	18363192	0	5	444,133,128,79,281,	1070,849,618,438,0,
chr4	6182022	6186493	AT4G09820.1	0	+	6182066	6186261	0	7	181,252,97,15,57,247,984,	0,400,1033,1318,1415,3156,3487,
chr5	21011417	21013657	AT5G51730.1	0	+	21011417	21013657	0	9	43,56,171,81,36,179,150,179,344,	0,307,451,743,1015,1124,1390,1617,1896,
chr5	4299704	4301780	AT5G13410.1	0	-	4299829	4301706	0	10	143,70,141,86,51,81,45,56,76,221,	1933,1787,1567,1207,1070,813,678,502,300,0,
chr2	11184738	11187775	AT2G26270.1	0	+	11184738	11187659	0	9	92,101,254,132,120,126,215,154,335,	0,183,709,1053,1442,1735,1950,2344,2702,
chr5	15363177	15364815	AT5G38386.1	0	+	15363177	15364815	0	5	411,288,57,141,315,	0,515,882,1099,1323,
chr1	16813653	16814733	AT1G44191.1	0	-	16813653	16814733	0	1	1080,	0,
chr1	11069792	11072291	AT1G31040.1	0	-	11069792	11072182	0	4	322,75,138,306,	2177,1061,849,0,
chr1	12492410	12494544	AT1G34270.1	0	-	12492570	12494514	0	3	655,257,712,	1479,1023,0,
chr3	10465515	10468911	AT3G28130.1	0	+	10465986	10468704	0	6	473,114,247,162,149,343,	0,571,2216,2561,2799,3053,
chr1	10932712	10934066	AT1G30790.1	0	+	10932712	10933912	0	1	1354,	0,
chr1	10935752	10936348	AT1G30795.1	0	+	10935830	10936160	0	1	596,	0,
chr1	29887691	29890145	AT1G79450.1	0	+	29887830	29889904	0	8	227,59,75,114,71,298,290,299,	0,679,818,994,1208,1376,1757,2155,
chr4	12012676	12016011	AT4G22910.1	0	+	12012742	12015663	0	8	564,123,105,243,195,102,132,402,	0,1180,1396,1913,2240,2522,2705,2933,
chr3	20341587	20342393	AT3G54900.1	0	-	20341849	20342371	0	1	806,	0,
chr4	13281936	13283402	AT4G26210.1	0	+	13282369	13283118	0	3	92,198,471,	0,417,995,
chr3	21484466	21487042	AT3G58030.1	0	+	21485526	21486837	0	2	586,1586,	0,990,
chr3	18784694	18786914	AT3G50620.1	0	-	18784992	18786747	0	6	197,230,259,180,156,466,	2023,1378,1024,777,545,0,
chr4	2203423	2204264	AT4G04423.1	0	+	2203423	2204264	0	3	101,104,266,	0,349,575,
chr4	7321277	7322477	AT4G12340.1	0	-	7321491	7322004	0	2	99,733,	1101,0,
chr3	20943637	20943970	AT3G56500.1	0	+	20943637	20943970	0	1	333,	0,
chr2	12531391	12535399	AT2G29140.1	0	+	12531391	12535060	0	9	594,1310,142,108,213,111,195,175,386,	0,702,2095,2335,2535,2833,3022,3307,3622,
chr1	2091737	2092528	AT1G06810.1	0	-	2091737	2092528	0	3	136,380,93,	655,192,0,
chr5	22131092	22133678	AT5G54510.1	0	-	22131320	22133564	0	3	440,929,812,	2146,948,0,
chr5	20551436	20552566	AT5G50460.1	0	-	20552167	20552509	0	3	151,116,233,	979,731,0,
chr5	23686770	23691053	AT5G58610.1	0	-	23686770	23691053	0	9	77,2095,130,92,167,87,100,208,242,	4206,1886,1661,1481,1074,894,689,372,0,
chr3	6938210	6939975	AT3G19940.1	0	+	6938210	6939975	0	3	462,627,456,	0,546,1309,
chr5	4468507	4470991	AT5G13840.1	0	-	4468676	4470706	0	7	777,123,105,243,297,132,223,	1707,1487,1291,962,543,323,0,
chr3	5290846	5293090	AT3G15610.1	0	-	5291075	5292796	0	7	412,136,82,176,138,140,465,	1832,1545,1354,1027,793,563,0,
chr5	18444656	18449446	AT5G45510.1	0	+	18444797	18449071	0	3	190,3569,426,	0,530,4364,
chr1	27093027	27094027	AT1G71970.1	0	+	27093098	27093776	0	1	1000,	0,
chr2	14827462	14829802	AT2G35170.1	0	+	14827614	14829605	0	3	1174,259,371,	0,1626,1969,
chr1	4241591	4243008	AT1G12440.1	0	-	4241815	4242322	0	2	201,768,	1216,0,
chr2	16627257	16629289	AT2G39840.1	0	+	16627429	16628789	0	4	389,560,202,292,	0,705,1343,1740,
chr3	1770336	1771409	AT3G05930.1	0	+	1770376	1771183	0	2	152,774,	0,299,
chr3	1771961	1772599	AT3G05935.1	0	-	1772223	1772511	0	1	638,	0,
chr5	10344023	10348234	AT5G28400.1	0	-	10344023	10348234	0	9	83,78,104,1232,197,246,535,309,138,	4128,3941,3673,2351,2067,1769,1063,515,0,
chr3	1775901	1776775	AT3G05937.1	0	-	1776157	1776319	0	1	874,	0,
chr3	1773831	1774589	AT3G05936.1	0	-	1774061	1774403	0	1	758,	0,
chr4	16256732	16258771	AT4G33910.1	0	-	16256942	16258614	0	8	271,123,158,103,96,66,120,297,	1768,1545,1157,972,741,606,400,0,
chr2	13886825	13888232	AT2G32740.1	0	+	13886825	13888232	0	1	1407,	0,
chr2	15900634	15903218	AT2G37990.1	0	+	15900712	15903028	0	8	179,151,52,129,118,184,114,298,	0,670,1007,1201,1474,1799,2067,2286,
chr2	16106262	16106913	AT2G38465.1	0	-	16106392	16106810	0	2	232,256,	419,0,
chr2	16103310	16106177	AT2G38460.1	0	+	16103602	16105930	0	8	52,161,348,483,172,138,111,412,	0,289,601,1052,1637,1983,2218,2455,
chr2	13069312	13070904	AT2G30670.1	0	-	13069312	13070904	0	5	65,208,217,107,192,	1527,1222,895,298,0,
chr2	14859377	14860200	AT2G35280.1	0	-	14859708	14860200	0	1	823,	0,
chr1	18862170	18866039	AT1G50890.1	0	-	18862294	18865752	0	6	1001,192,660,106,596,322,	2868,2447,1294,1107,411,0,
chr1	26618320	26620388	AT1G70590.1	0	+	26618402	26620159	0	4	641,134,183,409,	0,813,1301,1659,
chr2	16517587	16518265	AT2G39590.1	0	-	16517587	16518265	0	3	151,161,99,	527,210,0,
chr3	22109163	22111609	AT3G59850.1	0	-	22109342	22111566	0	4	472,290,229,398,	1974,1182,493,0,
chr2	12037676	12039046	AT2G28230.1	0	-	12037854	12039009	0	3	51,412,412,	1319,807,0,
chr1	26039047	26040720	AT1G69260.1	0	+	26039313	26040570	0	2	942,512,	0,1161,
chr1	8800807	8801584	AT1G25025.1	0	+	8800807	8801584	0	1	777,	0,
chr1	29482069	29482966	AT1G78360.1	0	-	29482069	29482966	0	2	318,351,	579,0,
chr5	9200462	9202400	AT5G26260.1	0	+	9200491	9202153	0	7	116,58,130,170,280,167,411,	0,194,336,564,865,1258,1527,
chr5	21457626	21463159	AT5G52910.1	0	-	21457773	21463159	0	17	292,160,310,141,132,120,216,167,79,495,371,108,174,69,216,87,436,	5241,4997,4608,4385,4176,3899,3561,3161,2862,2255,1796,1563,1185,1027,729,561,0,
chr5	9203284	9203392	AT5G26262.1	0	-	9203284	9203392	0	1	108,	0,
chr5	7684013	7685052	AT5G22960.1	0	-	7684013	7685052	0	3	258,120,195,	781,288,0,
chr4	14981185	14982354	AT4G30750.1	0	-	14981409	14982269	0	3	128,246,580,	1041,669,0,
chr5	10925634	10930338	AT5G28900.1	0	+	10925851	10929892	0	13	370,228,106,100,106,91,142,148,110,157,126,154,301,	0,1116,1434,1622,1837,2029,2914,3147,3424,3617,3906,4114,4403,
chr1	27457265	27462389	AT1G72990.1	0	-	27457479	27462168	0	19	392,105,196,89,81,95,71,91,118,96,49,188,72,153,51,151,146,66,319,	4732,4525,4193,3989,3545,3198,2829,2631,2433,2253,2121,1862,1657,1434,1254,897,581,438,0,
chr5	23193320	23195476	AT5G57240.1	0	+	23193448	23195303	0	6	269,249,97,298,103,425,	0,628,996,1172,1553,1731,
chr1	26626565	26631104	AT1G70620.1	0	+	26626633	26630755	0	13	434,55,345,212,183,189,75,67,910,102,57,78,404,	0,509,630,1276,1567,1819,2113,2265,2487,3496,3681,3939,4135,
chr2	15306953	15307794	AT2G36485.1	0	-	15307058	15307535	0	1	841,	0,
chr2	15302803	15306274	AT2G36480.1	0	-	15303113	15306274	0	6	108,258,117,438,1551,325,	3363,3017,2612,2093,455,0,
chr5	7346943	7349255	AT5G22160.1	0	+	7346943	7349255	0	3	290,320,452,	0,406,1860,
chr1	17321172	17323484	AT1G47260.1	0	-	17321383	17323347	0	5	252,144,126,152,511,	2060,1768,1382,1128,0,
chr1	17324317	17324911	AT1G47265.1	0	+	17324567	17324798	0	1	594,	0,
chr5	4591740	4595964	AT5G14230.1	0	+	4591882	4595775	0	4	442,276,138,1731,	0,1886,2261,2493,
chr5	23024895	23025915	AT5G56920.1	0	+	23024999	23025765	0	2	287,651,	0,369,
chr5	2706457	2708939	AT5G08400.1	0	-	2707224	2708911	0	7	508,86,79,60,122,72,870,	1974,1739,1527,1363,1132,969,0,
chr1	27353790	27356670	AT1G72660.1	0	+	27354160	27356543	0	12	144,129,68,77,181,57,75,120,171,114,171,223,	0,311,557,706,878,1144,1307,1546,1829,2159,2404,2657,
chr2	16419595	16421852	AT2G39330.1	0	-	16419786	16421573	0	5	30,219,468,456,446,	2227,1777,1106,540,0,
chr5	3708008	3709246	AT5G11550.1	0	-	3708202	3709147	0	1	1238,	0,
chr5	15946768	15949186	AT5G39840.1	0	+	15946768	15949186	0	2	2306,25,	0,2393,
chr2	13256737	13258176	AT2G31100.1	0	-	13256737	13258174	0	3	238,358,651,	1201,733,0,
chr2	15405067	15406573	AT2G36730.1	0	-	15405067	15406573	0	1	1506,	0,
chr1	28942709	28944797	AT1G77010.1	0	+	28942709	28944797	0	1	2088,	0,
chr1	13494651	13495215	AT1G36100.1	0	+	13494651	13495215	0	1	564,	0,
chr3	576377	579559	AT3G02680.1	0	+	576377	579226	0	14	37,54,271,92,131,47,109,87,172,416,62,97,63,217,	0,361,486,828,1000,1199,1326,1579,1737,1984,2470,2617,2795,2965,
chr5	13489977	13491673	AT5G35230.1	0	-	13489977	13491673	0	7	531,83,134,77,83,134,59,	1165,987,758,596,418,189,0,
chr5	22090532	22092126	AT5G54400.1	0	+	22090679	22091998	0	2	643,511,	0,1083,
chrC	84004	84283	ATCG00820.1	0	-	84004	84283	0	1	279,	0,
chr1	7966532	7968641	AT1G22550.1	0	-	7966607	7968552	0	4	213,218,545,883,	1896,1589,961,0,
chr4	17032267	17033862	AT4G35985.1	0	-	17032267	17033862	0	4	899,167,85,196,	696,452,276,0,
chr4	17035027	17036963	AT4G35987.1	0	+	17035120	17036823	0	7	166,166,80,61,116,133,426,	0,258,521,892,1037,1289,1510,
chr1	17796763	17798337	AT1G48200.1	0	-	17797069	17797852	0	3	104,306,359,	1470,785,0,
chr1	25915011	25917906	AT1G68920.1	0	+	25915619	25917675	0	8	1337,228,66,69,72,165,94,269,	0,1423,1739,1895,2053,2199,2442,2626,
chr4	15237369	15239323	AT4G31400.1	0	+	15237410	15239266	0	6	196,235,96,69,329,211,	0,398,731,908,1315,1743,
chrC	110397	112638	ATCG01010.1	0	-	110397	112638	0	1	2241,	0,
chr4	15756127	15759314	AT4G32660.1	0	+	15756395	15759107	0	12	358,121,27,154,49,115,92,148,65,98,106,345,	0,515,865,984,1234,1556,1806,2027,2287,2445,2642,2842,
chr1	7792191	7794837	AT1G22080.1	0	-	7792403	7794089	0	8	99,269,471,347,88,188,88,221,	2547,2169,1619,1197,1033,598,436,0,
chr4	17324570	17326457	AT4G36750.1	0	+	17324641	17326215	0	2	664,471,	0,1416,
chr5	21119023	21121119	AT5G52000.1	0	-	21119023	21121119	0	10	18,100,83,123,177,164,79,129,128,325,	2078,1894,1718,1521,1266,1027,865,638,413,0,
chr5	13386851	13387175	AT5G35120.1	0	-	13386851	13387175	0	1	324,	0,
chr4	12317058	12319937	AT4G23630.1	0	+	12318069	12319574	0	6	103,761,181,142,70,533,	0,515,1682,1945,2183,2346,
chr3	2324616	2327614	AT3G07300.1	0	-	2324966	2327380	0	10	79,97,155,288,130,108,103,126,188,423,	2919,2711,2478,2108,1474,1243,1003,798,530,0,
chr1	12303861	12304911	AT1G33880.1	0	-	12303861	12304911	0	3	232,272,201,	818,316,0,
chr3	828295	829896	AT3G03480.1	0	-	828399	829863	0	2	504,998,	1097,0,
chr1	23233433	23236447	AT1G62750.1	0	-	23233621	23236321	0	4	379,1418,513,356,	2635,1028,444,0,
chr3	2827238	2830542	AT3G09220.1	0	-	2827433	2830477	0	6	158,152,245,129,954,326,	3146,2613,1999,1580,447,0,
chr1	25287706	25296714	AT1G67500.1	0	-	25287706	25296714	0	22	112,83,58,50,113,46,69,144,184,92,1621,192,353,143,583,147,273,108,206,304,618,174,	8896,8653,8508,8363,8081,7960,7782,7222,6951,6781,5082,4689,4138,3690,3023,2800,2346,2073,1784,1271,568,0,
chr2	18420831	18422839	AT2G44660.1	0	-	18420831	18422827	0	4	738,207,238,350,	1270,750,432,0,
chr1	4189354	4190342	AT1G12320.1	0	+	4189423	4190209	0	2	129,712,	0,276,
chr3	1261983	1264622	AT3G04650.1	0	+	1262016	1264343	0	8	402,273,127,62,210,122,139,438,	0,765,1128,1344,1484,1767,1961,2201,
chr3	7771015	7772340	AT3G22060.1	0	+	7771064	7772137	0	2	376,635,	0,690,
chr1	9228234	9232240	AT1G26700.1	0	+	9228299	9232237	0	15	194,58,239,117,61,95,75,86,50,41,171,36,68,61,381,	0,389,541,903,1202,1519,1816,2282,2580,2749,2901,3160,3317,3469,3625,
chr5	4822675	4823581	AT5G14900.1	0	-	4822675	4823581	0	1	906,	0,
chr4	506510	507626	AT4G01200.1	0	-	506782	507535	0	1	1116,	0,
chr2	15726447	15729098	AT2G37460.1	0	-	15726666	15729010	0	6	288,63,352,162,152,433,	2363,1436,993,761,517,0,
chr1	6072597	6074484	AT1G17665.1	0	-	6072597	6074484	0	5	612,53,88,99,165,	1275,872,583,405,0,
chr3	727553	729504	AT3G03150.1	0	-	727732	729357	0	2	257,435,	1694,0,
chr4	5244890	5248342	AT4G08300.1	0	+	5245023	5248153	0	7	321,63,117,250,159,152,382,	0,435,1392,1616,2547,2790,3070,
chr1	4260782	4261869	AT1G12490.1	0	+	4260782	4261869	0	2	155,904,	0,183,
chr5	15669897	15670808	AT5G39150.1	0	-	15670007	15670789	0	2	140,655,	771,0,
chr1	5525490	5528212	AT1G16130.1	0	+	5525633	5528047	0	3	1053,123,1379,	0,1136,1343,
chr4	16136748	16138201	AT4G33565.1	0	+	16136820	16137924	0	1	1453,	0,
chr1	10308573	10309798	AT1G29465.1	0	+	10309625	10309736	0	2	242,224,	0,1001,
chr1	10307506	10308143	AT1G29460.1	0	-	10307608	10308055	0	1	637,	0,
chr2	8444203	8447355	AT2G19500.1	0	-	8444310	8447301	0	5	613,128,258,269,399,	2539,1921,899,482,0,
chr3	2667880	2671001	AT3G08790.1	0	+	2667880	2671001	0	10	101,79,99,114,146,82,86,165,419,533,	0,371,681,871,1085,1315,1493,1677,2061,2588,
chr4	15979043	15980752	AT4G33130.1	0	-	15979436	15980655	0	6	213,97,81,117,192,459,	1496,1303,1073,818,535,0,
chr2	15069996	15071653	AT2G35900.1	0	-	15070202	15071540	0	2	322,576,	1335,0,
chr2	1427480	1430342	AT2G04190.1	0	-	1427593	1430230	0	6	440,127,170,280,167,277,	2422,2210,1946,705,409,0,
chr2	17995900	17996688	AT2G43310.1	0	+	17996105	17996507	0	1	788,	0,
chr5	14007825	14011764	AT5G35840.1	0	+	14008048	14011619	0	3	2240,820,644,	0,2377,3295,
chr1	3928161	3931576	AT1G11670.1	0	-	3928519	3931482	0	7	409,632,57,239,119,87,421,	3006,2114,1275,934,725,538,0,
chr5	19849542	19853564	AT5G48960.1	0	+	19849644	19853382	0	17	466,95,120,90,116,100,72,48,78,120,106,164,135,131,63,79,230,	0,676,924,1122,1309,1538,1840,1990,2119,2272,2498,2696,2967,3238,3461,3619,3792,
chr2	19423683	19427277	AT2G47310.1	0	+	19423790	19426846	0	14	414,68,79,83,52,86,67,80,65,250,147,189,79,326,	0,509,668,819,990,1264,1508,1837,2011,2211,2582,2806,3097,3268,
chr1	9396657	9399453	AT1G27070.1	0	-	9396944	9399225	0	8	809,166,178,215,146,148,69,383,	1987,1728,1462,1167,926,689,461,0,
chr3	22182290	22183078	AT3G60060.1	0	+	22182290	22183078	0	4	76,83,131,175,	0,217,401,613,
chr5	4255600	4262314	AT5G13300.1	0	-	4255922	4262018	0	19	341,77,101,71,63,45,66,48,96,42,216,132,231,87,336,146,85,464,455,	6373,5632,5417,5064,4790,4278,3812,3669,3471,3352,2972,2767,2406,2216,1793,1420,1248,564,0,
chr1	24515836	24518487	AT1G65900.1	0	-	24516022	24518325	0	11	372,103,26,213,72,93,42,105,166,110,273,	2279,2084,1972,1620,1448,1268,1093,897,643,450,0,
chr1	24520174	24520267	AT1G65907.1	0	+	24520174	24520267	0	1	93,	0,
chr5	21857049	21857984	AT5G53830.1	0	+	21857056	21857788	0	1	935,	0,
chr2	1445400	1446507	AT2G04220.1	0	+	1445400	1446324	0	1	1107,	0,
chr2	528349	529108	AT2G02100.1	0	+	528396	528885	0	2	111,393,	0,366,
chr2	530240	531636	AT2G02103.1	0	-	530424	531636	0	1	1396,	0,
chr5	16445763	16446537	AT5G41090.1	0	+	16445763	16446537	0	2	169,470,	0,304,
chr5	19759608	19761721	AT5G48720.1	0	+	19760037	19761621	0	9	86,59,123,137,64,103,38,84,372,	0,258,409,620,1102,1243,1433,1552,1741,
chr1	23887869	23888533	AT1G64360.1	0	+	23887927	23888185	0	2	320,243,	0,421,
chr2	882644	884148	AT2G03020.1	0	-	882926	884081	0	5	110,348,27,24,608,	1394,960,846,697,0,
chr5	22443723	22444752	AT5G55360.1	0	-	22443723	22444752	0	1	1029,	0,
chr5	15375845	15376301	AT5G38400.1	0	+	15375845	15376301	0	1	456,	0,
chr3	23120422	23122222	AT3G62500.1	0	+	23120422	23122222	0	7	532,117,33,171,108,70,94,	0,738,929,1074,1344,1549,1706,
chr1	11037611	11040033	AT1G30960.1	0	-	11037754	11039977	0	7	575,90,146,159,175,140,228,	1847,1561,1308,816,547,314,0,
chr5	1912549	1913674	AT5G06270.1	0	+	1912894	1913263	0	2	268,780,	0,345,
chr1	26935981	26937607	AT1G71500.1	0	+	26936083	26937331	0	3	516,261,465,	0,820,1161,
chr5	915464	918485	AT5G03610.1	0	+	915649	918326	0	5	249,210,278,307,380,	0,336,1886,2252,2641,
chr2	11852079	11856291	AT2G27810.1	0	+	11852337	11855988	0	10	796,98,174,101,136,51,288,235,287,525,	0,999,1177,1739,1951,2252,2470,2884,3328,3687,
chr1	4474719	4477941	AT1G13130.1	0	+	4474725	4477820	0	4	432,248,521,585,	0,1705,2032,2637,
chr3	10532388	10532502	AT3G28243.1	0	-	10532388	10532502	0	1	114,	0,
chr5	1461906	1463969	AT5G04960.1	0	+	1461984	1463809	0	2	1093,840,	0,1223,
chr4	18302889	18303619	AT4G39360.1	0	+	18303030	18303435	0	1	730,	0,
chr5	1806760	1807907	AT5G05990.1	0	-	1806910	1807895	0	3	255,377,310,	892,386,0,
chr4	17831730	17834927	AT4G37930.1	0	-	17831890	17834742	0	15	272,51,87,122,77,125,93,93,198,105,66,78,112,111,309,	2925,2768,2510,2293,2112,1908,1731,1551,1275,1083,936,776,584,392,0,
chr1	30383690	30385499	AT1G80840.1	0	+	30383833	30385356	0	4	230,342,117,506,	0,640,1077,1303,
chr5	5082464	5083991	AT5G15620.1	0	+	5082464	5083991	0	3	882,144,297,	0,994,1230,
chr4	6305367	6307518	AT4G10090.1	0	+	6305454	6307286	0	5	321,73,209,147,358,	0,402,1248,1548,1793,
chr3	20574830	20576182	AT3G55500.1	0	-	20575072	20576102	0	3	234,319,552,	1118,669,0,
chr1	7292567	7294746	AT1G20930.1	0	-	7292751	7294664	0	8	315,142,62,112,94,70,139,280,	1864,1341,1191,987,761,604,374,0,
chr5	16069176	16069948	AT5G40190.1	0	-	16069297	16069849	0	1	772,	0,
chr4	2404200	2408567	AT4G04740.1	0	-	2405405	2408493	0	9	744,144,153,113,168,128,100,867,268,	3623,2587,2349,2149,1817,1601,1377,425,0,
chr4	2412753	2413328	AT4G04745.1	0	-	2412862	2413303	0	1	575,	0,
chr2	5390205	5391929	AT2G13100.1	0	+	5390205	5391764	0	2	946,701,	0,1023,
chr1	3355570	3356359	AT1G10230.1	0	+	3355599	3356151	0	1	789,	0,
chr1	2663026	2665343	AT1G08440.1	0	+	2663026	2665343	0	6	202,141,273,122,144,624,	0,343,657,1131,1368,1693,
chr1	8503233	8505460	AT1G24030.1	0	+	8503393	8505195	0	7	269,188,199,164,105,123,505,	0,368,674,941,1194,1497,1722,
chr4	18215555	18217482	AT4G39090.1	0	-	18215825	18217326	0	3	615,120,798,	1312,1079,0,
chr1	22331105	22333524	AT1G60620.1	0	+	22331224	22333370	0	9	278,186,130,81,188,96,94,120,258,	0,583,847,1072,1246,1528,1726,1947,2161,
chr5	14954010	14955834	AT5G37650.1	0	-	14954010	14955834	0	1	1824,	0,
chr1	22333915	22334161	AT1G60625.1	0	+	22333915	22334161	0	1	246,	0,
chr3	5959211	5962179	AT3G17420.1	0	-	5959461	5961313	0	7	228,596,228,171,130,216,346,	2740,1539,1230,972,745,438,0,
chr2	18195952	18197687	AT2G43940.1	0	-	18196090	18197664	0	8	102,131,87,101,100,47,79,195,	1633,1421,1055,787,601,471,304,0,
chr5	3055885	3057447	AT5G09820.1	0	-	3056218	3057380	0	5	353,239,99,45,444,	1209,841,665,533,0,
chr2	18197843	18200194	AT2G43945.1	0	-	18197994	18199988	0	6	419,195,117,150,59,287,	1932,1038,754,524,368,0,
chr5	14370813	14371170	AT5G36520.1	0	-	14370813	14371170	0	1	357,	0,
chr3	23062818	23065419	AT3G62330.1	0	-	23063328	23065419	0	5	315,466,302,381,322,	2286,1730,1124,486,0,
chr3	23068159	23068363	AT3G62336.1	0	-	23068159	23068363	0	1	204,	0,
chr1	24861875	24863368	AT1G66660.1	0	-	24862055	24863028	0	2	393,802,	1100,0,
chr3	10238545	10240611	AT3G27650.1	0	+	10238730	10240346	0	2	269,661,	0,1405,
chr2	8736733	8737767	AT2G20260.1	0	+	8736779	8737644	0	3	313,66,228,	0,663,806,
chr3	9192539	9193385	AT3G25240.1	0	+	9192539	9193385	0	1	846,	0,
chr1	22462639	22465424	AT1G60990.1	0	-	22462770	22465416	0	12	248,102,34,74,66,65,88,66,166,84,128,317,	2537,2276,2171,1971,1814,1648,1447,1269,1029,630,424,0,
chr1	22465639	22470716	AT1G60995.1	0	-	22465767	22470575	0	15	294,63,106,197,82,62,95,80,84,117,86,107,92,77,599,	4783,4170,3883,3593,3081,2685,2447,2268,1758,1448,1275,1081,846,685,0,
chr3	3744815	3746850	AT3G11860.1	0	+	3744815	3746850	0	3	90,345,324,	0,1315,1711,
chr1	5426891	5428280	AT1G15770.1	0	-	5426891	5428215	0	3	152,510,285,	1237,404,0,
chr3	11398916	11400266	AT3G29590.1	0	-	11398916	11400266	0	1	1350,	0,
chr1	5428519	5429561	AT1G15772.1	0	-	5428876	5429232	0	2	377,573,	665,0,
chr1	6626821	6627530	AT1G19210.1	0	-	6626972	6627530	0	1	709,	0,
chr5	6017864	6019993	AT5G18210.1	0	+	6017864	6018919	0	3	374,359,1175,	0,459,954,
chr3	5599777	5602986	AT3G16480.1	0	+	5599905	5602716	0	13	167,234,297,168,168,78,67,98,70,71,50,113,317,	0,456,772,1155,1434,1691,1842,2030,2217,2376,2532,2675,2892,
chr5	20104480	20106122	AT5G49540.1	0	-	20104803	20105609	0	5	138,114,196,20,354,	1504,1031,737,607,0,
chr1	4931565	4933515	AT1G14420.1	0	-	4931843	4933405	0	3	319,688,761,	1631,858,0,
chr5	4695083	4697078	AT5G14570.1	0	-	4695330	4696890	0	2	1372,545,	623,0,
chr3	18095824	18096661	AT3G48800.1	0	-	18095824	18096661	0	1	837,	0,
chr1	24841148	24842329	AT1G66590.1	0	+	24841190	24842157	0	4	52,89,98,272,	0,512,688,909,
chr3	9413126	9415003	AT3G25790.1	0	+	9413195	9414951	0	5	214,296,220,77,388,	0,318,935,1268,1489,
chr1	20148418	20148898	AT1G53970.1	0	+	20148526	20148752	0	2	237,170,	0,310,
chr5	17526750	17530516	AT5G43630.1	0	+	17527260	17530207	0	7	109,354,108,1696,116,119,432,	0,490,926,1143,2919,3118,3334,
chr2	9884549	9886752	AT2G23220.1	0	+	9884549	9886752	0	3	546,384,618,	0,1106,1585,
chr2	6750933	6752647	AT2G15460.1	0	+	6750933	6752647	0	4	144,312,525,228,	0,346,864,1486,
chr1	8885080	8886398	AT1G25340.1	0	+	8885209	8886271	0	3	280,130,698,	0,410,620,
chr4	9529563	9530115	AT4G16930.1	0	-	9529563	9530115	0	2	173,292,	379,0,
chr2	9589434	9590879	AT2G22570.1	0	-	9589603	9590846	0	5	183,184,134,186,250,	1262,873,646,362,0,
chr2	8623729	8624476	AT2G19970.1	0	-	8623912	8624446	0	1	747,	0,
chr1	880495	883391	AT1G03530.1	0	-	880637	883338	0	3	1142,78,1381,	1754,1482,0,
chr5	8793017	8794784	AT5G25340.1	0	+	8793237	8794211	0	6	314,100,100,77,447,288,	0,415,599,786,938,1479,
chr4	6747466	6751311	AT4G11050.1	0	-	6747497	6751311	0	9	201,213,201,90,165,285,349,75,333,	3644,3045,2737,2386,2134,1749,655,433,0,
chr5	179821	181321	AT5G01440.1	0	+	179821	181321	0	7	93,104,145,104,249,155,74,	0,173,389,620,891,1214,1426,
chr5	19226789	19228858	AT5G47390.1	0	+	19227000	19228546	0	3	494,209,918,	0,655,1151,
chr5	181876	182581	AT5G01445.1	0	-	182012	182526	0	3	184,74,275,	521,362,0,
chr3	3533254	3534847	AT3G11280.1	0	-	3533476	3534393	0	3	226,406,610,	1367,735,0,
chr2	8873059	8873484	AT2G20597.1	0	+	8873059	8873450	0	2	206,83,	0,342,
chr2	8871550	8872061	AT2G20595.1	0	-	8871696	8871997	0	2	258,162,	253,0,
chr4	13678463	13680924	AT4G27320.1	0	-	13678859	13680717	0	3	982,50,268,	1479,354,0,
chr1	2280834	2282828	AT1G07430.1	0	-	2281150	2282656	0	3	676,312,829,	1318,913,0,
chr2	7808870	7810795	AT2G17950.1	0	-	7809099	7810671	0	3	620,89,523,	1305,614,0,
chr5	23194832	23198524	AT5G57250.1	0	-	23195608	23198524	0	2	3077,499,	615,0,
chr5	2887191	2888538	AT5G09310.1	0	-	2887402	2888501	0	2	317,372,	1030,0,
chr5	16722096	16722288	AT5G41774.1	0	-	16722096	16722288	0	1	192,	0,
chr5	16717995	16721222	AT5G41770.1	0	+	16718020	16720936	0	7	1185,66,145,219,214,196,404,	0,1496,1669,1908,2221,2524,2823,
chr4	38503	40189	AT4G00110.1	0	-	38701	39994	0	1	1686,	0,
chr1	803034	807066	AT1G03280.1	0	+	803634	806758	0	11	83,123,123,121,114,110,184,195,228,214,406,	0,530,800,1212,1704,1926,2132,2423,2825,3161,3626,
chr5	19082004	19090023	AT5G47020.1	0	+	19082004	19089800	0	22	762,112,209,120,129,126,56,100,118,210,325,94,109,263,125,235,189,287,208,240,77,383,	0,1012,1386,1886,2105,2314,2607,2747,3164,3449,3801,4430,4746,4952,5329,5694,6007,6279,6669,6970,7288,7636,
chr3	3482148	3491908	AT3G11130.1	0	-	3482574	3491667	0	30	286,205,89,79,128,99,109,80,228,66,117,198,117,60,87,84,135,63,105,113,253,137,279,1003,486,171,186,123,111,588,	9474,8934,8306,8127,7921,7723,7532,7366,7053,6901,6184,5879,5678,5519,5230,5047,4826,4674,4489,4304,3955,3741,3378,2288,1698,1428,1158,892,678,0,
chr3	8152037	8154149	AT3G22970.1	0	+	8152591	8153881	0	3	959,190,786,	0,1044,1326,
chr1	4382222	4386392	AT1G12860.1	0	+	4382222	4386392	0	5	1128,891,213,171,84,	0,2529,3501,3796,4086,
chr3	8207386	8209270	AT3G23080.1	0	-	8207611	8209181	0	5	412,166,177,84,735,	1472,1229,981,838,0,
chr3	8952005	8952572	AT3G24535.1	0	+	8952005	8952572	0	1	567,	0,
chr1	21780573	21784296	AT1G58807.1	0	+	21780573	21783793	0	3	877,147,2533,	0,955,1190,
chr3	8945424	8947938	AT3G24530.1	0	-	8945677	8947786	0	7	296,111,99,111,304,140,790,	2218,1861,1685,1487,1093,869,0,
chr1	5926993	5927784	AT1G17300.1	0	+	5926993	5927440	0	2	297,398,	0,393,
chr2	9324632	9326321	AT2G21880.1	0	-	9324898	9326170	0	7	207,27,100,147,81,152,342,	1482,1282,1052,823,652,424,0,
chr3	18491121	18492177	AT3G49860.1	0	-	18491260	18492165	0	5	108,33,122,162,257,	948,826,601,354,0,
chr1	10010180	10012198	AT1G28470.1	0	+	10010258	10011867	0	3	279,193,882,	0,369,1136,
chr4	9175648	9176565	AT4G16200.1	0	+	9175648	9176565	0	2	542,325,	0,592,
chr1	30281637	30284319	AT1G80540.1	0	-	30281637	30284258	0	9	209,140,188,291,59,37,72,325,357,	2473,2221,1656,1283,1126,996,841,434,0,
chr5	682576	684480	AT5G02930.1	0	+	682576	684480	0	3	945,177,288,	0,1240,1616,
chr5	2060500	2061956	AT5G06690.1	0	-	2060650	2061956	0	5	374,75,67,18,249,	1082,635,480,371,0,
chr3	19287877	19289330	AT3G51990.1	0	+	19287988	19289077	0	1	1453,	0,
chr5	24701121	24702761	AT5G61430.1	0	-	24701327	24702553	0	3	395,278,752,	1245,837,0,
chr1	141970	143183	AT1G01360.1	0	+	142137	142914	0	3	311,216,473,	0,453,740,
chr4	13210458	13213477	AT4G26050.1	0	+	13210521	13213149	0	4	342,170,412,619,	0,1513,1759,2400,
chr1	20938898	20941813	AT1G55980.1	0	-	20938898	20941813	0	14	112,60,50,82,47,52,99,100,181,73,180,98,89,178,	2803,2549,2370,2205,2057,1823,1628,1444,1188,967,698,507,305,0,
chr2	11551040	11554775	AT2G27060.1	0	+	11551287	11554577	0	3	1160,1545,803,	0,1267,2932,
chr4	13214097	13214429	AT4G26055.1	0	-	13214097	13214429	0	2	126,63,	206,0,
chr5	26380122	26385221	AT5G65950.1	0	+	26380289	26384960	0	9	556,62,115,124,81,342,167,842,1712,	0,649,791,986,1200,1464,2062,2324,3387,
chr2	9645312	9647613	AT2G22680.1	0	+	9645432	9647484	0	1	2301,	0,
chr3	18543559	18543709	AT3G50022.1	0	-	18543559	18543709	0	1	150,	0,
chr1	19132220	19135541	AT1G51600.1	0	+	19133175	19135252	0	8	446,327,93,134,132,106,69,358,	0,934,1434,1616,1858,2579,2798,2963,
chr5	26281756	26285247	AT5G65700.1	0	+	26281825	26284945	0	2	2668,715,	0,2776,
chr4	13995778	13997307	AT4G28230.1	0	-	13995989	13997198	0	1	1529,	0,
chr4	11475718	11477768	AT4G21580.1	0	+	11475821	11477514	0	5	355,180,82,267,451,	0,711,1082,1242,1599,
chr4	12679209	12684939	AT4G24560.1	0	-	12679492	12684528	0	11	692,1282,86,86,163,124,158,85,210,62,773,	5038,3332,3141,2928,2660,2439,2195,1702,1396,872,0,
chr4	7449273	7449779	AT4G12580.1	0	-	7449373	7449679	0	1	506,	0,
chr5	16241067	16243381	AT5G40550.1	0	+	16241284	16243100	0	9	335,94,80,119,86,54,154,14,384,	0,582,809,967,1159,1429,1564,1828,1930,
chr5	15793964	15795596	AT5G39471.1	0	-	15793964	15795596	0	1	1632,	0,
chr2	7073133	7073484	AT2G16340.1	0	+	7073133	7073484	0	2	45,240,	0,111,
chr4	13411443	13413029	AT4G26580.1	0	-	13411704	13412889	0	3	643,358,408,	943,498,0,
chr5	10455681	10455807	AT5G28491.1	0	-	10455681	10455807	0	1	126,	0,
chr3	273298	275270	AT3G01760.1	0	+	273298	275270	0	7	263,393,394,106,92,69,123,	0,350,831,1306,1511,1703,1849,
chr1	8376686	8377156	AT1G23680.1	0	-	8376686	8377156	0	3	21,136,242,	449,272,0,
chr3	10002658	10004281	AT3G27130.1	0	-	10002658	10004281	0	4	425,139,288,249,	1198,785,367,0,
chr3	20806748	20808152	AT3G56070.1	0	-	20806986	20807517	0	2	128,775,	1276,0,
chr3	1885495	1886377	AT3G06230.1	0	+	1885495	1886377	0	1	882,	0,
chr5	24112199	24113617	AT5G59850.1	0	-	24112498	24113084	0	4	94,150,161,398,	1324,752,493,0,
chr4	12741032	12744533	AT4G24690.1	0	+	12741190	12744202	0	7	191,890,124,258,150,558,433,	0,549,1528,1755,2190,2432,3068,
chr3	6109704	6116458	AT3G17850.1	0	-	6109853	6116245	0	17	928,65,183,1353,173,244,93,141,93,205,86,89,52,57,177,78,236,	5826,5407,5119,3688,3421,3033,2789,2575,2401,2080,1689,1394,1237,1102,843,646,0,
chr1	8357445	8358805	AT1G23580.1	0	-	8357490	8358706	0	5	159,171,120,144,408,	1201,955,732,503,0,
chr1	28415203	28416627	AT1G75670.1	0	-	28415377	28416505	0	6	232,152,110,86,105,202,	1192,866,644,470,282,0,
chr4	7657195	7658197	AT4G13180.1	0	-	7657372	7658164	0	1	1002,	0,
chr3	17123738	17126691	AT3G46510.1	0	-	17124105	17126539	0	4	422,117,450,1513,	2531,2146,1603,0,
chr3	4429297	4432159	AT3G13570.1	0	-	4429563	4431602	0	6	161,165,78,168,132,531,	2701,2159,1747,854,633,0,
chr1	4007704	4010433	AT1G11880.1	0	-	4007908	4010327	0	8	446,106,93,196,179,230,161,369,	2283,2094,1873,1565,1020,707,472,0,
chr3	19186665	19188691	AT3G51730.1	0	+	19186969	19188436	0	6	198,96,149,198,60,399,	0,299,625,890,1391,1627,
chr1	2465769	2467022	AT1G07950.1	0	-	2466060	2466982	0	3	205,66,525,	1048,870,0,
chr2	12980506	12985043	AT2G30470.1	0	-	12980903	12984724	0	12	447,82,102,545,97,175,77,360,50,114,65,975,	4090,3749,3550,2918,2732,2471,2273,1819,1675,1444,1259,0,
chr5	24546429	24549339	AT5G60990.1	0	-	24546600	24549148	0	13	327,160,70,63,75,120,42,75,147,138,112,89,315,	2583,2287,2125,1973,1815,1600,1434,1269,1018,800,584,415,0,
chr2	14539478	14541406	AT2G34500.1	0	-	14539711	14541199	0	1	1928,	0,
chr2	8979578	8981226	AT2G20860.1	0	+	8979635	8980983	0	4	473,212,380,360,	0,539,825,1288,
chr1	19790188	19792489	AT1G53110.1	0	+	19790433	19792016	0	4	527,231,99,1181,	0,604,935,1120,
chr5	17910556	17912312	AT5G44440.1	0	-	17910693	17912295	0	1	1756,	0,
chr5	25762269	25764154	AT5G64430.1	0	-	25762539	25764081	0	1	1885,	0,
chr1	21330511	21334727	AT1G57600.1	0	-	21330728	21334596	0	19	249,59,182,49,104,65,71,60,114,125,52,63,110,93,82,78,76,50,268,	3967,3826,3565,3413,3177,3015,2850,2672,2476,2165,2022,1794,1418,1220,1048,674,512,372,0,
chr4	11238440	11239073	AT4G21050.1	0	+	11238440	11239073	0	1	633,	0,
chr5	9104846	9105524	AT5G26060.1	0	-	9105012	9105477	0	1	678,	0,
chr1	7128883	7130642	AT1G20580.1	0	+	7128978	7130371	0	5	254,53,67,54,334,	0,895,1041,1204,1425,
chr2	7295850	7296318	AT2G16835.1	0	+	7295890	7296313	0	3	109,63,71,	0,254,397,
chr5	24964699	24968520	AT5G62165.1	0	+	24965074	24968437	0	7	557,82,62,100,42,42,206,	0,1662,2118,2628,2995,3141,3615,
chr3	19399377	19402953	AT3G52310.1	0	+	19399377	19402861	0	10	364,74,236,156,184,251,338,281,108,314,	0,457,1100,1423,1691,1958,2297,2718,3077,3262,
chr2	10788945	10791331	AT2G25330.1	0	-	10788945	10791331	0	4	1210,767,88,17,	1176,295,117,0,
chr3	4351044	4353393	AT3G13390.1	0	-	4351400	4353289	0	3	355,1110,660,	1994,796,0,
chr4	13117524	13120114	AT4G25770.1	0	-	13117820	13119982	0	10	443,68,71,240,164,56,53,124,98,368,	2147,1988,1825,1507,1220,1083,933,723,448,0,
chr2	7459046	7460819	AT2G17120.1	0	+	7459155	7460648	0	4	767,121,173,272,	0,1014,1240,1501,
chr1	29844632	29853414	AT1G79350.1	0	-	29844828	29853215	0	31	808,174,131,77,182,78,133,61,82,129,144,100,162,71,173,94,98,136,107,123,52,121,112,124,78,119,54,103,129,112,228,	7974,7723,7507,7237,6466,6198,5854,5523,5365,4918,4692,4481,4230,3819,3566,3381,3066,2853,2580,2364,2192,1961,1756,1533,1386,1188,1020,832,534,339,0,
chr3	4009274	4011399	AT3G12620.1	0	-	4009509	4010993	0	5	211,432,368,237,463,	1914,1394,937,550,0,
chr1	27864344	27865694	AT1G74100.1	0	-	27864488	27865505	0	1	1350,	0,
chr3	6818386	6820743	AT3G19630.1	0	-	6818675	6820674	0	7	324,111,135,105,170,100,532,	2033,1802,1590,1353,831,621,0,
chr1	27730030	27732514	AT1G73730.1	0	-	27730433	27732363	0	3	186,1700,281,	2298,372,0,
chr1	6949042	6950319	AT1G20050.1	0	+	6949159	6950135	0	4	259,141,109,464,	0,397,624,813,
chr5	15331710	15333625	AT5G38360.1	0	-	15332288	15333556	0	8	384,45,133,70,49,98,132,371,	1531,1363,1147,993,845,680,456,0,
chr3	6526957	6529149	AT3G18940.1	0	-	6527080	6529050	0	7	159,166,59,119,238,124,203,	2033,1571,1283,989,522,293,0,
chr5	21094546	21095702	AT5G51910.1	0	-	21094703	21095585	0	1	1156,	0,
chr1	27279509	27281533	AT1G72460.1	0	+	27279509	27281533	0	2	897,1038,	0,986,
chr5	14792983	14796027	AT5G37350.1	0	+	14793036	14795828	0	12	356,129,93,80,114,74,77,84,93,108,72,568,	0,553,758,940,1100,1381,1593,1765,1944,2124,2314,2476,
chr5	14797305	14797497	AT5G37351.1	0	-	14797305	14797497	0	1	192,	0,
chr3	22768916	22771274	AT3G61520.1	0	-	22768973	22771274	0	1	2358,	0,
chr5	23780831	23781716	AT5G58890.1	0	+	23780831	23781716	0	1	885,	0,
chr1	25979998	25981436	AT1G69100.1	0	+	25979998	25981436	0	5	304,500,129,77,94,	0,387,974,1188,1344,
chr3	21422822	21423287	AT3G57840.1	0	+	21422822	21423287	0	1	465,	0,
chrC	118376	118907	ATCG01080.1	0	-	118376	118907	0	1	531,	0,
chr3	500803	502229	AT3G02440.1	0	-	500803	502229	0	3	651,451,20,	775,212,0,
chr1	1179362	1183704	AT1G04390.1	0	-	1179677	1183615	0	9	175,127,508,134,243,101,765,153,748,	4167,3939,3328,3091,2718,2306,1354,1116,0,
chr1	19608730	19610452	AT1G52640.1	0	-	19608856	19610428	0	1	1722,	0,
chr2	13927698	13929713	AT2G32830.1	0	-	13927753	13929657	0	3	360,473,907,	1655,1005,0,
chr3	5723248	5727620	AT3G16810.1	0	-	5723435	5727539	0	17	294,54,62,82,124,84,115,151,114,72,51,51,108,189,75,254,314,	4078,3936,3790,3616,3400,3243,3023,2661,2439,2078,1919,1783,1500,1200,1017,431,0,
chr1	24248827	24250421	AT1G65290.1	0	-	24249087	24250366	0	2	259,437,	1335,0,
chr1	16217196	16219150	AT1G43090.1	0	-	16217196	16219150	0	4	144,312,525,354,	1810,1183,446,0,
chr5	7856188	7858319	AT5G23340.1	0	+	7856313	7857983	0	2	453,1226,	0,905,
chr1	5304316	5306012	AT1G15430.1	0	+	5305010	5305790	0	2	126,1010,	0,686,
chr1	29613121	29614695	AT1G78750.1	0	-	29613121	29614695	0	3	963,141,273,	611,386,0,
chr3	16361369	16364610	AT3G44820.1	0	-	16361863	16364411	0	3	249,70,2330,	2992,2710,0,
chr4	13505330	13507870	AT4G26870.1	0	+	13505380	13507619	0	9	530,111,114,291,111,54,196,115,378,	0,597,780,1005,1369,1559,1688,1970,2162,
chr5	25492863	25493283	AT5G63690.1	0	-	25492863	25493283	0	1	420,	0,
chr4	17229553	17230296	AT4G36515.1	0	-	17229877	17230259	0	4	73,58,127,183,	670,529,271,0,
chr4	17228776	17229451	AT4G36510.1	0	+	17228776	17229451	0	3	151,116,198,	0,298,477,
chr3	6601465	6603709	AT3G19090.1	0	+	6601465	6603709	0	10	453,82,95,72,80,79,48,69,126,264,	0,612,835,1018,1171,1329,1484,1619,1775,1980,
chr5	26521673	26525029	AT5G66420.1	0	-	26521892	26524537	0	8	987,207,216,214,248,179,254,374,	2369,2043,1745,1455,1089,786,448,0,
chr3	16541672	16548278	AT3G45190.1	0	-	16541993	16548161	0	19	156,104,87,76,75,54,60,117,95,209,98,104,163,123,144,201,30,71,964,	6450,5846,5472,5284,5095,4919,4517,4323,3835,3545,3029,2775,2510,2108,1611,1312,1211,1058,0,
chr3	18340975	18342489	AT3G49470.1	0	+	18341071	18342273	0	4	195,85,119,567,	0,268,744,947,
chr4	15009604	15012319	AT4G30825.1	0	+	15009604	15012319	0	1	2715,	0,
chr5	25463436	25465897	AT5G63610.1	0	-	25463644	25465057	0	2	175,1726,	2286,0,
chr1	11925425	11926908	AT1G32910.1	0	+	11925425	11926908	0	2	414,981,	0,502,
chr4	15006488	15008546	AT4G30820.1	0	+	15007143	15008378	0	7	69,55,139,74,104,66,393,	0,159,584,1113,1266,1511,1665,
chr2	19251065	19253368	AT2G46850.1	0	+	19251082	19253313	0	3	798,84,1092,	0,1058,1211,
chr5	8405680	8406132	AT5G24570.1	0	-	8405813	8406026	0	1	452,	0,
chr1	20723301	20725668	AT1G55510.1	0	+	20723481	20725505	0	12	332,112,36,60,58,188,69,87,96,78,87,199,	0,500,698,806,937,1078,1347,1485,1646,1833,1999,2168,
chr5	23302995	23304049	AT5G57540.1	0	-	23302995	23304049	0	3	270,194,391,	784,506,0,
chr4	5135672	5136140	AT4G08140.1	0	+	5135672	5136140	0	3	53,121,81,	0,188,387,
chr2	16772072	16774657	AT2G40140.1	0	+	16772536	16774330	0	2	181,2129,	0,456,
chr3	2451607	2454860	AT3G07670.1	0	+	2451650	2454617	0	12	427,164,84,58,54,72,81,173,103,132,123,330,	0,588,830,1062,1274,1576,1749,2012,2288,2477,2700,2923,
chrC	152805	154312	ATCG01310.1	0	+	152805	154312	0	2	390,435,	0,1072,
chr3	778567	781580	AT3G03310.1	0	-	778766	781488	0	11	312,92,128,136,52,101,183,158,55,54,364,	2701,2455,2066,1854,1692,1507,1185,925,715,492,0,
chr1	17719739	17721841	AT1G48040.1	0	-	17720063	17721698	0	2	314,1305,	1788,0,
chr3	2819117	2821425	AT3G09180.1	0	+	2819277	2821096	0	7	434,166,451,60,69,44,474,	0,528,866,1407,1550,1712,1834,
chr1	1596006	1597848	AT1G05440.1	0	-	1596373	1597843	0	3	716,150,661,	1126,896,0,
chr4	7164903	7165722	AT4G11930.1	0	+	7164903	7165722	0	1	819,	0,
chr3	18950995	18952050	AT3G51030.1	0	-	18951122	18951955	0	3	185,123,259,	870,343,0,
chr3	1143790	1144661	AT3G04320.1	0	+	1143814	1144426	0	1	871,	0,
chr1	18436136	18437068	AT1G49790.1	0	-	18436136	18437068	0	2	274,578,	658,0,
chr5	20656252	20658001	AT5G50790.1	0	-	20656460	20657827	0	6	220,37,211,162,120,502,	1529,1359,1064,810,606,0,
chr5	21244977	21246682	AT5G52320.1	0	-	21245110	21246619	0	1	1705,	0,
chr1	2942563	2945961	AT1G09140.1	0	-	2942886	2945818	0	12	230,66,75,103,47,58,50,57,113,78,58,338,	3168,2979,2818,2636,2504,2339,2166,1966,1780,1605,605,0,
chr1	28750987	28751851	AT1G76610.1	0	+	28751048	28751729	0	1	864,	0,
chr2	13662212	13666222	AT2G32160.1	0	+	13662237	13665941	0	18	213,73,44,43,69,114,30,45,80,68,67,114,74,98,60,69,50,149,	0,550,812,1171,1324,1460,1695,2003,2146,2368,2533,2772,3047,3205,3390,3534,3717,3861,
chr2	13187582	13190283	AT2G30990.1	0	-	13187775	13189761	0	4	127,967,786,223,	2574,1213,334,0,
chrM	318003	318390	ATMG01275.1	0	-	318003	318390	0	1	387,	0,
chr5	5666851	5668907	AT5G17240.1	0	+	5666853	5668849	0	6	145,151,132,141,249,718,	0,224,463,738,986,1338,
chr2	332193	332781	AT2G01755.1	0	-	332248	332770	0	1	588,	0,
chrM	314626	315073	ATMG01270.1	0	+	314626	315073	0	1	447,	0,
chr1	16714621	16715564	AT1G44010.1	0	+	16714655	16715504	0	3	375,129,274,	0,453,669,
chr5	21298856	21300239	AT5G52490.1	0	+	21298856	21300239	0	5	19,374,78,246,162,	0,255,711,881,1221,
chr1	22008603	22009455	AT1G59810.1	0	+	22008603	22009455	0	1	852,	0,
chr2	328350	332113	AT2G01750.1	0	+	328350	331848	0	11	262,86,66,171,171,156,147,72,525,194,305,	0,432,1140,1298,1567,1837,2101,2372,2540,3158,3458,
chr1	23499514	23502169	AT1G63360.1	0	-	23499514	23502169	0	1	2655,	0,
chr5	24770098	24771252	AT5G61610.1	0	+	24770098	24771252	0	3	248,418,219,	0,385,935,
chr3	18587973	18588117	AT3G50123.1	0	+	18587973	18588117	0	1	144,	0,
chr5	6774301	6775845	AT5G20050.1	0	+	6774380	6775739	0	1	1544,	0,
chr2	19053685	19057096	AT2G46420.1	0	+	19054890	19056830	0	9	380,145,147,106,186,166,317,90,331,	0,1075,1442,1682,1873,2155,2415,2859,3080,
chr4	13572888	13575538	AT4G27040.1	0	-	13573060	13574576	0	11	140,74,133,111,148,111,136,155,108,90,274,	2510,2337,2060,1853,1637,1438,1142,809,602,395,0,
chr5	25664349	25666244	AT5G64130.1	0	-	25664546	25665339	0	7	132,114,63,48,54,61,238,	1763,909,755,632,466,322,0,
chr4	2990005	2992618	AT4G05631.1	0	-	2990005	2992618	0	10	51,123,172,83,14,26,62,102,66,183,	2562,2386,2133,1936,1850,1749,1605,1105,564,0,
chr4	2988447	2988822	AT4G05630.1	0	-	2988447	2988822	0	1	375,	0,
chr4	3001663	3002411	AT4G05632.1	0	+	3001663	3002411	0	2	291,303,	0,445,
chr5	22506301	22507879	AT5G55560.1	0	-	22506476	22507757	0	3	125,516,601,	1453,684,0,
chr2	15578414	15581308	AT2G37070.1	0	+	15578414	15581125	0	8	133,168,207,38,69,145,590,426,	0,291,542,1176,1300,1521,1746,2468,
chr4	15935415	15937807	AT4G33030.1	0	+	15936050	15937566	0	3	127,1070,643,	0,597,1749,
chr1	28139008	28142744	AT1G74920.1	0	-	28139174	28142573	0	15	280,143,81,149,93,124,66,67,77,114,78,152,61,107,251,	3456,3113,2929,2694,2502,2295,2101,1938,1685,1347,987,747,563,353,0,
chr1	20304579	20307024	AT1G54390.1	0	-	20305011	20306943	0	6	127,72,212,64,245,714,	2318,2147,1844,1573,799,0,
chr1	28143996	28144098	AT1G74929.1	0	-	28143996	28144098	0	1	102,	0,
chr3	20229743	20233182	AT3G54660.1	0	-	20230355	20233100	0	11	483,226,279,177,54,149,64,171,135,92,366,	2956,2591,2227,1965,1743,1465,1236,989,763,562,0,
chr1	1857766	1860730	AT1G06130.1	0	-	1858033	1860640	0	8	144,186,204,124,101,75,99,420,	2820,2213,1794,1562,926,751,567,0,
chr4	958048	958641	AT4G02170.1	0	+	958125	958641	0	1	593,	0,
chr1	1863543	1863750	AT1G06137.1	0	-	1863543	1863750	0	1	207,	0,
chr3	21997053	22000678	AT3G59550.1	0	+	21997261	22000496	0	12	332,259,47,50,35,485,106,137,512,86,139,284,	0,565,909,1045,1203,1353,1930,2113,2348,2950,3121,3341,
chr1	1862196	1862742	AT1G06135.1	0	+	1862306	1862516	0	1	546,	0,
chr1	11311168	11311989	AT1G31580.1	0	+	11311299	11311712	0	2	237,459,	0,362,
chr4	2671821	2673243	AT4G05180.1	0	-	2672092	2673170	0	3	371,296,370,	1051,518,0,
chr5	23744875	23745981	AT5G58790.1	0	+	23745326	23745483	0	4	285,110,189,256,	0,374,572,850,
chr5	7136008	7138681	AT5G21010.1	0	+	7136061	7138374	0	4	454,346,289,504,	0,1318,1748,2169,
chr3	21114797	21121051	AT3G57060.1	0	-	21115077	21121051	0	16	136,323,161,1180,192,654,177,68,223,100,116,58,152,205,363,363,	6118,5487,5240,3971,3666,2820,2545,2353,2040,1856,1648,1506,1267,981,505,0,
chr3	7412635	7413539	AT3G21150.1	0	-	7412712	7413390	0	1	904,	0,
chr3	21121345	21121878	AT3G57062.1	0	+	21121442	21121589	0	1	533,	0,
chr3	69510	71362	AT3G01200.1	0	-	69825	71348	0	3	401,640,422,	1451,561,0,
chr5	25598792	25598945	AT5G63952.1	0	+	25598792	25598945	0	1	153,	0,
chr1	12565991	12566615	AT1G34400.1	0	-	12565991	12566615	0	2	62,304,	562,0,
chr4	2293760	2294906	AT4G04580.1	0	-	2293760	2294906	0	6	115,77,37,94,76,102,	1031,757,622,379,210,0,
chr4	13981634	13982837	AT4G28170.1	0	+	13981634	13982575	0	2	327,367,	0,836,
chr5	19721545	19723234	AT5G48630.1	0	-	19721662	19723200	0	9	66,107,40,45,119,115,51,148,222,	1623,1426,1273,1135,936,730,580,309,0,
chr1	8584038	8585135	AT1G24230.1	0	-	8584038	8585135	0	5	143,213,175,102,105,	954,669,382,185,0,
chr5	4000698	4002634	AT5G12360.1	0	-	4000889	4002248	0	5	266,75,270,47,389,	1670,1480,719,574,0,
chr1	25515231	25516868	AT1G68070.1	0	-	25515411	25516767	0	5	562,117,133,159,342,	1075,873,663,425,0,
chr3	21559892	21561465	AT3G58200.1	0	-	21560085	21561358	0	4	214,161,296,589,	1359,1111,708,0,
chr1	10638910	10640782	AT1G30230.1	0	+	10639285	10640515	0	7	62,109,117,94,124,276,269,	0,349,601,832,1014,1228,1603,
chr1	17525364	17526306	AT1G47655.1	0	+	17525436	17526066	0	1	942,	0,
chr1	27018157	27022117	AT1G71830.1	0	+	27018574	27021842	0	11	505,133,72,144,72,72,113,132,342,395,590,	0,933,1151,1340,1587,1754,1909,2152,2442,2889,3370,
chr2	17095521	17097454	AT2G40960.1	0	+	17095636	17097368	0	4	227,619,274,137,	0,634,1348,1796,
chr3	20890249	20892002	AT3G56330.1	0	+	20890249	20891933	0	5	632,201,301,63,174,	0,740,1034,1423,1579,
chr3	3023210	3025851	AT3G09850.1	0	-	3023396	3025742	0	1	2641,	0,
chr4	5724102	5727253	AT4G08920.1	0	+	5724259	5726905	0	4	491,219,1489,352,	0,658,960,2799,
chrM	207552	207915	ATMG00710.1	0	-	207552	207915	0	1	363,	0,
chr5	15990686	15991931	AT5G39950.1	0	-	15990884	15991881	0	3	197,123,330,	1048,839,0,
chr5	20448369	20450881	AT5G50230.1	0	-	20448631	20450855	0	5	28,127,182,196,1285,	2484,2270,1654,1388,0,
chr1	28266258	28268412	AT1G75330.1	0	-	28266456	28268383	0	5	231,335,132,276,381,	1923,1356,1005,477,0,
chr1	2408202	2409577	AT1G07770.1	0	-	2408412	2409065	0	4	99,156,161,309,	1276,730,478,0,
chr1	26408920	26409597	AT1G70120.1	0	+	26408920	26409597	0	2	314,268,	0,409,
chr1	28268540	28269002	AT1G75335.1	0	+	28268575	28268866	0	1	462,	0,
chr5	23460708	23462388	AT5G57950.1	0	+	23460764	23462128	0	5	197,61,105,355,282,	0,282,634,917,1398,
chr1	27625148	27627701	AT1G73470.1	0	+	27625207	27627604	0	12	146,79,88,150,132,151,39,75,60,65,91,136,	0,258,433,649,1044,1272,1508,1632,1859,2049,2231,2417,
chr3	11002350	11003072	AT3G28990.1	0	-	11002350	11003046	0	3	62,106,125,	660,440,0,
chr2	18789587	18790952	AT2G45600.1	0	+	18789798	18790788	0	1	1365,	0,
chr5	4105382	4108184	AT5G12980.1	0	-	4105561	4108139	0	9	213,72,90,43,107,96,191,70,278,	2589,2076,1811,1646,1306,986,582,429,0,
chr1	18826908	18828338	AT1G50800.1	0	-	18826908	18828338	0	2	552,132,	878,0,
chr2	14866831	14868860	AT2G35320.1	0	-	14867073	14868387	0	6	96,246,168,94,171,502,	1933,1325,1061,888,637,0,
chr3	11008613	11009413	AT3G29020.1	0	-	11008613	11009413	0	2	298,404,	502,0,
chr1	8829563	8830340	AT1G25180.1	0	+	8829563	8830340	0	1	777,	0,
chr5	4984958	4986239	AT5G15350.1	0	-	4985183	4986154	0	2	260,569,	1021,0,
chr5	4518007	4519300	AT5G14000.1	0	+	4518176	4519034	0	3	353,257,446,	0,521,847,
chr5	2379923	2381317	AT5G07520.1	0	-	2380207	2381230	0	2	332,726,	1062,0,
chr2	1531147	1533737	AT2G04400.1	0	+	1531207	1533578	0	10	225,264,177,75,45,165,79,83,69,246,	0,445,793,1245,1410,1538,1788,2001,2182,2344,
chr2	11926448	11929389	AT2G28000.1	0	+	11926602	11929184	0	8	208,184,122,208,146,307,452,493,	0,522,803,999,1292,1520,1912,2448,
chr4	15188762	15191153	AT4G31300.1	0	+	15188926	15190935	0	8	267,77,56,73,112,74,75,350,	0,442,711,861,1435,1688,1868,2041,
chr5	3557260	3561575	AT5G11180.1	0	-	3557260	3561575	0	5	274,1334,207,333,573,	4041,1735,1417,791,0,
chr5	20192598	20193429	AT5G49700.1	0	+	20192598	20193429	0	1	831,	0,
chr1	22824439	22826774	AT1G61800.1	0	+	22824526	22826459	0	5	579,226,223,214,327,	0,969,1287,1674,2008,
chr4	10865294	10867619	AT4G20080.1	0	+	10865294	10867619	0	1	2325,	0,
chr5	3221606	3224765	AT5G10270.1	0	-	3221714	3224674	0	12	204,82,91,30,110,73,121,118,140,58,71,619,	2955,2694,2476,2345,2143,1981,1787,1553,1107,968,745,0,
chr5	13354272	13356817	AT5G35080.1	0	-	13354551	13356725	0	8	186,77,204,75,95,67,107,409,	2359,2205,1279,1127,940,792,608,0,
chr5	19302269	19304737	AT5G47620.1	0	-	19302547	19304278	0	5	179,88,224,1060,292,	2289,2096,1787,389,0,
chr5	23554395	23555881	AT5G58220.1	0	-	23554545	23555861	0	4	302,102,157,584,	1184,1002,760,0,
chr2	18875893	18877477	AT2G45870.1	0	+	18875927	18877440	0	4	715,168,207,214,	0,789,1072,1370,
chr5	17489326	17494830	AT5G43530.1	0	+	17489326	17494830	0	18	1338,134,136,54,150,152,85,219,144,153,68,123,100,113,571,72,99,123,	0,1513,1721,1955,2133,2370,2610,2805,3105,3341,3568,3729,3944,4173,4363,5026,5184,5381,
chr2	15364787	15368158	AT2G36670.1	0	-	15364948	15368016	0	11	435,15,130,248,228,163,74,97,64,72,316,	2936,2612,2385,2041,1708,1070,918,725,562,404,0,
chr5	5211910	5212665	AT5G15970.1	0	+	5211965	5212441	0	3	112,69,299,	0,273,456,
chr1	11642592	11644962	AT1G32270.1	0	+	11642592	11644962	0	7	458,94,140,60,155,101,243,	0,819,1042,1374,1518,1989,2127,
chr4	211080	213697	AT4G00460.1	0	-	211730	213094	0	7	204,369,117,155,75,735,185,	2413,1704,1502,1259,1102,272,0,
chr4	214845	216076	AT4G00467.1	0	-	214845	216076	0	6	67,66,139,136,104,97,	1164,1016,788,556,276,0,
chr4	11055144	11057493	AT4G20550.1	0	+	11055144	11057493	0	5	327,292,76,457,255,	0,569,906,1566,2094,
chr2	17237744	17240440	AT2G41370.1	0	-	17238018	17240203	0	2	723,1264,	1973,0,
chr3	394069	395984	AT3G02160.1	0	+	394614	395808	0	2	239,1461,	0,454,
chr1	5856572	5858446	AT1G17140.1	0	-	5856739	5857861	0	3	199,110,1188,	1675,1275,0,
chr1	5860118	5862682	AT1G17145.1	0	-	5860350	5862241	0	9	165,221,52,46,82,151,67,67,571,	2399,1919,1771,1637,1466,1217,1054,653,0,
chr1	5863430	5864009	AT1G17147.1	0	-	5863653	5863950	0	1	579,	0,
chr3	22503327	22513031	AT3G60920.1	0	-	22503327	22513031	0	27	883,75,692,49,464,135,105,114,77,82,327,623,85,195,312,450,143,70,84,54,69,90,117,150,60,60,222,	8821,8521,7714,7519,6978,6681,6455,6164,5980,5681,5100,4320,3965,3587,3162,2501,2223,2052,1863,1689,1517,1335,1115,778,440,301,0,
chr3	8830335	8831838	AT3G24330.1	0	+	8830335	8831838	0	1	1503,	0,
chr3	2400792	2404280	AT3G07530.1	0	+	2400792	2404280	0	11	9,378,215,330,190,93,92,130,86,52,525,	0,106,582,887,1314,1635,1854,2176,2392,2825,2963,
chr1	10074506	10076344	AT1G28670.1	0	-	10074668	10076250	0	5	359,219,149,277,407,	1479,1133,853,486,0,
chr5	17367887	17369314	AT5G43280.1	0	+	17367946	17369113	0	2	705,392,	0,1035,
chr1	19603146	19603662	AT1G52618.1	0	+	19603246	19603504	0	1	516,	0,
chr5	17370474	17370857	AT5G43285.1	0	-	17370474	17370857	0	2	49,236,	334,0,
chr5	18359274	18361114	AT5G45310.1	0	-	18359372	18360796	0	4	108,288,180,713,	1732,1258,786,0,
chr1	5755587	5756895	AT1G16810.1	0	+	5756149	5756694	0	3	85,155,488,	0,555,820,
chr1	23082169	23084253	AT1G62380.1	0	+	23082339	23084068	0	4	284,227,334,473,	0,381,1084,1611,
chr4	15522883	15525448	AT4G32140.1	0	-	15523036	15525195	0	8	334,396,218,71,102,118,136,216,	2231,1615,1290,1034,836,602,301,0,
chr2	8063319	8065008	AT2G18570.1	0	+	8063428	8064841	0	1	1689,	0,
chr1	29004356	29005091	AT1G77200.1	0	-	29004356	29005091	0	1	735,	0,
chr4	17283133	17285599	AT4G36650.1	0	-	17283282	17285527	0	3	654,159,920,	1812,1111,0,
chr3	17558848	17560767	AT3G47620.1	0	+	17559003	17560473	0	1	1919,	0,
chr1	6008588	6009420	AT1G17490.1	0	+	6008668	6009165	0	2	111,458,	0,374,
chr5	5845933	5847653	AT5G17720.1	0	+	5845933	5847653	0	4	454,347,197,334,	0,532,972,1386,
chr1	11742053	11749775	AT1G32490.1	0	-	11742355	11749286	0	28	210,102,131,195,66,87,34,55,60,72,64,80,68,55,58,72,69,90,87,116,67,1041,63,124,101,63,73,349,	7512,7136,6919,6567,6399,6170,5803,5626,5264,5101,4809,4630,4432,4269,4065,3907,3659,3252,2867,2656,2507,1371,1215,1012,816,656,449,0,
chr5	16161514	16165357	AT5G40390.1	0	+	16161719	16165085	0	5	1077,376,178,368,830,	0,1408,1868,2160,3013,
chr5	6267077	6268638	AT5G18800.1	0	+	6267303	6268393	0	3	57,235,378,	0,179,1183,
chr1	18498638	18501886	AT1G49960.1	0	+	18498699	18501699	0	14	152,98,177,101,76,60,185,97,87,59,92,78,161,406,	0,472,671,940,1152,1323,1460,1728,1920,2099,2258,2431,2596,2842,
chr1	13225196	13227195	AT1G35720.1	0	+	13225303	13226939	0	3	183,146,988,	0,779,1011,
chr1	24134084	24136109	AT1G64970.1	0	-	24134336	24135993	0	4	474,173,309,459,	1551,927,547,0,
chr2	16877222	16879214	AT2G40420.1	0	+	16877299	16878982	0	5	444,153,207,466,362,	0,530,774,1069,1630,
chr2	19459044	19464087	AT2G47430.1	0	-	19459166	19463122	0	10	24,87,66,69,240,660,379,584,1233,335,	5019,4411,4201,4018,3649,2868,2399,1726,414,0,
chr1	30111513	30113324	AT1G80050.1	0	-	30111707	30113261	0	6	154,111,93,150,59,269,	1657,1467,871,613,408,0,
chr3	19718281	19719462	AT3G53200.1	0	-	19718425	19719394	0	4	192,130,101,506,	989,771,586,0,
chr2	19205156	19207455	AT2G46740.1	0	-	19205181	19207455	0	4	702,256,102,738,	1597,1195,835,0,
chr1	25411311	25411696	AT1G67775.1	0	-	25411435	25411696	0	1	385,	0,
chr1	25408042	25410153	AT1G67770.1	0	+	25408042	25410153	0	5	619,427,123,145,270,	0,698,1412,1617,1841,
chr4	17444347	17445615	AT4G37010.1	0	+	17444420	17445380	0	6	194,37,28,153,103,297,	0,271,396,530,788,971,
chr2	796679	799443	AT2G02800.1	0	-	796888	799250	0	6	260,338,136,137,124,688,	2504,1703,1468,1219,992,0,
chr1	9159905	9162910	AT1G26510.1	0	-	9159905	9162910	0	5	736,210,53,1030,32,	2269,1984,1648,118,0,
chr2	7161921	7162580	AT2G16520.1	0	-	7161921	7162384	0	2	286,210,	373,0,
chr1	8398114	8399749	AT1G23740.1	0	-	8398244	8399656	0	4	504,324,160,396,	1131,724,485,0,
chr3	5383595	5387009	AT3G15920.1	0	-	5383767	5386955	0	10	324,111,99,87,109,707,165,243,219,430,	3090,2902,2700,2521,2339,1461,1166,841,510,0,
chr1	11457125	11461825	AT1G31910.1	0	+	11459049	11461649	0	12	501,103,55,151,98,107,53,378,105,228,123,443,	0,1558,1877,2034,2299,2560,2760,2939,3392,3616,3934,4257,
chr4	1467726	1470080	AT4G03340.1	0	-	1467864	1469465	0	4	1261,76,116,647,	1093,935,742,0,
chr1	28574739	28577700	AT1G76150.1	0	-	28575235	28577637	0	11	123,23,106,71,73,40,73,151,71,174,584,	2838,2705,2445,2287,2121,1895,1719,1482,1284,697,0,
chr4	10772401	10774023	AT4G19830.1	0	-	10772578	10773933	0	4	411,123,117,306,	1211,1006,651,0,
chr1	3639877	3644162	AT1G10910.1	0	+	3639907	3643974	0	10	302,85,261,303,105,100,320,177,129,431,	0,669,865,1363,2201,2502,2907,3318,3576,3854,
chr4	1068973	1072215	AT4G02430.1	0	+	1069185	1070543	0	13	37,98,66,75,136,47,58,50,58,230,401,86,213,	0,201,484,692,858,1072,1207,1394,1552,1683,2300,2869,3029,
chr3	7099770	7101636	AT3G20360.1	0	-	7099951	7101589	0	5	346,170,280,182,342,	1520,1120,731,450,0,
chr1	5593300	5595179	AT1G16360.1	0	-	5593492	5595179	0	7	105,75,114,71,298,290,250,	1774,1601,1396,1223,796,371,0,
chr3	7103816	7104250	AT3G20362.1	0	+	7103816	7104250	0	3	22,25,97,	0,75,337,
chr3	8648704	8652605	AT3G23940.1	0	+	8648779	8652323	0	14	603,72,48,155,195,112,70,59,124,71,102,81,159,333,	0,701,873,1094,1418,1690,1886,2042,2209,2427,2577,2890,3313,3568,
chr1	10214859	10216422	AT1G29230.1	0	+	10214859	10216422	0	1	1563,	0,
chr4	13394521	13398112	AT4G26540.1	0	-	13394672	13398028	0	2	2893,618,	698,0,
chr5	25624036	25628559	AT5G64030.1	0	+	25624964	25628257	0	9	282,1127,150,271,111,175,273,195,531,	0,887,2093,2460,2872,3063,3329,3723,3992,
chr1	5723087	5726478	AT1G16720.1	0	+	5723160	5726248	0	13	643,213,205,76,136,105,81,90,66,57,78,48,302,	0,736,1051,1353,1589,1809,2038,2221,2449,2581,2737,2963,3089,
chr5	5255796	5257230	AT5G16090.1	0	-	5255796	5257230	0	5	66,162,104,79,105,	1368,933,594,205,0,
chr5	6361836	6363413	AT5G19040.1	0	-	6362388	6363381	0	1	1577,	0,
chr5	627033	629255	AT5G02770.1	0	-	628100	629168	0	6	413,87,138,64,66,939,	1809,1599,1369,1198,1031,0,
chr3	19343694	19344849	AT3G52155.1	0	+	19343739	19344722	0	5	229,100,180,118,202,	0,316,492,749,953,
chr3	19342023	19343466	AT3G52150.1	0	+	19342073	19343090	0	4	368,102,303,415,	0,456,637,1028,
chr4	8069133	8069901	AT4G13968.1	0	+	8069133	8069901	0	2	73,197,	0,571,
chr2	193700	199248	AT2G01440.1	0	-	193949	199056	0	17	225,71,136,486,113,235,164,82,90,234,72,153,144,159,84,573,342,	5323,5155,4942,4381,4185,3747,3345,2998,2791,2456,2181,1893,1673,1308,1119,426,0,
chr2	16938704	16939616	AT2G40560.1	0	-	16938704	16939616	0	1	912,	0,
chr1	7835781	7837288	AT1G22190.1	0	+	7836244	7837030	0	1	1507,	0,
chr2	7533479	7535942	AT2G17320.1	0	-	7533536	7535876	0	12	218,66,67,69,141,129,87,75,78,78,63,138,	2245,1867,1650,1502,1260,1024,852,679,526,357,208,0,
chr5	4158810	4161820	AT5G13110.1	0	+	4158951	4161640	0	9	334,230,95,115,206,150,121,230,631,	0,518,860,1091,1298,1642,1883,2081,2379,
chr5	19353675	19356300	AT5G47800.1	0	+	19354170	19356126	0	5	253,70,70,1146,579,	0,484,624,775,2046,
chr1	24442503	24446291	AT1G65730.1	0	+	24442638	24446122	0	4	514,262,325,1270,	0,1765,2114,2518,
chr5	5403187	5405154	AT5G16540.1	0	+	5403436	5405034	0	6	307,161,63,120,468,378,	0,405,690,842,1038,1589,
chr5	14927312	14932787	AT5G37590.1	0	-	14927402	14932709	0	17	190,99,188,105,101,79,66,57,57,78,98,46,128,112,63,60,285,	5285,4789,4502,4305,3841,3347,2696,2370,2218,2015,1525,1390,1181,955,812,565,0,
chr1	5824847	5828233	AT1G17040.1	0	+	5825108	5828056	0	11	420,192,210,153,165,180,269,163,338,78,196,	0,635,913,1208,1449,1723,1997,2335,2594,3004,3190,
chr3	4538820	4541487	AT3G13800.1	0	+	4538878	4541366	0	12	245,128,113,42,56,77,123,77,64,51,49,240,	0,492,716,963,1237,1425,1587,1809,1978,2135,2283,2427,
chr3	5950199	5952235	AT3G17380.1	0	+	5950239	5952124	0	6	65,130,170,283,167,266,	0,354,923,1166,1519,1770,
chr3	945134	949038	AT3G03770.1	0	-	945302	948436	0	10	160,92,1402,134,241,206,44,112,313,191,	3744,3569,1966,1738,1404,1102,985,705,313,0,
chr5	1004982	1006373	AT5G03790.1	0	+	1004984	1006373	0	3	120,356,234,	0,672,1157,
chr5	1007389	1010473	AT5G03795.1	0	-	1007553	1010373	0	4	400,242,349,830,	2684,1971,908,0,
chr4	16326882	16330180	AT4G34090.1	0	-	16328050	16330110	0	10	155,84,75,43,58,156,63,95,82,1420,	3143,2790,2571,2438,2283,2026,1878,1686,1515,0,
chr1	3817590	3820805	AT1G11350.1	0	-	3817724	3820752	0	7	1335,108,194,211,238,151,443,	1880,1693,1409,1114,772,527,0,
chr2	17562151	17562733	AT2G42110.1	0	-	17562233	17562732	0	2	325,172,	257,0,
chr5	15460690	15461459	AT5G38610.1	0	-	15460844	15461444	0	1	769,	0,
chr4	12379373	12383034	AT4G23760.1	0	+	12379373	12382816	0	4	114,257,149,262,	0,1179,2595,3399,
chr1	22392728	22392974	AT1G60815.1	0	+	22392728	22392974	0	1	246,	0,
chr1	5376792	5378027	AT1G15630.1	0	+	5376987	5377938	0	3	635,123,315,	0,718,920,
chr1	22388526	22391165	AT1G60810.1	0	-	22388690	22390993	0	13	51,100,177,162,81,52,115,82,96,102,117,117,236,	2588,2368,2055,1811,1630,1501,1297,1106,927,737,525,320,0,
chr3	22914153	22915325	AT3G61890.1	0	-	22914345	22915239	0	2	440,546,	732,0,
chr3	6034197	6037229	AT3G17650.1	0	+	6034306	6037087	0	6	545,158,98,135,190,1270,	0,770,1026,1208,1470,1762,
chr5	6090953	6092545	AT5G18390.1	0	+	6090953	6092333	0	1	1592,	0,
chr5	845640	848914	AT5G03420.1	0	+	845640	848705	0	10	161,120,797,178,55,51,54,120,107,363,	0,283,568,1538,1980,2144,2281,2411,2672,2911,
chr1	4888213	4889661	AT1G14320.1	0	+	4888269	4889408	0	4	66,502,82,322,	0,335,932,1126,
chr2	11781037	11783992	AT2G27600.1	0	+	11781225	11783730	0	8	666,106,199,69,75,99,156,388,	0,760,1480,1762,1910,2075,2276,2567,
chr2	18605870	18605963	AT2G45126.1	0	-	18605870	18605963	0	1	93,	0,
chr2	9112855	9113330	AT2G21290.1	0	+	9112887	9113184	0	1	475,	0,
chr3	5558675	5560993	AT3G16380.1	0	-	5558675	5560993	0	7	223,319,260,294,260,63,195,	2095,1563,1222,836,471,322,0,
chr1	4172074	4174775	AT1G12270.1	0	+	4172104	4174575	0	7	909,289,86,224,67,60,314,	0,1044,1475,1662,1970,2136,2387,
chr3	17758426	17760874	AT3G48100.1	0	-	17759111	17760740	0	5	285,80,78,71,860,	2163,1980,1808,1610,0,
chr3	10424252	10431204	AT3G28030.1	0	+	10424320	10431178	0	17	156,251,182,58,110,127,78,54,185,1657,195,86,238,137,85,417,518,	0,234,574,841,1347,1542,1978,2142,2299,2564,4354,4885,5049,5391,5752,5928,6434,
chr5	8008009	8009436	AT5G23740.1	0	-	8008250	8009330	0	6	118,41,101,145,90,332,	1309,1187,997,599,416,0,
chr4	1029681	1029780	AT4G02325.1	0	-	1029681	1029780	0	1	99,	0,
chr5	15757716	15758109	AT5G39370.1	0	+	15757716	15758109	0	1	393,	0,
chr3	18267251	18268270	AT3G49270.1	0	-	18267492	18268230	0	3	107,59,562,	912,716,0,
chr1	23099483	23099889	AT1G62421.1	0	+	23099483	23099798	0	1	406,	0,
chr1	5489297	5491363	AT1G15980.1	0	+	5489313	5491199	0	7	441,151,191,258,106,86,333,	0,539,777,1040,1377,1569,1733,
chr5	8500475	8502224	AT5G24770.1	0	-	8500712	8501844	0	3	790,213,412,	959,505,0,
chr5	4857258	4858959	AT5G15010.1	0	+	4857360	4858959	0	1	1701,	0,
chr5	5966182	5966677	AT5G18020.1	0	-	5966304	5966580	0	1	495,	0,
chr4	6587520	6588069	AT4G10680.1	0	+	6587520	6588069	0	1	549,	0,
chr3	20505822	20507025	AT3G55310.1	0	+	20505872	20506958	0	2	68,889,	0,314,
chr5	14777930	14779717	AT5G37320.1	0	+	14777930	14779552	0	3	672,696,255,	0,755,1532,
chr1	3263876	3264788	AT1G10000.1	0	-	3263876	3264788	0	1	912,	0,
chr4	10022204	10027415	AT4G18050.1	0	+	10022204	10027280	0	12	225,55,176,222,239,526,274,634,184,267,264,780,	0,728,861,1121,1410,1729,2342,2716,3476,3750,4092,4431,
chr4	16805868	16806655	AT4G35320.1	0	-	16806138	16806582	0	1	787,	0,
chr2	5544180	5556464	AT2G13370.1	0	-	5544600	5555543	0	31	260,828,68,420,225,84,60,104,52,64,94,88,135,192,68,94,125,64,207,243,111,87,180,81,246,156,178,182,354,94,794,	12024,10618,10395,9756,9158,8964,8611,8379,8159,7766,7252,7051,6785,6316,6161,5710,5488,5347,4981,4158,3958,3502,3243,2894,2539,2140,1864,1595,1143,958,0,
chr2	18736838	18741690	AT2G45460.1	0	-	18737053	18741690	0	13	258,170,104,81,104,87,245,202,51,99,60,122,1380,	4594,4290,4104,3855,3593,3402,3069,2386,2248,2046,1893,1566,0,
chr1	1672098	1673748	AT1G05600.1	0	+	1672160	1673675	0	1	1650,	0,
chr2	6612580	6615395	AT2G15230.1	0	+	6612665	6615204	0	9	229,105,141,111,144,41,77,96,514,	0,322,523,966,1156,1372,1504,2064,2301,
chr1	359116	360518	AT1G02050.1	0	-	359163	360441	0	2	279,1033,	1123,0,
chr1	4989562	4992732	AT1G14580.1	0	+	4990069	4992442	0	4	228,215,397,1110,	0,479,921,2060,
chr5	18742439	18743045	AT5G46230.1	0	-	18742592	18743024	0	1	606,	0,
chr3	5618544	5620854	AT3G16520.1	0	-	5618806	5620833	0	3	1135,222,282,	1175,863,0,
chr3	4091569	4093921	AT3G12860.1	0	+	4091677	4093921	0	8	313,215,158,188,253,149,135,197,	0,537,833,1085,1373,1698,1941,2155,
chr4	12808519	12811377	AT4G24880.1	0	+	12808592	12811218	0	7	423,187,251,115,93,144,273,	0,510,787,1588,1818,2350,2585,
chr1	24774216	24775900	AT1G66410.1	0	-	24774430	24775785	0	2	191,588,	1493,0,
chr3	4411687	4419320	AT3G13530.1	0	-	4411933	4419320	0	24	60,135,21,74,91,84,102,132,72,104,100,363,333,45,180,84,98,84,731,380,135,407,115,423,	7573,7267,7131,6895,6727,6577,6353,6058,5834,5621,5383,4873,4164,4041,3669,3468,3092,2926,1980,1517,1277,757,511,0,
chr1	2564571	2565121	AT1G08180.1	0	-	2564740	2565076	0	1	550,	0,
chr4	6975281	6975945	AT4G11485.1	0	-	6975281	6975945	0	2	61,248,	603,0,
chr1	4688155	4688966	AT1G13670.1	0	+	4688200	4688878	0	1	811,	0,
chr5	23524486	23533111	AT5G58140.1	0	+	23524770	23529993	0	23	63,557,183,92,208,217,71,107,50,105,60,90,77,85,81,104,50,107,123,52,113,141,3241,	0,236,916,1180,1398,2008,2387,2587,2780,2920,3105,3240,3405,3579,3760,3920,4239,4425,4609,4830,4966,5159,5384,
chr4	625091	625850	AT4G01470.1	0	-	625091	625850	0	1	759,	0,
chr3	23444202	23446355	AT3G63490.1	0	+	23444268	23446020	0	7	396,180,55,128,84,126,473,	0,470,742,1058,1313,1466,1680,
chr1	4429717	4430965	AT1G12980.1	0	+	4429790	4430777	0	1	1248,	0,
chr4	286050	289514	AT4G00700.1	0	+	286259	289369	0	2	2938,437,	0,3027,
chr1	28400607	28402256	AT1G75630.1	0	+	28400661	28402032	0	3	136,286,357,	0,226,1292,
chr3	8227221	8229576	AT3G23120.1	0	-	8227221	8229576	0	1	2355,	0,
chr4	8843566	8845810	AT4G15470.1	0	+	8843660	8845505	0	4	386,114,158,512,	0,1159,1466,1732,
chr1	6128822	6129508	AT1G17800.1	0	+	6128827	6129391	0	2	216,329,	0,357,
chr1	4644699	4646853	AT1G13580.1	0	-	4645379	4646765	0	5	226,230,156,453,338,	1928,1226,981,423,0,
chr4	8845874	8848869	AT4G15475.1	0	+	8845926	8848701	0	8	328,246,407,186,193,77,151,465,	0,525,876,1575,1860,2137,2293,2530,
chr2	8903675	8907339	AT2G20650.1	0	-	8903953	8907017	0	14	451,73,128,116,61,67,78,158,60,94,168,329,266,140,	3213,2899,2686,2464,2308,2114,1960,1692,1540,1361,1008,579,231,0,
chr5	21348553	21349681	AT5G52620.1	0	-	21348553	21349681	0	1	1128,	0,
chr4	13663575	13664240	AT4G27280.1	0	-	13663769	13664162	0	1	665,	0,
chr2	10856398	10857156	AT2G25510.1	0	+	10856771	10857083	0	2	168,403,	0,355,
chr1	19685746	19687863	AT1G52870.1	0	+	19685855	19687310	0	6	571,141,288,112,88,191,	0,941,1167,1534,1763,1926,
chr3	16984117	16984841	AT3G46230.1	0	-	16984262	16984733	0	1	724,	0,
chr5	24480448	24481873	AT5G60850.1	0	+	24480577	24481501	0	1	1425,	0,
chr2	13676487	13677231	AT2G32200.1	0	+	13676553	13677039	0	3	97,148,241,	0,225,503,
chr2	9657486	9660720	AT2G22720.1	0	+	9659234	9660532	0	9	159,60,215,112,202,868,128,87,288,	0,653,807,1111,1306,1588,2538,2773,2946,
chr5	11306897	11307152	AT5G29807.1	0	-	11306897	11307152	0	1	255,	0,
chr1	20215431	20217489	AT1G54150.1	0	+	20215479	20217303	0	6	420,99,162,122,120,463,	0,647,834,1087,1391,1595,
chr3	19115341	19117210	AT3G51540.1	0	+	19115341	19117210	0	5	103,97,112,666,339,	0,345,543,730,1530,
chr3	8956	12444	AT3G01040.1	0	+	9391	11979	0	6	646,56,159,591,303,747,	0,1149,1308,1550,2345,2741,
chr4	13427410	13429964	AT4G26620.1	0	-	13427598	13429877	0	5	465,86,306,84,666,	2089,1507,1094,761,0,
chr3	21188516	21189859	AT3G57260.1	0	-	21188708	21189822	0	2	122,1127,	1221,0,
chr5	2806322	2813264	AT5G08650.1	0	-	2806532	2813220	0	22	284,177,87,57,66,63,45,101,97,72,155,58,81,87,72,135,74,88,78,76,41,306,	6658,6385,6200,5944,5718,5219,4820,4616,4257,3943,3317,3176,2811,2495,2304,2079,1895,1422,1026,672,397,0,
chr1	739678	744184	AT1G03090.1	0	+	739714	743819	0	15	372,122,148,138,96,93,112,105,137,235,161,114,246,97,370,	0,445,676,941,1291,1830,2005,2267,2502,2823,3143,3411,3622,3941,4136,
chr4	11639756	11640583	AT4G21930.1	0	+	11639892	11640444	0	1	827,	0,
chr1	24638684	24641494	AT1G66170.1	0	-	24638792	24641222	0	3	567,244,1684,	2243,1765,0,
chr3	19971018	19973769	AT3G53940.1	0	-	19971257	19973564	0	7	499,177,150,102,71,68,475,	2252,1913,1685,1490,758,576,0,
chr3	6296849	6300673	AT3G18350.1	0	+	6297523	6300500	0	10	292,216,235,170,140,178,338,245,357,404,	0,643,1105,1418,1674,1884,2174,2657,2982,3420,
chr3	3139382	3144523	AT3G10160.1	0	-	3139587	3143949	0	17	237,163,212,66,110,61,84,57,61,47,78,159,303,79,156,197,265,	4904,4419,4124,3693,3225,3085,2668,2510,2357,2228,2019,1535,1139,924,687,410,0,
chr4	7273966	7274727	AT4G12170.1	0	-	7273996	7274727	0	2	76,341,	685,0,
chr1	29400139	29401902	AT1G78130.1	0	+	29400170	29401814	0	3	319,755,518,	0,404,1245,
chr3	225915	228623	AT3G01590.1	0	+	226646	228346	0	10	176,89,147,75,57,158,132,103,100,495,	0,351,662,1041,1189,1335,1602,1830,2023,2213,
chr5	2435874	2437480	AT5G07680.1	0	+	2436091	2437322	0	3	407,278,680,	0,525,926,
chr4	14034653	14041322	AT4G28370.1	0	+	14035015	14039122	0	15	500,73,128,116,61,67,78,158,60,94,168,329,117,153,1817,	0,1159,1360,1581,1783,1947,2088,2267,2518,2670,3035,3665,4168,4367,4852,
chr1	28101967	28105112	AT1G74800.1	0	-	28102220	28104993	0	7	990,233,291,129,174,108,466,	2155,1797,1382,1067,789,542,0,
chr3	17522655	17522829	AT3G47543.1	0	-	17522655	17522829	0	1	174,	0,
chr3	17521028	17522269	AT3G47540.1	0	+	17521043	17521997	0	2	292,640,	0,601,
chr2	14047477	14051140	AT2G33150.1	0	-	14047813	14050983	0	14	247,77,85,127,99,68,108,78,133,97,124,109,84,446,	3416,2927,2734,2525,2337,2196,2008,1841,1591,1400,1109,908,537,0,
chr3	3183402	3185348	AT3G10290.1	0	-	3183510	3185324	0	4	612,104,229,255,	1334,740,340,0,
chr1	30205314	30208226	AT1G80350.1	0	-	30205498	30208050	0	7	304,472,198,245,159,88,466,	2608,1905,1376,962,728,555,0,
chr5	1830795	1831467	AT5G06080.1	0	-	1830795	1831427	0	2	319,255,	353,0,
chr2	18851217	18853709	AT2G45770.1	0	+	18851247	18853402	0	11	336,105,74,59,38,121,69,83,69,63,421,	0,443,624,809,979,1189,1397,1558,1756,1920,2071,
chr5	2320080	2325419	AT5G07350.1	0	-	2320343	2324892	0	17	149,162,75,117,108,207,210,108,171,198,363,231,189,84,195,378,452,	5190,4659,4389,4185,4000,3714,3407,3216,2765,2488,2048,1710,1438,1274,984,528,0,
chr2	10373730	10374952	AT2G24390.1	0	+	10373795	10374654	0	5	184,73,93,87,385,	0,263,405,653,837,
chr5	24852638	24853910	AT5G61890.1	0	-	24852638	24853744	0	2	413,500,	859,0,
chr2	10375469	10376265	AT2G24395.1	0	+	10375496	10376081	0	3	201,138,271,	0,281,525,
chr1	20452592	20454249	AT1G54840.1	0	-	20452800	20453932	0	3	59,799,462,	1598,544,0,
chr4	7517054	7519422	AT4G12790.1	0	-	7517279	7518892	0	10	97,234,109,82,86,104,131,94,56,334,	2271,1793,1588,1422,1193,948,725,547,412,0,
chr4	12745546	12748995	AT4G24710.1	0	-	12745751	12748995	0	14	184,64,107,68,104,105,90,76,70,71,91,128,129,346,	3265,3119,2910,2719,2530,2332,1994,1815,1284,1135,945,698,462,0,
chr2	11384781	11385402	AT2G26720.1	0	+	11384781	11385402	0	1	621,	0,
chr2	12634513	12638018	AT2G29510.1	0	+	12635230	12637838	0	3	218,2289,501,	0,627,3004,
chr4	7674287	7675313	AT4G13220.1	0	-	7674430	7675275	0	4	255,62,105,290,	771,579,376,0,
chr1	2331169	2333395	AT1G07570.1	0	-	2331368	2333210	0	6	228,317,136,143,124,669,	1998,1444,1227,982,753,0,
chr1	26488521	26501281	AT1G70320.1	0	-	26488744	26501281	0	15	33,96,207,7713,318,202,245,251,1108,147,81,226,140,107,326,	12727,12423,12128,4271,3877,3522,3194,2850,1584,1355,1163,848,609,397,0,
chr1	8256985	8258688	AT1G23260.1	0	-	8257208	8258573	0	5	143,140,126,127,279,	1560,1199,684,465,0,
chr4	8496030	8500152	AT4G14790.1	0	-	8496350	8499829	0	16	387,160,122,191,141,123,78,169,113,81,66,65,46,117,92,408,	3735,3332,3067,2798,2575,2333,2070,1812,1617,1452,1303,1155,1007,785,493,0,
chr1	27700049	27703440	AT1G73670.1	0	+	27700211	27703168	0	11	381,409,128,60,150,156,138,74,102,229,338,	0,461,953,1182,1456,1782,2115,2334,2490,2727,3053,
chr3	1827979	1830200	AT3G06060.1	0	-	1828295	1830160	0	4	577,148,295,317,	1644,1311,415,0,
chr2	11462066	11473841	AT2G26890.1	0	-	11462326	11473841	0	22	438,234,88,209,102,63,2205,363,141,393,495,224,345,295,447,346,344,468,125,124,69,407,	11337,10653,10482,10188,9799,9663,7338,6804,6496,5736,5134,4386,3944,3383,2645,2224,1795,1230,992,646,497,0,
chr3	3390249	3390693	AT3G10830.1	0	+	3390249	3390693	0	1	444,	0,
chr5	25778168	25778922	AT5G64480.1	0	+	25778201	25778756	0	1	754,	0,
chr1	319835	322860	AT1G01930.1	0	-	320040	322809	0	7	348,449,115,654,78,45,310,	2677,2122,1915,933,544,416,0,
chr1	26563923	26565810	AT1G70490.1	0	-	26564161	26565152	0	7	125,157,71,120,119,82,244,	1762,1081,916,716,510,351,0,
chr3	3956056	3956827	AT3G12470.1	0	-	3956122	3956785	0	1	771,	0,
chr1	1114404	1119739	AT1G04210.1	0	+	1114695	1119383	0	11	788,265,163,736,430,182,157,225,351,102,587,	0,1152,1533,1821,2648,3170,3584,3818,4126,4563,4748,
chr4	8204346	8207408	AT4G14240.1	0	-	8204711	8207273	0	12	382,77,84,114,84,72,68,88,74,396,82,464,	2680,2518,2340,2118,1923,1735,1570,1339,1176,695,540,0,
chr4	15141199	15143391	AT4G31140.1	0	+	15141580	15143188	0	2	725,1314,	0,878,
chr2	14480253	14483056	AT2G34315.1	0	-	14480253	14483056	0	5	153,87,147,132,222,	2650,2109,800,318,0,
chr2	14477744	14479962	AT2G34310.1	0	-	14478563	14479812	0	5	250,539,96,128,241,	1968,990,813,615,0,
chr2	16330182	16333360	AT2G39140.1	0	+	16330237	16333153	0	9	646,101,73,94,49,151,57,56,268,	0,719,919,1086,1300,1689,2284,2646,2910,
chr2	13518210	13520364	AT2G31790.1	0	+	13518268	13520167	0	3	345,361,923,	0,782,1231,
chr2	12284624	12286645	AT2G28640.1	0	-	12284624	12286645	0	2	1067,751,	954,0,
chr3	15888901	15891988	AT3G44160.1	0	-	15889224	15891814	0	11	208,67,36,145,159,71,79,116,148,70,487,	2879,2224,2072,1804,1547,1379,1211,986,736,572,0,
chr2	15792622	15795235	AT2G37650.1	0	+	15792622	15794779	0	2	2234,288,	0,2325,
chr3	5097152	5099222	AT3G15130.1	0	-	5097152	5099222	0	1	2070,	0,
chr3	18029658	18030133	AT3G48660.1	0	+	18029658	18030133	0	2	205,65,	0,410,
chr1	21001573	21007809	AT1G56140.1	0	-	21001707	21007725	0	24	205,187,72,72,72,72,72,72,72,69,72,72,66,66,45,62,383,199,159,119,211,232,151,515,	6031,5601,5380,5222,5030,4857,4627,4423,4233,4074,3920,3637,3486,3188,2959,2774,2308,2000,1760,1530,1193,874,637,0,
chr5	25323101	25324272	AT5G63130.1	0	+	25323189	25323857	0	2	248,834,	0,337,
chr3	21941864	21942571	AT3G59370.1	0	-	21942059	21942532	0	2	54,468,	653,0,
chr1	21008092	21014012	AT1G56145.1	0	-	21008224	21013934	0	24	187,187,72,72,72,72,72,72,72,72,72,72,66,66,45,62,377,199,159,119,211,232,151,468,	5733,5345,5199,5046,4889,4734,4498,4298,4086,3932,3757,3534,3382,3171,3026,2838,2351,1853,1616,1399,1084,771,540,0,
chr2	17159103	17161136	AT2G41170.1	0	-	17159309	17160845	0	5	894,80,173,72,394,	1139,938,684,493,0,
chr3	15567098	15569901	AT3G43670.1	0	+	15567143	15569734	0	7	480,472,299,114,453,98,360,	0,585,1166,1546,1737,2264,2443,
chr5	23789521	23791681	AT5G58910.1	0	-	23789521	23791681	0	5	146,224,129,942,131,	2014,1658,1448,342,0,
chr3	597358	600650	AT3G02760.1	0	-	597587	600650	0	6	1350,180,258,414,141,538,	1942,1688,1340,843,623,0,
chr4	6708981	6710923	AT4G10940.1	0	-	6708981	6710923	0	8	63,86,91,50,88,110,66,25,	1879,1501,1303,1141,824,645,186,0,
chr3	2468184	2469606	AT3G07730.1	0	+	2468184	2469606	0	1	1422,	0,
chr3	16816865	16824210	AT3G45780.1	0	+	16818556	16823960	0	21	50,714,183,92,268,223,71,107,50,105,60,167,85,81,104,50,107,129,165,141,352,	0,1678,2931,3387,3574,3937,4257,4416,4606,4779,4967,5123,5383,5554,5739,5926,6076,6280,6496,6749,6993,
chr3	2576793	2578246	AT3G08500.1	0	-	2576957	2578072	0	2	491,879,	962,0,
chr4	16201830	16203641	AT4G33780.1	0	-	16202173	16203617	0	4	186,228,66,499,	1625,1319,1082,0,
chr3	2580076	2582107	AT3G08505.1	0	-	2580602	2582043	0	8	75,88,677,70,89,63,79,204,	1956,1746,992,825,649,500,300,0,
chr1	33665	37840	AT1G01060.1	0	-	33991	37061	0	9	272,26,181,112,62,234,81,1074,662,	3903,3707,3357,3144,2958,2064,1901,735,0,
chr1	27188065	27189244	AT1G72230.1	0	+	27188286	27189093	0	2	378,540,	0,639,
chr4	11934968	11936755	AT4G22710.1	0	+	11935037	11936618	0	1	1787,	0,
chr3	1172745	1174467	AT3G04420.1	0	+	1172839	1174295	0	6	248,257,138,204,78,370,	0,321,671,887,1170,1352,
chr1	26228631	26231339	AT1G69730.1	0	-	26228702	26231339	0	3	1012,114,1324,	1696,1458,0,
chr4	5962180	5963791	AT4G09420.1	0	-	5962318	5963776	0	2	470,1057,	1141,0,
chr3	16321600	16322604	AT3G44780.1	0	-	16321623	16322604	0	4	21,204,73,349,	983,660,425,0,
chr3	16326039	16326162	AT3G44783.1	0	+	16326039	16326162	0	1	123,	0,
chr1	29528252	29530665	AT1G78490.1	0	+	29528348	29530391	0	8	305,325,153,249,93,79,107,499,	0,387,786,1037,1375,1548,1706,1914,
chr3	16327457	16327634	AT3G44784.1	0	-	16327457	16327634	0	1	177,	0,
chr5	3148521	3150434	AT5G10070.1	0	-	3148683	3150324	0	10	181,29,47,66,41,137,91,72,116,287,	1732,1619,1461,1299,1172,944,776,605,385,0,
chr4	17221995	17225016	AT4G36490.1	0	+	17222098	17224808	0	13	119,326,267,78,102,50,100,75,63,61,404,75,223,	0,198,620,972,1133,1326,1463,1642,1818,1960,2129,2610,2798,
chr1	8906451	8908854	AT1G25390.1	0	-	8906639	8908800	0	4	697,39,240,1156,	1706,1570,1238,0,
chr3	2513970	2515823	AT3G07880.1	0	+	2514174	2515544	0	5	438,67,219,125,357,	0,542,964,1277,1496,
chr1	16452980	16453804	AT1G43665.1	0	-	16452980	16453804	0	2	287,85,	537,0,
chr1	16465055	16465565	AT1G43667.1	0	-	16465169	16465466	0	1	510,	0,
chr1	16461071	16461734	AT1G43666.1	0	-	16461180	16461471	0	1	663,	0,
chr2	1362722	1364690	AT2G04090.1	0	-	1362722	1364690	0	6	255,545,87,57,239,269,	1713,1093,928,659,347,0,
chr3	14876475	14877255	AT3G42786.1	0	+	14876475	14877255	0	1	780,	0,
chr1	159855	162572	AT1G01440.1	0	-	159934	162219	0	5	86,1713,61,224,137,	2631,712,562,223,0,
chr3	14871212	14871743	AT3G42780.1	0	+	14871212	14871743	0	1	531,	0,
chr1	29246073	29248022	AT1G77770.1	0	-	29246379	29247275	0	3	96,803,317,	1853,415,0,
chr3	21609306	21612409	AT3G58420.1	0	-	21609306	21612409	0	5	107,92,150,281,255,	2996,2816,1822,1157,0,
chr5	26857153	26861119	AT5G67320.1	0	+	26857267	26860974	0	14	175,146,499,95,47,151,64,159,122,75,54,74,75,365,	0,600,833,1411,1612,1743,2048,2485,2731,2965,3123,3272,3446,3601,
chr2	18670008	18672277	AT2G45280.1	0	+	18670102	18672041	0	9	269,87,123,34,71,227,132,67,412,	0,481,670,875,991,1140,1477,1694,1857,
chr5	24306293	24307716	AT5G60440.1	0	+	24306328	24307520	0	2	359,772,	0,651,
chr5	25485691	25486062	AT5G63660.1	0	+	25485691	25486062	0	2	55,167,	0,204,
chr1	20715562	20719165	AT1G55490.1	0	-	20715716	20718673	0	15	97,249,126,138,96,243,235,170,78,72,105,93,93,124,168,	3506,2895,2671,2454,2276,1949,1599,1342,1176,1017,830,663,483,267,0,
chr2	19534502	19537014	AT2G47630.1	0	+	19534636	19536911	0	8	164,97,33,147,131,138,99,484,	0,306,490,1151,1415,1638,1854,2028,
chr1	17958262	17960610	AT1G48580.1	0	-	17958402	17960610	0	7	427,86,63,102,66,136,625,	1921,1756,1325,1115,939,700,0,
chr5	24827101	24829791	AT5G61790.1	0	-	24827393	24829642	0	6	236,70,1130,72,111,415,	2454,2284,857,687,499,0,
chr2	19129240	19130595	AT2G46580.1	0	-	19129408	19130513	0	7	172,50,58,33,96,168,270,	1183,1051,926,808,625,369,0,
chr3	1129943	1131084	AT3G04280.1	0	-	1130137	1130689	0	3	187,277,371,	954,494,0,
chr2	15202645	15203703	AT2G36260.1	0	+	15202785	15203500	0	3	282,118,273,	0,592,785,
chr2	15203903	15204146	AT2G36261.1	0	-	15203903	15204146	0	1	243,	0,
chr1	23607421	23610003	AT1G63670.1	0	-	23607526	23610003	0	6	193,68,1027,80,148,659,	2389,2237,1131,980,744,0,
chr1	28516547	28517699	AT1G75950.1	0	+	28516714	28517454	0	2	476,419,	0,733,
chr1	20828117	20830640	AT1G55720.1	0	-	20828117	20830595	0	12	135,234,68,29,197,204,135,117,54,120,94,62,	2388,2071,1914,1812,1539,1254,998,792,661,461,252,0,
chr4	14574113	14575148	AT4G29760.1	0	+	14574113	14575148	0	3	91,494,258,	0,193,777,
chr3	21066123	21069483	AT3G56900.1	0	+	21066329	21069343	0	14	264,56,165,115,100,180,59,88,82,100,52,138,88,203,	0,346,525,887,1085,1286,1696,1921,2098,2396,2585,2729,2972,3157,
chr2	19368797	19370441	AT2G47180.1	0	-	19369048	19370372	0	4	417,324,135,479,	1227,786,564,0,
chr3	1710012	1712165	AT3G05770.1	0	-	1710327	1712165	0	5	66,393,110,215,764,	2087,1296,1110,808,0,
chr4	1374280	1376231	AT4G03100.1	0	+	1374360	1375913	0	4	436,121,351,783,	0,532,733,1168,
chr5	6829041	6831515	AT5G20240.1	0	+	6829202	6831208	0	6	416,62,100,30,45,442,	0,1413,1595,1767,1885,2032,
chr3	20067539	20068435	AT3G54210.1	0	-	20067671	20068385	0	2	276,542,	620,0,
chr3	7038994	7040029	AT3G20160.1	0	+	7038994	7040029	0	1	1035,	0,
chr1	18184653	18187529	AT1G49180.1	0	-	18184839	18187444	0	11	307,118,59,65,94,81,112,88,67,120,387,	2569,2371,2231,2092,1927,1771,1574,1171,935,464,0,
chr4	15707509	15713579	AT4G32551.1	0	+	15707862	15713359	0	18	385,98,110,486,86,79,76,50,309,222,246,118,110,150,156,117,207,364,	0,1130,1343,1748,2331,2557,2727,2917,3059,3556,3897,4231,4455,4640,4893,5145,5398,5706,
chr5	21307048	21309302	AT5G52510.1	0	+	21307195	21309118	0	1	2254,	0,
chr3	312358	313849	AT3G01900.1	0	-	312358	313849	0	1	1491,	0,
chr3	1585333	1588238	AT3G05480.1	0	+	1585382	1588238	0	10	154,120,109,252,113,65,248,145,41,122,	0,518,720,1070,1405,1600,1931,2263,2653,2783,
chr1	11181710	11185344	AT1G31280.1	0	+	11181776	11185112	0	3	487,1156,1700,	0,693,1934,
chr4	5387651	5391507	AT4G08480.1	0	-	5388252	5391507	0	9	1562,85,63,158,73,60,114,235,488,	2294,2115,1949,1703,1532,1369,922,573,0,
chr4	5394424	5394782	AT4G08485.1	0	-	5394424	5394782	0	2	49,212,	309,0,
chr1	3012761	3015091	AT1G09330.1	0	-	3013002	3014903	0	6	206,63,204,60,127,330,	2124,1756,1463,1282,484,0,
chr1	28672028	28673934	AT1G76420.1	0	-	28672028	28673835	0	3	304,275,525,	1602,1195,0,
chr5	21993348	21997076	AT5G54200.1	0	-	21993564	21997076	0	7	1440,91,158,52,83,94,776,	2288,1960,1537,1394,1224,1020,0,
chr2	15479365	15481412	AT2G36880.1	0	-	15479720	15480893	0	2	157,1530,	1890,0,
chr2	15481541	15481703	AT2G36881.1	0	-	15481541	15481703	0	1	162,	0,
chr2	15482002	15483711	AT2G36885.1	0	-	15482166	15483676	0	6	333,98,72,125,73,269,	1376,1043,783,568,351,0,
chr1	18209260	18210128	AT1G49230.1	0	+	18209319	18209979	0	1	868,	0,
chr4	14385592	14389689	AT4G29180.1	0	+	14385630	14389524	0	12	117,1035,90,112,72,81,143,254,127,63,190,655,	0,397,1532,1729,1919,2080,2235,2462,2795,3004,3170,3442,
chr2	16681473	16683640	AT2G39960.1	0	-	16681665	16683491	0	5	251,152,82,143,292,	1916,1693,1352,379,0,
chr1	26718319	26718992	AT1G70860.1	0	-	26718319	26718992	0	2	45,153,	628,0,
chr2	15597920	15600077	AT2G37130.1	0	-	15598224	15600004	0	5	149,149,189,169,705,	2008,1682,1388,1131,0,
chr5	17783171	17790011	AT5G44180.1	0	+	17783171	17789872	0	18	112,414,80,381,90,165,223,101,87,153,156,210,651,531,561,105,252,952,	0,203,697,877,1352,1523,1774,2103,2340,2507,2754,2984,3282,4020,4643,5385,5569,5888,
chr4	15444116	15446959	AT4G31920.1	0	-	15444289	15446766	0	6	320,153,339,77,855,281,	2523,1914,1471,1314,365,0,
chr5	4438199	4441579	AT5G13750.1	0	+	4438317	4441289	0	17	263,41,61,103,103,54,63,50,76,189,88,86,108,45,89,44,382,	0,367,540,685,878,1067,1196,1355,1492,1657,1931,2094,2274,2468,2604,2834,2998,
chr5	18599758	18601570	AT5G45850.1	0	-	18599997	18601435	0	2	1431,281,	381,0,
chr1	20336339	20339535	AT1G54450.1	0	-	20336569	20339535	0	11	132,249,106,100,106,91,142,148,110,283,371,	3064,2454,2243,2063,1818,1575,1262,1034,835,459,0,
chr1	10993194	10994125	AT1G30880.1	0	-	10993378	10994056	0	2	304,312,	627,0,
chr1	17232134	17232935	AT1G46408.1	0	-	17232134	17232935	0	1	801,	0,
chr3	21392670	21393744	AT3G57740.1	0	+	21392670	21393744	0	1	1074,	0,
chr1	11249617	11253879	AT1G31420.1	0	+	11250359	11253516	0	14	217,210,136,72,72,72,72,72,89,159,333,249,134,582,	0,632,932,1143,1292,1463,1829,1984,2283,2465,2730,3138,3463,3680,
chr5	19601302	19603883	AT5G48375.1	0	-	19601302	19603883	0	12	148,57,62,76,151,128,74,116,218,32,117,141,	2433,2253,2083,1919,1671,1449,1323,1121,825,679,465,0,
chr4	6258879	6260073	AT4G09990.1	0	-	6259109	6260064	0	2	376,736,	818,0,
chr4	16002528	16014968	AT4G33200.1	0	-	16002767	16014792	0	38	320,147,146,157,59,157,150,137,147,102,58,102,38,127,174,132,110,61,178,206,120,99,222,140,100,51,90,171,132,177,135,71,100,57,57,81,83,390,	12120,11860,10854,10602,10362,9964,9665,9438,9200,9004,8811,8626,7871,7659,7403,7144,6487,6124,5851,5376,5085,4890,4588,3747,3559,3231,3005,2682,2399,2093,1873,1556,1367,1236,1073,887,716,0,
chr4	16394707	16396495	AT4G34250.1	0	+	16394748	16396230	0	1	1788,	0,
chr2	17496955	17498077	AT2G41910.1	0	+	17496955	17498077	0	1	1122,	0,
chr1	9740703	9742159	AT1G27950.1	0	+	9740739	9741991	0	2	388,398,	0,1058,
chr4	2521329	2521530	AT4G04953.1	0	-	2521329	2521530	0	1	201,	0,
chr5	21105908	21108605	AT5G51950.1	0	-	21106092	21108559	0	5	128,642,401,572,248,	2569,1815,1003,335,0,
chr4	2517665	2519977	AT4G04950.1	0	-	2517881	2519924	0	3	224,75,1437,	2088,1931,0,
chr4	2526805	2527362	AT4G04957.1	0	-	2527008	2527362	0	2	202,238,	355,0,
chr4	2522033	2525280	AT4G04955.1	0	-	2522300	2525259	0	15	117,91,124,74,77,37,86,60,140,127,156,111,111,99,399,	3130,2938,2566,2414,2224,2117,1940,1799,1560,1345,1106,923,737,500,0,
chr5	18481091	18482643	AT5G45580.1	0	-	18481091	18482598	0	6	139,77,67,76,79,402,	1413,1023,863,638,475,0,
chr4	8875917	8877799	AT4G15545.1	0	+	8875931	8877567	0	8	326,69,54,40,99,225,122,325,	0,413,582,725,851,1032,1339,1557,
chr3	3027291	3027423	AT3G09863.1	0	+	3027291	3027423	0	1	132,	0,
chr5	26085972	26088153	AT5G65280.1	0	-	26086128	26088069	0	5	261,203,112,227,739,	1920,1623,1206,821,0,
chr5	23888792	23890565	AT5G59200.1	0	-	23888792	23890565	0	1	1773,	0,
chr4	2738714	2740655	AT4G05390.1	0	-	2738838	2740483	0	5	199,54,336,220,624,	1742,1606,1039,706,0,
chr3	7511786	7515937	AT3G21340.1	0	-	7511847	7515937	0	13	94,538,479,145,72,72,72,185,194,127,66,190,470,	4057,3418,2630,2402,2240,2065,1898,1608,1259,1032,891,616,0,
chr5	22759802	22764576	AT5G56240.1	0	-	22760087	22763539	0	4	164,235,1012,2109,	4610,3612,2206,0,
chr2	17676398	17679244	AT2G42460.1	0	-	17676398	17679244	0	6	104,161,206,387,129,339,	2742,2453,2133,1658,414,0,
chr4	11029735	11031572	AT4G20460.1	0	-	11029766	11031572	0	8	87,114,108,92,142,95,130,403,	1750,1504,1297,1123,888,710,489,0,
chr5	1291821	1293688	AT5G04530.1	0	-	1292221	1293616	0	1	1867,	0,
chr5	20867601	20870745	AT5G51350.1	0	-	20867859	20870621	0	2	2501,569,	643,0,
chr5	5480762	5483045	AT5G16700.1	0	+	5480762	5483045	0	4	399,248,416,404,	0,690,1273,1879,
chr5	3898046	3901629	AT5G12080.1	0	-	3898181	3900923	0	7	82,75,1380,124,294,203,376,	3501,3286,1534,1319,748,457,0,
chr3	19633329	19633473	AT3G52941.1	0	-	19633329	19633473	0	1	144,	0,
chr5	21604661	21605674	AT5G53260.1	0	-	21604661	21605674	0	2	87,444,	926,0,
chr5	6195925	6202166	AT5G18620.1	0	-	6196189	6202058	0	25	321,132,107,113,98,180,222,135,283,74,221,88,94,189,35,77,90,70,55,59,166,179,216,96,282,	5920,5504,5320,5115,4796,4524,4219,3874,3522,3366,3034,2870,2700,2428,2303,2111,1925,1757,1608,1477,1226,936,627,410,0,
chr1	17569255	17570159	AT1G47750.1	0	-	17569387	17570134	0	1	904,	0,
chr1	27784980	27786804	AT1G73880.1	0	+	27785142	27786564	0	1	1824,	0,
chr1	27786863	27787708	AT1G73885.1	0	+	27786863	27787708	0	4	124,242,166,47,	0,219,553,798,
chr2	1913337	1916623	AT2G05250.1	0	-	1913644	1915765	0	2	312,2527,	2974,0,
chr3	10694443	10696123	AT3G28540.1	0	+	10694443	10695976	0	1	1680,	0,
chr5	4740251	4743446	AT5G14700.1	0	-	4740501	4743327	0	5	378,182,198,154,564,	2817,2390,1023,762,0,
chr5	26937812	26938451	AT5G67510.1	0	-	26937969	26938410	0	1	639,	0,
chr4	16716805	16718017	AT4G35120.1	0	+	16716805	16718017	0	2	833,337,	0,875,
chr4	18355992	18358893	AT4G39460.1	0	-	18356092	18358596	0	13	94,71,111,87,73,91,54,96,90,52,62,81,226,	2807,2549,2340,2059,1860,1635,1341,1149,974,785,490,336,0,
chr2	16072069	16074258	AT2G38370.1	0	-	16072183	16074168	0	2	270,1503,	1919,0,
chr3	20016904	20018780	AT3G54050.1	0	+	20016950	20018527	0	4	493,228,507,325,	0,618,941,1551,
chr2	12578908	12580780	AT2G29250.1	0	-	12578908	12580780	0	1	1872,	0,
chr5	3510117	3513305	AT5G11060.1	0	+	3510407	3512967	0	6	863,121,185,132,137,372,	0,1354,1671,2190,2480,2816,
chr1	9107518	9113724	AT1G26330.1	0	+	9107624	9113520	0	14	220,108,132,507,115,321,432,848,86,219,129,345,116,302,	0,667,858,1580,2218,2450,2882,3418,4358,4529,4867,5179,5697,5904,
chr5	14594980	14598371	AT5G36950.1	0	+	14594991	14598216	0	8	438,246,196,260,128,204,51,404,	0,520,1198,1668,2011,2256,2682,2987,
chr4	1939249	1942954	AT4G04040.1	0	+	1939249	1942765	0	16	199,162,122,54,107,106,64,89,132,171,116,112,85,45,69,266,	0,302,555,1240,1383,1576,1761,1906,2091,2316,2600,2795,2996,3160,3275,3439,
chr1	11975339	11978521	AT1G33060.1	0	-	11975517	11978493	0	7	239,278,321,369,432,150,364,	2943,2543,1699,1221,714,489,0,
chr1	8767561	8769438	AT1G24793.1	0	+	8767580	8769207	0	7	121,309,207,102,65,145,282,	0,222,718,1014,1210,1341,1595,
chr2	18599500	18601339	AT2G45110.1	0	+	18599574	18601237	0	4	225,113,194,424,	0,343,859,1415,
chr3	3583882	3585790	AT3G11410.1	0	-	3584180	3585649	0	4	585,336,106,612,	1323,902,704,0,
chr4	18576417	18577774	AT4G40070.1	0	+	18576532	18577504	0	1	1357,	0,
chr5	20342586	20345133	AT5G50000.1	0	-	20342837	20345033	0	6	422,122,197,175,135,458,	2125,1405,1117,863,655,0,
chr4	713215	713389	AT4G01671.1	0	-	713215	713389	0	1	174,	0,
chr4	711191	712643	AT4G01670.1	0	-	711463	712511	0	2	784,370,	668,0,
chrM	144293	146312	ATMG00520.1	0	-	144293	146312	0	1	2019,	0,
chr1	8933715	8935460	AT1G25440.1	0	-	8933938	8935284	0	2	1175,478,	570,0,
chr1	5128374	5129523	AT1G14870.1	0	-	5128590	5129458	0	4	153,72,213,302,	996,719,415,0,
chr5	20308032	20312808	AT5G49930.1	0	-	20308259	20312736	0	14	177,113,97,125,484,186,294,153,155,106,852,82,294,424,	4599,4386,4204,3994,3393,3115,2711,2472,2231,2033,1089,907,504,0,
chr5	18965270	18968742	AT5G46740.1	0	-	18965409	18968492	0	9	733,121,111,173,330,123,541,72,384,	2739,2532,2336,2070,1635,1434,790,503,0,
chr1	8069486	8071562	AT1G22790.1	0	+	8070270	8071292	0	3	155,693,340,	0,672,1736,
chr5	16815488	16817301	AT5G42050.1	0	+	16815629	16816932	0	4	853,185,111,411,	0,933,1207,1402,
chr5	16817707	16817872	AT5G42053.1	0	+	16817707	16817872	0	1	165,	0,
chr5	18100127	18101885	AT5G44830.1	0	-	18100127	18101885	0	7	114,144,208,82,109,114,228,	1644,1408,914,735,530,309,0,
chr1	24637195	24638608	AT1G66160.1	0	+	24637217	24638513	0	1	1413,	0,
chr5	18525070	18527007	AT5G45660.1	0	+	18525102	18526726	0	2	542,452,	0,1485,
chr2	14916722	14920377	AT2G35510.1	0	-	14916897	14919198	0	7	204,103,1216,245,80,168,283,	3451,3010,1370,1000,630,361,0,
chr3	21281847	21282591	AT3G57500.1	0	+	21281979	21282351	0	1	744,	0,
chr1	12099481	12104108	AT1G33390.1	0	-	12099737	12104108	0	8	78,173,61,303,213,231,1278,1633,	4549,4286,4138,3751,3431,3097,1730,0,
chr2	16460363	16463061	AT2G39420.1	0	+	16460441	16462872	0	8	81,33,127,147,131,138,99,465,	0,193,320,543,972,1820,2049,2233,
chr3	8410432	8412193	AT3G23450.1	0	+	8410482	8411841	0	1	1761,	0,
chr4	10186130	10188909	AT4G18440.1	0	-	10186384	10188832	0	10	263,153,216,183,222,117,144,102,69,473,	2516,2276,1913,1637,1316,1111,878,695,561,0,
chr3	10121233	10122951	AT3G27340.1	0	+	10121302	10122692	0	4	168,108,65,413,	0,254,1120,1305,
chr5	5255	5891	AT5G01015.1	0	-	5334	5769	0	2	195,321,	441,0,
chr3	5752257	5752410	AT3G16851.1	0	+	5752257	5752410	0	1	153,	0,
chr5	1250	5043	AT5G01010.1	0	-	1387	4924	0	15	279,128,133,157,79,41,117,81,63,52,75,48,36,75,209,	3514,3301,3084,2851,2676,2511,2292,2052,1621,1497,1184,663,494,321,0,
chr3	17618054	17622678	AT3G47770.1	0	+	17618054	17622678	0	15	72,309,145,171,125,159,163,126,84,347,201,110,85,129,477,	0,150,790,1218,1466,1744,2114,2356,2574,2743,3172,3488,3728,3892,4147,
chr1	27928170	27929497	AT1G74270.1	0	-	27928414	27929466	0	4	63,36,229,286,	1264,999,380,0,
chr3	6803165	6804233	AT3G19580.1	0	-	6803292	6804114	0	1	1068,	0,
chr1	18094899	18095046	AT1G48912.1	0	+	18094899	18095046	0	1	147,	0,
chr1	18091680	18093774	AT1G48910.1	0	+	18091680	18093774	0	4	609,234,126,183,	0,984,1630,1911,
chr3	17228672	17231201	AT3G46780.1	0	+	17228765	17231021	0	5	510,468,69,59,700,	0,787,1381,1601,1829,
chr1	10472279	10473299	AT1G29910.1	0	-	10472442	10473246	0	1	1020,	0,
chr2	9457809	9460908	AT2G22250.1	0	-	9458010	9460028	0	11	56,110,235,94,104,249,114,84,171,114,342,	3043,2366,2003,1831,1649,1318,1101,940,679,481,0,
chr2	8335638	8339307	AT2G19210.1	0	-	8335638	8339307	0	13	88,547,479,139,72,72,81,167,212,127,63,190,409,	3581,2942,2385,2165,2017,1861,1689,1407,1108,906,749,485,0,
chr4	6932369	6932718	AT4G11393.1	0	+	6932369	6932718	0	2	67,170,	0,179,
chr1	12323887	12327084	AT1G33930.1	0	+	12323887	12327084	0	5	280,278,165,132,156,	0,2177,2535,2805,3041,
chr1	9434558	9439417	AT1G27170.1	0	+	9434717	9439219	0	5	632,1117,411,1599,753,	0,728,1929,2427,4106,
chr4	6927891	6930378	AT4G11390.1	0	+	6927891	6930378	0	4	1308,63,66,108,	0,1751,1941,2379,
chr1	22997825	22999796	AT1G62260.1	0	-	22997825	22999796	0	1	1971,	0,
chr1	23000156	23002093	AT1G62262.1	0	-	23000317	23001491	0	3	212,877,431,	1725,507,0,
chr5	16301913	16306413	AT5G40740.1	0	-	16302228	16306371	0	13	258,57,95,151,126,157,61,319,126,162,250,465,356,	4242,4063,3865,3510,3270,3017,2831,2434,2153,1564,1230,554,0,
chr5	26354908	26357866	AT5G65890.1	0	+	26355700	26357721	0	7	172,106,46,115,68,473,803,	0,760,963,1102,1299,1604,2155,
chr2	450378	451910	AT2G01960.1	0	+	450392	451802	0	2	512,393,	0,1139,
chr1	4039710	4043880	AT1G11960.1	0	-	4039870	4043143	0	12	108,390,156,136,102,120,81,341,246,325,234,421,	4062,3119,2870,2656,2482,2280,2116,1696,1371,960,555,0,
chr5	16743761	16745334	AT5G41830.1	0	-	16743761	16745334	0	3	825,141,426,	748,515,0,
chr3	18938696	18940428	AT3G50960.1	0	-	18938890	18940226	0	9	116,101,75,48,143,73,62,98,304,	1616,1446,1235,1113,885,726,573,389,0,
chr5	22858508	22860062	AT5G56450.1	0	-	22858771	22859764	0	1	1554,	0,
chr3	5364517	5372289	AT3G15880.1	0	-	5364791	5371869	0	26	125,143,180,114,159,178,121,122,169,110,70,74,96,96,128,235,165,99,144,111,180,129,96,189,167,470,	7647,7272,6922,6719,6449,6187,5981,5336,5085,4826,4520,4320,3848,3679,3259,2930,2686,2495,2243,1847,1582,1358,1167,844,558,0,
chr1	6106655	6110120	AT1G17750.1	0	+	6106655	6110008	0	2	2896,483,	0,2982,
chr3	8703285	8704228	AT3G24100.1	0	+	8703372	8704045	0	3	94,103,283,	0,479,660,
chr5	23967610	23970945	AT5G59430.1	0	+	23968253	23970695	0	10	69,190,616,129,48,80,191,321,64,454,	0,537,821,1527,1749,1882,2034,2312,2725,2881,
chr5	13722136	13722993	AT5G35540.1	0	+	13722136	13722993	0	3	48,294,228,	0,203,629,
chr3	22460188	22461779	AT3G60770.1	0	-	22460524	22461656	0	5	146,73,139,187,370,	1445,1296,740,454,0,
chr3	17624478	17629013	AT3G47780.1	0	+	17624499	17628972	0	16	93,367,80,145,120,125,159,163,126,84,347,201,110,85,129,536,	0,281,725,881,1268,1481,1722,1995,2247,2468,2653,3080,3421,3622,3785,3999,
chr5	17295932	17298171	AT5G43090.1	0	+	17295932	17298171	0	5	890,169,173,250,102,	0,989,1542,1804,2137,
chr3	9459420	9460295	AT3G25855.1	0	-	9459607	9460267	0	3	40,85,429,	835,665,0,
chr3	9458177	9458954	AT3G25850.1	0	-	9458177	9458954	0	1	777,	0,
chr1	1868988	1873718	AT1G06149.1	0	-	1873359	1873464	0	11	619,144,82,42,60,120,1209,102,141,126,323,	4111,3756,3361,3237,2925,2678,1378,1168,874,610,0,
chr5	2205999	2206928	AT5G07110.1	0	+	2206120	2206771	0	1	929,	0,
chr5	15217909	15219372	AT5G38130.1	0	-	15217955	15219344	0	1	1463,	0,
chr2	5630000	5631107	AT2G13510.1	0	-	5630000	5631107	0	2	536,319,	571,0,
chr1	9944035	9949800	AT1G28350.1	0	+	9944482	9949577	0	21	64,79,154,368,97,106,83,146,106,60,17,81,154,284,97,106,83,143,106,60,244,	0,427,828,1017,1464,1737,1929,2091,2411,2630,2814,2949,3371,3894,4258,4445,4630,4795,5044,5363,5521,
chr1	18789179	18789644	AT1G50720.1	0	-	18789179	18789644	0	1	465,	0,
chr5	412030	412698	AT5G02090.1	0	-	412349	412607	0	1	668,	0,
chr1	8327311	8329622	AT1G23460.1	0	+	8327381	8329622	0	9	322,129,171,21,208,82,109,117,294,	0,532,754,1025,1145,1444,1594,1796,2017,
chr1	8330054	8330938	AT1G23465.1	0	+	8330054	8330938	0	3	126,225,117,	0,201,767,
chr4	17507049	17509747	AT4G37190.1	0	+	17507154	17509512	0	7	177,102,46,79,337,241,1047,	0,337,526,668,886,1305,1651,
chr1	19553216	19555543	AT1G52470.1	0	+	19553346	19555357	0	9	143,115,37,40,99,133,83,94,280,	0,554,888,996,1136,1470,1692,1854,2047,
chr3	19809686	19810469	AT3G53430.1	0	-	19809894	19810395	0	1	783,	0,
chr2	710711	712819	AT2G02610.1	0	+	710721	712605	0	1	2108,	0,
chr3	4208734	4214173	AT3G13100.1	0	-	4208858	4214173	0	9	2367,87,612,165,295,521,64,240,255,	3072,2859,2167,1901,1425,811,664,339,0,
chr3	3910632	3913329	AT3G12270.1	0	+	3910641	3913122	0	7	327,468,98,79,240,168,642,	0,407,990,1320,1483,1810,2055,
chr1	1045597	1049297	AT1G04050.1	0	-	1045966	1049196	0	11	284,63,39,132,271,1019,254,67,51,97,398,	3416,3255,3122,2901,2554,1389,1026,872,731,501,0,
chr5	17185462	17189681	AT5G42870.1	0	-	17185718	17189681	0	11	927,691,530,74,85,87,73,44,129,99,310,	3292,2478,1819,1665,1463,1265,1112,973,759,385,0,
chr5	15533784	15534180	AT5G38790.1	0	+	15533784	15534180	0	1	396,	0,
chr3	4978725	4980241	AT3G14820.1	0	+	4978725	4980241	0	6	64,186,131,225,253,197,	0,165,436,655,977,1319,
chr1	3554103	3556503	AT1G10700.1	0	+	3554156	3556274	0	7	445,316,96,69,129,100,363,	0,717,1123,1317,1618,1830,2037,
chr5	591770	593187	AT5G02630.1	0	+	591797	593084	0	1	1417,	0,
chr1	22174178	22176321	AT1G60130.1	0	+	22174178	22176321	0	5	237,438,429,447,252,	0,312,830,1361,1891,
chr5	14690435	14692851	AT5G37140.1	0	+	14690435	14692851	0	4	144,1143,313,479,	0,296,1527,1937,
chr1	10113017	10114340	AT1G29000.1	0	+	10113017	10114340	0	4	121,206,88,449,	0,370,667,874,
chr2	18049857	18051218	AT2G43470.1	0	-	18049943	18051218	0	7	131,106,69,70,74,62,207,	1230,1008,822,630,451,290,0,
chr5	802026	804398	AT5G03320.1	0	+	802758	804242	0	5	262,404,261,123,666,	0,697,1171,1502,1706,
chr5	15558955	15561126	AT5G38860.1	0	+	15559082	15560911	0	6	282,76,96,338,130,317,	0,380,535,775,1601,1854,
chr5	2686244	2687251	AT5G08350.1	0	-	2686416	2687175	0	2	209,708,	798,0,
chr5	1337838	1340884	AT5G04670.1	0	-	1337997	1340884	0	4	645,1311,118,386,	2401,961,752,0,
chr1	19294228	19294579	AT1G51920.1	0	+	19294228	19294579	0	2	106,131,	0,220,
chr5	9657025	9662559	AT5G27360.1	0	+	9657118	9662425	0	18	249,63,90,60,66,66,76,65,93,81,85,44,63,60,54,60,115,274,	0,803,1562,1805,2004,2179,2564,2810,2979,3186,3363,3825,4149,4307,4446,4588,4744,5260,
chr5	6467526	6468484	AT5G19230.1	0	+	6467635	6468337	0	2	188,638,	0,320,
chr1	2762589	2768967	AT1G08680.1	0	+	2762819	2768387	0	13	329,62,88,62,97,396,600,138,96,87,136,34,635,	0,708,1646,1820,2003,2466,2986,3916,4136,4355,5022,5470,5743,
chr1	5252314	5256753	AT1G15280.1	0	+	5252537	5256214	0	11	78,416,100,203,695,103,111,56,61,146,335,	0,205,973,1234,1516,2419,2867,3155,3525,3872,4104,
chr1	6754785	6755684	AT1G19500.1	0	-	6754951	6755536	0	2	369,188,	530,0,
chr4	8090816	8092672	AT4G14000.1	0	+	8090850	8092347	0	8	163,63,67,101,45,282,103,408,	0,254,400,555,745,873,1242,1448,
chr4	16577481	16578452	AT4G34750.1	0	+	16577565	16578018	0	1	971,	0,
chr4	17999431	18003681	AT4G38470.1	0	+	17999431	18003551	0	16	209,115,77,120,55,111,51,173,108,74,176,96,81,54,135,223,	0,291,612,796,1017,1522,1885,2146,2415,2619,2791,3268,3504,3681,3808,4027,
chr3	20730857	20733903	AT3G55870.1	0	+	20731325	20733765	0	11	226,185,179,152,116,247,57,153,81,87,480,	0,348,619,918,1154,1365,1700,1847,2187,2394,2566,
chr3	17888100	17889814	AT3G48310.1	0	+	17888191	17889749	0	2	952,677,	0,1037,
chr3	16706311	16707649	AT3G45540.1	0	-	16706311	16707649	0	3	84,764,199,	1254,284,0,
chr5	26695606	26699324	AT5G66850.1	0	-	26695964	26699159	0	11	608,654,88,63,164,76,60,126,219,80,536,	3110,2370,2183,2019,1745,1579,1391,1174,864,694,0,
chr4	18424264	18424906	AT4G39700.1	0	+	18424264	18424906	0	2	172,305,	0,337,
chr5	5653523	5655336	AT5G17200.1	0	-	5653523	5655336	0	6	168,135,159,290,109,405,	1645,1418,1108,715,512,0,
chr1	109031	111609	AT1G01260.1	0	+	109594	111367	0	1	2578,	0,
chr1	19924751	19926631	AT1G53400.1	0	+	19925008	19926400	0	4	294,123,120,296,	0,840,1385,1584,
chr3	19450648	19451982	AT3G52470.1	0	+	19450749	19451376	0	2	964,6,	0,1328,
chr3	22929005	22930442	AT3G61910.1	0	-	22929192	22930407	0	2	207,1020,	1230,0,
chr2	6932405	6935333	AT2G15910.1	0	-	6932916	6935333	0	5	237,86,337,135,820,	2691,2125,1112,870,0,
chr5	2486575	2489296	AT5G07800.1	0	-	2486716	2489241	0	7	632,71,159,83,136,174,324,	2089,1925,1678,1520,698,427,0,
chr5	14273383	14277026	AT5G36230.1	0	+	14273518	14276773	0	8	140,24,106,69,494,262,209,320,	0,561,683,879,1495,2462,2995,3323,
chr2	14311786	14314700	AT2G33835.1	0	-	14312144	14314566	0	5	258,94,224,1292,388,	2656,2222,1914,484,0,
chr2	17778300	17782137	AT2G42700.1	0	+	17778463	17782034	0	7	211,144,150,444,1533,69,232,	0,425,782,1224,1835,3449,3605,
chr4	6999895	7003493	AT4G11560.1	0	-	7000094	7003445	0	8	447,63,720,132,84,60,87,418,	3151,2500,1694,1404,1034,773,581,0,
chr5	7842970	7844275	AT5G23280.1	0	+	7843016	7843769	0	1	1305,	0,
chr3	3817293	3817946	AT3G11990.1	0	+	3817347	3817866	0	1	653,	0,
chr3	23450535	23452794	AT3G63510.1	0	+	23450541	23452682	0	12	170,127,128,70,103,118,82,62,73,84,81,280,	0,243,452,656,798,985,1194,1355,1492,1650,1825,1979,
chr1	1431189	1432858	AT1G05010.1	0	-	1431418	1432695	0	4	268,227,334,535,	1401,1102,617,0,
chr1	5454784	5457022	AT1G15860.1	0	+	5455054	5456741	0	10	112,73,85,75,37,84,61,107,66,377,	0,270,644,867,1033,1179,1354,1519,1719,1861,
chr5	2916215	2920759	AT5G09400.1	0	+	2916376	2920604	0	10	452,229,249,51,261,53,115,255,523,705,	0,1015,1341,1699,1860,2290,2459,2730,3071,3839,
chr3	20502611	20503797	AT3G55290.1	0	+	20502652	20503730	0	2	59,892,	0,294,
chr1	22810164	22812607	AT1G61770.1	0	+	22810219	22812370	0	10	174,63,67,60,51,81,113,118,127,341,	0,257,417,695,878,1021,1449,1653,1871,2102,
chr2	9202752	9205368	AT2G21480.1	0	-	9202752	9205368	0	1	2616,	0,
chr1	4604840	4606053	AT1G13420.1	0	+	4604870	4605866	0	1	1213,	0,
chr2	9960371	9963623	AT2G23390.1	0	-	9960567	9963476	0	11	210,147,183,282,122,67,51,53,211,171,256,	3042,2774,2427,2050,1680,1509,1249,980,603,348,0,
chr2	11131577	11135345	AT2G26140.1	0	-	11131938	11135126	0	7	246,88,273,237,125,477,1288,	3522,3007,2653,2278,2067,1398,0,
chr3	7959753	7962200	AT3G22440.1	0	+	7959853	7961886	0	3	1013,176,824,	0,1347,1623,
chr5	8148615	8151308	AT5G24100.1	0	+	8149215	8151191	0	3	243,1322,683,	0,557,2010,
chr5	8151923	8152867	AT5G24105.1	0	+	8152096	8152656	0	2	291,285,	0,659,
chr1	610390	612324	AT1G02790.1	0	-	610680	612225	0	4	306,303,504,545,	1628,1227,635,0,
chr4	8528166	8530114	AT4G14910.1	0	-	8528450	8530105	0	8	232,122,105,93,75,63,110,312,	1716,1506,1235,1042,860,702,476,0,
chr1	6316694	6319427	AT1G18360.1	0	-	6316995	6319204	0	7	612,39,71,65,90,93,703,	2121,1463,1309,1144,959,792,0,
chr1	20566597	20569286	AT1G55120.1	0	+	20566616	20569165	0	7	176,9,872,159,257,91,361,	0,332,434,1442,1741,2107,2328,
chr3	20430113	20431470	AT3G55120.1	0	-	20430247	20431415	0	4	188,159,224,359,	1169,927,604,0,
chr2	9280043	9281623	AT2G21730.1	0	+	9280053	9281623	0	4	90,114,674,263,	0,195,547,1317,
chr5	9014081	9015917	AT5G25850.1	0	+	9014081	9015917	0	3	921,252,273,	0,1004,1563,
chr3	20158533	20162005	AT3G54450.1	0	+	20158533	20161937	0	6	70,218,252,278,391,527,	0,154,469,1047,2405,2945,
chr2	6480922	6482420	AT2G15000.1	0	-	6481199	6482316	0	3	259,119,285,	1239,948,0,
chr4	9302797	9305047	AT4G16510.1	0	+	9302815	9304869	0	5	327,78,85,89,316,	0,477,640,819,1934,
chr5	19690541	19693845	AT5G48570.1	0	-	19690745	19693656	0	13	397,87,261,75,81,198,96,176,123,147,128,106,255,	2907,2741,2257,2074,1924,1643,1458,1180,973,749,533,354,0,
chr2	13589544	13600066	AT2G31960.1	0	+	13589544	13600066	0	42	187,101,122,94,111,117,93,92,127,138,77,94,120,118,338,53,61,85,74,87,138,95,85,161,124,98,130,152,110,126,69,194,156,120,119,84,113,230,801,51,186,249,	0,278,483,689,967,1160,1361,1548,1775,2159,2397,2563,2941,3138,3471,3898,4040,4242,4413,4538,4738,5011,5207,5373,5627,5839,6022,6275,6572,6776,6986,7142,7423,7787,8007,8218,8380,8586,8913,9799,9968,10273,
chr2	10057553	10059108	AT2G23640.1	0	+	10057553	10059042	0	4	40,187,212,248,	0,179,652,1307,
chr3	21720772	21723790	AT3G58740.1	0	-	21721065	21723726	0	12	301,181,86,105,63,110,120,150,121,98,112,353,	2717,2414,2166,1987,1850,1666,1460,1226,1030,832,607,0,
chr3	18744886	18745623	AT3G50510.1	0	-	18745001	18745598	0	1	737,	0,
chr5	23286236	23287571	AT5G57500.1	0	-	23286405	23287525	0	2	473,699,	862,0,
chr1	24655209	24657638	AT1G66200.1	0	-	24655519	24657520	0	10	192,40,104,49,107,88,204,92,160,463,	2237,2022,1814,1645,1452,1275,977,793,545,0,
chr4	13840363	13841489	AT4G27745.1	0	+	13840529	13841279	0	3	35,143,438,	0,116,688,
chr4	13839074	13839763	AT4G27740.1	0	+	13839147	13839616	0	2	166,372,	0,317,
chr1	2002876	2003393	AT1G06540.1	0	-	2002907	2003393	0	2	282,127,	235,0,
chr3	20370233	20373069	AT3G54980.1	0	+	20370292	20372848	0	1	2836,	0,
chr4	13307594	13307822	AT4G26290.1	0	-	13307594	13307822	0	1	228,	0,
chr3	8534031	8536374	AT3G23710.1	0	+	8534060	8536148	0	7	581,75,57,60,81,36,307,	0,668,1340,1594,1742,1914,2036,
chr3	8536849	8537273	AT3G23715.1	0	+	8536849	8537273	0	2	67,221,	0,203,
chr2	10847374	10850532	AT2G25490.1	0	-	10848017	10850275	0	2	282,2505,	2876,0,
chr1	3122955	3124578	AT1G09645.1	0	+	3123154	3124347	0	2	281,470,	0,1153,
chr5	8757546	8762757	AT5G25270.1	0	-	8757576	8762002	0	16	133,142,118,72,116,72,129,70,164,165,66,124,288,338,78,87,	5078,4336,3967,3710,3447,3245,3042,2889,2644,2123,1920,1707,1278,714,336,0,
chr1	3119877	3122526	AT1G09640.1	0	+	3120161	3122152	0	8	131,54,150,61,53,102,490,754,	0,239,510,748,909,1081,1293,1895,
chr5	24627186	24628968	AT5G61228.1	0	+	24627891	24628017	0	2	144,1191,	0,591,
chr1	20268484	20270107	AT1G54290.1	0	-	20268709	20269390	0	5	204,77,206,54,270,	1419,869,515,380,0,
chr5	24625572	24626923	AT5G61220.1	0	-	24626056	24626320	0	3	70,310,260,	1281,482,0,
chr5	289764	290914	AT5G01750.1	0	+	290033	290685	0	2	551,472,	0,678,
chr5	2089491	2090430	AT5G06760.1	0	-	2089753	2090313	0	2	204,652,	735,0,
chr3	21163544	21166030	AT3G57180.1	0	-	21163662	21166006	0	5	139,473,822,168,475,	2347,1792,923,559,0,
chr5	25801313	25801451	AT5G64541.1	0	+	25801313	25801451	0	1	138,	0,
chr5	25798696	25801302	AT5G64540.1	0	-	25798849	25800651	0	6	118,58,473,75,126,807,	2488,2088,1535,1110,893,0,
chr3	5316940	5319608	AT3G15690.1	0	+	5317107	5319383	0	9	177,192,77,60,204,63,69,50,244,	0,825,1185,1462,1646,1965,2120,2290,2424,
chr2	13771295	13774502	AT2G32430.1	0	+	13771625	13774102	0	11	443,100,74,212,64,73,121,88,126,110,549,	0,785,972,1120,1425,1605,1765,1985,2156,2357,2658,
chr1	749245	751963	AT1G03110.1	0	+	749358	751796	0	10	250,165,181,57,71,79,60,104,61,536,	0,539,872,1170,1311,1550,1711,1874,2051,2182,
chr1	18935328	18937665	AT1G51110.1	0	+	18935379	18937484	0	11	345,54,75,123,192,84,93,54,80,108,254,	0,414,579,754,949,1223,1394,1574,1710,1873,2083,
chr3	17713143	17716308	AT3G47990.1	0	-	17713366	17716051	0	10	286,39,67,74,139,93,66,120,114,559,	2879,2708,2344,2186,1683,1508,1370,1097,688,0,
chr1	10895279	10897109	AT1G30710.1	0	+	10895279	10896875	0	1	1830,	0,
chr5	7016469	7022113	AT5G20730.1	0	-	7016703	7021504	0	13	655,113,96,57,156,85,91,168,196,139,1979,191,415,	4989,4556,4360,4199,3955,3783,3601,3351,3064,2827,771,502,0,
chr5	7024328	7024472	AT5G20736.1	0	-	7024328	7024472	0	1	144,	0,
chr4	16833932	16835619	AT4G35420.1	0	-	16834090	16835611	0	6	126,170,189,163,193,306,	1561,1310,1022,695,399,0,
chr3	242010	245268	AT3G01650.1	0	+	242733	245062	0	11	51,484,85,141,114,98,80,106,128,154,344,	0,665,1243,1402,1627,1849,2038,2232,2429,2657,2914,
chr4	13085217	13087090	AT4G25672.1	0	-	13086068	13086227	0	2	200,1013,	1673,0,
chr4	13085217	13087090	AT4G25670.1	0	-	13085430	13085997	0	2	200,1013,	1673,0,
chr4	11545925	11546434	AT4G21740.1	0	+	11545925	11546396	0	1	509,	0,
chr4	11548617	11550622	AT4G21745.1	0	+	11549339	11550415	0	5	247,147,95,103,428,	0,627,1090,1374,1577,
chr3	20961550	20963748	AT3G56580.1	0	+	20962562	20963525	0	2	140,1387,	0,811,
chr3	2181716	2184449	AT3G06920.1	0	+	2181716	2184449	0	2	25,2591,	0,142,
chr3	3190207	3195005	AT3G10310.1	0	+	3190207	3195005	0	18	55,158,138,247,86,45,102,75,82,96,174,107,73,163,251,164,518,235,	0,129,368,576,956,1135,1441,1727,2001,2198,2362,2634,2822,3110,3356,3694,3961,4563,
chr1	2111562	2114601	AT1G06890.1	0	-	2111727	2114038	0	9	166,50,172,185,68,133,162,273,297,	2873,2611,2355,1674,1508,1143,875,501,0,
chr4	7621345	7623360	AT4G13070.1	0	-	7621779	7623051	0	4	368,397,405,605,	1647,1172,680,0,
chr1	26576485	26582431	AT1G70510.1	0	+	26576634	26582145	0	5	422,123,139,242,442,	0,662,870,5171,5504,
chr3	19569310	19570682	AT3G52800.1	0	+	19569805	19570318	0	2	209,920,	0,452,
chr3	4467089	4468498	AT3G13662.1	0	+	4467089	4468470	0	2	516,34,	0,1375,
chr3	4464907	4465586	AT3G13660.1	0	+	4465134	4465512	0	1	679,	0,
chr5	21515025	21518437	AT5G53060.1	0	+	21515354	21518197	0	8	1019,444,249,249,71,109,127,260,	0,1260,1792,2127,2577,2740,2945,3152,
chr1	4351063	4353685	AT1G12770.1	0	+	4351887	4353543	0	2	206,1863,	0,759,
chr2	15989082	15993278	AT2G38170.1	0	-	15989428	15993178	0	10	385,68,29,197,225,129,117,171,91,426,	3811,3453,2840,2538,2090,1861,1620,1345,1146,0,
chr2	10392786	10393976	AT2G24450.1	0	-	10393018	10393861	0	1	1190,	0,
chr3	6424134	6426471	AT3G18670.1	0	-	6424134	6426471	0	4	631,111,440,615,	1706,1507,715,0,
chr5	24860656	24864168	AT5G61910.1	0	-	24861090	24863729	0	6	210,416,114,446,1274,305,	3302,2662,2458,1898,406,0,
chr3	4677812	4685666	AT3G14120.1	0	+	4677992	4685455	0	24	260,356,70,116,32,126,159,93,168,99,227,58,89,132,123,99,189,172,151,203,214,161,117,283,	0,502,1084,1235,1543,1667,2274,2822,3006,3273,3770,4081,4222,4571,4832,5069,5271,5701,5966,6230,6605,6904,7252,7571,
chr2	12940352	12940523	AT2G30368.1	0	-	12940352	12940523	0	1	171,	0,
chr2	12936978	12938834	AT2G30360.1	0	-	12937264	12938572	0	1	1856,	0,
chr5	3593379	3594992	AT5G11260.1	0	-	3593582	3594800	0	4	289,184,157,272,	1324,910,643,0,
chr2	15270087	15272823	AT2G36400.1	0	-	15270299	15272617	0	4	420,192,355,648,	2316,2026,1457,0,
chr3	479005	481474	AT3G02350.1	0	+	479247	481178	0	3	413,1239,572,	0,549,1897,
chr3	15835631	15837126	AT3G44080.1	0	-	15835631	15837126	0	4	532,212,141,279,	963,579,366,0,
chr1	594572	598657	AT1G02730.1	0	-	594696	598473	0	3	1137,811,1906,	2948,1999,0,
chr5	9153627	9155298	AT5G26190.1	0	-	9153627	9155298	0	1	1671,	0,
chr4	14143983	14147537	AT4G28650.1	0	-	14144154	14147276	0	2	2887,587,	667,0,
chr4	14877068	14878914	AT4G30420.1	0	+	14877068	14878914	0	7	149,75,117,241,159,152,229,	0,429,590,797,1135,1385,1617,
chr5	24142013	24145333	AT5G59960.1	0	-	24142351	24145140	0	11	286,85,197,83,46,57,55,101,64,134,503,	3034,2622,2339,2127,1824,1431,1300,1125,967,747,0,
chr4	12515075	12519841	AT4G24100.1	0	+	12515222	12519336	0	21	366,255,125,45,82,69,171,66,69,69,278,122,92,39,57,108,52,53,65,52,547,	0,478,814,1029,1310,1484,1671,1923,2077,2251,2423,2804,3017,3180,3300,3434,3631,3770,3905,4071,4219,
chr2	14176362	14178651	AT2G33470.1	0	-	14176598	14177950	0	7	238,156,56,131,136,132,272,	2051,1470,1205,825,595,367,0,
chr5	23725773	23727614	AT5G58740.1	0	-	23725935	23727528	0	5	135,149,49,143,249,	1706,1456,1293,846,0,
chr5	9859853	9861129	AT5G27820.1	0	+	9860583	9860928	0	2	102,546,	0,730,
chr2	11481622	11488186	AT2G26910.1	0	+	11481622	11487874	0	24	275,121,89,85,160,77,54,91,302,282,317,161,104,160,123,92,333,291,84,134,228,172,255,585,	0,356,562,734,906,1141,1312,1545,1716,2097,2478,2874,3113,3310,3563,3765,3929,4346,4716,4876,5100,5405,5659,5979,
chr3	14946187	14948167	AT3G42860.1	0	-	14946457	14948097	0	3	445,207,807,	1535,1242,0,
chr2	12700400	12702341	AT2G29720.1	0	-	12700591	12702289	0	6	240,147,66,163,229,682,	1701,1465,1321,1079,764,0,
chr2	13286720	13288176	AT2G31180.1	0	-	13286805	13288175	0	3	134,130,572,	1322,1092,0,
chr2	7956219	7957531	AT2G18320.1	0	+	7956219	7957531	0	3	90,36,195,	0,408,1117,
chr4	15633111	15633222	AT4G32378.1	0	-	15633111	15633222	0	1	111,	0,
chr1	13545971	13558492	AT1G36180.1	0	+	13546046	13558339	0	32	340,383,207,162,93,96,174,94,188,51,44,124,117,75,57,105,87,192,189,111,90,177,78,123,270,329,238,353,214,177,2151,210,	0,543,1004,1291,1530,1708,4316,4571,4749,5020,5154,5281,5486,5678,5830,6012,6227,6411,6688,6958,7168,7344,7610,7771,7968,8343,8767,9091,9528,9829,10092,12311,
chr4	6466899	6467270	AT4G10457.1	0	-	6466899	6467270	0	2	67,212,	304,0,
chr2	7964392	7964909	AT2G18328.1	0	+	7964477	7964711	0	1	517,	0,
chr3	16006674	16010965	AT3G44330.1	0	+	16006753	16010671	0	14	371,161,104,67,93,165,141,78,113,61,168,102,90,357,	0,447,702,1100,1667,1830,2106,2325,2815,3043,3255,3536,3754,3934,
chr4	15625557	15627517	AT4G32370.1	0	+	15625557	15627517	0	7	156,141,171,208,91,112,150,	0,249,640,1008,1317,1613,1810,
chr5	15875198	15876116	AT5G39650.1	0	+	15875264	15875999	0	1	918,	0,
chr4	17358437	17361978	AT4G36860.1	0	-	17358579	17361189	0	12	303,131,106,346,121,84,120,213,63,119,59,462,	3238,2641,2463,2002,1749,1583,1363,1052,895,700,554,0,
chr3	6870198	6874850	AT3G19780.1	0	+	6870237	6874677	0	7	196,405,389,1306,101,133,862,	0,327,1088,1721,3162,3419,3790,
chr1	25614196	25615403	AT1G68340.1	0	-	25614439	25615335	0	3	725,78,249,	482,320,0,
chr5	26500401	26501955	AT5G66330.1	0	-	26500530	26501787	0	1	1554,	0,
chr1	14289577	14292060	AT1G38065.1	0	-	14289905	14292060	0	9	55,107,89,198,205,168,168,191,560,	2428,2246,2070,1793,1503,1232,986,714,0,
chr2	13025999	13030661	AT2G30580.1	0	+	13026443	13030363	0	7	562,100,328,413,51,73,478,	0,1981,2505,2978,3496,3839,4184,
chr1	27435613	27437144	AT1G72910.1	0	+	27435633	27436887	0	2	475,945,	0,586,
chr2	14472632	14473430	AT2G34290.1	0	-	14472632	14473430	0	1	798,	0,
chr3	21048888	21052237	AT3G56860.1	0	-	21050707	21052144	0	3	1555,406,348,	1794,460,0,
chr4	352022	355233	AT4G00830.1	0	+	352781	354965	0	9	174,432,117,141,180,202,182,86,416,	0,759,1278,1495,1715,1993,2333,2612,2795,
chr4	11184102	11185844	AT4G20900.1	0	-	11184102	11185844	0	5	213,213,149,117,661,	1529,1132,901,696,0,
chr2	15830988	15831558	AT2G37750.1	0	+	15831016	15831265	0	1	570,	0,
chr3	6666841	6668395	AT3G19250.1	0	-	6666841	6668008	0	2	466,1004,	1088,0,
chr1	27575492	27577126	AT1G73350.1	0	-	27575682	27577126	0	6	49,65,49,101,83,470,	1585,1408,938,746,560,0,
chr5	21167242	21167350	AT5G52080.1	0	+	21167242	21167350	0	1	108,	0,
chr5	22289134	22291799	AT5G54870.1	0	+	22289148	22291604	0	7	347,141,366,246,93,201,411,	0,650,885,1333,1671,1967,2254,
chr2	2101496	2102111	AT2G05645.1	0	-	2101496	2102111	0	1	615,	0,
chr2	2098086	2101167	AT2G05642.1	0	-	2098252	2100867	0	12	107,167,168,83,270,124,185,121,177,60,60,367,	2974,2631,2388,2103,1746,1543,1190,981,726,585,446,0,
chr2	13997381	13999828	AT2G32980.1	0	-	13997568	13999715	0	6	236,126,105,69,114,541,	2211,1753,1489,1147,915,0,
chr3	809874	810795	AT3G03405.1	0	-	809874	810795	0	3	84,194,304,	837,394,0,
chr3	2360987	2362014	AT3G07380.1	0	-	2361323	2362014	0	2	173,472,	854,0,
chr1	25788607	25792324	AT1G68690.1	0	+	25789191	25791886	0	9	1572,402,84,71,77,148,162,342,192,	0,1651,2138,2295,2457,2610,2840,3084,3525,
chr1	1816061	1817282	AT1G05970.1	0	-	1816252	1816991	0	3	55,449,341,	1166,483,0,
chr4	12271381	12272842	AT4G23515.1	0	-	12271381	12272842	0	6	494,103,117,85,137,60,	967,737,543,363,157,0,
chr2	14406239	14406742	AT2G34123.1	0	+	14406239	14406742	0	2	67,179,	0,324,
chr2	14405338	14405551	AT2G34120.1	0	+	14405338	14405551	0	1	213,	0,
chr5	4849599	4850583	AT5G14980.1	0	+	4849599	4850583	0	1	984,	0,
chr1	16066930	16067592	AT1G42700.1	0	+	16066930	16067592	0	3	60,332,58,	0,177,604,
chr4	16084827	16086296	AT4G33420.1	0	+	16084855	16086105	0	4	274,189,163,571,	0,360,646,898,
chr2	8253415	8255534	AT2G19050.1	0	+	8253415	8255534	0	5	244,125,225,247,209,	0,730,1049,1487,1910,
chr1	28631238	28634124	AT1G76320.1	0	+	28631403	28633886	0	3	2169,57,376,	0,2347,2510,
chr2	14903044	14905372	AT2G35450.1	0	-	14903200	14905361	0	10	236,69,80,100,54,78,98,58,122,313,	2092,1864,1666,1266,1127,973,787,635,423,0,
chr4	5311092	5312406	AT4G08380.1	0	-	5311092	5312406	0	1	1314,	0,
chr3	16477560	16479482	AT3G45060.1	0	-	16477670	16479386	0	2	936,899,	986,0,
chr2	77887	79334	AT2G01080.1	0	+	78037	79176	0	2	759,245,	0,1202,
chr1	17835087	17837717	AT1G48280.1	0	+	17835195	17837553	0	7	654,450,132,182,112,144,275,	0,784,1330,1655,1914,2125,2355,
chr5	1734486	1734855	AT5G05770.1	0	+	1734486	1734855	0	1	369,	0,
chr3	3776236	3777694	AT3G11930.1	0	+	3776370	3777393	0	4	423,101,119,392,	0,679,869,1066,
chr1	22941568	22942300	AT1G62060.1	0	-	22941794	22942247	0	1	732,	0,
chr1	11794801	11795683	AT1G32600.1	0	+	11794801	11795683	0	1	882,	0,
chr1	21086554	21088549	AT1G56330.1	0	-	21086844	21088478	0	3	200,132,611,	1795,1508,0,
chr3	21465225	21466677	AT3G57970.1	0	+	21465225	21466677	0	7	216,110,133,225,75,129,72,	0,293,482,694,1001,1168,1380,
chr2	17383041	17396110	AT2G41700.1	0	-	17383238	17396110	0	40	87,80,169,83,217,209,61,87,233,115,90,209,113,107,63,87,99,185,55,72,702,179,211,84,42,97,128,105,147,264,136,80,108,151,137,75,304,134,62,279,	12982,12742,12470,12289,11702,11168,11015,10818,10395,10146,9973,9561,9360,8943,8689,8067,7669,7406,6896,6739,5748,5183,4486,4094,3943,3736,3508,3283,3057,2568,2355,2144,1959,1572,1297,1136,744,518,375,0,
chr2	18389380	18391142	AT2G44550.1	0	-	18389380	18391142	0	4	222,651,282,318,	1540,795,428,0,
chr2	17397273	17400081	AT2G41705.1	0	+	17398082	17399910	0	7	237,421,84,99,193,413,390,	0,766,1282,1461,1642,1922,2418,
chr4	17097564	17098879	AT4G36130.1	0	+	17097612	17098656	0	2	488,560,	0,755,
chr5	24369649	24370404	AT5G60630.1	0	-	24369922	24370342	0	1	755,	0,
chr4	14537780	14539594	AT4G29680.1	0	-	14538066	14539557	0	1	1814,	0,
chr1	13005672	13006187	AT1G35375.1	0	-	13005672	13006187	0	2	325,98,	190,0,
chr2	8472133	8475153	AT2G19580.1	0	-	8472392	8475021	0	3	326,307,571,	2694,2302,0,
chr2	16728193	16731606	AT2G40070.1	0	-	16728377	16731160	0	5	639,115,115,1137,448,	2774,2561,1971,527,0,
chr3	2534886	2538372	AT3G07960.1	0	+	2535273	2538090	0	9	658,748,168,166,117,194,134,61,571,	0,735,1567,1812,2051,2260,2551,2769,2915,
chr3	2645194	2646497	AT3G08710.1	0	+	2645589	2646304	0	5	215,84,120,123,352,	0,332,527,740,951,
chr1	27103276	27105663	AT1G72000.1	0	+	27103276	27105663	0	4	216,432,559,293,	0,408,1029,2094,
chr2	15110587	15111471	AT2G35980.1	0	+	15110634	15111318	0	1	884,	0,
chr2	1132169	1133379	AT2G03720.1	0	+	1132363	1133225	0	3	315,89,442,	0,606,768,
chr5	23979389	23981590	AT5G59480.1	0	-	23979618	23981156	0	9	168,79,66,98,38,88,279,66,382,	2033,1706,1504,1311,1182,1003,631,472,0,
chr5	20949403	20951497	AT5G51570.1	0	+	20949510	20951234	0	5	302,121,92,97,637,	0,403,626,1148,1457,
chr5	15705815	15708228	AT5G39220.1	0	+	15705912	15708039	0	10	274,98,98,50,96,90,93,96,66,318,	0,377,566,768,1231,1423,1584,1759,1958,2095,
chr4	11851227	11853018	AT4G22505.1	0	-	11851362	11852955	0	1	1791,	0,
chr1	29173456	29175530	AT1G77630.1	0	+	29173725	29175387	0	5	927,118,162,32,445,	0,1063,1252,1507,1629,
chr1	26157754	26159094	AT1G69560.1	0	+	26157754	26158906	0	3	424,369,388,	0,500,952,
chr1	18464016	18466077	AT1G49880.1	0	+	18464080	18465914	0	6	265,78,48,65,78,269,	0,791,1214,1465,1619,1792,
chr1	28734233	28738917	AT1G76580.1	0	+	28734599	28738451	0	12	206,56,374,197,821,75,108,112,136,145,582,874,	0,319,471,940,1227,2136,2303,2500,2699,2915,3152,3810,
chr5	22337700	22340100	AT5G55050.1	0	+	22337744	22339741	0	5	318,146,231,256,583,	0,604,1085,1395,1817,
chr2	19441991	19446365	AT2G47390.1	0	-	19442277	19446253	0	11	419,982,129,300,459,66,61,150,138,293,287,	3955,2871,2648,2232,1670,1495,1234,994,755,363,0,
chr3	1598546	1601310	AT3G05520.1	0	+	1598610	1601134	0	10	182,116,90,65,162,79,78,75,36,284,	0,349,1067,1245,1539,1793,1973,2191,2347,2480,
chr5	22340982	22341111	AT5G55056.1	0	+	22340982	22341111	0	1	129,	0,
chr4	5417347	5420530	AT4G08520.1	0	+	5417886	5420295	0	7	41,36,160,148,78,85,295,	0,518,1395,1760,1995,2705,2888,
chr1	17896596	17898804	AT1G48420.1	0	-	17896766	17898803	0	9	175,261,111,92,93,58,114,98,375,	2033,1687,1493,1300,1081,936,743,489,0,
chr4	15084455	15097920	AT4G30990.1	0	+	15084455	15097860	0	33	69,126,158,45,79,74,107,174,204,199,75,335,184,214,340,190,96,250,453,461,137,182,148,65,126,66,1196,456,292,234,519,133,323,	0,235,884,1377,1916,2086,2411,2614,3195,3537,3820,3981,4557,4836,5182,5714,5984,6262,6600,7184,7728,7949,8223,8451,8831,9211,9354,10625,11152,11698,12317,12922,13142,
chr4	15098066	15100558	AT4G30993.1	0	+	15098200	15099422	0	8	332,84,35,103,86,318,49,701,	0,492,676,798,999,1232,1639,1791,
chr2	16245213	16247483	AT2G38910.1	0	-	16245213	16247483	0	7	865,144,153,116,168,225,81,	1405,1181,949,745,496,177,0,
chr2	15173781	15174216	AT2G36180.1	0	-	15173781	15174216	0	1	435,	0,
chr3	7822017	7825884	AT3G22170.1	0	-	7822358	7825414	0	8	105,2161,57,69,69,69,45,398,	3762,1243,1082,929,786,621,483,0,
chr1	29314840	29317067	AT1G77980.1	0	-	29315211	29317067	0	10	185,54,33,19,62,28,62,100,333,494,	2042,1888,1769,1640,1454,1321,1186,992,570,0,
chr3	11956600	11959098	AT3G30340.1	0	+	11956625	11958969	0	6	213,63,117,403,152,301,	0,494,652,854,1510,2197,
chr5	24285919	24287808	AT5G60380.1	0	+	24285919	24287808	0	7	108,87,189,159,54,132,393,	0,269,450,709,957,1087,1496,
chr4	6029412	6029724	AT4G09530.1	0	-	6029412	6029724	0	1	312,	0,
chr5	20600726	20601416	AT5G50620.1	0	-	20600726	20601416	0	1	690,	0,
chr4	17593122	17594889	AT4G37420.1	0	+	17593122	17594889	0	1	1767,	0,
chrM	89616	90054	ATMG00300.1	0	-	89616	90054	0	1	438,	0,
chr2	648043	650814	AT2G02450.1	0	+	648043	650649	0	4	292,269,430,314,	0,622,1922,2457,
chr1	9355919	9357460	AT1G26960.1	0	+	9356125	9357239	0	3	312,371,512,	0,393,1029,
chr1	23342392	23344113	AT1G63000.1	0	+	23342509	23343859	0	2	567,710,	0,1011,
chr3	2794164	2795991	AT3G09110.1	0	-	2794849	2795963	0	3	655,694,317,	1172,396,0,
chr1	23762364	23766033	AT1G64050.1	0	+	23762583	23765714	0	7	409,309,126,341,517,33,810,	0,590,1075,1671,2142,2735,2859,
chr1	3474863	3477927	AT1G10540.1	0	-	3475023	3477756	0	14	292,98,177,101,76,60,191,100,87,59,92,78,161,379,	2772,2583,2324,2123,1957,1828,1560,1394,1217,1077,873,714,454,0,
chr1	12429889	12433187	AT1G34130.1	0	+	12429999	12432985	0	5	1550,455,123,60,332,	0,1669,2612,2818,2966,
chr2	18935300	18938447	AT2G46040.1	0	-	18935683	18937807	0	3	137,946,1145,	3010,1580,0,
chr4	4070812	4072305	AT4G06744.1	0	-	4070869	4072084	0	1	1493,	0,
chr4	4073961	4074545	AT4G06746.1	0	-	4074092	4074545	0	1	584,	0,
chr4	4045389	4045647	AT4G06740.1	0	-	4045389	4045647	0	1	258,	0,
chr4	897546	898370	AT4G02040.1	0	+	897562	898021	0	1	824,	0,
chr3	7247094	7249145	AT3G20730.1	0	+	7247094	7248878	0	2	625,1337,	0,714,
chr2	560863	563233	AT2G02180.1	0	+	560975	562961	0	11	307,91,53,93,72,73,46,64,54,78,365,	0,384,553,695,877,1028,1187,1499,1647,1842,2005,
chr2	18105124	18106043	AT2G43670.1	0	+	18105144	18105874	0	4	75,32,244,204,	0,237,374,715,
chr5	21372819	21374195	AT5G52700.1	0	+	21372819	21374195	0	3	61,194,858,	0,169,518,
chr1	26764671	26765285	AT1G70985.1	0	-	26764773	26765181	0	1	614,	0,
chr1	26762338	26764623	AT1G70980.1	0	+	26762338	26764394	0	5	1080,260,133,59,413,	0,1165,1502,1732,1872,
chr5	733978	734943	AT5G03120.1	0	+	734061	734683	0	3	153,156,265,	0,245,700,
chr5	1266624	1267416	AT5G04470.1	0	-	1266892	1267276	0	1	792,	0,
chr1	24180829	24183203	AT1G65090.1	0	-	24181186	24182668	0	5	116,600,68,88,365,	2258,1262,1125,706,0,
chr4	10078767	10080109	AT4G18220.1	0	+	10078767	10080109	0	2	31,1004,	0,338,
chr3	10388714	10388885	AT3G27968.1	0	-	10388714	10388885	0	1	171,	0,
chr3	10380379	10383092	AT3G27960.1	0	-	10380512	10382593	0	3	253,1812,344,	2460,433,0,
chr5	21919780	21921189	AT5G54010.1	0	-	21919818	21921180	0	1	1409,	0,
chr5	26009634	26012514	AT5G65110.1	0	-	26009820	26012482	0	7	487,116,881,180,167,124,342,	2393,2136,1168,911,654,443,0,
chr5	963147	965050	AT5G03690.1	0	-	963388	964982	0	3	198,228,1065,	1705,1291,0,
chr4	16372387	16373626	AT4G34190.1	0	-	16372605	16373511	0	4	161,111,179,323,	1078,866,429,0,
chr4	18069600	18071355	AT4G38670.1	0	-	18069855	18071227	0	3	183,700,346,	1572,775,0,
chr1	4624170	4624344	AT1G13485.1	0	-	4624170	4624344	0	1	174,	0,
chr5	3974170	3978160	AT5G12290.1	0	-	3974373	3978066	0	14	327,127,204,138,162,195,101,90,73,29,124,111,101,324,	3663,3341,3044,2806,2533,2213,1872,1557,1261,1153,943,691,473,0,
chr5	5568392	5571859	AT5G16930.1	0	+	5568577	5571565	0	8	512,96,111,310,91,331,149,814,	0,734,1029,1231,1728,1914,2416,2653,
chr5	6673932	6676859	AT5G19740.1	0	+	6673985	6676767	0	10	962,68,82,93,153,69,88,173,117,386,	0,1035,1182,1348,1532,1764,1907,2081,2346,2541,
chr5	1511231	1511837	AT5G05120.1	0	+	1511231	1511837	0	1	606,	0,
chr1	23271415	23272578	AT1G62840.1	0	+	23271480	23272407	0	2	125,786,	0,377,
chr5	3839390	3842371	AT5G11920.1	0	+	3839489	3842206	0	7	190,9,866,162,239,91,360,	0,460,564,1519,2068,2414,2621,
chr3	7377433	7380213	AT3G21060.1	0	+	7377821	7379942	0	5	407,99,1088,247,462,	0,490,706,1879,2318,
chr4	2682866	2684899	AT4G05210.1	0	+	2682866	2684899	0	11	68,132,216,59,50,65,52,71,67,72,48,	0,215,535,840,976,1111,1249,1389,1553,1699,1985,
chr4	6263596	6266245	AT4G10010.1	0	-	6263877	6265720	0	7	384,285,318,228,101,364,452,	2265,1896,1486,1173,988,538,0,
chr4	7079315	7080445	AT4G11760.1	0	+	7079325	7080134	0	2	71,541,	0,589,
chr5	9648666	9654426	AT5G27350.1	0	+	9648957	9654176	0	18	435,63,90,60,66,66,76,65,93,81,85,44,63,60,54,60,115,390,	0,577,1784,2006,2206,2357,2591,2814,2978,3212,3385,3837,4256,4403,4553,4715,4876,5370,
chr1	8720650	8722746	AT1G24610.1	0	-	8720905	8722711	0	4	357,470,264,630,	1739,1068,722,0,
chr5	2988313	2991156	AT5G09640.1	0	+	2988372	2990966	0	14	190,146,77,123,103,38,102,87,156,72,119,117,46,271,	0,291,590,759,980,1166,1293,1482,1654,1896,2032,2238,2438,2572,
chr4	10665293	10667318	AT4G19570.1	0	+	10665515	10667192	0	2	73,1819,	0,206,
chr5	21749285	21751237	AT5G53540.1	0	-	21749560	21751099	0	5	345,301,159,296,524,	1607,1223,997,618,0,
chrM	346756	347194	ATMG01350.1	0	+	346756	347194	0	1	438,	0,
chr2	1733637	1734471	AT2G04930.1	0	-	1733637	1734471	0	1	834,	0,
chr2	18537256	18538418	AT2G44940.1	0	+	18537293	18538181	0	1	1162,	0,
chr5	16503773	16507475	AT5G41260.1	0	+	16503996	16506970	0	10	305,221,136,134,106,86,189,153,114,748,	0,387,947,1197,1409,1710,1962,2367,2690,2954,
chr1	22720077	22720567	AT1G61575.1	0	+	22720077	22720356	0	2	72,298,	0,192,
chr1	22718704	22719516	AT1G61570.1	0	-	22718896	22719473	0	2	160,339,	652,0,
chr3	18187213	18191935	AT3G49060.1	0	-	18187385	18191878	0	10	232,122,122,105,146,164,147,528,726,355,	4490,3850,3438,3245,2860,2589,2135,1259,436,0,
chr3	3508042	3510627	AT3G11200.1	0	-	3508386	3510418	0	5	309,33,223,124,605,	2276,2142,1836,684,0,
chr3	23300289	23301473	AT3G63060.1	0	-	23300637	23301456	0	1	1184,	0,
chr3	8006507	8007471	AT3G22600.1	0	-	8006710	8007397	0	3	396,57,337,	568,429,0,
chr4	780733	785329	AT4G01820.1	0	-	780733	785329	0	11	204,55,176,222,239,800,812,267,264,297,354,	4392,4247,3989,3690,3384,2503,1615,1232,899,450,0,
chr4	10703361	10704816	AT4G19680.1	0	+	10703384	10704255	0	2	620,738,	0,717,
chr1	25474139	25477423	AT1G67930.1	0	-	25474217	25477332	0	3	1195,474,999,	2089,1324,0,
chr5	2913533	2915923	AT5G09390.1	0	+	2913590	2915803	0	9	131,190,126,174,130,42,172,78,190,	0,455,770,972,1286,1505,1686,1996,2200,
chr3	9845395	9847148	AT3G26770.1	0	+	9845493	9847079	0	4	133,78,431,446,	0,215,589,1307,
chr4	80432	82040	AT4G00190.1	0	-	80432	82040	0	3	414,328,683,	1194,755,0,
chr1	6248792	6254039	AT1G18160.1	0	+	6249125	6253835	0	13	822,441,104,1136,41,69,101,79,99,69,50,177,328,	0,978,1644,2100,3313,3460,3611,3902,4078,4247,4516,4658,4919,
chr1	17455534	17456170	AT1G47540.1	0	-	17455701	17456146	0	2	85,403,	551,0,
chr1	10109617	10111660	AT1G28960.1	0	-	10110134	10111607	0	4	447,143,120,742,	1596,1328,836,0,
chr2	9963977	9965229	AT2G23400.1	0	-	9963977	9965229	0	5	56,238,68,120,280,	1196,686,530,324,0,
chr5	1605274	1606703	AT5G05430.1	0	-	1605274	1606703	0	3	59,264,154,	1370,459,0,
chr4	9420916	9421759	AT4G16750.1	0	-	9421120	9421660	0	1	843,	0,
chr2	11775328	11776305	AT2G27570.1	0	+	11775328	11776305	0	4	330,117,209,166,	0,387,558,811,
chr2	7842163	7843870	AT2G18040.1	0	+	7842345	7843537	0	2	417,458,	0,1249,
chr1	9022541	9024081	AT1G26100.1	0	-	9022715	9024081	0	4	123,52,197,513,	1417,1272,944,0,
chr5	25697353	25698971	AT5G64250.1	0	-	25697622	25698752	0	4	441,242,220,467,	1177,863,555,0,
chr5	17163195	17163574	AT5G42797.1	0	+	17163195	17163574	0	2	84,162,	0,217,
chr1	7994290	7997588	AT1G22610.1	0	+	7994477	7997567	0	1	3298,	0,
chr5	17159043	17161070	AT5G42790.1	0	-	17159269	17160975	0	2	446,712,	1581,0,
chr5	19200781	19202921	AT5G47310.1	0	+	19201324	19202674	0	5	119,235,288,78,447,	0,480,1136,1521,1693,
chr4	9207163	9214825	AT4G16280.1	0	-	9207163	9210632	0	19	747,71,2237,52,68,67,80,65,60,163,84,468,180,180,33,33,33,66,45,	6915,6589,4265,4133,3868,3441,3274,3121,2855,2604,2203,1650,1305,971,847,628,426,177,0,
chr1	11568664	11570387	AT1G32160.1	0	+	11568700	11570241	0	3	147,287,969,	0,334,754,
chr3	19267233	19267784	AT3G51915.1	0	-	19267233	19267784	0	2	85,98,	466,0,
chr3	19265293	19266619	AT3G51910.1	0	+	19265293	19266619	0	2	264,555,	0,771,
chr5	19059518	19060121	AT5G46950.1	0	-	19059564	19060089	0	1	603,	0,
chr4	10308162	10309458	AT4G18760.1	0	-	10308162	10309458	0	1	1296,	0,
chr5	16888225	16891192	AT5G42240.1	0	+	16888716	16890931	0	11	64,264,108,93,93,86,279,134,93,118,429,	0,477,821,1015,1182,1373,1544,1900,2152,2315,2538,
chr5	16891187	16891909	AT5G42242.1	0	-	16891187	16891909	0	2	61,302,	661,0,
chr5	7534016	7536273	AT5G22650.1	0	+	7534119	7536054	0	9	116,71,209,80,152,81,109,127,298,	0,376,537,876,1041,1307,1488,1738,1959,
chr5	2794456	2797660	AT5G08620.1	0	+	2794539	2797548	0	10	325,107,56,225,207,87,96,216,183,385,	0,419,649,802,1423,1704,1880,2050,2368,2819,
chr1	4481874	4483696	AT1G13150.1	0	-	4481994	4483584	0	1	1822,	0,
chr3	9496101	9497271	AT3G25950.1	0	+	9496355	9497111	0	1	1170,	0,
chr1	25036615	25039389	AT1G67060.1	0	+	25036728	25039123	0	9	209,96,85,122,25,84,30,103,330,	0,437,1468,1656,1867,1970,2143,2258,2444,
chr1	6489308	6494218	AT1G18830.1	0	+	6489308	6494218	0	21	296,55,117,97,37,100,58,98,120,24,141,128,400,93,186,214,62,135,211,245,93,	0,384,524,722,915,1048,1233,1369,1574,1928,2038,2265,2488,2978,3177,3451,3758,3899,4121,4464,4817,
chr1	8168442	8169267	AT1G23050.1	0	+	8168630	8169116	0	1	825,	0,
chr1	6496097	6496396	AT1G18835.1	0	-	6496105	6496372	0	1	299,	0,
chr3	23237486	23239155	AT3G62850.1	0	-	23237486	23239155	0	4	253,371,301,494,	1416,958,570,0,
chr3	5212983	5214121	AT3G15450.1	0	+	5213049	5213998	0	3	272,365,314,	0,362,824,
chr4	9745005	9746966	AT4G17480.1	0	-	9745312	9746847	0	8	216,85,241,51,39,123,93,493,	1745,1586,1251,1111,974,753,575,0,
chr4	9747343	9748892	AT4G17483.1	0	-	9747374	9748892	0	8	106,82,241,66,39,123,93,184,	1443,1254,919,757,639,440,256,0,
chr1	19035754	19039341	AT1G51350.1	0	+	19035850	19038738	0	9	465,723,96,84,235,161,279,230,168,	0,776,1612,1795,1998,2324,2561,2930,3419,
chr1	19041396	19042146	AT1G51355.1	0	+	19041474	19041825	0	1	750,	0,
chr2	9298153	9301924	AT2G21800.1	0	+	9298195	9301745	0	12	295,138,65,168,154,110,176,64,119,90,115,368,	0,513,757,1110,1358,1614,2378,2625,2784,3022,3188,3403,
chr5	26330745	26332812	AT5G65800.1	0	-	26331095	26332698	0	3	393,161,1323,	1674,1409,0,
chr1	18554000	18554276	AT1G50080.1	0	-	18554000	18554276	0	1	276,	0,
chr1	5622785	5625643	AT1G16470.1	0	+	5623121	5625439	0	12	122,66,77,65,47,76,68,70,86,63,66,253,	0,311,455,615,803,942,1105,1480,1833,2085,2442,2605,
chr1	19859266	19860976	AT1G53260.1	0	-	19859392	19860421	0	4	450,98,66,794,	1260,1073,925,0,
chr1	19861097	19861475	AT1G53265.1	0	-	19861097	19861475	0	1	378,	0,
chr3	17152774	17156185	AT3G46590.1	0	+	17153641	17155946	0	10	309,148,562,144,63,80,197,294,64,413,	0,800,1045,1674,1904,2056,2219,2503,2864,2998,
chr5	25369244	25370921	AT5G63290.1	0	-	25369348	25370894	0	2	851,735,	826,0,
chr1	10384980	10387441	AT1G29700.1	0	-	10385195	10386906	0	8	71,290,126,159,119,192,91,308,	2390,1653,1440,1124,894,589,399,0,
chr4	9638173	9641756	AT4G17150.1	0	+	9638590	9641648	0	13	485,82,104,127,95,124,81,99,186,138,57,129,327,	0,565,752,955,1160,1422,1811,1988,2169,2612,2832,3045,3256,
chr5	17248289	17251134	AT5G43010.1	0	-	17248562	17251014	0	10	223,120,137,162,87,87,138,192,99,348,	2622,2179,1945,1687,1447,1277,1037,618,432,0,
chr5	1788766	1789438	AT5G05950.1	0	+	1788813	1789341	0	1	672,	0,
chr5	6859217	6869266	AT5G20320.1	0	-	6859570	6869068	0	25	575,178,111,141,73,65,144,135,130,97,193,161,207,272,278,437,101,206,210,465,273,327,262,115,504,	9474,9069,8872,8577,8414,8144,7639,7424,6809,6480,5707,5378,5093,4706,4343,3837,3541,3185,2883,2173,1814,1216,818,620,0,
chr1	19158751	19161552	AT1G51680.1	0	-	19159006	19161464	0	4	1144,413,103,369,	1657,899,465,0,
chr4	11440935	11441734	AT4G21500.1	0	-	11441064	11441712	0	1	799,	0,
chr4	7414149	7414927	AT4G12500.1	0	-	7414368	7414902	0	1	778,	0,
chr2	1039204	1040118	AT2G03440.1	0	-	1039408	1039972	0	1	914,	0,
chr4	7948578	7950903	AT4G13670.1	0	+	7948643	7950779	0	6	638,96,114,247,38,220,	0,850,1035,1563,1975,2105,
chr4	13861717	13864500	AT4G27830.1	0	-	13861793	13864489	0	13	137,64,59,76,72,88,256,116,227,26,88,91,314,	2646,2482,2213,2046,1884,1719,1367,1182,877,765,599,398,0,
chr1	19837109	19840227	AT1G53190.1	0	+	19838071	19840003	0	7	119,116,694,392,105,168,371,	0,354,941,1713,2200,2487,2747,
chr1	21362487	21364728	AT1G57680.1	0	-	21362748	21363837	0	2	232,1629,	2009,0,
chr1	29890391	29894587	AT1G79460.1	0	+	29890567	29894436	0	15	29,84,53,289,181,218,121,98,218,116,99,216,142,246,466,	0,138,537,678,1047,1332,1627,1829,2017,2296,2533,2797,3099,3335,3730,
chr1	7100501	7102915	AT1G20500.1	0	-	7100501	7102847	0	5	1290,146,68,103,114,	1124,601,449,231,0,
chr3	4777730	4778345	AT3G14320.1	0	-	4777730	4778345	0	1	615,	0,
chr3	3331397	3334268	AT3G10660.1	0	-	3331598	3334268	0	7	1021,144,153,116,168,225,315,	1850,1615,1378,1130,870,532,0,
chr1	11739303	11740361	AT1G32470.1	0	-	11739478	11740246	0	4	227,89,171,304,	831,646,386,0,
chr4	1284065	1287747	AT4G02900.1	0	+	1284065	1287747	0	12	314,150,136,102,120,81,341,246,325,234,248,61,	0,393,732,1147,1379,1632,1794,2227,2552,2969,3289,3621,
chr3	2749952	2752276	AT3G09010.1	0	+	2750284	2752086	0	6	405,113,211,238,151,586,	0,629,831,1123,1439,1738,
chr3	4310607	4311441	AT3G13310.1	0	-	4310826	4311300	0	1	834,	0,
chr5	26960991	26963638	AT5G67610.1	0	-	26961223	26963614	0	10	130,214,158,146,60,93,162,107,149,498,	2517,2130,1871,1656,1511,1322,1033,849,579,0,
chr5	10783982	10785722	AT5G28750.1	0	-	10784141	10785677	0	2	354,294,	1386,0,
chr3	22592251	22593649	AT3G61035.1	0	-	22592251	22593649	0	4	294,72,528,129,	1104,988,387,0,
chr5	15841691	15843169	AT5G39560.1	0	-	15841884	15843096	0	1	1478,	0,
chr5	10540459	10543375	AT5G28540.1	0	-	10540664	10543274	0	6	156,268,215,243,718,716,	2760,2322,2029,1694,806,0,
chr2	9050289	9050850	AT2G21110.1	0	-	9050289	9050850	0	1	561,	0,
chr1	29148255	29152315	AT1G77590.1	0	-	29148500	29151776	0	12	140,502,81,255,132,174,230,118,132,135,207,410,	3920,3074,2889,2422,2139,1878,1456,1241,1007,779,484,0,
chr5	10030405	10032441	AT5G28030.1	0	-	10030492	10032285	0	9	195,168,264,138,52,80,60,81,177,	1841,1560,1091,865,728,573,443,274,0,
chr2	10204991	10206407	AT2G23985.1	0	+	10205657	10206283	0	4	250,13,71,295,	0,470,631,1121,
chr2	10201103	10204467	AT2G23980.1	0	-	10201275	10204011	0	8	80,91,586,213,314,112,237,883,	3284,2837,2173,1877,1494,1300,965,0,
chr5	25005755	25008096	AT5G62250.1	0	+	25005755	25008096	0	9	54,480,210,156,315,88,74,75,198,	0,150,713,1010,1252,1638,1808,1990,2143,
chr5	19482105	19483452	AT5G48070.1	0	+	19482157	19483231	0	3	334,194,594,	0,435,753,
chr2	13365231	13365800	AT2G31345.1	0	-	13365495	13365708	0	1	569,	0,
chr5	20980214	20989427	AT5G51660.1	0	+	20980249	20989268	0	26	367,147,154,136,146,96,53,132,52,120,132,129,78,141,95,197,764,81,66,78,231,132,177,186,359,274,	0,456,935,1196,1673,2143,2355,2586,2826,2971,3180,3623,3975,4455,4680,4973,5282,6184,6377,6544,7111,7444,7672,7987,8421,8939,
chr2	13361505	13365200	AT2G31340.1	0	+	13361613	13364633	0	12	250,629,161,61,66,86,64,213,66,80,126,338,	0,337,1101,1537,1791,2044,2231,2373,2706,2853,3016,3357,
chr4	10322437	10325770	AT4G18810.1	0	-	10322621	10325735	0	16	98,231,162,51,135,24,112,126,50,159,96,116,124,114,81,331,	3235,2899,2653,2506,2278,2158,1948,1742,1613,1364,1186,993,789,589,430,0,
chr3	16115681	16121484	AT3G44530.1	0	+	16116025	16121247	0	11	452,276,252,392,997,211,102,241,123,115,597,	0,987,1359,1760,2423,3843,4156,4344,4673,5018,5206,
chr5	7353069	7353706	AT5G22180.1	0	-	7353069	7353706	0	3	160,167,183,	477,254,0,
chr3	5770867	5771544	AT3G16895.1	0	-	5771021	5771516	0	2	113,321,	564,0,
chr3	5768400	5770380	AT3G16890.1	0	-	5768400	5770380	0	1	1980,	0,
chr2	6451371	6453670	AT2G14960.1	0	-	6451658	6453670	0	3	320,102,1638,	1979,1782,0,
chr3	17935608	17940746	AT3G48430.1	0	+	17935608	17940456	0	8	880,79,68,151,623,492,383,1697,	0,1079,1289,1462,1695,2388,2977,3441,
chr5	8038051	8040938	AT5G23850.1	0	+	8038125	8040741	0	6	263,605,193,65,211,563,	0,838,1546,1824,1999,2324,
chr3	19890420	19892404	AT3G53668.1	0	+	19890707	19890833	0	3	584,300,514,	0,671,1470,
chr5	2237561	2238662	AT5G07190.1	0	+	2237609	2238488	0	3	132,111,621,	0,221,480,
chr3	19422987	19425214	AT3G52390.1	0	-	19423104	19425183	0	12	53,21,101,58,44,81,71,111,83,217,84,187,	2174,2023,1825,1680,1557,1373,1191,997,821,462,289,0,
chr2	7685387	7689436	AT2G17700.1	0	-	7685777	7689278	0	15	361,115,80,111,55,111,51,173,108,74,176,96,81,54,543,	3688,3262,3104,2896,2727,2470,2317,1993,1797,1493,1236,987,782,636,0,
chr2	7692443	7693253	AT2G17705.1	0	+	7692505	7692889	0	1	810,	0,
chr4	13191936	13193543	AT4G25990.1	0	-	13191936	13193543	0	3	978,153,54,	629,212,0,
chr5	7437144	7443347	AT5G22450.1	0	-	7437144	7442856	0	17	251,319,241,266,165,140,532,92,63,89,66,630,66,71,58,256,455,	5952,5437,5112,4592,3931,3699,3087,2907,2523,2354,2203,1485,1312,1123,988,649,0,
chr3	20634201	20636506	AT3G55620.1	0	+	20634580	20636312	0	8	132,34,97,86,45,131,111,452,	0,355,477,668,855,1272,1652,1853,
chr2	10229384	10231563	AT2G24060.1	0	+	10229452	10231390	0	9	355,40,60,53,50,34,73,93,422,	0,436,562,986,1126,1267,1398,1554,1757,
chr3	6556196	6557938	AT3G19010.1	0	-	6556305	6557862	0	3	537,328,370,	1205,475,0,
chr2	17747916	17750440	AT2G42610.1	0	+	17748004	17748538	0	2	653,346,	0,2178,
chr4	12486342	12486855	AT4G24026.1	0	+	12486414	12486651	0	1	513,	0,
chr1	1403084	1407468	AT1G04950.1	0	-	1403605	1407184	0	13	155,147,87,102,109,101,138,96,125,133,126,517,356,	4229,3974,3787,3456,3254,2872,2658,2475,2025,1532,1116,511,0,
chr5	1735729	1738492	AT5G05780.1	0	+	1735861	1738176	0	10	319,93,82,97,76,59,123,58,86,382,	0,717,893,1159,1349,1556,1783,2070,2214,2381,
chr1	7481251	7483507	AT1G21360.1	0	+	7481364	7483237	0	6	282,56,131,136,144,306,	0,428,883,1347,1660,1950,
chr5	7950201	7952532	AT5G23580.1	0	-	7950387	7952433	0	6	628,144,153,284,225,324,	1703,1326,1088,732,408,0,
chr1	5202853	5204193	AT1G15120.1	0	+	5203090	5203897	0	5	67,28,85,90,329,	0,211,630,829,1011,
chr1	5204624	5205912	AT1G15125.1	0	+	5204624	5205912	0	4	51,292,365,348,	0,133,501,940,
chr1	22229779	22230748	AT1G60300.1	0	-	22229779	22230748	0	1	969,	0,
chr3	5846001	5846589	AT3G17140.1	0	-	5846001	5846589	0	2	36,303,	552,0,
chr5	19339702	19342361	AT5G47750.1	0	-	19339946	19341864	0	3	216,937,1124,	2443,1281,0,
chr1	4880050	4881964	AT1G14290.1	0	-	4880306	4881784	0	2	405,811,	1509,0,
chr5	14142049	14142715	AT5G36001.1	0	+	14142049	14142715	0	1	666,	0,
chr5	14139995	14141892	AT5G36000.1	0	+	14139995	14141892	0	8	248,200,45,165,48,171,108,83,	0,539,810,951,1203,1355,1616,1814,
chrC	68511	68865	ATCG00660.1	0	-	68511	68865	0	1	354,	0,
chr3	13124465	13125316	AT3G32120.1	0	+	13124465	13125316	0	3	106,83,90,	0,391,761,
chr3	5500552	5503543	AT3G16230.1	0	+	5500562	5503303	0	14	36,49,124,122,38,80,68,280,113,66,91,68,41,424,	0,206,393,605,810,923,1139,1315,1686,1878,2050,2247,2438,2567,
chr3	22983137	22984513	AT3G62070.1	0	-	22983709	22984482	0	2	632,658,	744,0,
chr1	1246727	1248775	AT1G04570.1	0	-	1246858	1248600	0	2	659,1276,	1389,0,
chr3	16762204	16764241	AT3G45660.1	0	+	16762204	16764241	0	5	97,218,518,521,320,	0,194,504,1111,1717,
chr3	17885541	17885667	AT3G48298.1	0	-	17885541	17885667	0	1	126,	0,
chr3	17882555	17884268	AT3G48290.1	0	+	17882589	17884134	0	2	898,737,	0,976,
chr3	19484866	19485922	AT3G52530.1	0	-	19484866	19485922	0	1	1056,	0,
chr1	16153608	16154468	AT1G43010.1	0	+	16153608	16154468	0	2	267,507,	0,353,
chr3	18447787	18450094	AT3G49740.1	0	+	18447787	18450001	0	1	2307,	0,
chr1	6816701	6819542	AT1G19715.1	0	-	6816933	6819432	0	7	113,204,447,234,375,225,532,	2728,2408,1880,1548,1093,622,0,
chr1	6814792	6816876	AT1G19710.1	0	+	6814919	6816716	0	5	395,143,272,155,762,	0,464,691,1055,1322,
chr2	11049054	11052066	AT2G25910.1	0	-	11049378	11051997	0	10	124,176,132,51,97,47,220,130,43,399,	2888,2184,1968,1830,1637,1335,1008,660,525,0,
chr1	5075212	5077791	AT1G14740.1	0	-	5075449	5077732	0	2	1785,713,	794,0,
chr1	21874063	21879539	AT1G59540.1	0	+	21874082	21879382	0	18	158,90,119,114,82,68,60,143,103,81,69,60,153,288,84,159,249,568,	0,280,467,674,877,1046,1190,1353,1575,1790,2058,2198,2352,2784,3630,3947,4201,4908,
chr2	19651195	19662617	AT2G48060.1	0	-	19651559	19662386	0	21	280,81,160,158,157,187,116,85,216,109,129,174,234,1548,2480,396,159,510,151,79,509,	11142,10739,10321,10078,9807,9536,9149,8662,8346,8084,7585,7306,6925,5137,2546,2066,1797,1060,817,598,0,
chr1	1502343	1503830	AT1G05190.1	0	-	1502514	1503738	0	3	127,300,508,	1360,618,0,
chr4	8639423	8640291	AT4G15140.1	0	-	8639682	8640261	0	2	426,361,	442,0,
chr5	9789898	9792299	AT5G27660.1	0	-	9789898	9792235	0	11	79,103,108,186,128,212,82,143,121,75,117,	2322,2135,1938,1648,1435,1052,860,620,416,236,0,
chr2	13153213	13157107	AT2G30910.1	0	+	13153446	13156869	0	15	303,89,77,95,70,70,74,43,82,89,86,64,101,59,306,	0,673,957,1137,1348,1676,1981,2142,2306,2523,2706,2949,3212,3435,3588,
chr2	4366199	4366640	AT2G11015.1	0	+	4366199	4366640	0	1	441,	0,
chr1	156800	158655	AT1G01430.1	0	-	156952	158536	0	3	402,284,956,	1453,1028,0,
chr5	24063876	24066170	AT5G59730.1	0	-	24064099	24066004	0	1	2294,	0,
chr1	20403891	20404807	AT1G54640.1	0	-	20403891	20404807	0	2	449,289,	467,0,
chr3	22023461	22024700	AT3G59620.1	0	+	22024038	22024496	0	3	154,252,321,	0,571,918,
chr3	23384987	23387842	AT3G63300.1	0	+	23385032	23387625	0	6	399,126,445,234,108,447,	0,482,1353,1873,2188,2408,
chr3	6180858	6182854	AT3G18050.1	0	+	6180930	6182593	0	2	738,603,	0,1393,
chr1	1511906	1512842	AT1G05220.1	0	+	1511942	1512656	0	2	357,348,	0,588,
chr4	11691377	11694392	AT4G22070.1	0	-	11691380	11694234	0	6	389,99,162,393,114,621,	2626,2302,1895,943,734,0,
chr1	18391337	18393947	AT1G49710.1	0	-	18391621	18393769	0	7	568,161,242,105,157,231,540,	2042,1754,1414,1221,943,628,0,
chr1	18396771	18397339	AT1G49715.1	0	-	18396852	18397339	0	2	61,284,	507,0,
chr1	6345973	6347910	AT1G18440.1	0	+	6345993	6347686	0	8	359,85,68,51,74,59,77,338,	0,429,735,916,1052,1305,1447,1599,
chr1	4508962	4513938	AT1G13210.1	0	-	4509251	4513774	0	11	557,450,899,111,277,89,109,216,225,192,940,	4419,3884,2908,2712,2336,2163,1957,1647,1317,1032,0,
chr2	14098777	14100593	AT2G33255.1	0	+	14098794	14100358	0	5	351,43,61,135,400,	0,742,876,1062,1416,
chr5	23632360	23635037	AT5G58460.1	0	-	23632360	23635037	0	2	297,2277,	2380,0,
chr2	14097431	14098711	AT2G33250.1	0	+	14097453	14098678	0	2	427,528,	0,752,
chr5	8281975	8284001	AT5G24318.1	0	-	8282284	8283956	0	4	118,977,295,341,	1908,800,428,0,
chr2	11208182	11213971	AT2G26330.1	0	-	11208366	11213895	0	27	155,139,72,72,72,72,72,72,72,69,72,72,72,72,72,72,72,72,72,72,69,72,74,129,348,371,541,	5634,5149,4976,4800,4637,4475,4325,4177,4022,3860,3703,3555,3395,3234,3094,2935,2737,2583,2425,2267,2034,1867,1715,1504,1072,625,0,
chr1	410747	411597	AT1G02160.1	0	+	410802	411383	0	3	146,77,262,	0,429,588,
chr5	8273545	8276526	AT5G24310.1	0	+	8274636	8276325	0	10	297,147,83,151,100,93,43,95,128,378,	0,1040,1304,1466,1726,1929,2100,2217,2395,2603,
chr5	8279178	8279964	AT5G24316.1	0	-	8279272	8279935	0	4	105,41,108,247,	681,531,326,0,
chr4	14677284	14681956	AT4G30020.1	0	+	14678250	14681762	0	11	266,216,145,398,96,73,286,326,268,282,604,	0,917,1308,1538,2041,2222,2474,2887,3300,3654,4068,
chr5	8277739	8279240	AT5G24314.1	0	+	8277749	8279099	0	4	52,48,60,477,	0,133,259,1024,
chr1	16763284	16763407	AT1G44094.1	0	+	16763284	16763407	0	1	123,	0,
chr1	16760676	16762486	AT1G44090.1	0	-	16760676	16762486	0	3	554,325,279,	1256,562,0,
chr3	17280429	17284857	AT3G46920.1	0	-	17280429	17284857	0	9	2338,233,72,153,164,148,123,88,197,	2090,1805,1651,1427,1163,921,454,274,0,
chr1	22043829	22051061	AT1G59890.1	0	+	22044325	22050670	0	20	329,109,159,181,99,168,88,218,155,132,242,509,621,89,139,153,161,115,189,293,	0,461,1146,1394,1640,1857,2309,2672,2988,3379,3621,4138,4863,5566,5732,5978,6209,6458,6664,6939,
chr4	14444818	14447115	AT4G29330.1	0	+	14444936	14446952	0	7	135,136,74,94,129,161,353,	0,732,974,1135,1478,1689,1944,
chr5	25103933	25105619	AT5G62540.1	0	+	25104678	25105465	0	6	250,145,26,90,89,277,	0,725,944,1068,1237,1409,
chr3	1350509	1350989	AT3G04903.1	0	+	1350509	1350989	0	2	52,212,	0,268,
chr3	1349301	1349928	AT3G04900.1	0	-	1349301	1349928	0	1	627,	0,
chr4	15887574	15896006	AT4G32920.1	0	-	15888152	15896006	0	22	812,116,209,120,129,126,56,100,118,210,322,94,109,272,128,235,189,278,196,243,89,726,	7620,7095,6737,6510,6306,6085,5749,5541,5355,5040,4371,4107,3621,3221,2774,2451,2016,1624,1347,1018,817,0,
chr4	15897197	15897428	AT4G32924.1	0	-	15897197	15897428	0	1	231,	0,
chr1	11337557	11341889	AT1G31670.1	0	+	11337557	11341889	0	7	268,749,390,105,250,256,208,	0,1258,2169,2670,3193,3485,4124,
chr4	13313769	13316116	AT4G26310.1	0	-	13314005	13316066	0	11	281,31,14,51,70,67,68,124,40,68,249,	2066,1895,1793,1650,1464,1245,1068,756,539,346,0,
chr1	28857249	28858407	AT1G76870.1	0	+	28857249	28858407	0	1	1158,	0,
chr3	18840410	18842950	AT3G50700.1	0	+	18840944	18842829	0	4	664,397,200,753,	0,741,1221,1787,
chr3	1408612	1411803	AT3G05050.1	0	-	1408788	1411194	0	8	380,513,285,318,237,101,118,470,	2811,2153,1783,1385,1065,778,551,0,
chr3	2170588	2175686	AT3G06880.1	0	-	2170588	2175686	0	17	677,67,99,946,100,58,51,246,295,119,126,132,123,111,147,126,159,	4421,4240,3878,2831,2691,2549,2465,2145,1777,1562,1337,1120,909,684,453,257,0,
chr3	20972502	20974611	AT3G56620.1	0	-	20972695	20974495	0	7	304,63,117,229,159,152,419,	1805,1653,1453,1096,761,519,0,
chr1	10571339	10573365	AT1G30100.1	0	+	10571382	10573152	0	1	2026,	0,
chr1	12607275	12609084	AT1G34480.1	0	+	12607275	12609084	0	1	1809,	0,
chr4	2238410	2240865	AT4G04500.1	0	+	2238410	2240767	0	6	958,125,211,238,157,350,	0,1049,1258,1560,1871,2105,
chr5	26080230	26083017	AT5G65260.1	0	-	26080500	26082984	0	6	156,100,71,192,128,319,	2631,2412,2132,635,410,0,
chr5	22197628	22202110	AT5G54650.1	0	-	22197855	22201649	0	6	635,619,616,200,236,1085,	3847,2538,1835,1545,1208,0,
chr5	7103926	7106701	AT5G20940.1	0	-	7104075	7106653	0	9	280,205,91,143,244,105,183,205,622,	2495,2217,2044,1836,1518,1319,1072,804,0,
chr5	26692921	26695296	AT5G66840.1	0	-	26692921	26695296	0	9	125,131,118,62,52,106,99,115,848,	2250,2035,1831,1677,1552,1346,1145,939,0,
chr2	12469723	12471700	AT2G29020.1	0	+	12469868	12471428	0	4	274,104,130,311,	0,887,1427,1666,
chr5	20574575	20575441	AT5G50540.1	0	-	20575099	20575441	0	3	401,185,86,	465,195,0,
chr3	15143694	15144432	AT3G43150.1	0	+	15143694	15144345	0	2	195,477,	0,261,
chr3	15150103	15150916	AT3G43153.1	0	-	15150103	15150916	0	5	64,94,71,41,240,	749,569,412,323,0,
chr1	2227593	2229319	AT1G07260.1	0	-	2227747	2229178	0	1	1726,	0,
chr2	14634133	14635627	AT2G34700.1	0	-	14634297	14635597	0	2	247,475,	1247,0,
chr3	6903843	6906128	AT3G19860.1	0	+	6904578	6905863	0	5	225,108,128,462,433,	0,724,913,1301,1852,
chr3	85600	87858	AT3G01280.1	0	+	85753	87612	0	6	202,68,111,87,209,553,	0,701,998,1223,1410,1705,
chr3	5101984	5104140	AT3G15150.1	0	-	5102209	5104082	0	7	148,72,111,111,140,83,368,	2008,1714,1243,1038,809,461,0,
chr1	3201798	3204150	AT1G09850.1	0	+	3201847	3203875	0	5	467,236,141,432,362,	0,910,1246,1472,1990,
chr5	22871462	22873444	AT5G56490.1	0	+	22871506	22873420	0	3	960,102,740,	0,1056,1242,
chr5	1767638	1769262	AT5G05870.1	0	+	1767682	1769177	0	2	531,993,	0,631,
chr3	2134799	2137012	AT3G06770.1	0	-	2135118	2136616	0	6	51,330,121,175,71,957,	2162,1688,1482,1211,1050,0,
chr3	3271489	3274030	AT3G10500.1	0	+	3271717	3273887	0	6	394,278,183,540,124,502,	0,486,842,1212,1819,2039,
chr3	2140102	2141533	AT3G06778.1	0	-	2140248	2141437	0	4	240,52,68,572,	1191,1010,828,0,
chr2	12909592	12912340	AT2G30280.1	0	-	12909803	12911860	0	10	64,143,81,104,75,42,134,192,74,447,	2684,2165,1990,1798,1635,1494,1223,927,769,0,
chr4	14590830	14592536	AT4G29800.1	0	-	14590861	14592536	0	2	1263,346,	443,0,
chr3	21233700	21235911	AT3G57390.1	0	+	21233909	21235735	0	8	391,109,56,100,42,42,149,267,	0,911,1113,1257,1441,1583,1707,1944,
chr2	13853757	13856112	AT2G32660.1	0	-	13853896	13855666	0	1	2355,	0,
chr4	18393569	18394745	AT4G39610.1	0	-	18393807	18394602	0	1	1176,	0,
chr2	12689580	12692872	AT2G29680.1	0	+	12689585	12692854	0	15	245,85,221,75,110,260,74,51,50,82,90,63,96,90,51,	0,327,494,800,961,1169,1556,1839,1983,2189,2373,2715,2873,3070,3241,
chr5	4071918	4074619	AT5G12900.1	0	-	4072150	4074445	0	2	393,1702,	2308,0,
chr4	18478928	18481343	AT4G39830.1	0	+	18479102	18481184	0	5	468,93,213,195,1113,	0,533,704,1011,1302,
chr4	14860485	14860994	AT4G30380.1	0	+	14860485	14860994	0	2	100,272,	0,237,
chr2	12868629	12869724	AT2G30130.1	0	+	12868739	12869684	0	2	272,460,	0,635,
chr1	2296022	2299470	AT1G07480.1	0	-	2296705	2299215	0	12	101,186,165,153,46,59,111,144,61,155,84,707,	3347,3067,2724,2458,2257,2105,1803,1507,1202,960,787,0,
chr5	21654600	21656539	AT5G53380.1	0	+	21654600	21656539	0	7	202,581,67,113,210,126,153,	0,266,923,1083,1272,1555,1786,
chr1	2301374	2302121	AT1G07485.1	0	+	2301504	2301892	0	2	205,457,	0,290,
chr2	12131553	12133704	AT2G28370.1	0	+	12132091	12133447	0	4	205,334,133,449,	0,419,1479,1702,
chr1	29364248	29366073	AT1G78080.1	0	+	29364789	29365794	0	1	1825,	0,
chr5	7630716	7633223	AT5G22840.1	0	-	7631102	7633103	0	4	324,936,48,815,	2183,1039,893,0,
chr2	17820254	17824013	AT2G42830.1	0	+	17820601	17823806	0	7	172,242,82,162,42,42,393,	0,332,2630,2832,3082,3234,3366,
chr5	463157	465246	AT5G02260.1	0	+	463223	464840	0	3	214,319,716,	0,307,1373,
chr3	6445851	6453159	AT3G18730.1	0	-	6446061	6453045	0	18	381,801,177,92,99,730,130,117,101,118,113,112,105,67,121,174,118,704,	6927,6002,5314,5015,4426,3585,3337,3008,2688,2420,2183,1991,1678,1524,1323,1059,779,0,
chr5	23552095	23554402	AT5G58210.1	0	+	23552426	23554045	0	5	362,160,556,272,481,	0,458,740,1388,1826,
chr2	12776385	12779938	AT2G29970.1	0	+	12776600	12779784	0	3	1375,241,1762,	0,1462,1791,
chr1	306557	308991	AT1G01880.1	0	-	306557	308991	0	8	195,177,171,182,365,199,181,243,	2239,1839,1590,1331,883,603,335,0,
chr1	26654767	26657064	AT1G70700.1	0	+	26654950	26656804	0	7	274,83,155,85,241,55,354,	0,482,1059,1302,1470,1806,1943,
chr2	1554281	1555514	AT2G04480.1	0	-	1554281	1555514	0	3	111,59,574,	1122,766,0,
chr2	11968119	11968620	AT2G28085.1	0	-	11968181	11968556	0	1	501,	0,
chr2	11960570	11963293	AT2G28080.1	0	-	11960773	11963227	0	2	604,1114,	2119,0,
chr4	15229784	15230718	AT4G31380.1	0	+	15229836	15230382	0	1	934,	0,
chr3	423800	427061	AT3G02250.1	0	-	424184	426376	0	8	989,68,89,166,290,205,158,643,	2272,2112,1916,1655,1252,959,718,0,
chr1	29544926	29546487	AT1G78550.1	0	-	29545030	29546360	0	4	382,248,325,347,	1179,846,442,0,
chr4	10838309	10839142	AT4G20000.1	0	+	10838366	10838993	0	1	833,	0,
chr1	1383840	1387895	AT1G04900.1	0	+	1383911	1387561	0	13	200,112,83,66,101,119,41,89,160,117,45,132,469,	0,499,818,996,1560,1806,2268,2409,2569,2800,3183,3362,3586,
chr3	10932965	10933058	AT3G28918.1	0	+	10932965	10933058	0	1	93,	0,
chr2	7651129	7653180	AT2G17590.1	0	-	7651256	7653155	0	1	2051,	0,
chr3	10924816	10925640	AT3G28917.1	0	+	10925013	10925316	0	1	824,	0,
chr2	16180695	16183946	AT2G38700.1	0	-	16180917	16183785	0	9	371,199,64,145,87,158,49,125,424,	2880,2525,1975,1597,1202,889,741,504,0,
chr3	10911156	10913190	AT3G28910.1	0	+	10911442	10912856	0	3	419,130,1043,	0,745,991,
chr1	27366909	27371733	AT1G72700.1	0	+	27366909	27371491	0	10	1808,111,277,89,88,210,126,99,192,929,	0,1894,2093,2454,2645,2837,3177,3432,3609,3895,
chr1	6325641	6330079	AT1G18390.1	0	+	6325875	6329935	0	4	982,45,638,660,	0,2787,3040,3778,
chr2	7945998	7948446	AT2G18280.1	0	+	7946753	7948176	0	5	412,366,88,130,904,	0,722,1163,1334,1544,
chr5	25914637	25916624	AT5G64830.1	0	-	25914910	25916512	0	6	205,87,98,552,208,378,	1782,1605,1408,754,464,0,
chr2	13464297	13471821	AT2G31660.1	0	+	13464518	13471353	0	22	314,136,97,150,163,185,174,146,124,181,160,42,119,199,132,104,180,140,140,158,127,641,	0,621,840,1303,1847,2151,2408,2800,3028,3233,3674,3962,4093,4299,4789,5051,5475,5901,6162,6390,6641,6883,
chr1	7925120	7927278	AT1G22450.1	0	+	7925446	7926918	0	5	368,312,83,82,417,	0,830,1284,1454,1741,
chr4	14954319	14954968	AT4G30650.1	0	+	14954402	14954698	0	2	173,402,	0,247,
chr5	25304802	25305198	AT5G63087.1	0	+	25304854	25305177	0	2	240,58,	0,338,
chr4	15278280	15281739	AT4G31520.1	0	-	15278280	15281739	0	15	153,168,134,102,121,126,96,60,75,54,117,534,99,108,150,	3306,3039,2816,2633,2331,2121,1946,1811,1657,1505,1256,639,448,255,0,
chr5	3789258	3790452	AT5G11760.1	0	+	3789753	3790299	0	2	117,723,	0,471,
chr5	25299934	25302444	AT5G63080.1	0	-	25300025	25302321	0	9	333,138,163,118,70,81,57,112,531,	2177,1918,1646,1431,1258,1093,958,752,0,
chr4	418436	421694	AT4G00970.1	0	+	418436	421694	0	7	823,123,134,211,244,151,312,	0,939,1165,2040,2341,2676,2946,
chr2	18305200	18306251	AT2G44290.1	0	-	18305417	18306202	0	2	392,492,	659,0,
chr3	21775305	21776079	AT3G58910.1	0	-	21775305	21776079	0	2	98,547,	676,0,
chr5	21195043	21195763	AT5G52160.1	0	+	21195139	21195430	0	2	424,200,	0,520,
chr5	23098958	23099368	AT5G57080.1	0	+	23098958	23099368	0	2	126,63,	0,347,
chr2	19615776	19616904	AT2G47920.1	0	+	19616002	19616761	0	3	91,111,730,	0,206,398,
chr1	25725454	25727701	AT1G68550.1	0	-	25725809	25726784	0	3	75,254,1501,	2172,1593,0,
chr3	2217621	2221685	AT3G07020.1	0	-	2217840	2221590	0	15	306,197,243,112,171,64,58,178,131,103,77,48,150,163,227,	3758,3462,3032,2840,2559,2325,2149,1882,1669,1436,1269,1065,820,506,0,
chr1	25725454	25727701	AT1G68552.1	0	-	25726879	25727235	0	3	75,254,1501,	2172,1593,0,
chr3	2564032	2566002	AT3G08030.1	0	+	2564190	2565819	0	3	237,498,704,	0,437,1266,
chr5	26427488	26430006	AT5G66100.1	0	+	26427638	26429772	0	6	558,490,145,91,72,390,	0,784,1351,1628,1931,2128,
chr5	24653421	24654860	AT5G61310.1	0	-	24653542	24653737	0	2	65,340,	1374,0,
chr3	1238852	1241640	AT3G04590.1	0	-	1239212	1241603	0	6	530,53,132,153,82,377,	2258,1843,1530,1141,918,0,
chr2	17072463	17074164	AT2G40920.1	0	-	17072585	17074012	0	2	257,1328,	1444,0,
chr1	11693831	11695566	AT1G32410.1	0	+	11694397	11695297	0	5	94,108,40,85,468,	0,557,774,1025,1267,
chr5	15849154	15849301	AT5G39581.1	0	-	15849154	15849301	0	1	147,	0,
chr5	15847080	15849108	AT5G39580.1	0	-	15847280	15849027	0	3	471,163,607,	1557,929,0,
chr1	11695610	11697896	AT1G32415.1	0	+	11695610	11697896	0	1	2286,	0,
chr2	18447272	18449009	AT2G44745.1	0	-	18447481	18449004	0	4	239,89,171,372,	1498,1302,892,0,
chr2	17314531	17317003	AT2G41510.1	0	+	17314625	17316861	0	5	761,128,261,263,551,	0,992,1208,1572,1921,
chr2	18441988	18443399	AT2G44740.1	0	-	18442286	18443304	0	2	436,566,	975,0,
chr5	17231841	17232324	AT5G42955.1	0	-	17231864	17232245	0	1	483,	0,
chr5	18313705	18319089	AT5G45240.1	0	+	18313705	18319089	0	10	398,754,258,204,36,139,105,216,102,227,	0,1584,2445,2957,3888,4159,4398,4596,4939,5157,
chr2	15751567	15753967	AT2G37540.1	0	-	15751694	15753820	0	8	265,232,80,154,79,85,47,298,	2135,1367,1190,860,689,520,385,0,
chr4	12087202	12090575	AT4G23060.1	0	+	12087282	12090408	0	4	623,213,78,788,	0,1982,2293,2585,
chr3	868790	871812	AT3G03610.1	0	+	869478	871687	0	10	121,183,103,113,69,116,55,121,143,227,	0,655,919,1108,1751,1917,2118,2307,2547,2795,
chr1	29282642	29284458	AT1G77860.1	0	-	29282642	29284458	0	5	311,164,164,269,148,	1505,854,594,239,0,
chr3	1047639	1049260	AT3G04040.1	0	+	1047753	1049026	0	6	195,51,52,59,46,362,	0,293,523,903,1073,1259,
chr1	10327268	10327846	AT1G29540.1	0	+	10327268	10327846	0	2	114,372,	0,206,
chr4	16680322	16682093	AT4G35040.1	0	+	16680820	16681805	0	3	288,869,317,	0,386,1454,
chr5	492254	494150	AT5G02340.1	0	-	492254	494150	0	1	1896,	0,
chr5	3271914	3273395	AT5G10410.1	0	+	3271951	3273082	0	2	450,917,	0,564,
chr1	11488015	11489287	AT1G31990.1	0	+	11488204	11489182	0	1	1272,	0,
chr4	16169522	16171561	AT4G33670.1	0	-	16169669	16171446	0	5	285,229,300,129,279,	1754,1363,979,368,0,
chr2	8485990	8488720	AT2G19620.1	0	-	8486130	8488651	0	10	129,100,98,89,61,87,78,57,192,362,	2601,1810,1613,1417,1253,1060,897,760,472,0,
chr3	2641055	2642688	AT3G08690.1	0	+	2641486	2642489	0	5	170,89,128,105,343,	0,412,869,1079,1290,
chr2	1120799	1122055	AT2G03680.1	0	+	1121397	1121850	0	3	79,297,283,	0,583,973,
chr2	12590058	12591363	AT2G29310.1	0	+	12590067	12591260	0	5	74,208,217,107,295,	0,174,482,796,1010,
chr1	30156825	30157584	AT1G80180.1	0	-	30157056	30157473	0	1	759,	0,
chr4	14484338	14485817	AT4G29470.1	0	-	14484590	14485714	0	5	181,40,120,174,416,	1298,1152,956,631,0,
chr2	18691721	18694725	AT2G45340.1	0	+	18691738	18694466	0	4	447,261,897,747,	0,808,1276,2257,
chr2	11187732	11191337	AT2G26280.1	0	-	11188142	11190579	0	7	101,56,815,439,71,125,705,	3504,2996,2073,1553,1344,848,0,
chr1	24064936	24082027	AT1G64790.1	0	-	24065231	24081908	0	60	234,377,132,382,147,185,127,74,77,37,167,187,78,120,60,90,91,170,294,117,102,150,165,177,123,81,117,173,78,148,123,57,111,192,174,111,70,79,103,171,123,114,107,52,107,60,115,111,138,123,72,113,159,97,183,195,180,133,79,335,	16857,16292,16076,15570,15229,14851,14643,14465,14258,14141,13898,13499,13321,13110,12961,12674,12478,12219,11736,11540,11272,11044,10680,10432,10115,9936,9736,9431,8893,8666,8193,8029,7840,7566,7315,6795,6645,6479,6131,5675,5467,5277,4777,4647,4460,4315,4106,3911,3698,3507,3311,2947,2516,1996,1719,1292,1042,823,624,0,
chr5	4243027	4246882	AT5G13260.1	0	+	4243163	4246677	0	17	538,110,76,42,63,50,28,75,111,61,117,122,70,42,41,127,282,	0,756,955,1119,1234,1379,1521,1660,1834,2024,2181,2413,2613,2878,3137,3366,3573,
chr3	22285310	22287479	AT3G60300.1	0	+	22285370	22287382	0	7	198,39,138,140,104,116,523,	0,484,607,1032,1275,1448,1646,
chr2	19378868	19382418	AT2G47210.1	0	+	19379038	19382204	0	16	293,78,66,60,57,130,68,93,48,177,111,96,72,37,35,289,	0,378,588,751,946,1134,1409,1623,1809,1994,2264,2637,2834,2990,3111,3261,
chr3	2729818	2736884	AT3G08960.1	0	-	2730404	2736762	0	24	263,110,73,62,142,219,67,400,148,161,100,75,135,90,183,105,159,45,222,107,57,70,223,375,	6803,6609,6403,6243,6012,5668,5330,4830,4257,3975,3724,3314,3057,2874,2596,2404,2131,1813,1501,1179,1043,846,525,0,
chr1	12779991	12780270	AT1G34810.1	0	-	12779991	12780270	0	1	279,	0,
chr1	12783405	12783684	AT1G34815.1	0	-	12783405	12783684	0	1	279,	0,
chr2	1493008	1497016	AT2G04300.1	0	+	1493008	1496914	0	14	91,544,297,59,145,72,72,72,185,218,127,66,190,520,	0,185,824,1244,1396,1640,1823,2002,2159,2459,2780,2994,3145,3488,
chr2	1501407	1503785	AT2G04305.1	0	-	1501678	1503448	0	5	151,794,80,265,531,	2227,1341,1060,624,0,
chr1	5697323	5699769	AT1G16670.1	0	+	5697845	5699492	0	7	234,91,116,211,244,151,673,	0,486,699,903,1202,1536,1773,
chr1	23159822	23162649	AT1G62560.1	0	+	23159911	23162551	0	7	636,71,156,83,136,174,320,	0,725,1270,1547,1721,1946,2507,
chr4	11797566	11799856	AT4G22330.1	0	+	11798482	11799549	0	3	222,304,821,	0,866,1469,
chr2	583977	587124	AT2G02220.1	0	-	584097	587124	0	1	3147,	0,
chr1	3676690	3678524	AT1G11020.1	0	+	3676967	3678350	0	3	739,124,554,	0,1042,1280,
chr3	1510159	1513301	AT3G05310.1	0	+	1510159	1513301	0	11	212,133,150,177,255,69,56,82,564,181,68,	0,606,863,1112,1372,1721,1875,2012,2168,2816,3074,
chr1	11214823	11216037	AT1G31330.1	0	-	11215010	11215939	0	2	454,497,	760,0,
chr5	17859194	17861101	AT5G44340.1	0	-	17859441	17860994	0	3	501,270,918,	1406,1006,0,
chr5	16487474	16490101	AT5G41190.1	0	-	16487627	16490012	0	5	408,1051,169,120,303,	2219,1037,749,387,0,
chr5	17862112	17863079	AT5G44345.1	0	+	17862112	17863079	0	4	108,25,261,152,	0,246,352,815,
chr1	11216913	11217393	AT1G31335.1	0	-	11217116	11217329	0	1	480,	0,
chr5	22405925	22407351	AT5G55240.1	0	+	22405962	22407158	0	6	152,150,86,95,126,353,	0,240,492,662,853,1073,
chr4	16498390	16502174	AT4G34540.1	0	+	16500505	16501932	0	10	378,261,135,72,171,802,135,238,204,409,	0,481,829,1057,1223,1490,2428,2741,3083,3375,
chr5	19405750	19405921	AT5G47928.1	0	-	19405750	19405921	0	1	171,	0,
chr1	9466236	9467076	AT1G27240.1	0	+	9466236	9467076	0	4	140,247,102,72,	0,256,578,768,
chr5	4204816	4206405	AT5G13190.1	0	-	4204986	4206205	0	3	394,127,254,	1195,351,0,
chr4	1562358	1564192	AT4G03520.1	0	-	1562584	1564055	0	2	381,543,	1453,0,
chr1	26917821	26920099	AT1G71420.1	0	-	26917821	26920059	0	1	2278,	0,
chr2	15264236	15270092	AT2G36390.1	0	+	15264282	15269940	0	18	188,152,236,99,43,60,81,117,84,122,120,130,111,129,104,145,558,296,	0,640,890,1318,1573,2086,2332,2502,2834,3275,3542,3757,4005,4233,4444,4642,4918,5560,
chr5	531027	532938	AT5G02440.1	0	+	531065	532725	0	3	50,171,561,	0,162,1350,
chr5	971106	971627	AT5G03710.1	0	+	971106	971627	0	2	13,233,	0,288,
chr3	7553964	7555236	AT3G21450.1	0	-	7553964	7555236	0	6	174,115,57,154,112,201,	1098,927,782,548,350,0,
chr3	9687272	9690827	AT3G26480.1	0	-	9687272	9690827	0	15	120,177,147,346,119,78,165,45,170,79,77,130,130,167,345,	3435,3169,2932,2513,2269,2111,1824,1699,1426,1262,1096,886,669,420,0,
chr2	3584419	3586278	AT2G07760.1	0	-	3584419	3586278	0	3	627,698,268,	1232,315,0,
chr2	3273583	3274154	AT2G07768.1	0	+	3273583	3274154	0	2	59,406,	0,165,
chr5	1405293	1407934	AT5G04840.1	0	+	1406004	1407648	0	5	208,549,76,127,471,	0,698,1652,1948,2170,
chr5	5227923	5229116	AT5G16010.1	0	+	5227981	5229012	0	2	391,578,	0,615,
chr1	11221334	11222786	AT1G31350.1	0	-	11221518	11222706	0	1	1452,	0,
chr1	9704557	9706238	AT1G27860.1	0	-	9704557	9706238	0	6	87,96,193,83,85,326,	1594,1160,820,594,423,0,
chr4	18121542	18121975	AT4G38820.1	0	-	18121630	18121852	0	1	433,	0,
chr3	20547716	20548767	AT3G55420.1	0	+	20547919	20548570	0	1	1051,	0,
chr2	9085209	9085909	AT2G21210.1	0	-	9085512	9085809	0	1	700,	0,
chr4	10330370	10334268	AT4G18820.1	0	+	10330370	10334090	0	6	2040,220,381,529,64,280,	0,2086,2392,2858,3467,3618,
chr2	2287237	2289307	AT2G05940.1	0	-	2287513	2289270	0	4	445,136,137,984,	1625,1412,1171,0,
chr5	18407387	18411977	AT5G45430.1	0	+	18409199	18411711	0	13	157,224,496,79,69,90,139,103,53,67,109,571,478,	0,705,1324,1915,2076,2228,2401,2686,2951,3095,3260,3464,4112,
chr5	2591710	2592899	AT5G08090.1	0	+	2591710	2592899	0	2	251,718,	0,471,
chr1	24189463	24190026	AT1G65113.1	0	+	24189463	24189837	0	2	70,398,	0,165,
chr1	24183958	24188330	AT1G65110.1	0	-	24183958	24188330	0	13	416,1420,129,135,47,131,80,198,207,148,134,90,150,	3956,2453,2248,2018,1886,1651,1483,1157,868,640,412,239,0,
chr4	18251810	18253073	AT4G39190.1	0	-	18252031	18252865	0	1	1263,	0,
chr2	5692096	5693016	AT2G13660.1	0	-	5692291	5692889	0	2	335,521,	585,0,
chr3	7157905	7160417	AT3G20500.1	0	+	7157925	7160244	0	5	167,669,189,89,393,	0,646,1500,1787,2119,
chr1	7407954	7412857	AT1G21160.1	0	-	7408120	7412455	0	13	253,1341,548,108,101,91,111,66,60,558,138,117,232,	4650,3186,2546,2356,2161,1974,1783,1609,1425,756,534,337,0,
[truncated: 31,462 more rows]
